# Supplementary material for: The genome of a low‐seeded mandarin, Premier, displays major structural changes due to gamma irradiation
Source: Plant Genome. 2026 Mar 19;19(1):e70220. doi: 10.1002/tpg2.70220 (PMC13003167; doi:10.1002/tpg2.70220)
Supplement: Supplementary file 21 — Supplemental Table 1 EL‐hap1 scaffolds corresponding to MT‐hap1 and hap2 chromosomes Supplemental Table 2 EL‐hap2 scaffolds corresponding to MT‐hap1 and hap2 chromosomes Supplemental Table 3 Prem‐hap1 scaffolds corresponding to MT and EL haplotype chromosomes Supplemental Table 4 Prem‐hap2 scaffolds corresponding to MT and EL haplotype chromosomes Supplemental Table S5 Structural variants in Prem‐hap1 genome with respect to MT‐hap1 Supplemental Table S6 Structural variants in Prem‐hap1 genome with respect to MT‐hap2 Supplemental Table S7 Structural variants in Prem‐hap2 genome with respect to MT‐hap1 [file TPG2-19-e70220-s015.xlsx]

## Sheet: Supplemental Table S1
	Supplemental Table S1 EL-hap1 scaffolds corresponding to MT-hap1 and hap2 chromosomes
	Murcott hap1 / hap2 chr	Ellendale hap1 scaffolds and corresponding contigs	Ellendale hap1 scaffold size (Mb)	1st end	2nd end
	1	SC5 (h1tg21) + SC16 (h1tg2)	29.5	SC5 (Telomere) + SC16 (Telomere)	SC5 (No) + SC 16 (No)
	2	SC3 (h1tg1)	32.9	Telomere	No
	3	SC24 (h1tg43) + SC2 (h1tg20) + SC20 (h1tg94)	37.3	SC24 (Telomere) + SC2 (No) + SC20 (Teloemre - not at the very end)	SC24 (No) + SC2 (No) + SC20 (No)
	4	SC7 (h1tg11) + SC8 (h1tg9)	41.9	SC7 (No) + SC8 (Telomere)	SC7 (Telomere) + SC8 (No)
	5	SC1 (h1tg5) + SC11 (h1tg15)	49.6	SC1 (Telomere) + SC11 (No)	SC1 (No) + SC11 (Telomere)
	6	SC18 (h1tg29) + SC19 (h1tg12) + SC9 (h1tg6) + SC17 (h1tg60)	26.2	SC18 (Telomere) + SC19 (No) + SC9 (No) + SC17 (No)	SC18 (No) + SC19 (No) + SC9 (No) + SC17 (No)
	7	SC6 (h1tg10) + SC14 (h1tg13)	29.7	SC6 (Telomere) + SC14 (No)	SC6 (No) + SC14 (No)
	8	SC4 (h1tg7) + SC15 (h1tg14)	35.2	SC4 (Telomere) + SC15 (No)	SC4 (No) + SC15 (No)
	9	SC10 (h1tg19) + SC12 (h1tg18) + SC13 (h1tg17)	33.9	SC10 (Telomere - not at the very end) + SC12 (No) + SC13 (No)	SC10 (No) + SC12 (No) + SC13 (NO)
	Total size of the chromosomes (Mb)		316.2

## Sheet: Supplemental Table S2
	Supplemental Table S2 EL-hap2 scaffolds corresponding to MT-hap1 and hap2 chromosomes
	Murcott hap1 / hap2 chr	Ellendale hap2 scaffolds and corresponding contigs	Ellendale hap2 scaffold size (Mb)	1st end	2nd end
	1	SC4 (h2tg5 + 20)	28.9	No	Telomere
	2	SC2 (h2tg1)	34.9	Telomere	No
	3	SC11 (h2tg19) + SC9 (h2tg21) + SC13 (h2tg23)	39.4	SC11 (Telomere not at the very end) + SC9 + SC13 (Telomere)	SC11 (No) + SC9 + SC13 (No)
	4	SC12 (h2tg22)+ SC8 (h2tg3)	30.7	SC12 (No) + SC8 (Telomere not at the very end, broken)	SC12 (No) + SC8 (No)
	5	SC1 (h2tg2) + SC10 (h2tg17)	50.6	SC1 (No) + SC10 (No)	SC1 (Telomere) + SC10 (Telomere)
	6	SC7 (h2tg10 + 18) + SC19 (h2tg12)	25.8	SC7 (Telomere) + SC19 (No)	SC7 (No) + SC19 (No)
	7	SC6 (h2tg11) + SC16 (h2tg28)	29.7	SC6 (Telomere) + SC16 (No)	SC6 (No) + SC16 (No)
	8	SC15 (h2tg7) + SC5 (h2tg6)	31.6	SC15 (Telomere) + SC5 (No)	SC15 (No) + SC5 (No)
	9	SC3 (h2tg8)	33	SC3 (Telomere broken)	SC3 (No)
	Total size of the chromosomes (Mb)		304.6

## Sheet: Supplemental Table S3
	Supplemental Table S3 Prem-hap1 scaffolds corresponding to MT and EL haplotype chromosomes
	Murcott (hap1 / hap2), Ellendale (hap1 / hap2) chr	Premier hap1 scaffolds and corresponding contigs	Premier hap1 scaffold size (Mb)	1st end	2nd end
	1	SC11 (h1tg22) + SC9 (h1tg2)	29.7	SC11 (No) + SC9 (No)	SC11 (Telomere) + SC9 (Telomere)
	2	SC1 (h1tg15)	34.3	Telomere	No
	3	SC13 (h1tg21) + SC10 (h1tg8) + SC12 (h1tg6)	38.8	SC13 (No) + SC10 (No) + SC12 (Telomere)	SC13 (telomere) + SC10 (No) + SC12 (No)
	4	SC2 (A part is translocated to chr2) (h1tg5)	33.8	Telomere	Telomere
	5	SC3 (h1tg17) + SC8 (h1tg20)	49.7	SC3 (Telomere) + SC8 (Telomere)	SC3 (No) + SC8 (No)
	6	SC7 (h1tg3) + SC18 (h1tg75)	25.7	SC7 (Telomere) + SC18 (No)	SC7 (No) + SC18 (No)
	7	SC4 (h1tg11)	30.9	Telomere	No
	8	SC6 (h1tg4) + SC14 (h1tg18)	32.4	SC6 (No) + SC14 (No)	SC6 (No) + SC14 (Telomere is not at the very end)
	9	SC5 (h1tg1)	29.5	No	Telomere
	Total size of the chromosomes (Mb)		304.8

## Sheet: Supplemental Table S4
	Supplemental Table S4 Prem-hap2 scaffolds corresponding to MT and EL haplotype chromosomes
	Murcott (hap1 / hap2), Ellendale (hap1 / hap2) chr	Premier hap2 scaffolds and corresponding contigs	Premier hap2 scaffold size (Mb)	1st end	2nd end
	1	SC4 (h2tg19)	29.8	Telomere	Telomere
	2	SC9 (h2tg14) + SC10 (h2tg15)	32.9	SC9 (No) + SC10 (Telomere)	SC9 (No) + SC10 (No)
	3	SC3 (h2tg5) + SC23 (h2tg40) + SC18 (h2tg195 + 4)	38.4	SC3 (Telomere) + SC23 (No) + SC18 (telomere not at the very end, a large seq is present at the end)	SC3(No) + SC23 (No) + SC18 (No)
	4	SC5 (h2tg3 + 17)	29.5	Telomere	No
	5	SC1 (h2tg6)	43.5	No	No
	6	SC7 (h2tg7) + SC16 (h2tg27)	26.1	SC7 (No) + SC16 (No)	SC7 (Telomere) + SC16 (No)
	7	SC2 (A part is ranslocated to Chr5) (h2tg8)	36.4	Telomere	Telomere
	8	SC12 (h2tg11) + SC6 (h2tg18)	38.3	SC12 (Telomere) + SC6 (No)	SC12 (No) + SC6 (Telomere)
	9	SC11 (h2tg10) + SC8 (h2tg12)	36.3	SC11 (No) + SC8 (No)	SC11 (Telomere) + SC8 (No)
	Total size of the chromosomes (Mb)		312.7

## Sheet: Supplemental Table S5
Supplemental Table S5 Structural variants in Prem-hap1 genome with respect to MT-hap1
Chr1											Chr2											Chr3											Chr4											Chr5
Ref chr	ref start	ref end	seq in ref	seq in query	query chr	query start	query end	annotation type	copy status		Ref chr	ref start	ref end	seq in ref	seq in query	query chr	query start	query end	annotation type	copy status		Ref chr	ref start	ref end	seq in ref	seq in query	query chr	query start	query end	annotation type	copy status		Ref chr	ref start	ref end	seq in ref	seq in query	query chr	query start	query end	annotation type	copy status		Ref chr	ref start	ref end	seq in ref	seq in query	query chr
C.murc_hap1_01	94	867	-	-	C.prem_hap1_01	25603384	25604154	DUP	copyloss		C.murc_hap1_02	1	414	-	-	C.prem_hap1_02	1416425	1416838	DUP	copygain		C.murc_hap1_03	732	5570	-	-	C.prem_hap1_03	38776224	38788800	INVDP	copygain		C.murc_hap1_04	22386	23765	-	-	C.prem_hap1_04	24481016	24482415	INVDP	copyloss		C.murc_hap1_05	1	4263	-	-	C.prem_hap1_05
C.murc_hap1_01	867	1700	-	-	C.prem_hap1_01	25605959	25606791	DUP	copyloss		C.murc_hap1_02	1	1079	-	-	C.prem_hap1_02	1696251	1697330	DUP	copygain		C.murc_hap1_03	2014	2189	-	-	C.prem_hap1_03	38765300	38765478	INVDP	copygain		C.murc_hap1_04	28471	31580	-	-	C.prem_hap1_04	7005002	7008113	INVDP	copyloss		C.murc_hap1_05	4130	4487	-	-	C.prem_hap1_05
C.murc_hap1_01	1711	8110	-	-	C.prem_hap1_01	2430	8768	DUP	copygain		C.murc_hap1_02	1	1269	-	-	C.prem_hap1_02	1547031	1548300	DUP	copygain		C.murc_hap1_03	2380	5640	-	-	C.prem_hap1_03	5544	8816	DUP	copygain		C.murc_hap1_04	50003	52298	-	-	C.prem_hap1_04	10782219	10784758	DUP	copyloss		C.murc_hap1_05	4488	5131	-	-	C.prem_hap1_05
C.murc_hap1_01	5836	8110	-	-	C.prem_hap1_01	1	2220	DUP	copygain		C.murc_hap1_02	1	1314	-	-	C.prem_hap1_02	1918611	1919922	DUP	copygain		C.murc_hap1_03	10076	10461	-	-	C.prem_hap1_03	25485	25870	DUP	copygain		C.murc_hap1_04	52491	53387	-	-	C.prem_hap1_04	15376038	15376934	DUP	copyloss		C.murc_hap1_05	4788	7825	-	-	C.prem_hap1_05
C.murc_hap1_01	18432	22257	-	-	C.prem_hap1_01	26144	30021	DUP	copyloss		C.murc_hap1_02	1	1961	-	-	C.prem_hap1_02	2397527	2399487	DUP	copygain		C.murc_hap1_03	10076	10497	-	-	C.prem_hap1_03	28427	28847	DUP	copygain		C.murc_hap1_04	130588	131441	-	-	C.prem_hap1_04	25673963	25674816	TRANS	-		C.murc_hap1_05	8052	13850	-	-	C.prem_hap1_05
C.murc_hap1_01	20538	24397	-	-	C.prem_hap1_01	26144	30021	DUP	copyloss		C.murc_hap1_02	1	2036	-	-	C.prem_hap1_02	1731976	1734012	DUP	copygain		C.murc_hap1_03	10076	11192	-	-	C.prem_hap1_03	25912	27028	DUP	copygain		C.murc_hap1_04	130588	131441	-	-	C.prem_hap1_04	25673963	25674816	TRANSAL	-		C.murc_hap1_05	21318	23930	-	-	C.prem_hap1_05
C.murc_hap1_01	22680	26537	-	-	C.prem_hap1_01	26144	30021	DUP	copyloss		C.murc_hap1_02	1	2167	-	-	C.prem_hap1_02	2520242	2522407	DUP	copygain		C.murc_hap1_03	10076	11192	-	-	C.prem_hap1_03	27383	28499	DUP	copygain		C.murc_hap1_04	323586	324338	-	-	C.prem_hap1_04	29754973	29755724	DUP	copyloss		C.murc_hap1_05	26116	27155	-	-	C.prem_hap1_05
C.murc_hap1_01	27282	32533	-	-	C.prem_hap1_01	34059	43554	TDM	-		C.murc_hap1_02	1	2244	-	-	C.prem_hap1_02	1550438	1552681	DUP	copygain		C.murc_hap1_03	10076	11192	-	-	C.prem_hap1_03	28853	29969	DUP	copygain		C.murc_hap1_04	378152	378780	-	-	C.prem_hap1_04	1232603	1233231	INV	-		C.murc_hap1_05	27766	30267	-	-	C.prem_hap1_05
C.murc_hap1_01	49241	49640	-	-	C.prem_hap1_01	1077638	1078037	DUP	copyloss		C.murc_hap1_02	1	2282	-	-	C.prem_hap1_02	1697154	1699438	DUP	copygain		C.murc_hap1_03	10076	11192	-	-	C.prem_hap1_03	32384	33500	DUP	copygain		C.murc_hap1_04	378813	379355	-	-	C.prem_hap1_04	8300855	8301405	INVDP	copyloss		C.murc_hap1_05	35782	36955	-	-	C.prem_hap1_05
C.murc_hap1_01	103796	103894	TGTCCACATTTTCAGGTAGCGGAAGTAAAAACTCAACAAAAACATCAAAGGGGCACAAAACTTTCAAGTTGTATCAAATCATAGAAGAGAGGAAGTTAA	T	C.prem_hap1_01	114405	114405	DEL	-		C.murc_hap1_02	1	2419	-	-	C.prem_hap1_02	1884174	1886590	DUP	copygain		C.murc_hap1_03	12365	12688	-	-	C.prem_hap1_03	34537	34859	DUP	copyloss		C.murc_hap1_04	379357	379916	-	-	C.prem_hap1_04	8300855	8301413	INVDP	copyloss		C.murc_hap1_05	37071	37520	-	-	C.prem_hap1_05
C.murc_hap1_01	167247	169576	-	-	C.prem_hap1_01	177735	180878	TDM	-		C.murc_hap1_02	1	2703	-	-	C.prem_hap1_02	2226027	2228729	DUP	copygain		C.murc_hap1_03	12946	13476	-	-	C.prem_hap1_03	24869	25398	DUP	copygain		C.murc_hap1_04	433115	433655	-	-	C.prem_hap1_04	29472194	29472734	INVDP	copyloss		C.murc_hap1_05	41389	45728	-	-	C.prem_hap1_05
C.murc_hap1_01	92354	93207	-	-	C.prem_hap1_01	18704125	18704973	DUP	copygain		C.murc_hap1_02	1	2755	-	-	C.prem_hap1_02	1995491	1998242	DUP	copygain		C.murc_hap1_03	45411	57833	-	-	C.prem_hap1_03	11302163	11314650	INVDP	copyloss		C.murc_hap1_04	483554	483985	-	-	C.prem_hap1_04	20600884	20601317	INVDP	copyloss		C.murc_hap1_05	53244	54183	-	-	C.prem_hap1_05
C.murc_hap1_01	171768	174971	-	-	C.prem_hap1_01	2900424	2903621	DUP	copygain		C.murc_hap1_02	1	2758	-	-	C.prem_hap1_02	1644833	1647591	DUP	copygain		C.murc_hap1_03	72496	72638	-	-	C.prem_hap1_03	80766	80774	CPL	-		C.murc_hap1_04	495539	496244	-	-	C.prem_hap1_04	27620289	27620992	INVTR	-		C.murc_hap1_05	55766	56416	-	-	C.prem_hap1_05
C.murc_hap1_01	186540	187533	-	-	C.prem_hap1_01	18116383	18117408	DUP	copygain		C.murc_hap1_02	1	2779	-	-	C.prem_hap1_02	3090890	3093671	DUP	copygain		C.murc_hap1_03	128950	129601	-	-	C.prem_hap1_03	34900721	34901369	INVTR	-		C.murc_hap1_04	535071	535563	-	-	C.prem_hap1_04	15779268	15779766	INVDP	copyloss		C.murc_hap1_05	65930	66420	-	-	C.prem_hap1_05
C.murc_hap1_01	266017	266770	-	-	C.prem_hap1_01	273404	274177	DUP	copyloss		C.murc_hap1_02	1	2870	-	-	C.prem_hap1_02	1268051	1270924	DUP	copygain		C.murc_hap1_03	153236	153483	-	-	C.prem_hap1_03	9604278	9604526	DUP	copygain		C.murc_hap1_04	535325	535684	-	-	C.prem_hap1_04	25878072	25878451	INVDP	copyloss		C.murc_hap1_05	76637	76637	A	Agaatgcgtttaaaactgaggttggacaattgtaccttaaaaattatggcattaaaatatttgataaacactaattgctataagttgaaaaatatgttaatataactttttatttgcataatataaaatatattatatctttaataattttgtcaaaatttatatttactacctattattaatttttgtttcataatcacaacttttttttattacagttgtaacttaaaaattacaacacttcaatctcacacacaccttt	C.prem_hap1_05
C.murc_hap1_01	294938	294964	-	-	C.prem_hap1_01	302512	303582	HDR	-		C.murc_hap1_02	1	2917	-	-	C.prem_hap1_02	2400956	2403871	DUP	copygain		C.murc_hap1_03	192896	198378	-	-	C.prem_hap1_03	35840921	35846351	DUP	copyloss		C.murc_hap1_04	543809	544090	-	-	C.prem_hap1_04	3550275	3550557	INV	-		C.murc_hap1_05	83357	83357	T	TcataaaggtataaaataagaataTTTCATGTTAATCCAACCAAAAACCATTCAAAAACCTCCTTCTACACACCATTACAGAGAAAATCTTATCCTCAATCTATGAaaattctcaaatttaaacaaaaattataaattttgaataaaaatctgaaaatttataaaAAAGGAAAAAAAATTTATCTGAAAGAAAATTTTTCTCTTTCTCTTCTTCTTtctcttcttctttcttcgtcatcttcttcgttctgctctctat	C.prem_hap1_05
C.murc_hap1_01	320801	320807	-	-	C.prem_hap1_01	329424	329940	CPG	-		C.murc_hap1_02	1	3055	-	-	C.prem_hap1_02	1689939	1692992	DUP	copygain		C.murc_hap1_03	192914	198378	-	-	C.prem_hap1_03	18274510	18279943	DUP	copyloss		C.murc_hap1_04	543809	544401	-	-	C.prem_hap1_04	30714850	30715466	INVDP	copyloss		C.murc_hap1_05	85418	96438	-	-	C.prem_hap1_05
C.murc_hap1_01	350208	351202	-	-	C.prem_hap1_01	16161388	16162397	TRANS	-		C.murc_hap1_02	1	3119	-	-	C.prem_hap1_02	1266790	1269908	DUP	copygain		C.murc_hap1_03	197889	198279	-	-	C.prem_hap1_03	18274125	18274512	DUP	copygain		C.murc_hap1_04	606871	607002	-	-	C.prem_hap1_04	15479679	15479810	DUP	copyloss		C.murc_hap1_05	92016	96436	-	-	C.prem_hap1_05
C.murc_hap1_01	395455	395455	t	ttaagtttttgattaaattgtgagattctttgtaagggagataggaaatactcatttgagaagttgtaatctttgtaatctcataatcttttgtaactcatctcattctaataaagcttaaagtagagctgtttcaaccgtggatgtaggcatcttgttgccgaaccacgttatatcatcttgttatttttgttattctttatgattACtgataactctatgaaatgagagttatcatgacacttttagacttaaatcaataatacttagggagtaaattatgtgttttcattgtggttttgttatatttcgcataaacattcatttcaatttaatcttagtaaattttgcttgatttagagtaattcgtgctcaaattatgtgcttaattgtaggtgt…	C.prem_hap1_01	403657	406897	INS	-		C.murc_hap1_02	1	3129	-	-	C.prem_hap1_02	2285244	2288373	DUP	copygain		C.murc_hap1_03	240955	240966	-	-	C.prem_hap1_03	258701	260152	CPG	-		C.murc_hap1_04	633083	633225	-	-	C.prem_hap1_04	3020904	3021046	TRANS	-		C.murc_hap1_05	92023	92418	-	-	C.prem_hap1_05
C.murc_hap1_01	361074	361413	-	-	C.prem_hap1_01	25626696	25627055	INVDP	copygain		C.murc_hap1_02	1	3145	-	-	C.prem_hap1_02	2708469	2711611	DUP	copygain		C.murc_hap1_03	245028	246016	-	-	C.prem_hap1_03	32243791	32244778	DUP	copyloss		C.murc_hap1_04	633083	633225	-	-	C.prem_hap1_04	3020904	3021046	TRANSAL	-		C.murc_hap1_05	102696	103186	-	-	C.prem_hap1_05
C.murc_hap1_01	414747	421784	-	-	C.prem_hap1_01	18025639	18032684	DUP	copyloss		C.murc_hap1_02	1	3370	-	-	C.prem_hap1_02	2312846	2316215	DUP	copygain		C.murc_hap1_03	289982	301383	-	-	C.prem_hap1_03	14123331	14134444	INVTR	-		C.murc_hap1_04	636806	636968	-	-	C.prem_hap1_04	2868714	2868876	TRANS	-		C.murc_hap1_05	132879	132879	T	TGATTGACAAATTATATGGCATAACTCAAGCAATTGACCTCATCCTCGGGCCATTACAAGACATTATGTTAAGATGATAGTATACCTTAAAGCGAGCAATACAACACGCGGGGGGCCCTGTAGCCTGATGATGAAGCTAGTCCAGCTAAAGCGTCTTTGACAAATTATATCGCATAACTTGATTATTAGTGTCAAATTAGTGCTGGCTGTATATTTATTGTAAATACCCAATCGTTAGGATCTGTCATTA	C.prem_hap1_05
C.murc_hap1_01	456661	456848	-	-	C.prem_hap1_01	3277882	3278069	INVDP	copygain		C.murc_hap1_02	1	3726	-	-	C.prem_hap1_02	3032335	3036068	DUP	copygain		C.murc_hap1_03	296692	297196	-	-	C.prem_hap1_03	14127786	14127042	TDM	-		C.murc_hap1_04	636806	636968	-	-	C.prem_hap1_04	2868714	2868876	TRANSAL	-		C.murc_hap1_05	133467	134173	-	-	C.prem_hap1_05
C.murc_hap1_01	566323	566810	-	-	C.prem_hap1_01	599722	599741	HDR	-		C.murc_hap1_02	1	3973	-	-	C.prem_hap1_02	1878402	1885438	DUP	copygain		C.murc_hap1_03	297293	297775	cgtttgaagaaaatcctgaggcatgcaaaggctcgccaagtctcagagcctgtcttatggcgagacagaagccaagcatgccaggatctgctcggccacgagaaggcagcagaatccaaatcgtttgaagaaaatcctgaggcatgcaaaggctcgccaagtctcagagcctgtcttatggcgagacagaagccaagcatgccaggatctgctcggccacgagaaggcagcagaatccaaatcgtttgaagaaaatcctaaggcatgcaaaggctcgccaagtctcagagcctgtcttatggcgagacagaagccaagcatgccaggatctgctcggccacgagaaggcagcagagtccaaatcgtttgaagaaaacccaaggcacgcaaaggctcacc…	c	C.prem_hap1_03	14126946	14126946	DEL	-		C.murc_hap1_04	664000	664999	-	-	C.prem_hap1_04	5990415	5991425	DUP	copygain		C.murc_hap1_05	134421	135042	-	-	C.prem_hap1_05
C.murc_hap1_01	569641	570395	-	-	C.prem_hap1_01	19799123	19799839	INVTR	-		C.murc_hap1_02	1	4042	-	-	C.prem_hap1_02	2281269	2285313	DUP	copygain		C.murc_hap1_03	324824	325428	-	-	C.prem_hap1_03	36662475	36663079	DUP	copygain		C.murc_hap1_04	664000	665003	-	-	C.prem_hap1_04	1285716	1286726	DUP	copygain		C.murc_hap1_05	135027	135890	-	-	C.prem_hap1_05
C.murc_hap1_01	585199	586062	-	-	C.prem_hap1_01	4691132	4691998	TRANS	-		C.murc_hap1_02	1	4246	-	-	C.prem_hap1_02	3109495	3113740	DUP	copygain		C.murc_hap1_03	361193	362303	TAGGGATGACAAAAGAAcccggacccggactaacccggataatccgggccgggttgaacccgtaccggagtataaaaaaatctagatccggaatgaattttcataacccggattaatccgggtccgggtccggatttggggtaacccgtgaatccggaacccggacccggattcttttttttatattatttttattaattaatATAAATAAAAACATAAAAAAAAACCTTAAAAAATCGCAAttcatttttttctttcattctttctAGTTTCTATCACAAATCGGGATTACATAAGAAAAAGTGAAAAACCCTAGCTGTGCCGCGGCTGCCGCCTCCTGCTGTCCAGCAGGCAAGACAAACAACCATCGCCTGGGTTCGTCACCGTCGCAAGGTCGGG…	T	C.prem_hap1_03	368540	368540	DEL	-		C.murc_hap1_04	737574	745107	-	-	C.prem_hap1_04	5229204	5236756	DUP	copyloss		C.murc_hap1_05	136257	138541	-	-	C.prem_hap1_05
C.murc_hap1_01	610602	610746	-	-	C.prem_hap1_01	643079	643088	CPL	-		C.murc_hap1_02	1	4319	-	-	C.prem_hap1_02	2741166	2745481	DUP	copygain		C.murc_hap1_03	373748	377272	-	-	C.prem_hap1_03	17758582	17762106	DUP	copygain		C.murc_hap1_04	754874	755860	-	-	C.prem_hap1_04	9919996	9920972	INVDP	copyloss		C.murc_hap1_05	138570	139358	-	-	C.prem_hap1_05
C.murc_hap1_01	689426	692259	-	-	C.prem_hap1_01	11951240	11954931	DUP	copygain		C.murc_hap1_02	1	7295	-	-	C.prem_hap1_02	2608883	2621575	DUP	copygain		C.murc_hap1_03	532846	532988	-	-	C.prem_hap1_03	544099	544107	CPL	-		C.murc_hap1_04	759054	760162	-	-	C.prem_hap1_04	2841854	2842954	TRANS	-		C.murc_hap1_05	142984	143585	-	-	C.prem_hap1_05
C.murc_hap1_01	706917	707536	-	-	C.prem_hap1_01	19377723	19378342	INVDP	copygain		C.murc_hap1_02	1	7299	-	-	C.prem_hap1_02	2307972	2313100	DUP	copygain		C.murc_hap1_03	573674	584616	-	-	C.prem_hap1_03	37642646	37653574	TRANS	-		C.murc_hap1_04	759054	760162	-	-	C.prem_hap1_04	2841854	2842954	TRANSAL	-		C.murc_hap1_05	143939	144219	-	-	C.prem_hap1_05
C.murc_hap1_01	744760	745508	-	-	C.prem_hap1_01	18631869	18632617	INVDP	copygain		C.murc_hap1_02	1	7512	-	-	C.prem_hap1_02	2629807	2637316	DUP	copygain		C.murc_hap1_03	577173	583840	-	-	C.prem_hap1_03	10005126	10011845	DUP	copygain		C.murc_hap1_04	764790	765226	-	-	C.prem_hap1_04	1070990	1071426	DUP	copygain		C.murc_hap1_05	170104	170871	-	-	C.prem_hap1_05
C.murc_hap1_01	744996	745312	-	-	C.prem_hap1_01	20806036	20806352	INVDP	copygain		C.murc_hap1_02	1	8681	-	-	C.prem_hap1_02	3113107	3136584	DUP	copygain		C.murc_hap1_03	578071	584632	-	-	C.prem_hap1_03	10247119	10253674	DUP	copygain		C.murc_hap1_04	768335	768710	-	-	C.prem_hap1_04	30764339	30764703	INVTR	-		C.murc_hap1_05	170878	171844	-	-	C.prem_hap1_05
C.murc_hap1_01	759092	764427	-	-	C.prem_hap1_01	14548682	14554025	DUP	copygain		C.murc_hap1_02	1	8765	-	-	C.prem_hap1_02	2236862	2257892	DUP	copygain		C.murc_hap1_03	583822	584632	-	-	C.prem_hap1_03	2481120	2481915	INVDP	copygain		C.murc_hap1_04	784801	785718	-	-	C.prem_hap1_04	32272875	32273802	DUP	copyloss		C.murc_hap1_05	176094	176120	-	-	C.prem_hap1_05
C.murc_hap1_01	895193	895280	-	-	C.prem_hap1_01	928442	929320	CPG	-		C.murc_hap1_02	1	8923	-	-	C.prem_hap1_02	2333998	2342916	DUP	copygain		C.murc_hap1_03	587245	588131	taCAtgggcggacctagtgtaggcccaggaggggctgctttgaaatttatttaaatatatattataattggttgatttaaaaaatttcctttaaaaatattttttacgtttggctcattttttagtttgttatatatgtactagacttgaaaggagtgtttaagtgaatatttaattgattgacataagtgtcatcttataactttaaattttcaaaaatatcaaggtaaaattcattggtttttagctttttaattagccaactggtttcatcactctttcaaaaataaaattacacggtctttttatcacattcaaataaaaaacgaatgaagtattaagattttctcatatgaattaaacatgactagttgagttagagttatttgatcaactaaa…	t	C.prem_hap1_03	589077	589077	DEL	-		C.murc_hap1_04	801068	801678	-	-	C.prem_hap1_04	11713452	11714068	DUP	copyloss		C.murc_hap1_05	192745	193431	-	-	C.prem_hap1_05
C.murc_hap1_01	828817	829357	-	-	C.prem_hap1_01	1054173	1054714	INVDP	copygain		C.murc_hap1_02	1	9050	-	-	C.prem_hap1_02	3733496	3741272	DUP	copygain		C.murc_hap1_03	610281	611097	-	-	C.prem_hap1_03	9357736	9358551	TRANS	-		C.murc_hap1_04	812693	813011	-	-	C.prem_hap1_04	3466660	3466978	INVTR	-		C.murc_hap1_05	199859	200508	-	-	C.prem_hap1_05
C.murc_hap1_01	845614	846446	-	-	C.prem_hap1_01	15956804	15957625	DUP	copygain		C.murc_hap1_02	1	9087	-	-	C.prem_hap1_02	2466918	2478696	DUP	copygain		C.murc_hap1_03	741511	742159	-	-	C.prem_hap1_03	37776713	37777362	DUP	copyloss		C.murc_hap1_04	812694	812983	-	-	C.prem_hap1_04	26622248	26622546	INVDP	copygain		C.murc_hap1_05	208909	208909	C	CACTACCTAATTCATGGCCTGTGTGTGCCTTGGATATTGGCACTCATTTGTAAACCCCTTTCTTTGTATATTTACGTTTAAATCTTTCCACATCCCATGTGATTGTAAATTTTATCCTGACAGTTCATCTCTTAATTTGTTCTTTCTTTCTATAACCCCACTTCAACACTTTAGGTATTGGTTCAAATAAGATTTCCAACAGTTACCTCTAAAAACTGAAAATTTGATTGCTATTAGTTGCAATTTTGAAAC	C.prem_hap1_05
C.murc_hap1_01	845617	846444	-	-	C.prem_hap1_01	17678296	17679120	DUP	copygain		C.murc_hap1_02	1	9109	-	-	C.prem_hap1_02	1552784	1577211	DUP	copygain		C.murc_hap1_03	752455	752744	-	-	C.prem_hap1_03	759200	759489	INV	-		C.murc_hap1_04	812697	813011	-	-	C.prem_hap1_04	2836234	2836548	DUP	copygain		C.murc_hap1_05	222568	223196	-	-	C.prem_hap1_05
C.murc_hap1_01	850422	850871	-	-	C.prem_hap1_01	780459	780908	INVDP	copygain		C.murc_hap1_02	1	9152	-	-	C.prem_hap1_02	1501949	1516857	DUP	copygain		C.murc_hap1_03	788717	789790	-	-	C.prem_hap1_03	795516	796051	CPL	-		C.murc_hap1_04	812700	813011	-	-	C.prem_hap1_04	859566	859876	DUP	copygain		C.murc_hap1_05	224333	224333	T	TttttttttatactggttacacacctgattactgcattgcacatatatttacaatcagatatacctaaatgagatttatatatgattacattaaattctataaaatacatgctcagataaattacccttacagacgagggatgcccctacttcacttgtatttcacaaggaataaaaagttataaatggttagtcccacaatacttttgtgggggcttgaaccactgccctcacaacccaccacttcgaccaaggctaaagtggcTTTTCAATGCAAT	C.prem_hap1_05
C.murc_hap1_01	899685	900331	-	-	C.prem_hap1_01	3099764	3100410	DUP	copyloss		C.murc_hap1_02	1	9290	-	-	C.prem_hap1_02	2858927	2866947	DUP	copygain		C.murc_hap1_03	791858	792884	-	-	C.prem_hap1_03	7008901	7010017	INVTR	-		C.murc_hap1_04	812700	813011	-	-	C.prem_hap1_04	23433209	23433520	INVDP	copygain		C.murc_hap1_05	289973	297061	-	-	C.prem_hap1_05
C.murc_hap1_01	916068	916768	-	-	C.prem_hap1_01	18695853	18696504	INVDP	copyloss		C.murc_hap1_02	1	9323	-	-	C.prem_hap1_02	2524391	2545820	DUP	copygain		C.murc_hap1_03	791859	792883	-	-	C.prem_hap1_03	14836926	14838013	DUP	copygain		C.murc_hap1_04	814715	814980	-	-	C.prem_hap1_04	24066065	24066330	TRANS	-		C.murc_hap1_05	313431	314188	-	-	C.prem_hap1_05
C.murc_hap1_01	949597	950042	-	-	C.prem_hap1_01	977592	978037	DUP	copyloss		C.murc_hap1_02	1	9380	-	-	C.prem_hap1_02	2604192	2613553	DUP	copygain		C.murc_hap1_03	793939	793947	-	-	C.prem_hap1_03	799172	799314	CPG	-		C.murc_hap1_04	814715	814980	-	-	C.prem_hap1_04	24066065	24066330	TRANSAL	-		C.murc_hap1_05	317195	318180	-	-	C.prem_hap1_05
C.murc_hap1_01	953817	954369	-	-	C.prem_hap1_01	12869381	12869934	INVTR	-		C.murc_hap1_02	1	9380	-	-	C.prem_hap1_02	2931793	2941340	DUP	copygain		C.murc_hap1_03	868835	869121	-	-	C.prem_hap1_03	876118	877700	HDR	-		C.murc_hap1_04	827918	829304	-	-	C.prem_hap1_04	23277010	23278403	INVDP	copyloss		C.murc_hap1_05	319129	319826	-	-	C.prem_hap1_05
C.murc_hap1_01	964360	964970	-	-	C.prem_hap1_01	993366	995495	HDR	-		C.murc_hap1_02	1	9393	-	-	C.prem_hap1_02	2980888	2997669	DUP	copygain		C.murc_hap1_03	930799	931729	-	-	C.prem_hap1_03	18793004	18793953	DUP	copyloss		C.murc_hap1_04	873400	874830	-	-	C.prem_hap1_04	50747	52177	TRANS	-		C.murc_hap1_05	343092	343939	-	-	C.prem_hap1_05
C.murc_hap1_01	966280	971220	-	-	C.prem_hap1_01	996803	996860	HDR	-		C.murc_hap1_02	1	9397	-	-	C.prem_hap1_02	2833813	2857121	DUP	copygain		C.murc_hap1_03	931714	932671	-	-	C.prem_hap1_03	18793004	18793981	INVDP	copyloss		C.murc_hap1_04	873400	874830	-	-	C.prem_hap1_04	50747	52177	TRANSAL	-		C.murc_hap1_05	344004	344857	-	-	C.prem_hap1_05
C.murc_hap1_01	975141	984863	-	-	C.prem_hap1_01	22591370	22601100	INVTR	-		C.murc_hap1_02	1	9478	-	-	C.prem_hap1_02	2338329	2347802	DUP	copygain		C.murc_hap1_03	943508	943852	-	-	C.prem_hap1_03	24806849	24807193	DUP	copyloss		C.murc_hap1_04	886148	886808	-	-	C.prem_hap1_04	473862	474536	INVTR	-		C.murc_hap1_05	345696	346099	-	-	C.prem_hap1_05
C.murc_hap1_01	979566	981446	-	-	C.prem_hap1_01	11466544	11468425	DUP	copygain		C.murc_hap1_02	1	9599	-	-	C.prem_hap1_02	1390248	1413191	DUP	copygain		C.murc_hap1_03	943751	945126	-	-	C.prem_hap1_03	19210582	19211955	INVDP	copyloss		C.murc_hap1_04	901947	905559	-	-	C.prem_hap1_04	4826595	4830223	DUP	copyloss		C.murc_hap1_05	359988	361356	-	-	C.prem_hap1_05
C.murc_hap1_01	986787	986793	-	-	C.prem_hap1_01	1015889	1016318	CPG	-		C.murc_hap1_02	1	9633	-	-	C.prem_hap1_02	1348387	1372615	DUP	copygain		C.murc_hap1_03	945130	948872	-	-	C.prem_hap1_03	11539019	11542852	DUP	copyloss		C.murc_hap1_04	914849	929965	-	-	C.prem_hap1_04	4825998	4837480	DUP	copyloss		C.murc_hap1_05	361798	367847	-	-	C.prem_hap1_05
C.murc_hap1_01	990928	996329	TTGTTGTGTATTCAGTGAATCAAATCAAAAGGGATGAAACGGCAGTGCTAACTTGCGTTTTGTGAAGCTCAGTCACCTCAGCTAAACGACGCACAAAACTgcgtttagataagtaaatgaattacttattgcaacgacatgaagccctgccgttttggagttaatgaagcacaagctgagcacgtgcgatctaaaggttgttaaagaaccgttattgcacatggtcctcacgtgtgtctctggaaaagcctcttgagtggtttataaactaacatacgcagctgaaaacatagaaagtgttgagagactgagagcatagtaacgagagaaagaaagcttgaagaactagaggctttcttgttctttattgagtgcttgttaatctctgtaatcaagact…	T	C.prem_hap1_01	1026403	1026403	DEL	-		C.murc_hap1_02	1	9674	-	-	C.prem_hap1_02	3015551	3032790	DUP	copygain		C.murc_hap1_03	948061	957487	-	-	C.prem_hap1_03	33963496	33972831	TRANS	-		C.murc_hap1_04	940409	942425	-	-	C.prem_hap1_04	7391543	7393555	DUP	copyloss		C.murc_hap1_05	369527	369932	-	-	C.prem_hap1_05
C.murc_hap1_01	1014357	1014362	-	-	C.prem_hap1_01	1044422	1049455	CPG	-		C.murc_hap1_02	1	9674	-	-	C.prem_hap1_02	3070639	3088635	DUP	copygain		C.murc_hap1_03	957483	960445	-	-	C.prem_hap1_03	31898776	31901736	DUP	copyloss		C.murc_hap1_04	944594	944892	-	-	C.prem_hap1_04	11292432	11292730	INVDP	copyloss		C.murc_hap1_05	377613	377613	T	TttttttttttaattacatgagactaatatttagattataacttatattatatgagatttataattgatatttacaatcagataattattgagcctaatttaggttaattcttatatagcactatctaaattttaccctctttaatatttgaggggtgtttactccactcacataaaaaaaaaaactgacttcacttaataattaaaaaaaaaataaacccctacatatatcgcggggactcgaaccgctgcactcacagttgtgagtacagggtcctgccagtgggctaaggcccaattggtTATTATTAATATTAAGCT	C.prem_hap1_05
C.murc_hap1_01	1010694	1010948	-	-	C.prem_hap1_01	982717	982971	INVDP	copygain		C.murc_hap1_02	1	9685	-	-	C.prem_hap1_02	1767544	1777220	DUP	copygain		C.murc_hap1_03	969439	970293	-	-	C.prem_hap1_03	6124925	6125779	INVTR	-		C.murc_hap1_04	945670	945996	-	-	C.prem_hap1_04	7391544	7391870	DUP	copyloss		C.murc_hap1_05	398458	399287	-	-	C.prem_hap1_05
C.murc_hap1_01	1018749	1019182	-	-	C.prem_hap1_01	3460755	3461181	DUP	copyloss		C.murc_hap1_02	1	9688	-	-	C.prem_hap1_02	2370437	2386800	DUP	copygain		C.murc_hap1_03	971813	971813	T	TTaggctccgtttggtacagcttattaaatagagtttataacagtagagcttatagcagtagagcttataccaatagagcttttggacaaaaagtcattaggtgtttggttgtcaataaaaaaaatatttttgaaccattaaactgtgtgatattttttatattatatattttttaaaaaagctttctaatctctactcccaaaagcttaaattttgggcttttgttagtagagataaattaacttatttaagttaaaaaaactcaactaaaaaaataatcaaacactataaaaattttaaaaaatacttatgcgattaaataagtatttatgtctcttaaataaatcatagcaaacaagcac	C.prem_hap1_03	956089	956451	INS	-		C.murc_hap1_04	1008169	1008169	T	Ttaggggtgttcagaattcaatccgatccgctcaatccgtctaatccgctcaatccgatccgtataaatccgatccgtggattggtggattggatatggattgaaaatttaaaaatccgcagtcgatggattggatatggatttacttctgtaaatccgcaaaaatccgtgaatccgcaaaaaaaaaaaaatatatatatatatatgtaattaaaaaattattataaatttaattaaaaatatatataaatgtgacattacatagttacataagcactataacatatcttagccattacccaataataatataaaatgaaaaataattaaataatcaaatatacaaatataacttgtaaaaattgtaaaacaaaataaaagcaaagtcacacgcactag…	C.prem_hap1_04	4875823	4877158	INS	-		C.murc_hap1_05	408162	408170	-	-	C.prem_hap1_05
C.murc_hap1_01	1028503	1028910	-	-	C.prem_hap1_01	1063990	1064078	HDR	-		C.murc_hap1_02	1	9845	-	-	C.prem_hap1_02	1521076	1545334	DUP	copygain		C.murc_hap1_03	1002483	1003312	-	-	C.prem_hap1_03	16184472	16185271	INVTR	-		C.murc_hap1_04	1013076	1013943	-	-	C.prem_hap1_04	21377746	21378622	DUP	copyloss		C.murc_hap1_05	415358	415558	-	-	C.prem_hap1_05
C.murc_hap1_01	1043803	1043808	-	-	C.prem_hap1_01	1078852	1079727	HDR	-		C.murc_hap1_02	1	9964	-	-	C.prem_hap1_02	2743329	2762298	DUP	copygain		C.murc_hap1_03	1021365	1021544	-	-	C.prem_hap1_03	33610903	33611082	INVDP	copyloss		C.murc_hap1_04	1064764	1065139	-	-	C.prem_hap1_04	183747	184122	INVDP	copygain		C.murc_hap1_05	425702	426226	-	-	C.prem_hap1_05
C.murc_hap1_01	1083838	1094269	-	-	C.prem_hap1_01	1119748	1119754	CPL	-		C.murc_hap1_02	1	10018	-	-	C.prem_hap1_02	1451616	1464674	DUP	copygain		C.murc_hap1_03	1107788	1107788	t	tGTTTAGCAACAGCTCATAACATGGCTGTGGCAGCATACTTGACTGAAACTTTTTTCTCTTAATTTCAAGACAAAGCAAATCATATACCTTAGTTTGGGGGTGGGAAAAAAGAATTGAAAAGCAAATTAAATTATTAATTTGAATAAGAGTATTTAATTTGTCCTTAATTTGTTTTTTTAACAAATAAAAATAAGTGTATTAAAATAGTACGAATTATCTTTTCAATTAAAATATTATTTTGATTTACTTGTTAAAATAATAGATCAAATTAATTACGTTGACTCTTTTTGAGGAATTATTCATGACAAGACATAAATGACCAAAAAAAAAAAAGGTCTCTTTTTTCTCTTATATTTGGTGCTGGTTAGAGCATTTCATTTGACATGTGAAATGTCTCA…	C.prem_hap1_03	1096702	1097205	INS	-		C.murc_hap1_04	1169091	1169594	-	-	C.prem_hap1_04	5947616	5948119	DUP	copygain		C.murc_hap1_05	430581	430581	A	AAAGCTTTAACAATTTAAaccaataaagtgttagctccactgataatgaagtccccttaagtggtttgactggatttactccctagttcgagtcgcagggaagccgcttttgttgggagaacacgtgcctcccggttcgagcggggacttctaatctgagttgtggtacgggcttaaatgtgtctcccacagttggggccctcctcaggatacctcgtgattaatataaaaaaaaaa	C.prem_hap1_05
C.murc_hap1_01	1078646	1079265	-	-	C.prem_hap1_01	12301333	12301950	INVDP	copygain		C.murc_hap1_02	1	10053	-	-	C.prem_hap1_02	1863245	1873273	DUP	copygain		C.murc_hap1_03	1143387	1144351	-	-	C.prem_hap1_03	14630647	14631620	INVDP	copyloss		C.murc_hap1_04	1221061	1221844	-	-	C.prem_hap1_04	448877	449662	INVDP	copygain		C.murc_hap1_05	433371	433373	-	-	C.prem_hap1_05
C.murc_hap1_01	1173483	1173807	-	-	C.prem_hap1_01	19035713	19036035	INVDP	copygain		C.murc_hap1_02	1	10053	-	-	C.prem_hap1_02	2978003	2988038	DUP	copygain		C.murc_hap1_03	1143393	1144351	-	-	C.prem_hap1_03	9028615	9029549	DUP	copyloss		C.murc_hap1_04	1274268	1274268	t	ttctatctatttttttattttaattttttaaaattactagtaaataaattataaaattataaatattggtaaaaataaaaaatatcaaaatatttatatTattaaatatttaggtctaattaactaattaaaattttaaatttttatttaggacattaaaaagaccgagtagattctattagcctaaatttttttaattttaatatattttaaatattttaaacttaaatctattttttatttatttttagatgttataattgcccacagtgaatcacaattttaataactaatctaatctaatctaatatttactcttgatttgctccgatttaactattatgttgtaaagtaaatagtccacatttataaagtgctcacgccaTCattaaaaaagtt…	C.prem_hap1_04	5148108	5148892	INS	-		C.murc_hap1_05	440795	441273	-	-	C.prem_hap1_05
C.murc_hap1_01	1189984	1190548	-	-	C.prem_hap1_01	4117207	4117752	DUP	copygain		C.murc_hap1_02	1	10053	-	-	C.prem_hap1_02	3050220	3068212	DUP	copygain		C.murc_hap1_03	1144351	1147026	-	-	C.prem_hap1_03	14624411	14627120	INVDP	copyloss		C.murc_hap1_04	1339043	1339371	-	-	C.prem_hap1_04	5214817	5214832	HDR	-		C.murc_hap1_05	442969	442974	-	-	C.prem_hap1_05
C.murc_hap1_01	1272689	1273052	-	-	C.prem_hap1_01	14464506	14464870	DUP	copygain		C.murc_hap1_02	1	10073	-	-	C.prem_hap1_02	3039199	3049260	DUP	copygain		C.murc_hap1_03	1154543	1154991	-	-	C.prem_hap1_03	8643666	8644120	DUP	copygain		C.murc_hap1_04	1341335	1341344	-	-	C.prem_hap1_04	5216783	5217692	CPG	-		C.murc_hap1_05	443259	443282	-	-	C.prem_hap1_05
C.murc_hap1_01	1273067	1273674	-	-	C.prem_hap1_01	4506381	4506985	DUP	copygain		C.murc_hap1_02	1	10444	-	-	C.prem_hap1_02	2670086	2680514	DUP	copygain		C.murc_hap1_03	1154543	1160704	-	-	C.prem_hap1_03	35031733	35039755	INVDP	copygain		C.murc_hap1_04	1319806	1320146	-	-	C.prem_hap1_04	3731734	3732095	DUP	copygain		C.murc_hap1_05	444521	445259	-	-	C.prem_hap1_05
C.murc_hap1_01	1286471	1286780	-	-	C.prem_hap1_01	19921277	19921589	DUP	copygain		C.murc_hap1_02	1	10573	-	-	C.prem_hap1_02	2470343	2501726	DUP	copygain		C.murc_hap1_03	1161878	1174433	-	-	C.prem_hap1_03	33312567	33325130	INVDP	copyloss		C.murc_hap1_04	1321061	1321572	-	-	C.prem_hap1_04	3639418	3639942	INVDP	copygain		C.murc_hap1_05	451614	452773	-	-	C.prem_hap1_05
C.murc_hap1_01	1314095	1319505	-	-	C.prem_hap1_01	2393673	2401991	DUP	copygain		C.murc_hap1_02	1	10957	-	-	C.prem_hap1_02	1172757	1198332	DUP	copygain		C.murc_hap1_03	1166508	1168239	-	-	C.prem_hap1_03	16881954	16883664	DUP	copyloss		C.murc_hap1_04	1362133	1363002	-	-	C.prem_hap1_04	11201843	11202712	INVDP	copyloss		C.murc_hap1_05	416325	416988	-	-	C.prem_hap1_05
C.murc_hap1_01	1315485	1319505	-	-	C.prem_hap1_01	17084713	17088719	INVDP	copygain		C.murc_hap1_02	1	11017	-	-	C.prem_hap1_02	1199487	1225283	DUP	copygain		C.murc_hap1_03	1176440	1176573	-	-	C.prem_hap1_03	29726366	29726499	INVDP	copyloss		C.murc_hap1_04	1420763	1421344	-	-	C.prem_hap1_04	5296618	5296942	HDR	-		C.murc_hap1_05	449002	449175	-	-	C.prem_hap1_05
C.murc_hap1_01	1332789	1335329	-	-	C.prem_hap1_01	3144320	3146887	DUP	copygain		C.murc_hap1_02	1	11027	-	-	C.prem_hap1_02	1281600	1314285	DUP	copygain		C.murc_hap1_03	1176542	1181207	-	-	C.prem_hap1_03	2009266	2013937	DUP	copyloss		C.murc_hap1_04	1432962	1432967	-	-	C.prem_hap1_04	5309564	5310534	CPG	-		C.murc_hap1_05	459686	459725	-	-	C.prem_hap1_05
C.murc_hap1_01	1344535	1349838	-	-	C.prem_hap1_01	27693614	27698997	DUP	copygain		C.murc_hap1_02	1	11443	-	-	C.prem_hap1_02	1629292	1646149	DUP	copygain		C.murc_hap1_03	1181193	1183562	-	-	C.prem_hap1_03	29726390	29728759	INVDP	copyloss		C.murc_hap1_04	1466811	1467796	-	-	C.prem_hap1_04	26568265	26569251	TRANS	-		C.murc_hap1_05	465783	466939	-	-	C.prem_hap1_05
C.murc_hap1_01	1345041	1349652	-	-	C.prem_hap1_01	18800194	18804805	DUP	copygain		C.murc_hap1_02	1	13011	-	-	C.prem_hap1_02	1270400	1301458	DUP	copygain		C.murc_hap1_03	1183302	1183493	-	-	C.prem_hap1_03	2009017	2009208	DUP	copygain		C.murc_hap1_04	1466811	1467796	-	-	C.prem_hap1_04	26568265	26569251	TRANSAL	-		C.murc_hap1_05	472961	474873	gCACCACTacaagaaaaagtatgtatagtagcatctgaaaaatgctaccgaaagtaaatggtagcattttaagcaatgctaagttagcccatgtaactaaaagtcttggcatttgatagcattcattcaatgctacaaactgttatacataacattttaaaaaagctatgtaatcattgattattacattgtagaaatgctatcattctcttatgtatagcatccggaaagtgctaccatattatatttacagCACAAAAAAATGCTATTGTTGGCAAATTTATTACATATATGAAACATTCTATGGCTATTAGAAAACGCTACTGGATAATTTATAAGTGGCTACCATAGCATCTTTGTAAGGTTATTGAAGATAGAAAAATTGATACTTGTAATGTA…	g	C.prem_hap1_05
C.murc_hap1_01	1373290	1374126	-	-	C.prem_hap1_01	8958091	8958924	DUP	copygain		C.murc_hap1_02	1	14267	-	-	C.prem_hap1_02	1666125	1680362	DUP	copygain		C.murc_hap1_03	1183967	1190365	-	-	C.prem_hap1_03	1149037	1149535	HDR	-		C.murc_hap1_04	1499224	1499225	-	-	C.prem_hap1_04	5384003	5384361	HDR	-		C.murc_hap1_05	476381	476434	-	-	C.prem_hap1_05
C.murc_hap1_01	1384938	1386163	-	-	C.prem_hap1_01	27685072	27686293	DUP	copygain		C.murc_hap1_02	1	15051	-	-	C.prem_hap1_02	2931793	2953141	DUP	copygain		C.murc_hap1_03	1197197	1199415	-	-	C.prem_hap1_03	37671141	37673269	TRANS	-		C.murc_hap1_04	1507089	1507413	-	-	C.prem_hap1_04	10686708	10687038	DUP	copyloss		C.murc_hap1_05	480906	484313	-	-	C.prem_hap1_05
C.murc_hap1_01	1402037	1403045	-	-	C.prem_hap1_01	18927803	18928809	DUP	copygain		C.murc_hap1_02	3	2106	-	-	C.prem_hap1_02	1656384	1658487	DUP	copygain		C.murc_hap1_03	1199174	1199722	-	-	C.prem_hap1_03	9172569	9173117	INVDP	copyloss		C.murc_hap1_04	1521020	1521156	-	-	C.prem_hap1_04	5405781	5406052	CPG	-		C.murc_hap1_05	491311	491319	-	-	C.prem_hap1_05
C.murc_hap1_01	1402037	1403491	-	-	C.prem_hap1_01	27761033	27762524	DUP	copygain		C.murc_hap1_02	3	3607	-	-	C.prem_hap1_02	1660893	1664499	DUP	copygain		C.murc_hap1_03	1245978	1246599	-	-	C.prem_hap1_03	1202687	1202996	CPL	-		C.murc_hap1_04	1553179	1553187	-	-	C.prem_hap1_04	5438627	5439462	CPG	-		C.murc_hap1_05	493782	495382	-	-	C.prem_hap1_05
C.murc_hap1_01	1402037	1403491	-	-	C.prem_hap1_01	27766955	27768424	DUP	copygain		C.murc_hap1_02	4	9822	-	-	C.prem_hap1_02	2877178	2901275	DUP	copygain		C.murc_hap1_03	1271621	1272312	-	-	C.prem_hap1_03	1228027	1228489	TDM	-		C.murc_hap1_04	1556766	1556766	g	gAGTTAAGAACAGAGTTTGAGTGTTTGGATATAGAGAAAATAAACGAACCAGAGAGAAAATATCAGAGAAGAAAATGAATTGTAGTCTTATTAATCTTGTTAATAACAGCTGTATATATACATATTTTGGACTGCTGTTCACACGTTGTGTGTGTAAACCAAAAACAAAGATCAAATACAAAATCTGTTACTAACAACTTTAACTAACCTGCTGACTCAGCAAGTTACACATCAGCAATATTAACAAACTAAACTAATCAACTCGTTAACTCCTTAATTCCATAATATGAACTAtcttaacagcccccttcaagctcaaggtctgggaagaacattgagcttggatctaagatagttaaactgatcaatagctaatggtttagtgagaatatcagcaac…	C.prem_hap1_04	5443059	5448287	INS	-		C.murc_hap1_05	522936	526384	-	-	C.prem_hap1_05
C.murc_hap1_01	1580931	1583347	-	-	C.prem_hap1_01	11116456	11118889	INVDP	copygain		C.murc_hap1_02	31	1560	-	-	C.prem_hap1_02	1548300	1549831	DUP	copygain		C.murc_hap1_03	1276174	1276189	-	-	C.prem_hap1_03	1232346	1238208	CPG	-		C.murc_hap1_04	1559696	1561273	-	-	C.prem_hap1_04	29812417	29813964	INVDP	copyloss		C.murc_hap1_05	528453	528974	-	-	C.prem_hap1_05
C.murc_hap1_01	1581141	1581825	-	-	C.prem_hap1_01	26465275	26465959	DUP	copygain		C.murc_hap1_02	232	10361	-	-	C.prem_hap1_02	3097083	3107197	DUP	copygain		C.murc_hap1_03	1281793	1290410	-	-	C.prem_hap1_03	11555407	11564057	INVDP	copyloss		C.murc_hap1_04	1579959	1584823	-	-	C.prem_hap1_04	16117102	16121965	INVDP	copyloss		C.murc_hap1_05	544640	545471	-	-	C.prem_hap1_05
C.murc_hap1_01	1583511	1588985	-	-	C.prem_hap1_01	11110305	11117851	DUP	copygain		C.murc_hap1_02	445	10053	-	-	C.prem_hap1_02	1854125	1863710	DUP	copygain		C.murc_hap1_03	1286823	1291215	-	-	C.prem_hap1_03	19419480	19423869	DUP	copyloss		C.murc_hap1_04	1593366	1594565	-	-	C.prem_hap1_04	24799386	24800586	DUP	copyloss		C.murc_hap1_05	550526	550537	-	-	C.prem_hap1_05
C.murc_hap1_01	1628988	1631442	-	-	C.prem_hap1_01	27768425	27770729	INVDP	copygain		C.murc_hap1_02	529	10019	-	-	C.prem_hap1_02	1886325	1895791	DUP	copygain		C.murc_hap1_03	1343379	1343584	-	-	C.prem_hap1_03	30852683	30852888	DUP	copyloss		C.murc_hap1_04	1612093	1612737	-	-	C.prem_hap1_04	9533164	9533813	INVDP	copyloss		C.murc_hap1_05	560067	562585	-	-	C.prem_hap1_05
C.murc_hap1_01	1670289	1671895	-	-	C.prem_hap1_01	2917288	2918882	INVDP	copygain		C.murc_hap1_02	720	10018	-	-	C.prem_hap1_02	2082635	2097321	DUP	copygain		C.murc_hap1_03	1355752	1356535	-	-	C.prem_hap1_03	14123330	14124113	DUP	copyloss		C.murc_hap1_04	1634720	1635422	-	-	C.prem_hap1_04	8358766	8359468	DUP	copyloss		C.murc_hap1_05	576897	577417	-	-	C.prem_hap1_05
C.murc_hap1_01	1670289	1671895	-	-	C.prem_hap1_01	14925910	14927503	INVDP	copygain		C.murc_hap1_02	905	6425	-	-	C.prem_hap1_02	2709730	2715252	DUP	copygain		C.murc_hap1_03	1383739	1384497	-	-	C.prem_hap1_03	11648667	11649427	INVTR	-		C.murc_hap1_04	1682609	1682962	TAACAAGAAGAATAATGCAATTAGCCTTCACTTGACTATTAATTTGTTAAATCGACCAGAAGCTTGGCTTGGACGACTTTAAACATGTAATAAACGCGAGTACTATTGTACTAAAACCGTTTCATCACACTCTCAAAAAAAAAAAAAAAAGTTTCATCAGATTTTATTTTCATTGATTCAAAAACCCCCAGTCAAGTATAGAATAAGTTTAGAAATATAAGCTTTGAAGTTATTCTTTTATACGATCGTATACCTTGCCAATGATTTCTCATATGTTAAATTATTTaaaaaaaaaaaaaaaaaCCCCCaaaaagatagagagagattatgagagttaatgtccagatttttttt	T	C.prem_hap1_04	5560627	5560627	DEL	-		C.murc_hap1_05	579303	579769	-	-	C.prem_hap1_05
C.murc_hap1_01	1671646	1671895	-	-	C.prem_hap1_01	2919173	2919425	INVDP	copygain		C.murc_hap1_02	923	9023	-	-	C.prem_hap1_02	3172200	3180287	DUP	copygain		C.murc_hap1_03	1385692	1385698	-	-	C.prem_hap1_03	1333851	1334401	CPG	-		C.murc_hap1_04	1688378	1688550	-	-	C.prem_hap1_04	5565975	5565993	CPL	-		C.murc_hap1_05	579512	580122	-	-	C.prem_hap1_05
C.murc_hap1_01	1675331	1678371	-	-	C.prem_hap1_01	11058281	11061269	DUP	copygain		C.murc_hap1_02	954	10854	-	-	C.prem_hap1_02	1944438	1983761	DUP	copygain		C.murc_hap1_03	1392903	1392905	-	-	C.prem_hap1_03	1341587	1341821	HDR	-		C.murc_hap1_04	1720288	1720295	-	-	C.prem_hap1_04	5598108	5598431	CPG	-		C.murc_hap1_05	580128	580867	-	-	C.prem_hap1_05
C.murc_hap1_01	1675331	1682855	-	-	C.prem_hap1_01	19249591	19257209	INVDP	copygain		C.murc_hap1_02	1081	9745	-	-	C.prem_hap1_02	2799081	2807734	DUP	copygain		C.murc_hap1_03	1454911	1455114	-	-	C.prem_hap1_03	35087070	35087273	INVDP	copygain		C.murc_hap1_04	1735280	1735811	-	-	C.prem_hap1_04	7420444	7420979	DUP	copyloss		C.murc_hap1_05	585766	586134	-	-	C.prem_hap1_05
C.murc_hap1_01	1678807	1678924	-	-	C.prem_hap1_01	18893700	18893817	INVDP	copygain		C.murc_hap1_02	1081	10573	-	-	C.prem_hap1_02	1491487	1513758	DUP	copygain		C.murc_hap1_03	1550461	1550461	G	GTTTTTCCCACCCTCAAAAACCctcaaaagtgatttttcaaaattaaaagttaaatttgatgtttgttaaatttcttataaattattcttggcaaaaccacctcatcctacaataggttttgaaaaataagaaaaatgtagtttttaaaatcttattttgaAGTTCACAGCAATTTTTTTTtaaaaattattaaatgtttgactgattttattcaaaattgattatttttacagcacaactaataataattattttaaaatctacagtattatcaaactggctctTAATATCCCACACGGATTAAATGCCTTATTAGTGCAGCGGCGATAGATGTTGATTGTAAAGTAGGACAGACTACTAAGATTA	C.prem_hap1_03	1500865	1501231	INS	-		C.murc_hap1_04	1739526	1739674	-	-	C.prem_hap1_04	5617062	5617070	CPL	-		C.murc_hap1_05	591461	592252	-	-	C.prem_hap1_05
C.murc_hap1_01	1785555	1786232	-	-	C.prem_hap1_01	27836247	27836925	DUP	copygain		C.murc_hap1_02	1133	9474	-	-	C.prem_hap1_02	3008009	3016347	DUP	copygain		C.murc_hap1_03	1583688	1583696	-	-	C.prem_hap1_03	1546279	1548814	CPG	-		C.murc_hap1_04	1742309	1742326	-	-	C.prem_hap1_04	5619520	5619874	CPG	-		C.murc_hap1_05	593164	593444	-	-	C.prem_hap1_05
C.murc_hap1_01	1857018	1857202	-	-	C.prem_hap1_01	18148131	18148315	DUP	copygain		C.murc_hap1_02	1248	9318	-	-	C.prem_hap1_02	1799703	1810103	DUP	copygain		C.murc_hap1_03	1590091	1590398	-	-	C.prem_hap1_03	7116395	7116702	TRANS	-		C.murc_hap1_04	1777758	1778268	-	-	C.prem_hap1_04	5655317	5655323	CPL	-		C.murc_hap1_05	603939	604074	-	-	C.prem_hap1_05
C.murc_hap1_01	1900960	1903921	-	-	C.prem_hap1_01	26018712	26021651	INVDP	copygain		C.murc_hap1_02	1439	9184	-	-	C.prem_hap1_02	1711404	1732845	DUP	copygain		C.murc_hap1_03	1603859	1604603	-	-	C.prem_hap1_03	1568597	1570082	CPG	-		C.murc_hap1_04	1779015	1779664	ataatttaggggtgggcatttggttcggttcagtccgaaccgaaccgaaccgaaccatattatgacaatttggcttggagtaaaaaaccaaatggttcaaaaattatgaaccatttggttttttatttggtttggttcaaaaccgaaccaaatggttcaagaaaaaattaaaattaaaaaatagttcataatttatcttttttatttttgtttgttaattaatacatgatattatatatatcataacatacactttattttattattgaactttattattttaatttattattgttagatttaattatattggttattatttatggatttctagattgtttttggaatttattatgttaatttactattgttaaattttattatgttgtttattgtttg…	a	C.prem_hap1_04	5656069	5656069	DEL	-		C.murc_hap1_05	607868	607868	A	AttccccaaccatcttaagaatattgaaagtgtaagtaattcccacaagtttataatattatctcagaatcaactcaagtttttatcttgtatcaatcaactactttttattaactctgttggctaccgttaagtaatctaagataaCgacatagccagtatttcaattgggttgggacacatttaaaatcaaacatACATTTTGTTAAGTAAAAAATATAATGCATTTTATTTTATTAAAATTAAAAAAAGAGCCAATTAGTGTCCTATTCGGGATCCGTTGATatataagatcaaaaactacttttcgaatgcattcatttaagatagtaaacgatttttagaggctccaggagtaaaataatcttcgagcttaaatctttcaataataggtagcag…	C.prem_hap1_05
C.murc_hap1_01	1900961	1903921	-	-	C.prem_hap1_01	20152413	20155358	DUP	copygain		C.murc_hap1_02	1515	11824	-	-	C.prem_hap1_02	3175500	3185785	DUP	copygain		C.murc_hap1_03	1620773	1622139	-	-	C.prem_hap1_03	36078492	36079681	TRANS	-		C.murc_hap1_04	1792708	1793331	-	-	C.prem_hap1_04	5668896	5668901	CPL	-		C.murc_hap1_05	611023	611029	-	-	C.prem_hap1_05
C.murc_hap1_01	1916290	1919321	-	-	C.prem_hap1_01	26015679	26018717	INVDP	copygain		C.murc_hap1_02	1562	10854	-	-	C.prem_hap1_02	1459665	1468934	DUP	copygain		C.murc_hap1_03	1621073	1621357	-	-	C.prem_hap1_03	36078791	36079362	CPG	-		C.murc_hap1_04	1799425	1799531	-	-	C.prem_hap1_04	5675015	5675225	CPG	-		C.murc_hap1_05	626161	626847	-	-	C.prem_hap1_05
C.murc_hap1_01	1969254	1971497	-	-	C.prem_hap1_01	19328368	19330637	DUP	copygain		C.murc_hap1_02	1562	11174	-	-	C.prem_hap1_02	1459665	1487122	DUP	copygain		C.murc_hap1_03	1621517	1621981	-	-	C.prem_hap1_03	36079521	36079523	HDR	-		C.murc_hap1_04	1827458	1827608	-	-	C.prem_hap1_04	5703134	5703675	CPG	-		C.murc_hap1_05	644704	647948	-	-	C.prem_hap1_05
C.murc_hap1_01	1971116	1971490	-	-	C.prem_hap1_01	14464323	14464698	INVDP	copygain		C.murc_hap1_02	1568	3428	-	-	C.prem_hap1_02	2205015	2206877	DUP	copygain		C.murc_hap1_03	1754040	1754049	-	-	C.prem_hap1_03	1718319	1718953	CPG	-		C.murc_hap1_04	1830245	1830580	CttttcttttttgattacatgagactattgctcaaattacagttcaaattacaatttatattacatgagagtataattgatatgtacaattatatatttatactgagctctattgatatgaatgttgatatgataccgctcaaatttttaaccctctcaaatattcgagggatgtcaaaatctcatcctgggagaaagactgtcttcactcgagctcaaggactctaaggaagaatatttaaattaaactcctataatgcgattgcggaggcttgaattccttccctcacatttgtgtgggaggggctctagccactTGGGCTTAGTTTGATTATT	C	C.prem_hap1_04	5706317	5706317	DEL	-		C.murc_hap1_05	650234	654012	-	-	C.prem_hap1_05
C.murc_hap1_01	1971116	1971494	-	-	C.prem_hap1_01	4506163	4506531	INVDP	copygain		C.murc_hap1_02	1622	9086	-	-	C.prem_hap1_02	1772959	1785308	DUP	copygain		C.murc_hap1_03	1782683	1783891	-	-	C.prem_hap1_03	1747558	1749292	TDM	-		C.murc_hap1_04	1839359	1840206	-	-	C.prem_hap1_04	28349456	28350342	INVDP	copyloss		C.murc_hap1_05	665246	666197	-	-	C.prem_hap1_05
C.murc_hap1_01	1971216	1971494	-	-	C.prem_hap1_01	14461812	14462090	INVDP	copygain		C.murc_hap1_02	1675	4586	-	-	C.prem_hap1_02	2776033	2780741	DUP	copygain		C.murc_hap1_03	1827871	1828013	-	-	C.prem_hap1_03	1793332	1793340	CPL	-		C.murc_hap1_04	1881140	1881146	-	-	C.prem_hap1_04	5764493	5765679	CPG	-		C.murc_hap1_05	666494	668953	-	-	C.prem_hap1_05
C.murc_hap1_01	2076354	2082136	-	-	C.prem_hap1_01	593594	599398	DUP	copyloss		C.murc_hap1_02	1677	12073	-	-	C.prem_hap1_02	2721548	2731916	DUP	copygain		C.murc_hap1_03	2029166	2029171	-	-	C.prem_hap1_03	1994511	1994644	CPG	-		C.murc_hap1_04	1868183	1869079	-	-	C.prem_hap1_04	5748825	5749721	DUP	copygain		C.murc_hap1_05	688018	688811	-	-	C.prem_hap1_05
C.murc_hap1_01	2077645	2081630	-	-	C.prem_hap1_01	2955045	2959010	INVDP	copygain		C.murc_hap1_02	1732	17999	-	-	C.prem_hap1_02	2545098	2576172	DUP	copygain		C.murc_hap1_03	1725234	1725846	-	-	C.prem_hap1_03	14024529	14025136	INVDP	copygain		C.murc_hap1_04	1882732	1883082	-	-	C.prem_hap1_04	1941183	1941534	INVTR	-		C.murc_hap1_05	706263	707115	-	-	C.prem_hap1_05
C.murc_hap1_01	2081569	2082136	-	-	C.prem_hap1_01	21397157	21397725	INVDP	copyloss		C.murc_hap1_02	1748	10501	-	-	C.prem_hap1_02	3147570	3156308	DUP	copygain		C.murc_hap1_03	1725234	1725854	-	-	C.prem_hap1_03	14981627	14982244	INVDP	copygain		C.murc_hap1_04	1887606	1892568	-	-	C.prem_hap1_04	13077830	13082794	DUP	copyloss		C.murc_hap1_05	710454	710705	-	-	C.prem_hap1_05
C.murc_hap1_01	2113496	2113829	-	-	C.prem_hap1_01	2132504	2133203	CPG	-		C.murc_hap1_02	1753	2870	-	-	C.prem_hap1_02	2370203	2371322	DUP	copygain		C.murc_hap1_03	1901658	1902561	-	-	C.prem_hap1_03	13951702	13952587	DUP	copygain		C.murc_hap1_04	1945446	1946343	-	-	C.prem_hap1_04	9722921	9723818	INVDP	copyloss		C.murc_hap1_05	711989	712386	-	-	C.prem_hap1_05
C.murc_hap1_01	2127881	2128685	-	-	C.prem_hap1_01	14590237	14591042	INVDP	copyloss		C.murc_hap1_02	1816	7094	-	-	C.prem_hap1_02	2384355	2389632	DUP	copygain		C.murc_hap1_03	2196292	2196689	-	-	C.prem_hap1_03	38014203	38014603	DUP	copygain		C.murc_hap1_04	1984577	1984577	G	GTGTTGaattaactgatgaagctgaacctcatgcaactcacgttggagtgccagctggaatcaagccagctgtaaatccagtagctagtctaggagtgaaagtgaaaggtgcacgtgagaagctggaaaactccagatggcaaaactgttatgaagagattcccatgctgttagatgtggctggaattagttaacaaattagctcttgttaattgtgttcaagattagttacatcagcaattattattttagtagttagattgcttagctgtaactgacgtgattagcaagcattagattctactataaatactgagctaagctcatttctgtaattagttgttgtgataataaaacagttccagatcttcatctttttcccttgatcctcaaattcca…	C.prem_hap1_04	5863041	5868239	INS	-		C.murc_hap1_05	736562	737550	-	-	C.prem_hap1_05
C.murc_hap1_01	2137288	2137578	tgatattcaacccgacccaacccgacccgtgcccacccctACGAtcaattaatgattttaacagaaaagtaataaaatgaaaaaaaatactataaaattataattaaaaaatgataggaacaatatttattgtaattacttgatagtttacaattgttaaagtaataaaaccataatagtttacaatttaaaggcgtaccaataatttttttgtctactatttgatatatttttgtGCATTTTCCcataaagagtaaaattgattttttactaattaaataaccgatcaat	t	C.prem_hap1_01	2155648	2155648	DEL	-		C.murc_hap1_02	1926	7703	-	-	C.prem_hap1_02	2926142	2931907	DUP	copygain		C.murc_hap1_03	2196690	2197666	-	-	C.prem_hap1_03	17265521	17266515	INVTR	-		C.murc_hap1_04	2007500	2007862	CTAagtgcctgtttggtatggcttatttaagagccataagtgcttatttagtcgtataagcactttttaaaattttttatagtgtttggctatttttttaatagagtttttttagcttaaataaactaatttacctctactagtaaaagcctaaaatttgagcttttgggagtagagactatagagcttttctaaaaatatataatataaaaaatatcacacagtttaatggttcaaaaatattttttttattgacaaccaaacacccaatgattttttgtccaaaagctctattggtataaactctactgctataaactctactgttataagctctatttaataagttgtaccaaacggagc	C	C.prem_hap1_04	5891214	5891214	DEL	-		C.murc_hap1_05	750760	750760	T	TGcagtggcggacctaaaaattaaaatgaggggggatttagttcaaaaaaatttatttaacttagatttttttaatgttcacttaaatacatattaagtcttataatctcaaattttaatacttttaaattttaaataataatagtaataaattattatttttaaatgcgtgaaaatatcatttttcgaagtagttttcacaaaatattttaaaaaataaaataatgtggctaatgggatttgaaccaagattttaaaatcattaaataacactcttaccattaaactacaagttttttaatatatgaaaaatgtgtccaaacttttttatttaacttttttagaagggacttgaggtacatttaaaagaaaacttaatggcctagggggggctgaagc…	C.prem_hap1_05
C.murc_hap1_01	2150457	2150912	-	-	C.prem_hap1_01	2168494	2168495	HDR	-		C.murc_hap1_02	1973	9395	-	-	C.prem_hap1_02	2778132	2794925	DUP	copygain		C.murc_hap1_03	2221135	2221571	-	-	C.prem_hap1_03	9279098	9279527	INVDP	copyloss		C.murc_hap1_04	2022911	2023387	-	-	C.prem_hap1_04	25636199	25636675	DUP	copyloss		C.murc_hap1_05	754956	755343	-	-	C.prem_hap1_05
C.murc_hap1_01	2182454	2182462	-	-	C.prem_hap1_01	2202588	2202929	HDR	-		C.murc_hap1_02	2108	10444	-	-	C.prem_hap1_02	1918913	1938219	DUP	copygain		C.murc_hap1_03	2255817	2256034	-	-	C.prem_hap1_03	33628120	33628339	INVDP	copygain		C.murc_hap1_04	2023570	2025273	-	-	C.prem_hap1_04	5906607	5906612	HDR	-		C.murc_hap1_05	766706	767323	-	-	C.prem_hap1_05
C.murc_hap1_01	2194192	2194702	-	-	C.prem_hap1_01	24757932	24758452	DUP	copygain		C.murc_hap1_02	2108	11174	-	-	C.prem_hap1_02	2124097	2152311	DUP	copygain		C.murc_hap1_03	2279713	2279931	-	-	C.prem_hap1_03	2254941	2254942	HDR	-		C.murc_hap1_04	2038323	2038600	tgagcagcagttcaaacccccacaatacatgtaggggtgttttcttcctcaaataaaattgagtgaaatcaatctactaccttatcccaatgcgaggagtagacatccctcgaatatttgagagggttaaaatttgggcagcgctccattagttttgatgtatgttggtcccagttataatctgatttgtacatatcagttatattctcatgtaatatgagttgtaatcggagcaataatctcatgtaatcaaaaaaaaaaaAAAAACCTCCGATTTG	t	C.prem_hap1_04	5919462	5919462	DEL	-		C.murc_hap1_05	770265	770622	-	-	C.prem_hap1_05
C.murc_hap1_01	2194192	2194734	-	-	C.prem_hap1_01	12741295	12741841	INVTR	-		C.murc_hap1_02	2109	9631	-	-	C.prem_hap1_02	3151543	3159053	DUP	copygain		C.murc_hap1_03	2437713	2437719	-	-	C.prem_hap1_03	2412870	2413608	HDR	-		C.murc_hap1_04	2039021	2039026	-	-	C.prem_hap1_04	5919879	5920708	CPG	-		C.murc_hap1_05	786011	786011	T	TttttttttaaatactgattaatcatcatattactgcattacacagatatttacaactgttattatagtaaatatattacactgatatttacaatcagaaatacatgattgggactgatattattacattgaattctgtgaagtacatgcccagacaaataatctcttacagaagagagatgtccatacaccactcgtattgcacgagggagaagaaatttttaaaatattaaacaaataaacacgttagcccccacaaatacttttgtgggggcttgaaccgctgccctcacaagctgcccaccactccgaccaaggccgaagtggcAGCCTGCCTTCTTT	C.prem_hap1_05
C.murc_hap1_01	2194735	2195709	-	-	C.prem_hap1_01	8931258	8932257	INVDP	copyloss		C.murc_hap1_02	2163	11174	-	-	C.prem_hap1_02	1954141	1995453	DUP	copygain		C.murc_hap1_03	2379746	2380448	-	-	C.prem_hap1_03	6211134	6211837	DUP	copygain		C.murc_hap1_04	2039755	2039809	-	-	C.prem_hap1_04	5921433	5921861	HDR	-		C.murc_hap1_05	793697	794509	AGCATTGCATTTTTGCCACAAAAAATAAATTATAGGGGTTTGCAAAATTCTCCAATAGCACCTTTTTTTCCCCTCTCCAATTTTCTTTTAAAGGAATGAATTGCATTTGCTAAACCTAATTTGAAACTTCTTATTCGTTTATCTGTTTAACTGTTTTCTTTGTGTTTGTTCTTCTTCTTTCAATTTGCTTCATTTTTAGAAGATTAGAATCAATTCAAACAGAACCAAAAACAATCGGTCCGGAAAATTCTTATCCGATTTCAACTCAATTAAGGCAAAATGCCTACCTTAAAGTAGATGGTTAAGCTGTCAAGAGCATACATTGCGAGCAACTTTACATAATTAATCTCTCTAATACAATCATATAGATGGATGAGCTAAAATTCTACACTCTTATTA…	A	C.prem_hap1_05
C.murc_hap1_01	2197278	2198268	-	-	C.prem_hap1_01	28488095	28489083	INVTR	-		C.murc_hap1_02	2195	9450	-	-	C.prem_hap1_02	2735419	2742658	DUP	copygain		C.murc_hap1_03	2496681	2497611	-	-	C.prem_hap1_03	2480180	2481109	DUP	copygain		C.murc_hap1_04	2056930	2057173	-	-	C.prem_hap1_04	5938949	5938958	HDR	-		C.murc_hap1_05	797106	800978	-	-	C.prem_hap1_05
C.murc_hap1_01	2206939	2212802	-	-	C.prem_hap1_01	2224277	2224295	CPL	-		C.murc_hap1_02	2195	11465	-	-	C.prem_hap1_02	2434340	2463201	DUP	copygain		C.murc_hap1_03	2507591	2508578	-	-	C.prem_hap1_03	4019356	4020343	INVDP	copygain		C.murc_hap1_04	2073789	2074665	-	-	C.prem_hap1_04	13528266	13529142	DUP	copyloss		C.murc_hap1_05	806576	808697	-	-	C.prem_hap1_05
C.murc_hap1_01	2231657	2236589	-	-	C.prem_hap1_01	2243169	2243175	CPL	-		C.murc_hap1_02	2216	3973	-	-	C.prem_hap1_02	1371891	1373647	DUP	copygain		C.murc_hap1_03	2507592	2508578	-	-	C.prem_hap1_03	8339342	8340314	INVDP	copygain		C.murc_hap1_04	2078258	2078258	G	Ggctccgtttggtacaacttattaaatagaacttataacagtagagcttatagcagtagagcttataccaatagagtttttggacaaaaagtcattgggcatttggttgtcaataaaaaaagtacttttgaactattaaaatgtgtgatattttttatattatatactttttggaaaaactctctaacctctactcccaaaagctcaaattttggacttttgttagtagaggtaaattagcttatttaagctaaaaaaacactactaacaaaataaccaaacaccataaaaattttcaaaaaatacttatgcgattaaataagtacttatggctcttaaataagccataccaaacagacac	C.prem_hap1_04	5960801	5961161	INS	-		C.murc_hap1_05	850176	850571	-	-	C.prem_hap1_05
C.murc_hap1_01	2205167	2205919	-	-	C.prem_hap1_01	28266150	28266892	INVDP	copygain		C.murc_hap1_02	2344	11739	-	-	C.prem_hap1_02	1829314	1847166	DUP	copygain		C.murc_hap1_03	2507592	2508581	-	-	C.prem_hap1_03	6859351	6860340	INVDP	copygain		C.murc_hap1_04	2111921	2117014	-	-	C.prem_hap1_04	5996270	5996275	CPL	-		C.murc_hap1_05	883798	884419	-	-	C.prem_hap1_05
C.murc_hap1_01	2290857	2290990	-	-	C.prem_hap1_01	2309895	2310160	CPG	-		C.murc_hap1_02	2362	10019	-	-	C.prem_hap1_02	2583116	2590749	DUP	copygain		C.murc_hap1_03	2558032	2564920	-	-	C.prem_hap1_03	2543920	2550804	DUP	copyloss		C.murc_hap1_04	2123744	2124040	-	-	C.prem_hap1_04	18783667	18783963	INVDP	copyloss		C.murc_hap1_05	888301	888301	T	TAGAAttttttttttttatatcaatcacgaggtatcctgaggagggccccaactgtgggagacacctttaagcccgtaccacaacctagactagaagttcccgctcgaaccgggaggcacaggttctcccaacaaaggcgacttccctgcgactcgaactggagagcaaacccaatcaagccacgattagggTAAGCCGCATTAAATTAAATAATTAATGAATTTGGATGTCCTTCTAATTTAATATTTCTTTTCTTAATTT	C.prem_hap1_05
C.murc_hap1_01	2310235	2322697	-	-	C.prem_hap1_01	12322273	12334729	DUP	copyloss		C.murc_hap1_02	2454	9631	-	-	C.prem_hap1_02	2219450	2226619	DUP	copygain		C.murc_hap1_03	2564940	2568066	-	-	C.prem_hap1_03	2540107	2543233	DUP	copyloss		C.murc_hap1_04	2142131	2142203	-	-	C.prem_hap1_04	6020546	6020982	HDR	-		C.murc_hap1_05	899756	900032	-	-	C.prem_hap1_05
C.murc_hap1_01	2325159	2326008	-	-	C.prem_hap1_01	2334070	2335525	TDM	-		C.murc_hap1_02	2454	10306	-	-	C.prem_hap1_02	2066324	2074151	DUP	copygain		C.murc_hap1_03	2613066	2613074	-	-	C.prem_hap1_03	2588897	2590032	CPG	-		C.murc_hap1_04	2166783	2167290	-	-	C.prem_hap1_04	3127277	3127790	INVTR	-		C.murc_hap1_05	911684	912382	-	-	C.prem_hap1_05
C.murc_hap1_01	2339880	2340015	ttgcttgtcatgaaagactttcatttgctgtttgtaaatcttggcattttcgtttgcatcattgcgaatttcttcaagttctaccagctgtaatattctttctgagctagcttgctgcatgtcaaagttgaatttc	t	C.prem_hap1_01	2349510	2349510	DEL	-		C.murc_hap1_02	2631	9268	-	-	C.prem_hap1_02	1778847	1792369	DUP	copygain		C.murc_hap1_03	2666662	2666803	-	-	C.prem_hap1_03	2643755	2644111	CPG	-		C.murc_hap1_04	2175587	2175587	C	CAGTAGAAAATCAATAATATTGAAAAAACAGAGAAAACTAAAATTTGTTTATTATCACGAAATCACAAAAACAAAATTATGAATCTGTACATTATTCTCTTTATATACATCAGTAGTGattttaactaactaactttttataactaatcataaaagctaattagctaattatctaactaactattcagcacaagaaagactataacagattctaataatcttcacgtgtgcaagagattacaaagccaccaggctccagctggcaagccatgtcatccacttgtatctgtgaacagctggtgttacaatcctctgcttcactgaccattctatgcatatgagcttccttaacatcccctctcaagctcaagggtctactaaatacattgagcttggatc…	C.prem_hap1_04	6063675	6069001	INS	-		C.murc_hap1_05	918442	919131	-	-	C.prem_hap1_05
C.murc_hap1_01	2378968	2378968	T	TaccaataaagtgttggctccactgataattgagtctccttaagtggcttgattgggtttgctccccagttcgagtcgcagggaagtcgcctttgttgggagaacctgtgcctctcggttcgagcggggacttctagtctgaattgtggtacgagcttaaaggtgcttcccacagttgggacccttcccaggatacctcgtggtcaaaaccaaaaaaaaaaaaaaATGCTCCTGTACTG	C.prem_hap1_01	2388287	2388525	INS	-		C.murc_hap1_02	2653	11751	-	-	C.prem_hap1_02	2149403	2197662	DUP	copygain		C.murc_hap1_03	2671675	2671999	-	-	C.prem_hap1_03	2649021	2649705	CPG	-		C.murc_hap1_04	2176591	2177307	-	-	C.prem_hap1_04	2062171	2062914	TRANS	-		C.murc_hap1_05	918442	919132	-	-	C.prem_hap1_05
C.murc_hap1_01	2388900	2389542	-	-	C.prem_hap1_01	3099764	3100409	DUP	copyloss		C.murc_hap1_02	2757	9655	-	-	C.prem_hap1_02	2301897	2308767	DUP	copygain		C.murc_hap1_03	2677371	2677685	TGTAGTTTCGAACGGGCCTTACAACATTTCTCGATCCAAAGGAATATCATTTCAAACCGTCTGCTTTCAATGTGACTATTGCCAGAATGTTAAGAAAGTCGGGAACTTCTTTTGGCTGTATCATGGATATCAAGAGTTCGCCAGCTACTCACCCACTACGGACACAAAGGATGAATTAGATGGAAACTTCGAAGGATGAATTTTGAATTTGGGAAATGGATATTGAGATGTGGCTTGATGGAAGAGCCAAGAATGACTCAGGAGAGGTCTGGTTCTAGGTTGTGGTATCCACGCGCTTTTAATGTTAAATTTTTA	T	C.prem_hap1_03	2655171	2655171	DEL	-		C.murc_hap1_04	2176591	2177307	-	-	C.prem_hap1_04	2062171	2062914	TRANSAL	-		C.murc_hap1_05	918443	919131	-	-	C.prem_hap1_05
C.murc_hap1_01	2418485	2418946	-	-	C.prem_hap1_01	6721237	6721698	DUP	copyloss		C.murc_hap1_02	2758	9633	-	-	C.prem_hap1_02	1648858	1655713	DUP	copygain		C.murc_hap1_03	2708285	2708501	-	-	C.prem_hap1_03	32503335	32503551	DUP	copyloss		C.murc_hap1_04	2179244	2180214	-	-	C.prem_hap1_04	32272824	32273799	INVDP	copyloss		C.murc_hap1_05	918443	919133	-	-	C.prem_hap1_05
C.murc_hap1_01	2419336	2426196	-	-	C.prem_hap1_01	6721698	6728612	DUP	copyloss		C.murc_hap1_02	2903	9699	-	-	C.prem_hap1_02	1128982	1149893	DUP	copygain		C.murc_hap1_03	2718594	2718602	-	-	C.prem_hap1_03	2695307	2696136	CPG	-		C.murc_hap1_04	2188822	2190503	-	-	C.prem_hap1_04	21111147	21112818	INVDP	copyloss		C.murc_hap1_05	918455	919131	-	-	C.prem_hap1_05
C.murc_hap1_01	2456970	2460093	-	-	C.prem_hap1_01	2484293	2484302	CPL	-		C.murc_hap1_02	2983	10652	-	-	C.prem_hap1_02	2944701	2957765	DUP	copygain		C.murc_hap1_03	2732913	2733180	-	-	C.prem_hap1_03	424343	424609	DUP	copygain		C.murc_hap1_04	2242676	2242908	-	-	C.prem_hap1_04	6137195	6137849	CPG	-		C.murc_hap1_05	918455	919132	-	-	C.prem_hap1_05
C.murc_hap1_01	2426447	2427365	-	-	C.prem_hap1_01	2932411	2933329	DUP	copygain		C.murc_hap1_02	3084	9955	-	-	C.prem_hap1_02	1158293	1165166	DUP	copygain		C.murc_hap1_03	2745302	2746730	-	-	C.prem_hap1_03	36557495	36558940	INVTR	-		C.murc_hap1_04	2299647	2303446	-	-	C.prem_hap1_04	6195850	6195858	CPL	-		C.murc_hap1_05	920847	921094	-	-	C.prem_hap1_05
C.murc_hap1_01	2452101	2455335	-	-	C.prem_hap1_01	3586599	3589846	DUP	copygain		C.murc_hap1_02	3119	10361	-	-	C.prem_hap1_02	2409487	2416709	DUP	copygain		C.murc_hap1_03	2748146	2748428	-	-	C.prem_hap1_03	2725948	2726327	HDR	-		C.murc_hap1_04	2308079	2308723	-	-	C.prem_hap1_04	804168	804815	INVDP	copygain		C.murc_hap1_05	929263	929923	-	-	C.prem_hap1_05
C.murc_hap1_01	2469525	2470769	-	-	C.prem_hap1_01	15567332	15568555	INVDP	copyloss		C.murc_hap1_02	3162	14781	-	-	C.prem_hap1_02	2243994	2282312	DUP	copygain		C.murc_hap1_03	3179781	3180034	-	-	C.prem_hap1_03	8721587	8721840	TRANS	-		C.murc_hap1_04	2308080	2308723	-	-	C.prem_hap1_04	4592939	4593585	INVDP	copygain		C.murc_hap1_05	931410	932073	-	-	C.prem_hap1_05
C.murc_hap1_01	2470757	2472343	-	-	C.prem_hap1_01	15074350	15076056	INVDP	copyloss		C.murc_hap1_02	3248	11261	-	-	C.prem_hap1_02	2205612	2218670	DUP	copygain		C.murc_hap1_03	3189018	3189724	-	-	C.prem_hap1_03	2543231	2543919	INVTR	-		C.murc_hap1_04	2319631	2322919	-	-	C.prem_hap1_04	25262196	25265587	DUP	copyloss		C.murc_hap1_05	933824	934824	-	-	C.prem_hap1_05
C.murc_hap1_01	2472345	2472824	-	-	C.prem_hap1_01	20871949	20872432	INVDP	copyloss		C.murc_hap1_02	3594	9951	-	-	C.prem_hap1_02	1383914	1390256	DUP	copygain		C.murc_hap1_03	3215213	3215814	-	-	C.prem_hap1_03	34406608	34407216	INVDP	copygain		C.murc_hap1_04	2322919	2324306	-	-	C.prem_hap1_04	19043120	19044507	INVDP	copyloss		C.murc_hap1_05	933824	937225	-	-	C.prem_hap1_05
C.murc_hap1_01	2472579	2473215	-	-	C.prem_hap1_01	15561258	15561896	INVDP	copyloss		C.murc_hap1_02	3811	7800	-	-	C.prem_hap1_02	3003106	3007084	DUP	copygain		C.murc_hap1_03	3276472	3278015	-	-	C.prem_hap1_03	639366	640947	DUP	copygain		C.murc_hap1_04	2324302	2325774	-	-	C.prem_hap1_04	26052143	26053615	INVDP	copyloss		C.murc_hap1_05	937898	941479	-	-	C.prem_hap1_05
C.murc_hap1_01	2473218	2473466	-	-	C.prem_hap1_01	12020077	12020325	DUP	copyloss		C.murc_hap1_02	3865	11739	-	-	C.prem_hap1_02	3735736	3747021	DUP	copygain		C.murc_hap1_03	3321789	3330662	-	-	C.prem_hap1_03	123455	132124	TRANS	-		C.murc_hap1_04	2361718	2361975	-	-	C.prem_hap1_04	25302972	25303230	INVDP	copyloss		C.murc_hap1_05	937898	941479	-	-	C.prem_hap1_05
C.murc_hap1_01	2473531	2474346	-	-	C.prem_hap1_01	15567760	15568555	INVDP	copyloss		C.murc_hap1_02	3975	6939	-	-	C.prem_hap1_02	1646282	1649244	DUP	copygain		C.murc_hap1_03	3430926	3431160	accttaggtgcaactgtggcactgtgccacagttgcatctagccgttggatgccagtagactccaccaatctaattgcatccaacggctagatgcaactgtggcacggtgccacagttgcatctagccgttggatgccagtagactccaccaatctaactgtatccaacggctagatgcaactgtggcacggtgccacagttgcaccgtagcctgatcctatatttcaatGGAAA	a	C.prem_hap1_03	3404340	3404340	DEL	-		C.murc_hap1_04	2432459	2432507	-	-	C.prem_hap1_04	6323924	6324210	HDR	-		C.murc_hap1_05	949198	949257	-	-	C.prem_hap1_05
C.murc_hap1_01	2507231	2508259	-	-	C.prem_hap1_01	2527580	2527595	CPL	-		C.murc_hap1_02	4136	9208	-	-	C.prem_hap1_02	2077747	2082808	DUP	copygain		C.murc_hap1_03	3438628	3438644	-	-	C.prem_hap1_03	3411756	3412063	HDR	-		C.murc_hap1_04	2433736	2433974	-	-	C.prem_hap1_04	26225833	26226072	INVTR	-		C.murc_hap1_05	950105	950743	-	-	C.prem_hap1_05
C.murc_hap1_01	2512241	2512861	-	-	C.prem_hap1_01	7918246	7918863	INVDP	copyloss		C.murc_hap1_02	50039	70509	-	-	C.prem_hap1_02	3231405	3254144	TDM	-		C.murc_hap1_03	3442208	3443965	-	-	C.prem_hap1_03	27805096	27806901	DUP	copyloss		C.murc_hap1_04	2467960	2468175	-	-	C.prem_hap1_04	1052523	1052738	DUP	copyloss		C.murc_hap1_05	959380	959645	TGCAaaaagtattgtgggggctaaatgttctttatatcattctcccttgcgaaatgcaagtggagtatggacatcctctcctgtgaggggttatttgtattgagcatgtacttcatagaattcattgtaataatgtaagtcccaatcatgctgattgtaaatatcagtgtaatacctctgctacaataaacagttgttgtaaatatctgtgtacatcagtaatctgatgattaatcagtctcaaaaaaaaaaAATTCAAATTTGAT	T	C.prem_hap1_05
C.murc_hap1_01	2532560	2544290	-	-	C.prem_hap1_01	2568984	2580333	DUP	copygain		C.murc_hap1_02	311416	323915	-	-	C.prem_hap1_02	3495506	3506542	TDM	-		C.murc_hap1_03	3534135	3534719	-	-	C.prem_hap1_03	19242987	19243573	DUP	copygain		C.murc_hap1_04	2468171	2468696	-	-	C.prem_hap1_04	9511108	9511633	DUP	copyloss		C.murc_hap1_05	972672	976767	-	-	C.prem_hap1_05
C.murc_hap1_01	2545078	2545932	-	-	C.prem_hap1_01	16913145	16914012	DUP	copyloss		C.murc_hap1_02	4321	8735	-	-	C.prem_hap1_02	3132231	3138261	DUP	copygain		C.murc_hap1_03	3534145	3534758	-	-	C.prem_hap1_03	34244069	34244682	DUP	copygain		C.murc_hap1_04	2468689	2469130	-	-	C.prem_hap1_04	28975307	28975747	DUP	copyloss		C.murc_hap1_05	987230	989504	-	-	C.prem_hap1_05
C.murc_hap1_01	2545402	2552235	-	-	C.prem_hap1_01	6721687	6728612	DUP	copyloss		C.murc_hap1_02	4321	9061	-	-	C.prem_hap1_02	1820282	1825013	DUP	copygain		C.murc_hap1_03	3550937	3552112	-	-	C.prem_hap1_03	19172321	19173496	DUP	copyloss		C.murc_hap1_04	2469145	2469582	-	-	C.prem_hap1_04	6823973	6824417	DUP	copyloss		C.murc_hap1_05	989608	989625	-	-	C.prem_hap1_05
C.murc_hap1_01	2553889	2556959	-	-	C.prem_hap1_01	2550069	2553143	DUP	copygain		C.murc_hap1_02	4478	7574	-	-	C.prem_hap1_02	2923635	2926731	DUP	copygain		C.murc_hap1_03	3572257	3577661	GTgttagaaaagctcattgtgcagaaaagaggaagctgcacaagctaaggaaaaccagcaagctggtgacgtcaaatgaatgtaagcagaatgacagctcagctgccacctcagctcaagtagttaaCAGTCTGGTGTGATTACTCTGTATATCGAGCTGTGGTTATGCATGTGTAGATTCTATTGAATCAGTTAGTCATTAGCTTTAGTAATCCTTGAGCTTTGAGTATAAATAAGTTGTAATCATAAcatttcattttaagaaaaataaatacaagaaatctgaaagttctctggaatttttctgagatattttctcagcaaccaaacaatattttctcttaatttctttcatggtatcagagccagtatagctagttccagcaacacaacaacact…	G	C.prem_hap1_03	3542179	3542179	DEL	-		C.murc_hap1_04	2489888	2495314	-	-	C.prem_hap1_04	8154970	8160398	DUP	copyloss		C.murc_hap1_05	989737	990426	-	-	C.prem_hap1_05
C.murc_hap1_01	2566156	2566502	-	-	C.prem_hap1_01	2580333	2580335	HDR	-		C.murc_hap1_02	4564	8310	-	-	C.prem_hap1_02	1825579	1829314	DUP	copygain		C.murc_hap1_03	3635266	3635876	-	-	C.prem_hap1_03	20673006	20673616	DUP	copyloss		C.murc_hap1_04	2495314	2498706	-	-	C.prem_hap1_04	15375569	15378953	DUP	copyloss		C.murc_hap1_05	993735	993760	-	-	C.prem_hap1_05
C.murc_hap1_01	2567667	2568433	-	-	C.prem_hap1_01	11461656	11462409	INVDP	copygain		C.murc_hap1_02	4745	10124	-	-	C.prem_hap1_02	2506745	2512106	DUP	copygain		C.murc_hap1_03	3643306	3643596	-	-	C.prem_hap1_03	3607827	3607830	HDR	-		C.murc_hap1_04	2497540	2499966	-	-	C.prem_hap1_04	14110641	14113110	INVDP	copyloss		C.murc_hap1_05	1000757	1000991	-	-	C.prem_hap1_05
C.murc_hap1_01	2575180	2575522	-	-	C.prem_hap1_01	19609124	19609468	INVDP	copygain		C.murc_hap1_02	4790	9888	-	-	C.prem_hap1_02	2074070	2079156	DUP	copygain		C.murc_hap1_03	3731104	3732219	-	-	C.prem_hap1_03	3696168	3696176	CPL	-		C.murc_hap1_04	2500127	2502092	-	-	C.prem_hap1_04	14254468	14256427	DUP	copyloss		C.murc_hap1_05	1007203	1008290	aaatattttaattaaaattatttaattttttttcaatattatcaagtatttttttttaatttatattttattacttttttattggaaatagagggagagagagagagagagagagaattattttaattactatatattttttcttttgacaaaatagatatttgattaaaataatgctagcttatttttatttggagagacttttggaggacaatatttttttttcactctcttatttacaaacgaaagcaaatagatatttcaaaaataaaattagtagagtcttttgaagatacttttagtatctgtttaatatagtttatttaatgggtataaatgtttatttaattccataagtttattttaaacttttgattgtaacttattttcttaagtaga…	a	C.prem_hap1_05
C.murc_hap1_01	2590197	2590526	-	-	C.prem_hap1_01	27730243	27730572	TRANS	-		C.murc_hap1_02	4807	13376	-	-	C.prem_hap1_02	3715009	3723563	DUP	copygain		C.murc_hap1_03	3795136	3795280	-	-	C.prem_hap1_03	38525069	38525213	INVDP	copygain		C.murc_hap1_04	2502093	2502554	-	-	C.prem_hap1_04	8160394	8160856	DUP	copyloss		C.murc_hap1_05	1016556	1016563	-	-	C.prem_hap1_05
C.murc_hap1_01	2614493	2615666	-	-	C.prem_hap1_01	5120336	5121510	INVTR	-		C.murc_hap1_02	4880	7208	-	-	C.prem_hap1_02	2996779	2999101	DUP	copygain		C.murc_hap1_03	3994919	3995769	-	-	C.prem_hap1_03	25967460	25968322	INVDP	copyloss		C.murc_hap1_04	2509656	2619719	-	-	C.prem_hap1_04	6496628	6622460	TRANS	-		C.murc_hap1_05	1022113	1023126	-	-	C.prem_hap1_05
C.murc_hap1_01	2630197	2631332	-	-	C.prem_hap1_01	2646437	2646445	CPL	-		C.murc_hap1_02	4891	9049	-	-	C.prem_hap1_02	1154314	1159376	DUP	copygain		C.murc_hap1_03	4008989	4009733	-	-	C.prem_hap1_03	3972740	3973113	CPL	-		C.murc_hap1_04	2509656	2526889	-	-	C.prem_hap1_04	6496628	6513825	TRANSAL	-		C.murc_hap1_05	1032988	1034534	-	-	C.prem_hap1_05
C.murc_hap1_01	2662621	2667973	-	-	C.prem_hap1_01	22238012	22243368	INVDP	copyloss		C.murc_hap1_02	4898	16398	-	-	C.prem_hap1_02	2351179	2365864	DUP	copygain		C.murc_hap1_03	4000543	4001061	-	-	C.prem_hap1_03	6616265	6616800	INVDP	copygain		C.murc_hap1_04	2526873	2526889	-	-	C.prem_hap1_04	6513808	6522685	CPG	-		C.murc_hap1_05	1035102	1035340	-	-	C.prem_hap1_05
C.murc_hap1_01	2662705	2667972	-	-	C.prem_hap1_01	24236003	24241294	INVDP	copyloss		C.murc_hap1_02	4970	8851	-	-	C.prem_hap1_02	2347639	2351514	DUP	copygain		C.murc_hap1_03	4000547	4001062	-	-	C.prem_hap1_03	9584819	9585350	DUP	copygain		C.murc_hap1_04	2526873	2566534	-	-	C.prem_hap1_04	6522668	6562196	TRANSAL	-		C.murc_hap1_05	1045908	1047298	-	-	C.prem_hap1_05
C.murc_hap1_01	2662705	2667973	-	-	C.prem_hap1_01	16176576	16181885	INVDP	copyloss		C.murc_hap1_02	5105	8754	-	-	C.prem_hap1_02	1516793	1520431	DUP	copygain		C.murc_hap1_03	4009391	4009724	-	-	C.prem_hap1_03	9815854	9816186	DUP	copygain		C.murc_hap1_04	2566530	2579649	-	-	C.prem_hap1_04	6574828	6588028	TRANSAL	-		C.murc_hap1_05	1050417	1050752	-	-	C.prem_hap1_05
C.murc_hap1_01	2681580	2682673	-	-	C.prem_hap1_01	12449087	12450184	DUP	copygain		C.murc_hap1_02	5116	16195	-	-	C.prem_hap1_02	3160507	3171567	DUP	copygain		C.murc_hap1_03	4058284	4058289	-	-	C.prem_hap1_03	4023836	4024340	CPG	-		C.murc_hap1_04	2566534	2566534	c	ctgttgtgcaaattttaatgtactcgcaagcgcacgaatctgttgtagtatagattaatggtgacgagtgtcgatcccacgaggaggtggattttaattgtgtagaattaattttgtgaatgggtgattggatttgtggtggaaatgattggaatatgctaaaacttaaattaaaatggagagaataaattctaaaattggtattgaaatggtgagaataaattgaagagaattctattgaaatgacgtacttgggtatctggatccgtatcaacatgcatcatgggctaaataatccgtattaatgccaattaaatcatgaggggggaatccacacctcatgaaccacgctctaatcaatatggtgctaagggcttatcgtgccaaataataataacc…	C.prem_hap1_04	6562196	6574827	INS	-		C.murc_hap1_05	1052031	1052709	-	-	C.prem_hap1_05
C.murc_hap1_01	2699190	2700666	-	-	C.prem_hap1_01	2707433	2708908	DUP	copyloss		C.murc_hap1_02	5437	9653	-	-	C.prem_hap1_02	2920444	2924646	DUP	copygain		C.murc_hap1_03	4059032	4059041	-	-	C.prem_hap1_03	4025106	4026727	CPG	-		C.murc_hap1_04	2579649	2585335	Ttgttgtgcgcggaatgcggaatgcggaatcaagcgcaccaaaaattactgaaaaataaaggacacaagaatttacgtggttcggtaattaaacctacatccacggaggtaagaaagaataattgtttatttaacaattaatagaatacaatatttgagtaacgaatctcacttcccagaaacccaaatatacccagtactctcacactctgcaggaaagatgaattccccagacacacttctctcacttctctcaaaagcttagaaacttataagcttaacaattttgggattatttagaatggaagaagtgccatctatttatagggaaaataatgacactattgcaccaacccttttactattccacctaacctaagcaaatagtcaatggtgtcc…	T	C.prem_hap1_04	6588028	6588028	DEL	-		C.murc_hap1_05	1054333	1054857	-	-	C.prem_hap1_05
C.murc_hap1_01	2717593	2717593	T	TGATAATAAATTAATCCAACTTGGCCGTTAAGTTTGATCCAACACATTAAGGATCTATATCGCGATCAGTAATATTTACTGGGGTCGTACTTTTCACATTTAAAGTTTTAATATATCAGCCTCAATGTTTCGAACTTACAAAAATTGTCATTGACGACGAAAACGAAGGCAGTCAGTTACTTTAATTCTATTTAAAGTATTTTAAAGCTGTACACGCAAAAGAGTAGCTGGTTCAATAATTTTGCGGCCAAAATTGAAGTCATTGATATGATGGTtgtttgatttcacaaaattaatagaaatctccttaatattttaaaatacttctaaatctctgagtgtcatcttttgtattgatattaccattttatctatgatggttgtttgattttggaaatg…	C.prem_hap1_01	2724384	2725084	INS	-		C.murc_hap1_02	5536	8974	-	-	C.prem_hap1_02	1117503	1120940	DUP	copygain		C.murc_hap1_03	4072727	4073369	-	-	C.prem_hap1_03	2167313	2167959	TRANS	-		C.murc_hap1_04	2585336	2619719	-	-	C.prem_hap1_04	6588024	6622460	TRANSAL	-		C.murc_hap1_05	1059532	1060709	-	-	C.prem_hap1_05
C.murc_hap1_01	2718724	2718971	-	-	C.prem_hap1_01	14773319	14773566	INVDP	copygain		C.murc_hap1_02	5923	9796	-	-	C.prem_hap1_02	2686590	2690453	DUP	copygain		C.murc_hap1_03	4089379	4090687	-	-	C.prem_hap1_03	4057200	4057208	CPL	-		C.murc_hap1_04	2522270	2523048	-	-	C.prem_hap1_04	33667991	33668770	INVDP	copygain		C.murc_hap1_05	1069791	1070969	-	-	C.prem_hap1_05
C.murc_hap1_01	2723240	2731549	-	-	C.prem_hap1_01	21445546	21454149	INVDP	copyloss		C.murc_hap1_02	5945	9447	-	-	C.prem_hap1_02	1692992	1696479	DUP	copygain		C.murc_hap1_03	4152483	4152976	-	-	C.prem_hap1_03	4119121	4119129	CPL	-		C.murc_hap1_04	2579665	2585251	-	-	C.prem_hap1_04	2896939	2902415	DUP	copygain		C.murc_hap1_05	1056660	1057184	-	-	C.prem_hap1_05
C.murc_hap1_01	2726762	2733447	-	-	C.prem_hap1_01	6029638	6036300	TRANS	-		C.murc_hap1_02	6244	9022	-	-	C.prem_hap1_02	2637857	2640626	DUP	copygain		C.murc_hap1_03	4172766	4173031	-	-	C.prem_hap1_03	4138810	4138811	HDR	-		C.murc_hap1_04	2617226	2618706	GGTTTTCACGGACTTATTTATGTATCTGAATCTTTTTATTCATGAAAGAATAATCTCTTGCAAACTCACAACTTCAATTATGAATCAACTAGCTAGCAACCATTTCTTTACTTTTAATTGCTTTGGAAATTAAGGATTCGTCAGCCGCCAGATTCCGCAGTGATTCTGTTGCATTGGATGTCTTCAATTTCCTTTTGCATTCCATTCTTTGTTGAACTATTTATGCACGAGTGGAGGACGaattctagaatacatttgaaataatacaatcaaccaatgcatgcacaccacttgtatggagatttttcaaaaataaatgcacacatgtcataacattatctacttgttatatgactggcatgatattttttatgtattctaaaatttttcTGAGTGGAG…	G	C.prem_hap1_04	6646492	6646492	DEL	-		C.murc_hap1_05	1079787	1086050	-	-	C.prem_hap1_05
C.murc_hap1_01	2732981	2733722	-	-	C.prem_hap1_01	20914397	20915193	INVTR	-		C.murc_hap1_02	6259	9049	-	-	C.prem_hap1_02	1169075	1175303	DUP	copygain		C.murc_hap1_03	4192210	4192838	-	-	C.prem_hap1_03	4157969	4158245	CPL	-		C.murc_hap1_04	2621157	2621163	-	-	C.prem_hap1_04	6648940	6659537	CPG	-		C.murc_hap1_05	1084643	1086598	-	-	C.prem_hap1_05
C.murc_hap1_01	2737342	2737342	C	Ctgttgatgctgaaatctgctcgccctttgcccgacaagatttttacaccaacgttcacgttatcaataatgaagatatcaattccttcttgcttcaacgattgctccagccactgaagttggagttgtccctctttttctcactaagcctgcgttcacaaaagtggatcaaagacgccggtggttttgtcggcgtaaatcttctgatgtctaagttagcacaaggtgtttacgggaaaacagtgcaattaggattcaaataattgcttagaattagctcactctcggtattgaaaagcgtctggatacaatttgacagagttttcccttctctccttttttccatcccttcttcatcgatttcttcttcttttatagccgctgtcccatgttcccgtt…	C.prem_hap1_01	2735887	2746857	INS	-		C.murc_hap1_02	8181	9937	-	-	C.prem_hap1_02	2679344	2681096	DUP	copygain		C.murc_hap1_03	4092062	4092432	-	-	C.prem_hap1_03	4202606	4202976	INVDP	copygain		C.murc_hap1_04	2644209	2653035	-	-	C.prem_hap1_04	29812417	29821259	INVDP	copyloss		C.murc_hap1_05	1100408	1100562	-	-	C.prem_hap1_05
C.murc_hap1_01	2737645	2745510	-	-	C.prem_hap1_01	436554	444480	INVTR	-		C.murc_hap1_02	9425	10019	-	-	C.prem_hap1_02	1825013	1825605	DUP	copygain		C.murc_hap1_03	4092067	4092424	-	-	C.prem_hap1_03	35616418	35616775	INVDP	copygain		C.murc_hap1_04	4039233	4040261	-	-	C.prem_hap1_04	8068697	8068706	CPL	-		C.murc_hap1_05	1110108	1110265	-	-	C.prem_hap1_05
C.murc_hap1_01	2745686	2747640	-	-	C.prem_hap1_01	26626522	26628475	DUP	copygain		C.murc_hap1_02	57981	60557	-	-	C.prem_hap1_02	2974401	2976975	DUP	copygain		C.murc_hap1_03	4094166	4094319	-	-	C.prem_hap1_03	37274687	37274840	INVDP	copygain		C.murc_hap1_04	4049572	4050322	atgaaattttgaaatgcaaaacacaaacctgaaagtttctggacaggtttgctggtcttttaatataaattcgtttaaaatagttttacatctttaaaaattctagaaatttgatatattgtttcttgatgtttctactgttgtaaagtcaagttgtctgatttttacgagttttattaaatattttacaaattttctaattcagcgacatcgatttttatcattgttggatagtgtggatatgtgcatgaaaaattctttttgctatatgttttttaccttcattcattttttttaaacttttatatgaaatgctaaacatgtttatggtttctttttgtaatttttacaatttttcgataaatgattagctcagtaaaaatcagcttgcataggatg…	a	C.prem_hap1_04	8078006	8078006	DEL	-		C.murc_hap1_05	1110405	1112534	-	-	C.prem_hap1_05
C.murc_hap1_01	2761489	2761540	-	-	C.prem_hap1_01	2762822	2763120	CPG	-		C.murc_hap1_02	65767	74256	-	-	C.prem_hap1_02	3082425	3090904	DUP	copygain		C.murc_hap1_03	4108941	4109319	-	-	C.prem_hap1_03	33582927	33583304	INVDP	copygain		C.murc_hap1_04	2721112	2721253	-	-	C.prem_hap1_04	471357	471498	DUP	copygain		C.murc_hap1_05	1111793	1112536	-	-	C.prem_hap1_05
C.murc_hap1_01	2805521	2810661	-	-	C.prem_hap1_01	2807134	2807139	CPL	-		C.murc_hap1_02	83219	87029	-	-	C.prem_hap1_02	1662645	1666455	DUP	copygain		C.murc_hap1_03	4125883	4126319	-	-	C.prem_hap1_03	33582454	33582890	INVDP	copygain		C.murc_hap1_04	2787291	2794887	-	-	C.prem_hap1_04	33237627	33245131	INVDP	copygain		C.murc_hap1_05	1129558	1130949	-	-	C.prem_hap1_05
C.murc_hap1_01	2886554	2887373	-	-	C.prem_hap1_01	2890382	2891572	TDM	-		C.murc_hap1_02	103918	110781	-	-	C.prem_hap1_02	2226639	2233497	DUP	copygain		C.murc_hap1_03	4147791	4149040	-	-	C.prem_hap1_03	13955223	13956486	INVDP	copygain		C.murc_hap1_04	2787292	2794887	-	-	C.prem_hap1_04	22324715	22332036	DUP	copygain		C.murc_hap1_05	1136795	1138058	-	-	C.prem_hap1_05
C.murc_hap1_01	2887666	2888130	-	-	C.prem_hap1_01	15306010	15306473	DUP	copygain		C.murc_hap1_02	117455	131727	-	-	C.prem_hap1_02	2906747	2921416	DUP	copygain		C.murc_hap1_03	4165026	4165952	-	-	C.prem_hap1_03	3392482	3393407	INVDP	copygain		C.murc_hap1_04	2794476	2794888	-	-	C.prem_hap1_04	1048778	1049190	INVDP	copygain		C.murc_hap1_05	1136989	1137225	-	-	C.prem_hap1_05
C.murc_hap1_01	2887666	2888855	-	-	C.prem_hap1_01	14801375	14802573	DUP	copyloss		C.murc_hap1_02	130753	131088	-	-	C.prem_hap1_02	2669565	2669900	DUP	copygain		C.murc_hap1_03	4257662	4257667	-	-	C.prem_hap1_03	4223924	4228698	CPG	-		C.murc_hap1_04	3301430	3302324	-	-	C.prem_hap1_04	6008082	6008969	INVDP	copygain		C.murc_hap1_05	1161173	1162017	-	-	C.prem_hap1_05
C.murc_hap1_01	2888856	2893178	-	-	C.prem_hap1_01	21320550	21324739	DUP	copygain		C.murc_hap1_02	130753	131088	-	-	C.prem_hap1_02	3000219	3000553	DUP	copygain		C.murc_hap1_03	4258490	4258518	-	-	C.prem_hap1_03	4229531	4234939	HDR	-		C.murc_hap1_04	3401654	3402843	-	-	C.prem_hap1_04	24011339	24012532	DUP	copygain		C.murc_hap1_05	1163092	1163860	-	-	C.prem_hap1_05
C.murc_hap1_01	2889446	2893178	-	-	C.prem_hap1_01	448474	452186	DUP	copygain		C.murc_hap1_02	130753	131271	-	-	C.prem_hap1_02	1618667	1619186	DUP	copygain		C.murc_hap1_03	4263349	4263882	-	-	C.prem_hap1_03	4239812	4240564	HDR	-		C.murc_hap1_04	3404191	3404736	-	-	C.prem_hap1_04	3712333	3712884	INVDP	copygain		C.murc_hap1_05	1169084	1169092	-	-	C.prem_hap1_05
C.murc_hap1_01	2949185	2952471	-	-	C.prem_hap1_01	445619	448915	INVDP	copygain		C.murc_hap1_02	130753	131551	-	-	C.prem_hap1_02	1626244	1627042	DUP	copygain		C.murc_hap1_03	4245238	4245420	-	-	C.prem_hap1_03	4253148	4253330	DUP	copygain		C.murc_hap1_04	3536697	3537308	-	-	C.prem_hap1_04	33449455	33450067	DUP	copygain		C.murc_hap1_05	1174527	1175198	-	-	C.prem_hap1_05
C.murc_hap1_01	2957162	2958150	-	-	C.prem_hap1_01	931729	932714	INVDP	copyloss		C.murc_hap1_02	130753	132323	-	-	C.prem_hap1_02	2603130	2604699	DUP	copygain		C.murc_hap1_03	4275780	4282490	-	-	C.prem_hap1_03	4270889	4271615	HDR	-		C.murc_hap1_04	3589102	3590292	-	-	C.prem_hap1_04	30192912	30194109	DUP	copygain		C.murc_hap1_05	1185806	1186155	-	-	C.prem_hap1_05
C.murc_hap1_01	2976078	2976748	-	-	C.prem_hap1_01	27627241	27627902	DUP	copyloss		C.murc_hap1_02	130753	132740	-	-	C.prem_hap1_02	1115593	1117585	DUP	copygain		C.murc_hap1_03	4335069	4335431	-	-	C.prem_hap1_03	4324242	4324260	CPL	-		C.murc_hap1_04	3616846	3618794	-	-	C.prem_hap1_04	4195839	4197848	INVDP	copygain		C.murc_hap1_05	1189382	1189676	-	-	C.prem_hap1_05
C.murc_hap1_01	2976755	2983083	-	-	C.prem_hap1_01	12176829	12183128	INVDP	copyloss		C.murc_hap1_02	134309	137643	-	-	C.prem_hap1_02	3169074	3172401	DUP	copygain		C.murc_hap1_03	4456739	4457934	-	-	C.prem_hap1_03	4445684	4445693	CPL	-		C.murc_hap1_04	3616850	3618794	-	-	C.prem_hap1_04	28974362	28976367	INVDP	copygain		C.murc_hap1_05	1216675	1217680	-	-	C.prem_hap1_05
C.murc_hap1_01	2979938	2985362	-	-	C.prem_hap1_01	6192703	6198123	DUP	copyloss		C.murc_hap1_02	138904	141272	-	-	C.prem_hap1_02	2398825	2401187	DUP	copygain		C.murc_hap1_03	4283405	4287093	-	-	C.prem_hap1_03	4245310	4249884	DUP	copygain		C.murc_hap1_04	4078046	4079027	-	-	C.prem_hap1_04	29572	30557	INVTR	-		C.murc_hap1_05	1231743	1232185	-	-	C.prem_hap1_05
C.murc_hap1_01	2983232	2985941	-	-	C.prem_hap1_01	4084570	4087239	INVDP	copyloss		C.murc_hap1_02	140843	142110	-	-	C.prem_hap1_02	2999101	3000363	DUP	copygain		C.murc_hap1_03	4425059	4426384	-	-	C.prem_hap1_03	13417415	13418745	INVDP	copygain		C.murc_hap1_04	4207629	4207637	-	-	C.prem_hap1_04	8247142	8254088	CPG	-		C.murc_hap1_05	1236260	1236878	-	-	C.prem_hap1_05
C.murc_hap1_01	3043064	3043715	-	-	C.prem_hap1_01	12434532	12435175	DUP	copygain		C.murc_hap1_02	179917	184671	-	-	C.prem_hap1_02	3034727	3039473	DUP	copygain		C.murc_hap1_03	4433570	4434405	-	-	C.prem_hap1_03	35296905	35297756	DUP	copygain		C.murc_hap1_04	4380739	4380747	-	-	C.prem_hap1_04	8427189	8428293	CPG	-		C.murc_hap1_05	1240063	1240439	-	-	C.prem_hap1_05
C.murc_hap1_01	3052271	3057849	-	-	C.prem_hap1_01	12455332	12460799	TRANS	-		C.murc_hap1_02	203751	207172	-	-	C.prem_hap1_02	3749578	3753003	DUP	copygain		C.murc_hap1_03	4458198	4459677	-	-	C.prem_hap1_03	6269385	6270864	DUP	copyloss		C.murc_hap1_04	7691518	7715203	-	-	C.prem_hap1_04	11739025	11751562	TDM	-		C.murc_hap1_05	1259161	1259161	G	GTAGATTgggcagcgcttatgttacatttgctgtaagtaacagtccaataaaatggatagttggatttgttaatttttagatccaacggctgtaaagaaatttaacacaaaatcagttacaggtataggtggtaaaatgattattataataaaggatgggcaacctgccaatacggttctggaataatatagttaagggttactcggtaatgaaattataaagggaaaagaagagtaatgagcgggtactctgggtaggcaaaaaattcaagaggcaaaaagtacagtaattaagttttcaaagaggggaaaataagagcagcaccaaacgatgttatcaatttcctcgttcaattttgcagattcacaaattgATTGCAAGATTACTACTTAAATATT…	C.prem_hap1_05
C.murc_hap1_01	3090403	3090411	-	-	C.prem_hap1_01	3141467	3141614	CPG	-		C.murc_hap1_02	203775	212691	-	-	C.prem_hap1_02	1735798	1744711	DUP	copygain		C.murc_hap1_03	4459985	4460630	-	-	C.prem_hap1_03	3065127	3065778	INVDP	copyloss		C.murc_hap1_04	4177574	4177787	-	-	C.prem_hap1_04	8106040	8106256	DUP	copygain		C.murc_hap1_05	1265977	1265977	A	AcaaagtgttggctctactggcaatagagtctccttaagtgacttgactgggtttgctctctagttcgagttgcgggaaagtcgcctttgttgggagaacatgtgccttccagttcgagcaggaacttctagtctgggttgtggtacgggcttaaaggtgcctcccacagttggggctctccctaggataccttgtggataagaccaaaaaaaaaaaaaaGTCAAGTCA	C.prem_hap1_05
C.murc_hap1_01	3090562	3096555	-	-	C.prem_hap1_01	3141765	3141781	CPL	-		C.murc_hap1_02	206007	213561	-	-	C.prem_hap1_02	1259308	1266849	DUP	copygain		C.murc_hap1_03	4583516	4583709	-	-	C.prem_hap1_03	25345291	25345484	INVDP	copyloss		C.murc_hap1_04	4252414	4254941	-	-	C.prem_hap1_04	482630	485138	DUP	copygain		C.murc_hap1_05	1282546	1284084	-	-	C.prem_hap1_05
C.murc_hap1_01	3062344	3067593	-	-	C.prem_hap1_01	18947297	18952546	INVDP	copygain		C.murc_hap1_02	208137	210817	-	-	C.prem_hap1_02	2328068	2330748	DUP	copygain		C.murc_hap1_03	4703565	4709263	-	-	C.prem_hap1_03	16331847	16337462	INVDP	copyloss		C.murc_hap1_04	4254516	4254959	-	-	C.prem_hap1_04	485137	485582	DUP	copygain		C.murc_hap1_05	1287399	1288092	-	-	C.prem_hap1_05
C.murc_hap1_01	3096971	3102337	-	-	C.prem_hap1_01	15810363	15815911	TRANS	-		C.murc_hap1_02	210651	212107	-	-	C.prem_hap1_02	2774760	2776214	DUP	copygain		C.murc_hap1_03	4726549	4727643	-	-	C.prem_hap1_03	6971778	6972866	INVDP	copyloss		C.murc_hap1_04	4338286	4338835	-	-	C.prem_hap1_04	28666897	28667445	INVDP	copygain		C.murc_hap1_05	1304110	1304110	T	TTTTTCCCACTTTTCCTCCGTATTTTGCTTTTCTCCTCAACTTCATCAATTCTTCTCCCACCCACTTTCGTTTCTTTACATCATTTTTTGAAAAAAAAAAAAAATCATTGATATTAGAATTGACAGTAAACAGCACAGTGGAAATCCAAATTCACATAATCATAATGTAATATAATTGTAAGATCATCGGGGAAAATTGTATCTATTAAAAGATTTGTCTTATGCTAATAATGATTCAAAATTATATTTTAAAAGAGGACTCAAAAAGTATTTTCCTTTACCACCTAATAAACAACTAGGGTGGtgtaagattatggttataaattctaactttcataaggaatgtgacaagtacttgaggtacactcacaggatagttagagtacacctatgtcacaa…	C.prem_hap1_05
C.murc_hap1_01	3131489	3131901	-	-	C.prem_hap1_01	13412031	13412447	INVDP	copygain		C.murc_hap1_02	214912	215068	-	-	C.prem_hap1_02	1699398	1699554	INVDP	copygain		C.murc_hap1_03	4729826	4730232	-	-	C.prem_hap1_03	19173091	19173496	DUP	copyloss		C.murc_hap1_04	4338290	4338835	-	-	C.prem_hap1_04	28671862	28672406	INVDP	copygain		C.murc_hap1_05	1305025	1305307	acattgatcttagtggtTTGGGATggcaatgggccagctcaggcttgggtttggtcaagtcctaacttgatcctgtgattgaaatagagggccctaacccttaaaaaatccgaccctttaaacttaggggtaggttagggtcaggctcagactttatcTGAACTCGACCATATTTTTTTGCAAATTTGTTTTTTTTCCAAATCTTATAGTAGTTGGGCAACAACtcatctttttttttaatttaatattttggcatttaaatagtttaatttttgaaaaaaaa	a	C.prem_hap1_05
C.murc_hap1_01	3131489	3132404	-	-	C.prem_hap1_01	11102943	11103858	INVDP	copygain		C.murc_hap1_02	214912	215566	-	-	C.prem_hap1_02	1995249	1995902	INVDP	copygain		C.murc_hap1_03	4823295	4823911	-	-	C.prem_hap1_03	8425899	8426522	INVDP	copygain		C.murc_hap1_04	4338560	4338836	-	-	C.prem_hap1_04	25267230	25267507	DUP	copygain		C.murc_hap1_05	1306246	1306487	-	-	C.prem_hap1_05
C.murc_hap1_01	3131489	3137954	-	-	C.prem_hap1_01	26478494	26484979	INVDP	copygain		C.murc_hap1_02	214913	215340	-	-	C.prem_hap1_02	1918235	1918661	INVDP	copygain		C.murc_hap1_03	4823297	4823911	-	-	C.prem_hap1_03	8041291	8041906	INVDP	copygain		C.murc_hap1_04	4540832	4541679	-	-	C.prem_hap1_04	3857048	3857882	INVDP	copygain		C.murc_hap1_05	1325936	1326621	-	-	C.prem_hap1_05
C.murc_hap1_01	3131489	3138756	-	-	C.prem_hap1_01	11104207	11111482	INVDP	copygain		C.murc_hap1_02	215070	217908	-	-	C.prem_hap1_02	2395484	2398322	INVDP	copygain		C.murc_hap1_03	4928797	4929248	-	-	C.prem_hap1_03	4918166	4918177	HDR	-		C.murc_hap1_04	4551654	4552178	-	-	C.prem_hap1_04	4768304	4768828	INVDP	copygain		C.murc_hap1_05	1332455	1332552	-	-	C.prem_hap1_05
C.murc_hap1_01	3245488	3246256	GCAGTGACTCGGACACCCAAttaattagataaagagtaaatttttttagcggttaatatgagtataatagatacccttctgaaaccatataaggatagaaattcagattgtgttatattggacttattaaagataatctcaataaattttttattataatatatcaACGTATAAAAAAAAAAGTAAAATAATGAATTGCATGTTACTAAAGTATATAGTTTTTACAAACAACAAAATGAAAATTGTCAAGTTTGCTTGTTTCTGTTAAGTAAAAGTAAGCAAATATCTAATATGGTGGTAACGTATATGAGAaataatttagtggataatattactcatattataataaattatattgttatatttagtttattcttaacttttaatactatttataaa…	G	C.prem_hap1_01	3289977	3289977	DEL	-		C.murc_hap1_02	215075	215996	-	-	C.prem_hap1_02	2602980	2603900	INVDP	copygain		C.murc_hap1_03	4947916	4948476	-	-	C.prem_hap1_03	16174744	16175304	TRANS	-		C.murc_hap1_04	4612738	4613491	-	-	C.prem_hap1_04	29281774	29282825	DUP	copygain		C.murc_hap1_05	1342392	1342902	-	-	C.prem_hap1_05
C.murc_hap1_01	3247812	3248535	-	-	C.prem_hap1_01	13401990	13402713	INVDP	copyloss		C.murc_hap1_02	215088	216406	-	-	C.prem_hap1_02	2319703	2321021	INVDP	copygain		C.murc_hap1_03	4981880	4986231	-	-	C.prem_hap1_03	34711628	34715977	INVDP	copyloss		C.murc_hap1_04	4619049	4619905	-	-	C.prem_hap1_04	26632695	26633554	INVDP	copygain		C.murc_hap1_05	1350794	1352076	-	-	C.prem_hap1_05
C.murc_hap1_01	3296319	3296319	A	ACTGCGTCCAGATTAAATATAAGAAATCAAACCCATAAGAAGAAATGTGTGGAGCAAGTTGCGGAAGATAAACATCTACCATAGCAAAGACTTGGTGGAACTTATTAGGCTATCAAATATGACTAAA	C.prem_hap1_01	3338892	3339018	INS	-		C.murc_hap1_02	215249	216965	-	-	C.prem_hap1_02	1413699	1415415	INVDP	copygain		C.murc_hap1_03	4981880	4992902	-	-	C.prem_hap1_03	28927270	28938285	DUP	copyloss		C.murc_hap1_04	4669513	4669950	-	-	C.prem_hap1_04	8089398	8089836	INVDP	copygain		C.murc_hap1_05	1365895	1368187	-	-	C.prem_hap1_05
C.murc_hap1_01	3470226	3491772	-	-	C.prem_hap1_01	3514777	3547486	TDM	-		C.murc_hap1_02	225857	227845	-	-	C.prem_hap1_02	2513132	2515119	INVDP	copygain		C.murc_hap1_03	4994400	4994587	-	-	C.prem_hap1_03	3931786	3931972	INVDP	copyloss		C.murc_hap1_04	4950113	4950404	-	-	C.prem_hap1_04	3835436	3835728	INVDP	copygain		C.murc_hap1_05	1374436	1374774	-	-	C.prem_hap1_05
C.murc_hap1_01	3434371	3435081	-	-	C.prem_hap1_01	12152470	12153182	DUP	copygain		C.murc_hap1_02	247173	250490	-	-	C.prem_hap1_02	2331881	2335198	INVDP	copygain		C.murc_hap1_03	4995040	4995229	-	-	C.prem_hap1_03	26712211	26712400	INVDP	copyloss		C.murc_hap1_04	4953817	4954278	-	-	C.prem_hap1_04	1412291	1412752	INVDP	copygain		C.murc_hap1_05	1385584	1385949	-	-	C.prem_hap1_05
C.murc_hap1_01	3534659	3536202	-	-	C.prem_hap1_01	5677888	5679432	DUP	copyloss		C.murc_hap1_02	254002	256225	-	-	C.prem_hap1_02	1657198	1659417	INVDP	copygain		C.murc_hap1_03	4996226	5001627	-	-	C.prem_hap1_03	17450075	17455494	INVDP	copyloss		C.murc_hap1_04	4988719	4989865	-	-	C.prem_hap1_04	293470	294611	DUP	copygain		C.murc_hap1_05	1385616	1385949	-	-	C.prem_hap1_05
C.murc_hap1_01	3581316	3582476	-	-	C.prem_hap1_01	3637631	3637648	CPL	-		C.murc_hap1_02	262104	265119	-	-	C.prem_hap1_02	2857713	2860728	INVDP	copygain		C.murc_hap1_03	5030387	5030833	-	-	C.prem_hap1_03	5002213	5002221	CPL	-		C.murc_hap1_04	5047544	5047983	-	-	C.prem_hap1_04	22674860	22675303	DUP	copygain		C.murc_hap1_05	1387428	1387683	-	-	C.prem_hap1_05
C.murc_hap1_01	3603435	3604102	-	-	C.prem_hap1_01	3803407	3804072	TRANS	-		C.murc_hap1_02	284200	287085	-	-	C.prem_hap1_02	2233525	2236413	INVDP	copygain		C.murc_hap1_03	5085932	5087493	ATTGAATGTTTATGTATTCTAAACTTGTGAATTAAGGTAATCCTAGTTCATGGATAATCCTCATGTCAAGAAAATTCATTTTTCTCTCTCTCTCTCTTTACTCAATTCAGTTGATTTACTTTTATCTTTTAAATTTAAAAAAAAAAAGCTCAATTTATTGATGAAAGTGAACAGCACGAGTTCTTGGTATAGTCTTCTCAGGATTTCGTCCAGATGATCTCTATTTTACCCTATAACAAAGAATTTGGATCCAGTTCATGAATCGTGATCCGACCTGTGCTGTATGTTAAAGTTATTGTTTAGTGCATTAATTTGCATTAATGAATTTGATTATATAACTAGTTTGTTTACGTAGTCTATTTTGAAAGATACAGCACAACTAATAATATATTAAAAGGT…	A	C.prem_hap1_03	5057012	5057012	DEL	-		C.murc_hap1_04	5047544	5047983	-	-	C.prem_hap1_04	22676996	22677439	DUP	copygain		C.murc_hap1_05	1392753	1393031	-	-	C.prem_hap1_05
C.murc_hap1_01	3608243	3609622	-	-	C.prem_hap1_01	20749771	20751148	INVDP	copyloss		C.murc_hap1_02	286243	287376	-	-	C.prem_hap1_02	1415506	1416642	INVDP	copygain		C.murc_hap1_03	5091716	5092074	ACTAATAGCCGTCAGGGTACATCTTTCCACTAGCCGCCATTGATATTACATCAATTTTCCAATTGCCAGCGGTTTGCCAAAACAGGCAAGTAACTAATAGCCGTCAGGGTTGGTGAAACGTGATTAATTAACACAAATAGATAGATACACATAAATAATGATTGCGGGTATGCCCATTAAGATGAACGTAACCATGCAATAACTAGGCTCGAATTTAATTTTATAAAGAATAAAATTATAGATTATAATATAGCAATTATGCAATTTCATACTTAAAAAAGTTTAGTATTTTTTTTTTTCGGTTGAACCTCAAAGATACAAGAGAAGTTCTATTAAATAAAATGAAAAAGAGATACATT	A	C.prem_hap1_03	5061231	5061231	DEL	-		C.murc_hap1_04	5047544	5047983	-	-	C.prem_hap1_04	22680083	22680526	DUP	copygain		C.murc_hap1_05	1403248	1405173	-	-	C.prem_hap1_05
C.murc_hap1_01	3611670	3612127	-	-	C.prem_hap1_01	14754799	14755271	DUP	copygain		C.murc_hap1_02	301721	306973	-	-	C.prem_hap1_02	2871461	2876712	INVDP	copygain		C.murc_hap1_03	5093237	5093735	AATTGTAAAGCGTTGATTTACCAAAACCGAAGGCACAATGAATGAATGCACAGACTCTTTGGCCTATAAAAGCAAAGAAGCTCAGTTATAACTTATATCATCTCCTCATAAAACACTGAAAACTTTGAAGCAGCTGGCAAAAATATGGCGTCGATGGGAAATATCATGGAGAGTCGGCAGGCTCGAGGTCGAAGCCCTGCTGCAATTCTAGCAATCGGGACCGCAAATCCACCCAACATTTTCTATCAATCAGATTATCCAGATTTCTATTTCCGTGCTACCAAAAGCGAGCATTTGACTCATTTAAAAGACAAGTTCAAACGAATGTGTAAGTTCATTTAGGCTTTGCATGGTGTTGCGCGCTGTGTCGCAACAGTTAGTATGCTTTTAACTTTGATG…	A	C.prem_hap1_03	5062392	5062392	DEL	-		C.murc_hap1_04	5047544	5047983	-	-	C.prem_hap1_04	22681502	22681945	DUP	copygain		C.murc_hap1_05	1405961	1406529	-	-	C.prem_hap1_05
C.murc_hap1_01	3629626	3630447	-	-	C.prem_hap1_01	18095283	18096104	INVDP	copyloss		C.murc_hap1_02	303650	310081	-	-	C.prem_hap1_02	2802898	2809334	INVDP	copygain		C.murc_hap1_03	5099279	5099284	-	-	C.prem_hap1_03	5067953	5068670	CPG	-		C.murc_hap1_04	5047544	5047983	-	-	C.prem_hap1_04	22688114	22688557	DUP	copygain		C.murc_hap1_05	1415283	1416051	AGCTTACACATATAACAATTTTATTGCAACCATTTACAAAAATGCGCTTATTGTTTGATTGTAGAGTTCTGTGATGAAAAAGAGATTCAAAGGCTGTTGGCTTAGCGCCAGTTTTCTATCAGCCACTTAAGTTCGATGAAGTGAACAGGAATGCTTTAGTGACATAACAAATTAGAAAGAAAGATGTACAAGAAAAAAAAATTTGCTTTGGAATCGACCTGATCAAAATGAAAATCCCTCTGCTCTCATTTGAGAATTGAAGAAATCATGCTTTTATACAATATTTTAAACGAATTCTATGCAGTAGTAATTAATAAATTCATTCTTATTTTACTCCTACACATGTCGAAAGACAATAAAATCATAATCTAATTTTAGagaagatttcacttaaaaaaa…	A	C.prem_hap1_05
C.murc_hap1_01	3637250	3638321	-	-	C.prem_hap1_01	20654496	20655567	TRANS	-		C.murc_hap1_02	304972	307166	-	-	C.prem_hap1_02	2640689	2642884	INVDP	copygain		C.murc_hap1_03	5240884	5241054	-	-	C.prem_hap1_03	5210357	5210365	CPL	-		C.murc_hap1_04	5103128	5103444	-	-	C.prem_hap1_04	3574723	3575041	DUP	copygain		C.murc_hap1_05	1425811	1426295	-	-	C.prem_hap1_05
C.murc_hap1_01	3637250	3638797	-	-	C.prem_hap1_01	5383802	5385349	DUP	copyloss		C.murc_hap1_02	305543	309827	-	-	C.prem_hap1_02	2682751	2687035	INVDP	copygain		C.murc_hap1_03	5268844	5274114	ATGTCAaggaagctcatgtttgcaagattaccagcaaagcagaggatcacagcagcagcagcatacaattacgagtagatgacatggcatgccagctggagcctggtggttatgtaattagttgtgcatatgttaattagctaaagctgttatagttagttaacagaataagtgaattagttgcagctaattacatcgtttagtgctgagcttcagcttagtataaatagcaacaactttgtacatacgaataagtttttgattaatgaaatttagttctaagaaaatattcagatctggttattcattttctcagctgccaaacattattctcgttcttcttcttggtatcagagccagtaacaatggcttcagtccatctagcttcttcttcTTCTC…	A	C.prem_hap1_03	5238109	5238109	DEL	-		C.murc_hap1_04	5202531	5202838	-	-	C.prem_hap1_04	6109643	6109950	DUP	copygain		C.murc_hap1_05	1453722	1454012	-	-	C.prem_hap1_05
C.murc_hap1_01	3640004	3640695	-	-	C.prem_hap1_01	10029612	10030306	INVDP	copyloss		C.murc_hap1_02	305771	306053	-	-	C.prem_hap1_02	2366919	2367201	INVDP	copygain		C.murc_hap1_03	5079489	5079646	-	-	C.prem_hap1_03	33645017	33645175	DUP	copygain		C.murc_hap1_04	5229861	5230368	-	-	C.prem_hap1_04	267047	267560	INVDP	copygain		C.murc_hap1_05	1461929	1462280	-	-	C.prem_hap1_05
C.murc_hap1_01	3718034	3719019	-	-	C.prem_hap1_01	2329950	2330935	DUP	copyloss		C.murc_hap1_02	307024	312449	-	-	C.prem_hap1_02	1794126	1799548	INVDP	copygain		C.murc_hap1_03	5219045	5219423	-	-	C.prem_hap1_03	14198791	14199170	INVDP	copygain		C.murc_hap1_04	5353137	5354259	-	-	C.prem_hap1_04	4278249	4279297	DUP	copygain		C.murc_hap1_05	1471736	1471740	-	-	C.prem_hap1_05
C.murc_hap1_01	3729696	3731785	-	-	C.prem_hap1_01	3803108	3803113	HDR	-		C.murc_hap1_02	307583	311497	-	-	C.prem_hap1_02	2509273	2513188	INVDP	copygain		C.murc_hap1_03	5295940	5296229	-	-	C.prem_hap1_03	8111430	8111719	INVTR	-		C.murc_hap1_04	5353138	5354269	-	-	C.prem_hap1_04	31576771	31577843	DUP	copygain		C.murc_hap1_05	1483769	1484005	TAGATAGCATTaccaataaagtgttggctccactggcaatggagtttccttaagtggcttgactgagtttgctctccagttcgagtcacagggaagtcgcctttgttgggagaacctgtgcctctcggtttgagtggggacttttaatctgagttgtggtacggacttaaaggtgcctctcacagttggggccctccccaagatatctcgtggtcaaaaccaaaaaaaaaaaaaAAA	T	C.prem_hap1_05
C.murc_hap1_01	3732976	3734441	-	-	C.prem_hap1_01	11985610	11987084	TRANS	-		C.murc_hap1_02	334606	341650	-	-	C.prem_hap1_02	2228783	2235827	INVDP	copygain		C.murc_hap1_03	5296036	5296839	-	-	C.prem_hap1_03	27842324	27843127	DUP	copyloss		C.murc_hap1_04	5353141	5354259	-	-	C.prem_hap1_04	5299228	5300346	DUP	copygain		C.murc_hap1_05	1493677	1504676	-	-	C.prem_hap1_05
C.murc_hap1_01	3749403	3749408	-	-	C.prem_hap1_01	3820232	3820877	CPG	-		C.murc_hap1_02	335559	339169	-	-	C.prem_hap1_02	1518191	1521799	INVDP	copygain		C.murc_hap1_03	5297070	5297908	-	-	C.prem_hap1_03	5260056	5260063	CPL	-		C.murc_hap1_04	5379908	5380608	-	-	C.prem_hap1_04	301163	301878	INVDP	copygain		C.murc_hap1_05	1501175	1503598	-	-	C.prem_hap1_05
C.murc_hap1_01	3754077	3755162	-	-	C.prem_hap1_01	3825522	3825531	CPL	-		C.murc_hap1_02	335731	337550	-	-	C.prem_hap1_02	2367756	2369576	INVDP	copygain		C.murc_hap1_03	5317629	5317950	-	-	C.prem_hap1_03	5279787	5280550	HDR	-		C.murc_hap1_04	5379912	5380608	-	-	C.prem_hap1_04	820748	821462	DUP	copygain		C.murc_hap1_05	1500337	1504684	-	-	C.prem_hap1_05
C.murc_hap1_01	3774779	3774991	-	-	C.prem_hap1_01	17486046	17486260	INVTR	-		C.murc_hap1_02	339314	359444	-	-	C.prem_hap1_02	1085989	1106083	INVDP	copygain		C.murc_hap1_03	5366172	5371721	-	-	C.prem_hap1_03	36168606	36174161	INVDP	copygain		C.murc_hap1_04	5393322	5393751	-	-	C.prem_hap1_04	24030647	24031055	DUP	copygain		C.murc_hap1_05	1506423	1507175	-	-	C.prem_hap1_05
C.murc_hap1_01	3809024	3809804	-	-	C.prem_hap1_01	3879294	3879299	CPL	-		C.murc_hap1_02	346038	346673	-	-	C.prem_hap1_02	2369568	2370203	INVDP	copygain		C.murc_hap1_03	5379565	5380367	-	-	C.prem_hap1_03	37372490	37373281	DUP	copygain		C.murc_hap1_04	5403080	5414098	-	-	C.prem_hap1_04	23383903	23394799	INVDP	copygain		C.murc_hap1_05	1520594	1520606	-	-	C.prem_hap1_05
C.murc_hap1_01	3842088	3843182	-	-	C.prem_hap1_01	19258520	19259613	TRANS	-		C.murc_hap1_02	355005	357827	-	-	C.prem_hap1_02	2063447	2066267	INVDP	copygain		C.murc_hap1_03	5402904	5403546	-	-	C.prem_hap1_03	34267173	34267799	INVDP	copygain		C.murc_hap1_04	5498588	5503820	-	-	C.prem_hap1_04	4406243	4411415	INVDP	copygain		C.murc_hap1_05	1526219	1526220	-	-	C.prem_hap1_05
C.murc_hap1_01	3857006	3857662	-	-	C.prem_hap1_01	18695856	18696499	DUP	copyloss		C.murc_hap1_02	355568	372734	-	-	C.prem_hap1_02	2901269	2917919	INVDP	copygain		C.murc_hap1_03	5402904	5403613	-	-	C.prem_hap1_03	35600652	35601359	INVTR	-		C.murc_hap1_04	5677351	5683282	-	-	C.prem_hap1_04	26931915	26937825	DUP	copygain		C.murc_hap1_05	1530811	1531263	atacataccacaaaataataaagtgatacaattgttgtaacatatttactaacaaaatgaattgtgctaaataatccaagtgaaagttttgtagtatatataataatattttatataattatttatattatattaatttaaaattaatattattcaaatttattcaaatttaaatatttattattaattatattaacttattaaatattaatcaattttatctattaattattataatataattaaataatacattatttagtgacatttttaatataataaaaattaaaaaatatataatattattgaataataaattgtatattaattaattcatattaaaaattataatgtaaaaataaaaattaatattatattatattaaaaaattatatttat…	a	C.prem_hap1_05
C.murc_hap1_01	3860475	3861322	-	-	C.prem_hap1_01	26389240	26390089	TRANS	-		C.murc_hap1_02	367268	374773	-	-	C.prem_hap1_02	3138255	3145395	DUP	copygain		C.murc_hap1_03	5449955	5450645	-	-	C.prem_hap1_03	18029534	18030228	INVDP	copygain		C.murc_hap1_04	5766769	5767469	-	-	C.prem_hap1_04	2709938	2710637	DUP	copygain		C.murc_hap1_05	1532574	1532628	-	-	C.prem_hap1_05
C.murc_hap1_01	3864743	3865060	-	-	C.prem_hap1_01	16972844	16973158	INVDP	copyloss		C.murc_hap1_02	372728	373148	-	-	C.prem_hap1_02	2717369	2717805	DUP	copygain		C.murc_hap1_03	5534048	5539505	-	-	C.prem_hap1_03	35756357	35761830	INVTR	-		C.murc_hap1_04	5834574	5839813	-	-	C.prem_hap1_04	22240143	22245461	DUP	copygain		C.murc_hap1_05	1533190	1533196	-	-	C.prem_hap1_05
C.murc_hap1_01	3868469	3868476	-	-	C.prem_hap1_01	3943151	3943512	CPG	-		C.murc_hap1_02	372728	373213	-	-	C.prem_hap1_02	1552300	1552784	DUP	copygain		C.murc_hap1_03	5562274	5562798	-	-	C.prem_hap1_03	33129805	33130326	INVDP	copygain		C.murc_hap1_04	5945469	5946546	-	-	C.prem_hap1_04	33013858	33016424	DUP	copygain		C.murc_hap1_05	1542111	1545241	-	-	C.prem_hap1_05
C.murc_hap1_01	3874980	3874980	A	ATGCCAAAACACTCGGCTCATCCAATGGCTTTTCAATTTGTAGCCATTCTAATCCTACAAGTCGTCGACATTTGCGTCACTGGACTTGGACCAAACTGACACATTAAAGTCTCGAATTTACCGTGACAAATTGGACCATGCATGCTCTTTTTTTTTGGGGGGGGGGGGGTGTcatgacttttgtttgcatttatatttcatgcaagaaagtcaacagtgttatgcaagcattaatactcatGTAAATAATTTTTCAAAAAATTAGTTAAGGCGTTGGCATTATTTTGCTTGATAAATCGGCTGGTTTGCTTTTTGTCTCGATGCTAAAATGTGCCGCCACGTGTGGCACCATTCAATTCACATTCTCAACAGACGCAATGATTTTTTTTTTTAAAGTAC…	C.prem_hap1_01	3949894	3950529	INS	-		C.murc_hap1_02	372728	373263	-	-	C.prem_hap1_02	1680253	1680788	DUP	copygain		C.murc_hap1_03	5583294	5583711	-	-	C.prem_hap1_03	5541577	5542407	CPG	-		C.murc_hap1_04	5994320	5995862	-	-	C.prem_hap1_04	24409708	24411219	DUP	copygain		C.murc_hap1_05	1545882	1546064	-	-	C.prem_hap1_05
C.murc_hap1_01	3887147	3887828	-	-	C.prem_hap1_01	3962885	3964227	HDR	-		C.murc_hap1_02	372728	373319	-	-	C.prem_hap1_02	3007473	3008065	DUP	copygain		C.murc_hap1_03	5598297	5598615	-	-	C.prem_hap1_03	5556923	5557731	HDR	-		C.murc_hap1_04	6008803	6010182	-	-	C.prem_hap1_04	3142941	3144318	INVDP	copygain		C.murc_hap1_05	1560192	1560800	-	-	C.prem_hap1_05
C.murc_hap1_01	3888938	3889692	-	-	C.prem_hap1_01	3965324	3965325	HDR	-		C.murc_hap1_02	372728	373329	-	-	C.prem_hap1_02	2236377	2236978	DUP	copygain		C.murc_hap1_03	5625274	5625883	-	-	C.prem_hap1_03	8500619	8501227	TRANS	-		C.murc_hap1_04	6078756	6082697	-	-	C.prem_hap1_04	23513850	23517964	DUP	copygain		C.murc_hap1_05	1564487	1567012	-	-	C.prem_hap1_05
C.murc_hap1_01	3892599	3898318	-	-	C.prem_hap1_01	593647	599383	DUP	copyloss		C.murc_hap1_02	372728	373651	-	-	C.prem_hap1_02	1617258	1618182	DUP	copygain		C.murc_hap1_03	5740059	5740311	-	-	C.prem_hap1_03	10738595	10738849	DUP	copyloss		C.murc_hap1_04	6180638	6187359	-	-	C.prem_hap1_04	24621254	24628007	DUP	copygain		C.murc_hap1_05	1565969	1566522	-	-	C.prem_hap1_05
C.murc_hap1_01	3900187	3900309	-	-	C.prem_hap1_01	10928728	10928852	INVDP	copyloss		C.murc_hap1_02	372728	373763	-	-	C.prem_hap1_02	1383085	1384118	DUP	copygain		C.murc_hap1_03	5773618	5773972	-	-	C.prem_hap1_03	5752036	5752055	HDR	-		C.murc_hap1_04	6180641	6189454	-	-	C.prem_hap1_04	26264231	26273135	INVDP	copygain		C.murc_hap1_05	1578040	1579575	-	-	C.prem_hap1_05
C.murc_hap1_01	3928825	3928836	-	-	C.prem_hap1_01	3998606	3998756	CPG	-		C.murc_hap1_02	372728	373840	-	-	C.prem_hap1_02	1659145	1660254	DUP	copygain		C.murc_hap1_03	5778538	5778701	-	-	C.prem_hap1_03	5756701	5757206	HDR	-		C.murc_hap1_04	6219744	6220915	-	-	C.prem_hap1_04	1417572	1418739	INVDP	copygain		C.murc_hap1_05	1579693	1581228	-	-	C.prem_hap1_05
C.murc_hap1_01	3933730	3933952	-	-	C.prem_hap1_01	20929754	20929979	INVTR	-		C.murc_hap1_02	372728	373863	-	-	C.prem_hap1_02	2514699	2515832	DUP	copygain		C.murc_hap1_03	5780455	5782527	-	-	C.prem_hap1_03	5758959	5759901	CPL	-		C.murc_hap1_04	6219744	6220915	-	-	C.prem_hap1_04	1424440	1425607	INVDP	copygain		C.murc_hap1_05	1581366	1581761	-	-	C.prem_hap1_05
C.murc_hap1_01	3934341	3934826	-	-	C.prem_hap1_01	7644105	7644590	INVDP	copyloss		C.murc_hap1_02	372728	373983	-	-	C.prem_hap1_02	2875968	2877222	DUP	copygain		C.murc_hap1_03	5791971	5791971	C	CCAAATTAGTTGTCGTGATTGATGTCAATAAGACTATTTACCAAAAAAAGATTGTTATTAATTGGTTGAGAAAACAACCAATGCATGCTTTCAGTTTGAATGATGGAGAAAGTATTAATTTGCACAAGAAATTAAAAAGTTCAAAAGAGTAATAATATAATTGTCGGTGGAAATTCGGATATATCTCAGTTACTTATCTAATGTCGAAATGAGAACAGTCAGTGTGTTTTTTTAACACTGCGAATGATTATTATATTGGATCAACAAATAAATGCTTCTTCATCAGTCTTTAATTTTTTCAAAAATATTTTTCAATAATCATGACTATCAAAATCCGTTCAAGCTTCAGGACTTTTTTATTTGCTTTTTATAGCCTTTTGTCCAGCAAGTTAATTCGAA…	C.prem_hap1_03	5769281	5769965	INS	-		C.murc_hap1_04	6230372	6231567	-	-	C.prem_hap1_04	850137	851309	DUP	copygain		C.murc_hap1_05	1586419	1587652	-	-	C.prem_hap1_05
C.murc_hap1_01	3997604	4004498	-	-	C.prem_hap1_01	18886809	18893700	DUP	copygain		C.murc_hap1_02	372728	373984	-	-	C.prem_hap1_02	2669782	2671037	DUP	copygain		C.murc_hap1_03	5795112	5795119	-	-	C.prem_hap1_03	5773151	5773589	CPG	-		C.murc_hap1_04	6469599	6469963	-	-	C.prem_hap1_04	2587468	2587827	INVDP	copygain		C.murc_hap1_05	1595414	1596101	-	-	C.prem_hap1_05
C.murc_hap1_01	4002724	4004323	-	-	C.prem_hap1_01	11929806	11931405	INVDP	copygain		C.murc_hap1_02	372728	374000	-	-	C.prem_hap1_02	1799414	1800687	DUP	copygain		C.murc_hap1_03	5878789	5880305	tcatttgaattatttttaaaaataatttatcataaattaatattatataattactttaaatatttgtataatacacttattgttttatttataattttcatacattaaaccctaaagcgtttatttccaacttcttaattaatatttaaatgaaaaacaagaaaatcaattttgagaaaaattttggctataaaattgcgtgatactttttatttttaaaaataaaataaaacaaaagtactccaaaggaaacttttttttaaaaaaaaaaattgagttttgaccctttcacctcattgtcttcttcttcttcttctctcaagagtatttacggaatttttttaattattgcattgtcactgaaaatcattttaggtgcaaaatttaatattgaacatt…	t	C.prem_hap1_03	5858088	5858088	DEL	-		C.murc_hap1_04	6583512	6584127	-	-	C.prem_hap1_04	5376994	5377610	DUP	copygain		C.murc_hap1_05	1615204	1615638	-	-	C.prem_hap1_05
C.murc_hap1_01	4011497	4016912	-	-	C.prem_hap1_01	1000216	1005626	TRANS	-		C.murc_hap1_02	372728	374044	-	-	C.prem_hap1_02	1944083	1945399	DUP	copygain		C.murc_hap1_03	5897295	5898020	-	-	C.prem_hap1_03	8018614	8019340	TRANS	-		C.murc_hap1_04	6639203	6639533	-	-	C.prem_hap1_04	30771127	30771461	INVDP	copygain		C.murc_hap1_05	1619442	1620008	AAAGGAAAATGATAAACGAATTCAGGGAAGACAAAAAGACGATAGAATATAAATGAAAACTGAAAAGAAAAATATATAGATGTTACAGCATCTATAAATTACTTAATTAATTATGATAAATTACCAACCCAAATATCTTGTAACAAGTGATTAATATGCTACATCTCAGTGTAACAACCAAAGACCAGATCTAAAGTTATAGCTTTTTCAGTGTCATTTTGTTGTCAATGTATCTATACAAAAATAAtttatcaaggcctctgtttgtagatctagatctaacttcttacttgtgataagcgagatatagagacagaactgatttttcctttctaaatgcagatagctcacgttgagtaaatgagaggtgagagatggagagagactaaagatggctgt…	A	C.prem_hap1_05
C.murc_hap1_01	4013775	4020729	-	-	C.prem_hap1_01	12176829	12183874	DUP	copyloss		C.murc_hap1_02	372728	374099	-	-	C.prem_hap1_02	1942830	1944190	DUP	copygain		C.murc_hap1_03	5901923	5902547	-	-	C.prem_hap1_03	3065132	3065778	INVDP	copyloss		C.murc_hap1_04	6736859	6737550	-	-	C.prem_hap1_04	23671693	23672385	DUP	copygain		C.murc_hap1_05	1628820	1629578	-	-	C.prem_hap1_05
C.murc_hap1_01	4043392	4044238	-	-	C.prem_hap1_01	4122337	4129444	HDR	-		C.murc_hap1_02	372728	374346	-	-	C.prem_hap1_02	2096041	2097657	DUP	copygain		C.murc_hap1_03	5950131	5950146	-	-	C.prem_hap1_03	5927799	5928077	HDR	-		C.murc_hap1_04	6752697	6753507	-	-	C.prem_hap1_04	4725602	4726410	DUP	copygain		C.murc_hap1_05	1631324	1632866	-	-	C.prem_hap1_05
C.murc_hap1_01	4077064	4081888	-	-	C.prem_hap1_01	22601451	22606269	TRANS	-		C.murc_hap1_02	372728	374708	-	-	C.prem_hap1_02	2521380	2523358	DUP	copygain		C.murc_hap1_03	5950307	5950725	-	-	C.prem_hap1_03	5928237	5929074	CPG	-		C.murc_hap1_04	6785305	6786631	-	-	C.prem_hap1_04	26209672	26210991	DUP	copygain		C.murc_hap1_05	1637829	1638933	-	-	C.prem_hap1_05
C.murc_hap1_01	4081970	4083259	-	-	C.prem_hap1_01	21318676	21319968	INVTR	-		C.murc_hap1_02	372728	374931	-	-	C.prem_hap1_02	2975894	2978095	DUP	copygain		C.murc_hap1_03	5953591	5953606	-	-	C.prem_hap1_03	5931952	5936821	HDR	-		C.murc_hap1_04	6788579	6789460	-	-	C.prem_hap1_04	26208251	26209130	INVDP	copygain		C.murc_hap1_05	1638939	1639381	-	-	C.prem_hap1_05
C.murc_hap1_01	4085369	4085911	-	-	C.prem_hap1_01	4166664	4166672	CPL	-		C.murc_hap1_02	372728	377624	-	-	C.prem_hap1_02	1903701	1908587	DUP	copygain		C.murc_hap1_03	5965960	5966684	-	-	C.prem_hap1_03	5949065	5949290	HDR	-		C.murc_hap1_04	6939635	6941021	-	-	C.prem_hap1_04	26631286	26632673	DUP	copygain		C.murc_hap1_05	1653910	1653957	-	-	C.prem_hap1_05
C.murc_hap1_01	4087947	4088148	-	-	C.prem_hap1_01	4168737	4174057	HDR	-		C.murc_hap1_02	372731	379674	-	-	C.prem_hap1_02	2642684	2654139	DUP	copygain		C.murc_hap1_03	6062626	6062984	-	-	C.prem_hap1_03	6045333	6045347	CPL	-		C.murc_hap1_04	7003661	7003791	-	-	C.prem_hap1_04	1867816	1867946	INVDP	copygain		C.murc_hap1_05	1663335	1665711	-	-	C.prem_hap1_05
C.murc_hap1_01	4091248	4091248	g	gCTGTAAAAATGAGTTGCAAATGCTGTTTGGTTACTGAGAAACAGAGAGAAAATTGATGAATATTCCAGATCTTATTATTTCATTAATTACAAATGAGTAAATCACAAGTCTTTTATACTTGCATTTCATTAGTAAAAGCTATTAACAAAACTGATCTGTATtaactaactaatactagctaactaaTCACGCGAACTCTCATTGCTGCATAACAGAATCAGCTGACTCAGCATTGTTAATGTGGCATTGCTGACGCACCTTAGCTTCTGCCTTCTTCTCTCTTCTCAGCTCAGCACAATGAGCTTTCttcacagcccctctcaaactcaagggacataaatgcacattgagtttgttcctcagataaatgaactgagaagagtttaagggcttagtca…	C.prem_hap1_01	4177161	4182540	INS	-		C.murc_hap1_02	374303	383119	-	-	C.prem_hap1_02	2648775	2669330	DUP	copygain		C.murc_hap1_03	6076192	6079240	ACACTacaagaaaaagtatgtatagtagcatctgaaaaatgctaccgaaagcaaatggtagcattttaggcaatgctaagttagcccatgtaactaaaagtcttggcatttgatagcattcattcaatgctacaaactgttatacataacatttaaaaaaagctatgtaatcattgattattacattgtagaaatgctatcattctcttatgtatagcatccagaaagtgctaccatattatatttacagCACAAAAAAATGCTATTGTTGGCAAATTTATTACATATATGTAACATTCTATGGCTATTAGAAAACGCTACTGGATAATTTATAAGTGGCTACCATAGCATCTTTGTAAGGTTATTGAAGATAGAAAAATTGATACTTGTAATGTATTT…	A	C.prem_hap1_03	6058525	6058525	DEL	-		C.murc_hap1_04	7003665	7003791	-	-	C.prem_hap1_04	1214587	1214713	DUP	copygain		C.murc_hap1_05	1663514	1668292	-	-	C.prem_hap1_05
C.murc_hap1_01	4093563	4094250	-	-	C.prem_hap1_01	2783814	2784510	DUP	copyloss		C.murc_hap1_02	375251	379789	-	-	C.prem_hap1_02	1416838	1421370	DUP	copygain		C.murc_hap1_03	6175287	6175556	-	-	C.prem_hap1_03	6167839	6168449	CPG	-		C.murc_hap1_04	7066059	7068415	-	-	C.prem_hap1_04	350334	352420	DUP	copygain		C.murc_hap1_05	1668614	1669437	-	-	C.prem_hap1_05
C.murc_hap1_01	4095154	4104025	-	-	C.prem_hap1_01	2775403	2784509	DUP	copyloss		C.murc_hap1_02	375632	379361	-	-	C.prem_hap1_02	1626657	1630378	DUP	copygain		C.murc_hap1_03	6211945	6212562	-	-	C.prem_hap1_03	6205053	6205062	CPL	-		C.murc_hap1_04	7103243	7109871	-	-	C.prem_hap1_04	31284569	31291284	DUP	copygain		C.murc_hap1_05	1687409	1695629	-	-	C.prem_hap1_05
C.murc_hap1_01	4116035	4116336	-	-	C.prem_hap1_01	4197234	4197385	CPL	-		C.murc_hap1_02	375800	381394	-	-	C.prem_hap1_02	1899012	1904596	DUP	copygain		C.murc_hap1_03	6157908	6158276	-	-	C.prem_hap1_03	33713013	33713380	DUP	copygain		C.murc_hap1_04	7162025	7166787	-	-	C.prem_hap1_04	33418649	33423408	DUP	copygain		C.murc_hap1_05	1706208	1708595	-	-	C.prem_hap1_05
C.murc_hap1_01	4122170	4132777	-	-	C.prem_hap1_01	1277177	1287201	DUP	copyloss		C.murc_hap1_02	376345	381194	-	-	C.prem_hap1_02	3066180	3071031	DUP	copygain		C.murc_hap1_03	6219748	6220076	-	-	C.prem_hap1_03	13909347	13909673	DUP	copygain		C.murc_hap1_04	7182946	7183114	-	-	C.prem_hap1_04	1186636	1186804	INVDP	copygain		C.murc_hap1_05	1709799	1711199	-	-	C.prem_hap1_05
C.murc_hap1_01	4122830	4130732	-	-	C.prem_hap1_01	17013154	17021048	INVDP	copyloss		C.murc_hap1_02	377456	380655	-	-	C.prem_hap1_02	2689239	2692441	DUP	copygain		C.murc_hap1_03	6233595	6233811	-	-	C.prem_hap1_03	7413826	7414042	INVDP	copygain		C.murc_hap1_04	7234724	7235426	-	-	C.prem_hap1_04	22469060	22469761	DUP	copygain		C.murc_hap1_05	1712197	1712203	-	-	C.prem_hap1_05
C.murc_hap1_01	4142634	4144945	-	-	C.prem_hap1_01	20660496	20662808	DUP	copygain		C.murc_hap1_02	377780	380968	-	-	C.prem_hap1_02	3000429	3003611	DUP	copygain		C.murc_hap1_03	6492153	6493145	-	-	C.prem_hap1_03	7370369	7371369	DUP	copygain		C.murc_hap1_04	7240508	7243251	-	-	C.prem_hap1_04	26250325	26253065	DUP	copygain		C.murc_hap1_05	1719487	1720473	-	-	C.prem_hap1_05
C.murc_hap1_01	4145012	4147860	-	-	C.prem_hap1_01	20662807	20665658	INVTR	-		C.murc_hap1_02	383456	390092	-	-	C.prem_hap1_02	2049745	2056371	DUP	copygain		C.murc_hap1_03	6552227	6552227	T	TTTAttttattttttattacatgagactattgcttcgattacaactcatattacatgaaaatataactgatatgtacaaatcagattataactggggccaacatacatcaaaactaatggagcgctgcccagattttaaccctctcaaatattcgagggatgtctactcctcgcacgggggcaaggtgagagctgctgctttggagagcaacagttcgaacccccacaatgcatgtgggggtgtttccttcctcaaA	C.prem_hap1_03	6550414	6550670	INS	-		C.murc_hap1_04	7240509	7242613	-	-	C.prem_hap1_04	1314488	1316604	INVDP	copygain		C.murc_hap1_05	1741939	1742158	-	-	C.prem_hap1_05
C.murc_hap1_01	4147530	4150714	-	-	C.prem_hap1_01	10843407	10846574	INVDP	copyloss		C.murc_hap1_02	390072	391714	-	-	C.prem_hap1_02	2522456	2524097	DUP	copygain		C.murc_hap1_03	6512996	6513771	-	-	C.prem_hap1_03	16075800	16076576	INVDP	copygain		C.murc_hap1_04	7425963	7427020	-	-	C.prem_hap1_04	1597421	1598481	DUP	copygain		C.murc_hap1_05	1741940	1751578	-	-	C.prem_hap1_05
C.murc_hap1_01	4151741	4151741	T	TGAGTTAATAATTAAAAAAAAATGCTTGTTTGATTTTCAATTGAACATATTGAATATGATTTGTTTCAGTTTATTAATTGTTTTAAATATATTTATTTTTTAACTTGACACTTAACACTTGCCGAAAATATTGAATGAAAAATGAAATTTTGAATTATCACTCATGTGAGAATGGCTGTTGAATCAAATTGGCTTTTCAGAAACGACTGCGTTTTAAGGCTATTAAAGCATTATAAAGACATGTGCTGCTAAGCTTCTTGTAACAGGAAATAAGCTTCACaaaacgacatagatatggtgcgtttgaacggtaatttaagtaaccaca	C.prem_hap1_01	4224242	4224569	INS	-		C.murc_hap1_02	400977	405781	-	-	C.prem_hap1_02	2578712	2583512	DUP	copygain		C.murc_hap1_03	6586384	6587025	-	-	C.prem_hap1_03	9855925	9856566	TRANS	-		C.murc_hap1_04	7425983	7426653	-	-	C.prem_hap1_04	3364248	3364936	INVDP	copygain		C.murc_hap1_05	1762547	1762555	-	-	C.prem_hap1_05
C.murc_hap1_01	4195839	4200008	-	-	C.prem_hap1_01	4273587	4273996	HDR	-		C.murc_hap1_02	440038	442221	-	-	C.prem_hap1_02	3158270	3160450	DUP	copygain		C.murc_hap1_03	6617027	6617300	-	-	C.prem_hap1_03	3241675	3241947	DUP	copyloss		C.murc_hap1_04	7686035	7686670	-	-	C.prem_hap1_04	24488197	24488829	INVDP	copygain		C.murc_hap1_05	1777968	1777974	-	-	C.prem_hap1_05
C.murc_hap1_01	4200352	4232259	-	-	C.prem_hap1_01	4274340	4277501	CPL	-		C.murc_hap1_02	440046	442210	-	-	C.prem_hap1_02	2330744	2332908	DUP	copygain		C.murc_hap1_03	6621944	6621944	G	Gagcatcaccaaaagactcttcaaataaaattttattacttatttgaagagctatatcaacatttaaggctccaaaagacactccaattaagatttttcaaataagaaatgatactctctcttcaaatttgaagagttaccttctccctcttcaatttatattttattattttttgttgaagaaaaagagaaatgtgctttaattactattgacttttcctttaaaaaaatagttatttaattaaaataatattaactcatttatatttgaagagtcttttggagaacaatatctttttccctcttcaatttatattttattactttttgttgaagaaaaaaaaaatgtgctttaattactattgacttttcctttaaaaaaaatagttatttaattaa…	C.prem_hap1_03	6619928	6620699	INS	-		C.murc_hap1_04	7691520	7704057	-	-	C.prem_hap1_04	22811461	22823888	INVDP	copygain		C.murc_hap1_05	1784166	1785148	-	-	C.prem_hap1_05
C.murc_hap1_01	4239432	4240107	-	-	C.prem_hap1_01	6162445	6163105	INVDP	copyloss		C.murc_hap1_02	443402	444594	-	-	C.prem_hap1_02	1617463	1618656	DUP	copygain		C.murc_hap1_03	6659648	6659935	-	-	C.prem_hap1_03	6658489	6658588	CPL	-		C.murc_hap1_04	7775301	7783846	-	-	C.prem_hap1_04	11816689	11825223	INVDP	copyloss		C.murc_hap1_05	1805402	1805676	-	-	C.prem_hap1_05
C.murc_hap1_01	4244183	4244188	-	-	C.prem_hap1_01	4284023	4286573	CPG	-		C.murc_hap1_02	444586	445598	-	-	C.prem_hap1_02	1937985	1938995	DUP	copygain		C.murc_hap1_03	6666241	6666544	-	-	C.prem_hap1_03	34728499	34728790	DUP	copygain		C.murc_hap1_04	7783842	7784018	-	-	C.prem_hap1_04	11816669	11816845	INVDP	copyloss		C.murc_hap1_05	1813082	1813082	a	agggtCAGTTTGGTGTTGCAGAAGCTAATGAAATAAGTTGCTTGTGCTATGTAgatgaaataaactgcttgtgctgtgcagatgaaataagctgctgattaaaaaagtagcttagtatttggtaaactgtactgttgcggttggtgtgagtttgaaaagtaaaatacatgtgtttggtaaatcttattatgaaagtgttgttgtataatataatgaccaaaatagacatacgttataattgctttttatttgatgtttaataaattgtttagacatttttttaaatatgtaaaattacattaaTaaaactcaattaagaaaaatttaaagaacttcataatctgttacataacatatgataaaaaattatacttttacataatttaaataaaataaaaa…	C.prem_hap1_05
C.murc_hap1_01	4250168	4250469	-	-	C.prem_hap1_01	4292892	4293193	DUP	copygain		C.murc_hap1_02	444586	445769	-	-	C.prem_hap1_02	2010723	2011905	DUP	copygain		C.murc_hap1_03	6684177	6684695	-	-	C.prem_hap1_03	6684282	6684800	DUP	copyloss		C.murc_hap1_04	8725018	8725026	-	-	C.prem_hap1_04	12752769	12759715	CPG	-		C.murc_hap1_05	1825387	1826954	-	-	C.prem_hap1_05
C.murc_hap1_01	4280513	4280513	C	Cctcagttacatatctctagcaattaacaattgaattctatcactaacttaaagttatcaaacatgagatgtggaaaaaattcctaaatgaagcagaaaataactttgtttccaaatccttgttaaagaatttgtaaactcgttcatcaaatttctagatgtaaaaataaataaagagcattttttttttgcccctctttttgataccttctttttaaacaatagaaaacacattattaattggtaaattaataatttttattaaatattaaa	C.prem_hap1_01	4327615	4327887	INS	-		C.murc_hap1_02	445770	446483	-	-	C.prem_hap1_02	1616742	1617453	DUP	copygain		C.murc_hap1_03	6684708	6686754	-	-	C.prem_hap1_03	6682009	6684048	DUP	copyloss		C.murc_hap1_04	17989139	17989785	-	-	C.prem_hap1_04	22023866	22024186	CPL	-		C.murc_hap1_05	1830498	1831278	-	-	C.prem_hap1_05
C.murc_hap1_01	4292732	4292740	-	-	C.prem_hap1_01	4340116	4340258	CPG	-		C.murc_hap1_02	445770	447223	-	-	C.prem_hap1_02	1660070	1661521	DUP	copygain		C.murc_hap1_03	6693574	6698889	-	-	C.prem_hap1_03	3678666	3683987	INVDP	copyloss		C.murc_hap1_04	7851010	7851396	-	-	C.prem_hap1_04	27218136	27218512	INVDP	copygain		C.murc_hap1_05	1831204	1831431	-	-	C.prem_hap1_05
C.murc_hap1_01	4395895	4395895	T	Taacaggaatatcatttcgttgattcctctctgcagcaataatgttctcctttccactacaaacttaggcttccctttccttgccacaatcatccata	C.prem_hap1_01	4443450	4443547	INS	-		C.murc_hap1_02	445770	468699	-	-	C.prem_hap1_02	1744699	1768343	DUP	copygain		C.murc_hap1_03	6735720	6736437	-	-	C.prem_hap1_03	37195073	37195801	INVDP	copyloss		C.murc_hap1_04	7853986	7854323	-	-	C.prem_hap1_04	27217800	27218137	INVDP	copygain		C.murc_hap1_05	1835211	1835611	-	-	C.prem_hap1_05
C.murc_hap1_01	4421933	4421941	-	-	C.prem_hap1_01	4488875	4489654	CPG	-		C.murc_hap1_02	449989	453759	-	-	C.prem_hap1_02	2638262	2642028	DUP	copygain		C.murc_hap1_03	6792003	6792154	-	-	C.prem_hap1_03	6780349	6780359	CPL	-		C.murc_hap1_04	7934013	7934558	-	-	C.prem_hap1_04	33109046	33109603	INVDP	copygain		C.murc_hap1_05	1839304	1839586	-	-	C.prem_hap1_05
C.murc_hap1_01	4421418	4423337	-	-	C.prem_hap1_01	4503796	4505722	DUP	copygain		C.murc_hap1_02	457899	472514	-	-	C.prem_hap1_02	2097897	2120824	DUP	copygain		C.murc_hap1_03	6873562	6873568	-	-	C.prem_hap1_03	6868239	6868927	CPG	-		C.murc_hap1_04	8060666	8061671	-	-	C.prem_hap1_04	32373980	32375005	INVDP	copygain		C.murc_hap1_05	1840207	1840416	-	-	C.prem_hap1_05
C.murc_hap1_01	4428038	4429939	-	-	C.prem_hap1_01	6775688	6777580	DUP	copyloss		C.murc_hap1_02	457899	473523	-	-	C.prem_hap1_02	2097897	2140625	DUP	copygain		C.murc_hap1_03	6901768	6902616	-	-	C.prem_hap1_03	3372532	3373382	INVDP	copyloss		C.murc_hap1_04	8169612	8174701	-	-	C.prem_hap1_04	189668	194800	DUP	copygain		C.murc_hap1_05	1855289	1855291	-	-	C.prem_hap1_05
C.murc_hap1_01	4428049	4428590	-	-	C.prem_hap1_01	14461268	14461808	DUP	copygain		C.murc_hap1_02	458330	467950	-	-	C.prem_hap1_02	1338637	1348256	DUP	copygain		C.murc_hap1_03	6916254	6918424	-	-	C.prem_hap1_03	6910568	6910577	CPL	-		C.murc_hap1_04	8206087	8206452	-	-	C.prem_hap1_04	1859860	1860225	DUP	copygain		C.murc_hap1_05	1857280	1857661	ataataataataataCCGCACACGATAATGGGTCCTGGTGGCTCAGTTTTGTCACTCCCAGCTGAGTGAGTGGGTCAGTTTCTTTTCGTGAGTATTTCGTAAAGTTTAAAGGTGTGAGTTACAGTAGATAAATCGTTTCTCTACAACTCAACATGGGTTTTCAGCGAGTCAAAAAAACATAAAGTGTGGTTGGTGAGTTTAATTActtcttgattgaactaccatggagacataagaacttattaagaagtgtatggccatttccttagaaggggaagaagaggataaggttttttttgttggaaaaatgaaaacaaaaggtgttgaaattgctgcgggatgtctagtcgggaagatcctgaccacaagggaagtGAGTATA	a	C.prem_hap1_05
C.murc_hap1_01	4459518	4459771	-	-	C.prem_hap1_01	23440256	23440502	TRANS	-		C.murc_hap1_02	458859	464829	-	-	C.prem_hap1_02	2868314	2874287	DUP	copygain		C.murc_hap1_03	6937967	6938508	aaagtgaaattaaaagtttagtttttagaatgtgagagtagagaaagactatgcaatcatgatgtagataaagaaagagattagaaagtgataattttgaataatgaacttgtcttaaaaaataggtatagagatgaatatggttgattcaaacaactccgcTGTAAAATGTATAAATTTTGCtactttaacttaactttttacttttacatttGTAATCATTTTTAAATTATTTTAAAGGCAATTTAAGAATTTTCTCAAGTATCGTGTTGCATATGAGAAAAAGCAACGGCAGGCACTTTCCTTATAAATCTAAATACGTGCTTCTCCTATTCGGGAGGGGCTCTCTCTTTTTTGTCCCAGACATTTCTAAAAGCACTTCTGATTCTTAATATAGTT…	a	C.prem_hap1_03	6930756	6930756	DEL	-		C.murc_hap1_04	8317553	8322458	-	-	C.prem_hap1_04	5480666	5485564	INVDP	copygain		C.murc_hap1_05	1858123	1858540	-	-	C.prem_hap1_05
C.murc_hap1_01	4464657	4465003	-	-	C.prem_hap1_01	369122	369461	INVDP	copyloss		C.murc_hap1_02	458942	468339	-	-	C.prem_hap1_02	2286037	2295436	DUP	copygain		C.murc_hap1_03	6981786	6982364	tatgaatataaagagatggacctattataaaacctaaaattctattatgtttaaaattttcattcacaacaacaataacaacaacaccaacgacaacaataatgataataataataataaataatagtagttgaatacatgcctataaaaaaaggataattaaaaaataataaaagaataatttatataatagaaaataaatttatttaataggagtattaacgagagaTATTGtaattataaatctaattataacatctcaatactaaaCAGGGCCTTACCTAATTCACAATTGAATCCCAAATTTTTTTACATGATTTGAAAAGATATATTACCAATTAAAAGAACTAATTAATATAAAAAACTAGACATTAACTCGTTCCTTTAATACAGAGAAAC…	t	C.prem_hap1_03	6974157	6974157	DEL	-		C.murc_hap1_04	8377509	8378039	-	-	C.prem_hap1_04	6036005	6036540	INVDP	copygain		C.murc_hap1_05	1870147	1870481	TaccaatgagcctttggtccaatgggagaagccttgcacttacaatgttgagtgcaagggttcaagcctccataagagcatattagtttcagttcttcttcaattatcaattaattgagtggagacagtctctcccttacgaaatgtgagtggagcaggcactcctcgaatattagagagggtttaaaatatctgggcatatacttcagtgtgtcaatgtatgatggtggtcccagttatatagtatgattgtaaatattaattgtaatgtctgatataatgtcattaatatctgtataacagacttcaaaaaaaaaaaaaAATTTGAACACAAT	T	C.prem_hap1_05
C.murc_hap1_01	4468160	4468711	-	-	C.prem_hap1_01	4547873	4547880	CPL	-		C.murc_hap1_02	458980	471642	-	-	C.prem_hap1_02	1788640	1796060	DUP	copygain		C.murc_hap1_03	6983866	6986091	-	-	C.prem_hap1_03	253366	257646	INVDP	copyloss		C.murc_hap1_04	8417656	8419180	-	-	C.prem_hap1_04	22025260	22026804	DUP	copygain		C.murc_hap1_05	1871512	1871792	-	-	C.prem_hap1_05
C.murc_hap1_01	4521394	4521394	a	aaatctgcaACTGATAGCCACTTCGGCACATttgtgggggctaacgtgcttatttgtttaatatttcaaaaaatttcctctccctcgtgcaatacgagtggagtatggacatccctcttttgtaagggattatttatctaggcatgtacttcacagaattcaatataataatataagtcccaatcatgtatttctaattgtaaatatcagtgtaatatatctgctataatagcagttgtaaatatctgtgtaatgcagtaatatgatgattaatcagtattcaaaaaaaa	C.prem_hap1_01	4600695	4600984	INS	-		C.murc_hap1_02	459052	468262	-	-	C.prem_hap1_02	1336114	1345317	DUP	copygain		C.murc_hap1_03	6985931	6986407	-	-	C.prem_hap1_03	12108646	12109122	INVDP	copyloss		C.murc_hap1_04	8535496	8542796	-	-	C.prem_hap1_04	2547343	2554625	INVDP	copygain		C.murc_hap1_05	1878592	1883008	-	-	C.prem_hap1_05
C.murc_hap1_01	4522836	4528128	-	-	C.prem_hap1_01	4602406	4602414	CPL	-		C.murc_hap1_02	459132	469341	-	-	C.prem_hap1_02	1702293	1728363	DUP	copygain		C.murc_hap1_03	6986294	6986770	-	-	C.prem_hap1_03	12108646	12109122	INVDP	copyloss		C.murc_hap1_04	8635486	8636602	-	-	C.prem_hap1_04	4626255	4627358	INVDP	copygain		C.murc_hap1_05	1886493	1887799	-	-	C.prem_hap1_05
C.murc_hap1_01	4503677	4504646	-	-	C.prem_hap1_01	27760050	27761021	INVDP	copygain		C.murc_hap1_02	459425	464661	-	-	C.prem_hap1_02	1148342	1153588	DUP	copygain		C.murc_hap1_03	6986657	6987133	-	-	C.prem_hap1_03	12108646	12109122	INVDP	copyloss		C.murc_hap1_04	8641185	8642738	-	-	C.prem_hap1_04	490455	492054	INVDP	copygain		C.murc_hap1_05	1903220	1904127	-	-	C.prem_hap1_05
C.murc_hap1_01	4556399	4556826	-	-	C.prem_hap1_01	883058	883485	DUP	copyloss		C.murc_hap1_02	459606	470801	-	-	C.prem_hap1_02	34274786	34286068	INVDP	copygain		C.murc_hap1_03	6987020	6987496	-	-	C.prem_hap1_03	12108646	12109122	INVDP	copyloss		C.murc_hap1_04	8658608	8659507	-	-	C.prem_hap1_04	1596447	1597334	INVDP	copygain		C.murc_hap1_05	1926823	1926824	-	-	C.prem_hap1_05
C.murc_hap1_01	4578033	4583440	-	-	C.prem_hap1_01	1657998	1663464	DUP	copyloss		C.murc_hap1_02	459828	464289	-	-	C.prem_hap1_02	3143715	3148171	DUP	copygain		C.murc_hap1_03	6987383	6987859	-	-	C.prem_hap1_03	12108646	12109122	INVDP	copyloss		C.murc_hap1_04	8940033	8942419	-	-	C.prem_hap1_04	24551779	24554164	DUP	copygain		C.murc_hap1_05	1937996	1940904	-	-	C.prem_hap1_05
C.murc_hap1_01	4653133	4653218	-	-	C.prem_hap1_01	4723027	4724080	HDR	-		C.murc_hap1_02	460121	472479	-	-	C.prem_hap1_02	2808100	2834059	DUP	copygain		C.murc_hap1_03	6987746	6988222	-	-	C.prem_hap1_03	12108646	12109122	INVDP	copyloss		C.murc_hap1_04	9023067	9023748	-	-	C.prem_hap1_04	2982445	2983119	INVDP	copygain		C.murc_hap1_05	1946588	1946588	A	AGGTGGGGAGGAAACTTaccaatgaatctttagtctagtgggagagtctttacacttacaatgttgagtgtaagagttcaagtttttataaaagtatttatgggggttatttacaatcctcctttaattatttgataattgagtagagtcagtctatgcctcacgaaatatgagtggagtggacagccctcgaatatttgagatggtttgaagaatttgggcagagcttcagaggggtacatgccacgaagaaggtcccaattgtagaatctgtttataaatattaattgtaatacctacaatcctatataacagtactataaaaaaaaaaaTA	C.prem_hap1_05
C.murc_hap1_01	4648383	4649659	-	-	C.prem_hap1_01	8201758	8203062	DUP	copygain		C.murc_hap1_02	460182	465422	-	-	C.prem_hap1_02	2515774	2521013	DUP	copygain		C.murc_hap1_03	6988109	6988585	-	-	C.prem_hap1_03	12108646	12109122	INVDP	copyloss		C.murc_hap1_04	9024580	9027201	-	-	C.prem_hap1_04	24126695	24129316	DUP	copygain		C.murc_hap1_05	1968226	1970862	-	-	C.prem_hap1_05
C.murc_hap1_01	4661572	4662580	-	-	C.prem_hap1_01	17063008	17064012	DUP	copygain		C.murc_hap1_02	460189	465459	-	-	C.prem_hap1_02	2731835	2737103	DUP	copygain		C.murc_hap1_03	6988472	6988948	-	-	C.prem_hap1_03	12108646	12109122	INVDP	copyloss		C.murc_hap1_04	9415485	9416853	-	-	C.prem_hap1_04	31624550	31625919	DUP	copygain		C.murc_hap1_05	1973721	1973950	-	-	C.prem_hap1_05
C.murc_hap1_01	4677059	4677346	-	-	C.prem_hap1_01	5120337	5120630	INVDP	copyloss		C.murc_hap1_02	460211	509793	-	-	C.prem_hap1_02	1224293	1264981	DUP	copygain		C.murc_hap1_03	6988835	6989311	-	-	C.prem_hap1_03	12108646	12109122	INVDP	copyloss		C.murc_hap1_04	9493584	9494461	-	-	C.prem_hap1_04	597179	598058	INVDP	copygain		C.murc_hap1_05	1974027	1978168	-	-	C.prem_hap1_05
C.murc_hap1_01	4687770	4687795	-	-	C.prem_hap1_01	4757666	4758210	HDR	-		C.murc_hap1_02	460274	470819	-	-	C.prem_hap1_02	2622008	2632546	DUP	copygain		C.murc_hap1_03	6989198	6989674	-	-	C.prem_hap1_03	12108646	12109122	INVDP	copyloss		C.murc_hap1_04	9512389	9513103	-	-	C.prem_hap1_04	390953	391663	INVDP	copygain		C.murc_hap1_05	1981654	1982391	-	-	C.prem_hap1_05
C.murc_hap1_01	4694304	4695712	-	-	C.prem_hap1_01	5618806	5620218	INVDP	copyloss		C.murc_hap1_02	460325	466993	-	-	C.prem_hap1_02	1619021	1625679	DUP	copygain		C.murc_hap1_03	6989561	6990037	-	-	C.prem_hap1_03	12108646	12109122	INVDP	copyloss		C.murc_hap1_04	9556715	9557759	-	-	C.prem_hap1_04	4765646	4766695	DUP	copygain		C.murc_hap1_05	1993015	1994511	-	-	C.prem_hap1_05
C.murc_hap1_01	4709580	4714613	-	-	C.prem_hap1_01	4778619	4778626	CPL	-		C.murc_hap1_02	460481	463716	-	-	C.prem_hap1_02	2682104	2685334	DUP	copygain		C.murc_hap1_03	6989924	6990400	-	-	C.prem_hap1_03	12108646	12109122	INVDP	copyloss		C.murc_hap1_04	9711371	9712916	-	-	C.prem_hap1_04	4234546	4236087	INVDP	copygain		C.murc_hap1_05	2001955	2002365	TCTAAAAATAAAAAAATAAAATGAAGAAATGCATAAACAATGAAATTTATAGCAACAAATATTTACAAAAAAAAAATTTATAGCAACAAATATTAAGAAAAgggtgttttggggggggggggggtggtgtggcgtCGCACTTGCACCACCGATCGCACATAAAATAGCAGCCATTTCATGTGCGATAATTGTGCCTATTGCACGTAAACACTTACAACACAATATAATTACCCACATTCAAGTCCCAATAGCATTGCTCACATCATCCCTAGATATCCATTCAAGCAAAAATGATAGCAAAATTAAGCCTAAACAACAAAATATATTCTTTGAGGTATTTCAACAAACAATTATAGTGTCATATTTAATCAGCTACAGTTTCATGAATATTTTGTCAAT…	T	C.prem_hap1_05
C.murc_hap1_01	4769453	4769589	-	-	C.prem_hap1_01	4835307	4835886	CPG	-		C.murc_hap1_02	460492	468016	-	-	C.prem_hap1_02	2501641	2509159	DUP	copygain		C.murc_hap1_03	6990287	6990763	-	-	C.prem_hap1_03	12108646	12109122	INVDP	copyloss		C.murc_hap1_04	9790290	9790510	-	-	C.prem_hap1_04	4239971	4240192	DUP	copygain		C.murc_hap1_05	2002822	2002835	-	-	C.prem_hap1_05
C.murc_hap1_01	4779803	4784395	-	-	C.prem_hap1_01	4846074	4854209	TDM	-		C.murc_hap1_02	460812	465263	-	-	C.prem_hap1_02	1196383	1200824	DUP	copygain		C.murc_hap1_03	6990650	6991126	-	-	C.prem_hap1_03	12108646	12109122	INVDP	copyloss		C.murc_hap1_04	9851272	9851887	-	-	C.prem_hap1_04	22866565	22867180	DUP	copygain		C.murc_hap1_05	2005998	2006186	-	-	C.prem_hap1_05
C.murc_hap1_01	4830717	4831572	-	-	C.prem_hap1_01	1679119	1679972	DUP	copyloss		C.murc_hap1_02	460874	468452	-	-	C.prem_hap1_02	1699523	1707093	DUP	copygain		C.murc_hap1_03	6991013	6991489	-	-	C.prem_hap1_03	12108646	12109122	INVDP	copyloss		C.murc_hap1_04	9883648	9884453	-	-	C.prem_hap1_04	1892431	1893224	DUP	copygain		C.murc_hap1_05	2016381	2016383	-	-	C.prem_hap1_05
C.murc_hap1_01	4880861	4881142	-	-	C.prem_hap1_01	27783171	27783451	INVDP	copygain		C.murc_hap1_02	461050	469462	-	-	C.prem_hap1_02	34298321	34306784	INVDP	copygain		C.murc_hap1_03	6991376	6991852	-	-	C.prem_hap1_03	12108646	12109122	INVDP	copyloss		C.murc_hap1_04	9979193	9979621	-	-	C.prem_hap1_04	4488121	4488557	INVDP	copygain		C.murc_hap1_05	2017716	2018915	-	-	C.prem_hap1_05
C.murc_hap1_01	4885133	4885694	-	-	C.prem_hap1_01	20462427	20462989	INVDP	copyloss		C.murc_hap1_02	461231	468560	-	-	C.prem_hap1_02	34294504	34301873	INVDP	copygain		C.murc_hap1_03	6991739	6992215	-	-	C.prem_hap1_03	12108646	12109122	INVDP	copyloss		C.murc_hap1_04	10103468	10104011	-	-	C.prem_hap1_04	5464262	5464804	INVDP	copygain		C.murc_hap1_05	2035087	2035222	-	-	C.prem_hap1_05
C.murc_hap1_01	4885694	4886272	-	-	C.prem_hap1_01	20462409	20462988	TRANS	-		C.murc_hap1_02	461299	499695	-	-	C.prem_hap1_02	2011807	2049638	DUP	copygain		C.murc_hap1_03	6992102	6992578	-	-	C.prem_hap1_03	12108646	12109122	INVDP	copyloss		C.murc_hap1_04	10444480	10446505	-	-	C.prem_hap1_04	31283263	31285298	DUP	copygain		C.murc_hap1_05	2062624	2062826	-	-	C.prem_hap1_05
C.murc_hap1_01	5014726	5014726	t	tcaacttataaaaggagcacattacaacgaaaaggggggccgtcattagagaagatgagagagaaataacacaagaaaaaacaaactgagatcaagagagaaaAGTAAGGAAGGCAACAACAAATTCAAGAAGAACACCGAGCGAATTTCAACACCTGTTCTTGTTCTCTTGTTTCTATATTGTTATGAAAATTcactacaagaaaataagcaatagatgacagaaaataactgtcataaaaggaaagtgtatgacagacagttcattcatcatctatgtcattgtcattaatttatgacagaatattttctatcatgaattcatgattgtatttcatagtcatatatccgtcatacaatattttaaagtaaaaaaataattaaattaaattaaaattt…	C.prem_hap1_01	5087842	5089126	INS	-		C.murc_hap1_02	461319	468339	-	-	C.prem_hap1_02	2296167	2303189	DUP	copygain		C.murc_hap1_03	6992225	6999853	-	-	C.prem_hap1_03	14126833	14134446	DUP	copyloss		C.murc_hap1_04	10448545	10449316	-	-	C.prem_hap1_04	1090096	1090875	DUP	copygain		C.murc_hap1_05	2120635	2121015	TTCGTGGAGGATTAagagtctgtttggtatgacttatttaagagccataagtgcttatttaattgtataagtgctttttaaaattttttatggtgtttggttatttttttaatagagtttttttagcttaaataaactaatttacttctactaggaaaagcccaaaatctgagcttttgggagtagaggttataaaatttttttaaatatatataatataaaaaatattatatagtttaatggttcaaaagtattttttttattgacaatcaaacacccaatgactttttgtccaaaaattctattggtataagttctactgctataagctttattgttataagttctatttaataagctgtaccaaacggagcctAAGTA	T	C.prem_hap1_05
C.murc_hap1_01	5018251	5019444	-	-	C.prem_hap1_01	16796078	16797275	INVDP	copyloss		C.murc_hap1_02	462648	490137	-	-	C.prem_hap1_02	1468013	1492776	DUP	copygain		C.murc_hap1_03	7007090	7010104	-	-	C.prem_hap1_03	6989692	6992915	DUP	copygain		C.murc_hap1_04	10687818	10698641	-	-	C.prem_hap1_04	986841	997659	DUP	copygain		C.murc_hap1_05	2135281	2135411	-	-	C.prem_hap1_05
C.murc_hap1_01	5063985	5064855	-	-	C.prem_hap1_01	15567697	15568555	INVDP	copyloss		C.murc_hap1_02	462650	504454	-	-	C.prem_hap1_02	1582359	1614935	DUP	copygain		C.murc_hap1_03	7017569	7019387	-	-	C.prem_hap1_03	34191219	34193000	INVDP	copyloss		C.murc_hap1_04	10687818	10698641	-	-	C.prem_hap1_04	33743867	33754656	DUP	copygain		C.murc_hap1_05	2140049	2140728	-	-	C.prem_hap1_05
C.murc_hap1_01	5064846	5071446	-	-	C.prem_hap1_01	15073026	15079654	INVDP	copyloss		C.murc_hap1_02	462702	465364	-	-	C.prem_hap1_02	1375671	1378330	DUP	copygain		C.murc_hap1_03	7034248	7034780	-	-	C.prem_hap1_03	7005026	7005043	HDR	-		C.murc_hap1_04	10932153	10932799	-	-	C.prem_hap1_04	31657142	31657789	INVDP	copygain		C.murc_hap1_05	2149235	2149839	-	-	C.prem_hap1_05
C.murc_hap1_01	5070736	5072045	-	-	C.prem_hap1_01	3017173	3018506	DUP	copyloss		C.murc_hap1_02	463190	473218	-	-	C.prem_hap1_02	1869003	1879024	DUP	copygain		C.murc_hap1_03	7041213	7042452	-	-	C.prem_hap1_03	4505821	4507058	DUP	copyloss		C.murc_hap1_04	11087643	11089178	-	-	C.prem_hap1_04	26983667	26985202	DUP	copygain		C.murc_hap1_05	2159645	2163311	-	-	C.prem_hap1_05
C.murc_hap1_01	5072038	5073351	-	-	C.prem_hap1_01	3017173	3018506	DUP	copyloss		C.murc_hap1_02	463312	469958	-	-	C.prem_hap1_02	2321254	2327902	DUP	copygain		C.murc_hap1_03	7045301	7046384	-	-	C.prem_hap1_03	9603167	9604276	TRANS	-		C.murc_hap1_04	11616325	11616940	-	-	C.prem_hap1_04	24498801	24499415	INVDP	copygain		C.murc_hap1_05	2168094	2168287	-	-	C.prem_hap1_05
C.murc_hap1_01	5073103	5074652	-	-	C.prem_hap1_01	22604863	22606431	DUP	copyloss		C.murc_hap1_02	463941	471222	-	-	C.prem_hap1_02	3093976	3101259	DUP	copygain		C.murc_hap1_03	7046501	7047050	-	-	C.prem_hap1_03	825569	826117	DUP	copyloss		C.murc_hap1_04	11617725	11630444	-	-	C.prem_hap1_04	6372159	6384902	DUP	copygain		C.murc_hap1_05	2168360	2168643	-	-	C.prem_hap1_05
C.murc_hap1_01	5077835	5078640	-	-	C.prem_hap1_01	15567760	15568555	INVDP	copyloss		C.murc_hap1_02	464049	469756	-	-	C.prem_hap1_02	3107089	3112796	DUP	copygain		C.murc_hap1_03	7053960	7111335	-	-	C.prem_hap1_03	7026160	7075557	INV	-		C.murc_hap1_04	11617725	11630444	-	-	C.prem_hap1_04	22360255	22372990	INVDP	copygain		C.murc_hap1_05	2170098	2170838	-	-	C.prem_hap1_05
C.murc_hap1_01	5136770	5136778	-	-	C.prem_hap1_01	5222410	5224351	CPG	-		C.murc_hap1_02	469937	474567	-	-	C.prem_hap1_02	2391076	2395704	DUP	copygain		C.murc_hap1_03	7067495	7067503	-	-	C.prem_hap1_03	7062003	7061375	CPG	-		C.murc_hap1_04	11617725	11630444	-	-	C.prem_hap1_04	22371541	22384278	INVDP	copygain		C.murc_hap1_05	2181683	2182543	-	-	C.prem_hap1_05
C.murc_hap1_01	5139856	5140410	-	-	C.prem_hap1_01	20775264	20775791	DUP	copyloss		C.murc_hap1_02	482772	486147	-	-	C.prem_hap1_02	1543327	1546700	DUP	copygain		C.murc_hap1_03	7071658	7082128	-	-	C.prem_hap1_03	7057226	7057220	CPL	-		C.murc_hap1_04	11617725	11630444	-	-	C.prem_hap1_04	22382829	22395564	INVDP	copygain		C.murc_hap1_05	2197728	2198350	-	-	C.prem_hap1_05
C.murc_hap1_01	5144761	5155357	-	-	C.prem_hap1_01	15732646	15743222	TRANS	-		C.murc_hap1_02	486237	488221	-	-	C.prem_hap1_02	3005885	3007871	DUP	copygain		C.murc_hap1_03	7106786	7106799	-	-	C.prem_hap1_03	7032586	7032409	CPG	-		C.murc_hap1_04	11628995	11630445	-	-	C.prem_hap1_04	23768184	23769634	DUP	copygain		C.murc_hap1_05	2249714	2250313	-	-	C.prem_hap1_05
C.murc_hap1_01	5160014	5161006	-	-	C.prem_hap1_01	11857236	11858220	INVTR	-		C.murc_hap1_02	487847	511492	-	-	C.prem_hap1_02	1418310	1451867	DUP	copygain		C.murc_hap1_03	7108796	7108803	-	-	C.prem_hap1_03	7030432	7029340	CPG	-		C.murc_hap1_04	11637066	11637400	-	-	C.prem_hap1_04	201657	201991	DUP	copygain		C.murc_hap1_05	2207998	2208127	-	-	C.prem_hap1_05
C.murc_hap1_01	5182712	5183406	-	-	C.prem_hap1_01	5242159	5242854	DUP	copygain		C.murc_hap1_02	490733	493231	-	-	C.prem_hap1_02	2717767	2720266	DUP	copygain		C.murc_hap1_03	7110917	7110925	-	-	C.prem_hap1_03	7027228	7026567	CPG	-		C.murc_hap1_04	11687330	11696211	-	-	C.prem_hap1_04	6416364	6425215	INVDP	copygain		C.murc_hap1_05	2277458	2278303	-	-	C.prem_hap1_05
C.murc_hap1_01	5230265	5230265	t	tgaattcaagatttattttttcttttccatcttgagtaatcatcttcggtggagcctccatgctggtaatatggtgttccatttcaagacagttgatgagtggaagaacttgagacttccaaagacgataattgtttgaattgagtttgatggagacaaaactcacac	C.prem_hap1_01	5313078	5313245	INS	-		C.murc_hap1_02	490991	496371	-	-	C.prem_hap1_02	2793459	2798844	DUP	copygain		C.murc_hap1_03	7071680	7077006	-	-	C.prem_hap1_03	12230874	12236088	DUP	copygain		C.murc_hap1_04	11694662	11694824	-	-	C.prem_hap1_04	24510408	24510570	INVDP	copygain		C.murc_hap1_05	2288809	2288852	-	-	C.prem_hap1_05
C.murc_hap1_01	5220771	5220995	-	-	C.prem_hap1_01	18135754	18135978	INVDP	copygain		C.murc_hap1_02	494349	508555	-	-	C.prem_hap1_02	2588775	2602951	DUP	copygain		C.murc_hap1_03	7072101	7076471	-	-	C.prem_hap1_03	13263628	13267927	DUP	copygain		C.murc_hap1_04	11759761	11760699	-	-	C.prem_hap1_04	3961268	3962184	DUP	copygain		C.murc_hap1_05	2293313	2294056	TAtgttgagtaacgaaaagtaccagctcgaccatgtcctcatctttcaccctgaggcgaatctcctcagttgaatggcacaagtagagtcctggtaaaacaccgtgtacgggcatgtacgaactagaaacgagcaccaaccagagatatgtatcgaccagatgctcatcacccaaagaaaaaggacacgatctcacgaaatcgcgacagtttcgccataccccgaaccgctggggagaacatgacatcccacgtctacccacaattcggtggttggagacccataagggtctatcatcacccgaaaatggagggcatggagaagactcagaaaacgtgggatgacggctataagaagccaagagatcgatgaagaagggaatataaaaattgagggtaa…	T	C.prem_hap1_05
C.murc_hap1_01	5289570	5289773	-	-	C.prem_hap1_01	27482596	27482799	INVDP	copygain		C.murc_hap1_02	494800	507447	-	-	C.prem_hap1_02	2957781	2974933	DUP	copygain		C.murc_hap1_03	7077195	7080091	-	-	C.prem_hap1_03	34409226	34412111	DUP	copygain		C.murc_hap1_04	11962481	11962795	-	-	C.prem_hap1_04	24512856	24513170	DUP	copygain		C.murc_hap1_05	2294234	2294239	-	-	C.prem_hap1_05
C.murc_hap1_01	5293544	5295090	-	-	C.prem_hap1_01	21625655	21627201	INVDP	copygain		C.murc_hap1_02	495374	498026	-	-	C.prem_hap1_02	2865279	2867934	DUP	copygain		C.murc_hap1_03	7128329	7128660	-	-	C.prem_hap1_03	21265961	21266291	INVDP	copyloss		C.murc_hap1_04	12214629	12215210	-	-	C.prem_hap1_04	24068473	24069022	DUP	copygain		C.murc_hap1_05	2295282	2296224	-	-	C.prem_hap1_05
C.murc_hap1_01	5293544	5302354	-	-	C.prem_hap1_01	25668373	25677210	DUP	copygain		C.murc_hap1_02	497154	502979	-	-	C.prem_hap1_02	1332325	1338147	DUP	copygain		C.murc_hap1_03	7151168	7160911	-	-	C.prem_hap1_03	36731414	36741196	INVDP	copygain		C.murc_hap1_04	12241976	12242409	-	-	C.prem_hap1_04	2173230	2173669	INVDP	copygain		C.murc_hap1_05	2309185	2309808	-	-	C.prem_hap1_05
C.murc_hap1_01	5295754	5302356	-	-	C.prem_hap1_01	10791932	10798527	INVDP	copygain		C.murc_hap1_02	497686	508152	-	-	C.prem_hap1_02	3741793	3752266	DUP	copygain		C.murc_hap1_03	7151392	7163581	-	-	C.prem_hap1_03	19075164	19087347	TRANS	-		C.murc_hap1_04	12284828	12286159	-	-	C.prem_hap1_04	25606094	25607426	INVDP	copygain		C.murc_hap1_05	2326324	2326935	-	-	C.prem_hap1_05
C.murc_hap1_01	5324293	5325012	-	-	C.prem_hap1_01	19799123	19799842	INVDP	copyloss		C.murc_hap1_02	498629	511284	-	-	C.prem_hap1_02	2695151	2707789	DUP	copygain		C.murc_hap1_03	7164491	7165054	-	-	C.prem_hap1_03	19612715	19613278	DUP	copyloss		C.murc_hap1_04	12308508	12309177	-	-	C.prem_hap1_04	5110270	5110940	INVDP	copygain		C.murc_hap1_05	2343715	2345927	-	-	C.prem_hap1_05
C.murc_hap1_01	5350566	5350721	-	-	C.prem_hap1_01	5438173	5438486	CPG	-		C.murc_hap1_02	498937	508877	-	-	C.prem_hap1_02	2749987	2774705	DUP	copygain		C.murc_hap1_03	7176178	7177225	-	-	C.prem_hap1_03	7127198	7129308	CPG	-		C.murc_hap1_04	12340565	12344543	-	-	C.prem_hap1_04	31604161	31607260	INVDP	copygain		C.murc_hap1_05	2357876	2358932	-	-	C.prem_hap1_05
C.murc_hap1_01	5434863	5436081	-	-	C.prem_hap1_01	28744582	28745782	DUP	copygain		C.murc_hap1_02	498955	510589	-	-	C.prem_hap1_02	1206879	1239263	DUP	copygain		C.murc_hap1_03	7213932	7215751	-	-	C.prem_hap1_03	16855747	16857547	INVDP	copygain		C.murc_hap1_04	12406407	12406873	-	-	C.prem_hap1_04	24030180	24030646	INVDP	copygain		C.murc_hap1_05	2360301	2360303	-	-	C.prem_hap1_05
C.murc_hap1_01	5447729	5448932	-	-	C.prem_hap1_01	27171300	27172502	INVDP	copygain		C.murc_hap1_02	500296	502920	-	-	C.prem_hap1_02	1614210	1616832	DUP	copygain		C.murc_hap1_03	7215124	7215751	-	-	C.prem_hap1_03	14389346	14389975	DUP	copygain		C.murc_hap1_04	12522828	12523611	-	-	C.prem_hap1_04	3183217	3184009	INVDP	copygain		C.murc_hap1_05	2360467	2363784	-	-	C.prem_hap1_05
C.murc_hap1_01	5450131	5451517	-	-	C.prem_hap1_01	27708998	27710385	DUP	copygain		C.murc_hap1_02	500662	509903	-	-	C.prem_hap1_02	1680454	1689686	DUP	copygain		C.murc_hap1_03	7215124	7215751	-	-	C.prem_hap1_03	14429520	14430148	DUP	copygain		C.murc_hap1_04	12767676	12772142	-	-	C.prem_hap1_04	23271877	23276365	INVDP	copygain		C.murc_hap1_05	2375092	2375407	-	-	C.prem_hap1_05
C.murc_hap1_01	5519760	5521198	-	-	C.prem_hap1_01	600743	602105	INVDP	copygain		C.murc_hap1_02	501323	513815	-	-	C.prem_hap1_02	1575173	1587650	DUP	copygain		C.murc_hap1_03	7215124	7215751	-	-	C.prem_hap1_03	14468314	14468943	DUP	copygain		C.murc_hap1_04	12767677	12771291	-	-	C.prem_hap1_04	3999698	4003326	DUP	copygain		C.murc_hap1_05	2376041	2376882	-	-	C.prem_hap1_05
C.murc_hap1_01	5568211	5568426	-	-	C.prem_hap1_01	19356757	19356971	INVDP	copygain		C.murc_hap1_02	501682	515083	-	-	C.prem_hap1_02	1321517	1334898	DUP	copygain		C.murc_hap1_03	7342257	7342622	-	-	C.prem_hap1_03	7306845	7307027	CPL	-		C.murc_hap1_04	13094415	13095447	-	-	C.prem_hap1_04	6102974	6104006	INVDP	copygain		C.murc_hap1_05	2388792	2389947	-	-	C.prem_hap1_05
C.murc_hap1_01	5568211	5568552	-	-	C.prem_hap1_01	16207404	16207742	DUP	copygain		C.murc_hap1_02	501741	506352	-	-	C.prem_hap1_02	2463744	2468348	DUP	copygain		C.murc_hap1_03	7360529	7360545	-	-	C.prem_hap1_03	7324896	7326884	CPG	-		C.murc_hap1_04	13180829	13181007	-	-	C.prem_hap1_04	27434209	27434385	DUP	copygain		C.murc_hap1_05	2393076	2393699	-	-	C.prem_hap1_05
C.murc_hap1_01	5590117	5591667	-	-	C.prem_hap1_01	10798931	10800479	DUP	copygain		C.murc_hap1_02	502462	509966	-	-	C.prem_hap1_02	1733313	1740813	DUP	copygain		C.murc_hap1_03	7394396	7398123	-	-	C.prem_hap1_03	29852632	29855247	INVDP	copyloss		C.murc_hap1_04	13606859	13608526	-	-	C.prem_hap1_04	2430309	2432004	INVDP	copygain		C.murc_hap1_05	2429043	2429354	aatttaaaaacatttttgaaaatgcaagattcatctttcacttttaataaataaaattaaaaaatgaaaattcttttgttttccttattttccTCTAGTAAATGAGTGAAAGATTTTACTCTTCTGTCTTAGTTTTTTATTTTATTTTGTATTATAAATAAAGAAATTAACAAGATCACATAAGTTCTTTTAGAATCCATTTGAGCTGAGTTCGAACACCAATACTTTTATATCACCGCTATTCACTAACTAGCGCAAACATAAATTTTAATAAGTTATGTATATATATGCGTGTGTGTAATATAATTCTTT	a	C.prem_hap1_05
C.murc_hap1_01	5590118	5591665	-	-	C.prem_hap1_01	19259754	19261328	INVDP	copygain		C.murc_hap1_02	502643	514951	-	-	C.prem_hap1_02	1310212	1322501	DUP	copygain		C.murc_hap1_03	7397694	7401646	-	-	C.prem_hap1_03	691900	695191	DUP	copyloss		C.murc_hap1_04	13611039	13612426	-	-	C.prem_hap1_04	24496742	24498122	INVDP	copygain		C.murc_hap1_05	2430949	2434252	-	-	C.prem_hap1_05
C.murc_hap1_01	5590120	5591667	-	-	C.prem_hap1_01	27823260	27824802	INVDP	copygain		C.murc_hap1_02	503043	515289	-	-	C.prem_hap1_02	1844769	1857005	DUP	copygain		C.murc_hap1_03	7408881	7409871	-	-	C.prem_hap1_03	4541511	4542498	TRANS	-		C.murc_hap1_04	13653538	13655988	-	-	C.prem_hap1_04	25589371	25591793	INVDP	copygain		C.murc_hap1_05	2465407	2466799	-	-	C.prem_hap1_05
C.murc_hap1_01	5696609	5700117	-	-	C.prem_hap1_01	12411187	12414657	INVDP	copygain		C.murc_hap1_02	503392	513489	-	-	C.prem_hap1_02	1810103	1820197	DUP	copygain		C.murc_hap1_03	7420217	7421845	-	-	C.prem_hap1_03	7369124	7370121	DUP	copygain		C.murc_hap1_04	13881560	13883079	-	-	C.prem_hap1_04	27826262	27827781	DUP	copygain		C.murc_hap1_05	2473199	2502637	-	-	C.prem_hap1_05
C.murc_hap1_01	5701544	5702055	-	-	C.prem_hap1_01	23992811	23993312	DUP	copygain		C.murc_hap1_02	504578	514840	-	-	C.prem_hap1_02	1906369	1916614	DUP	copygain		C.murc_hap1_03	7658251	7658663	-	-	C.prem_hap1_03	7622363	7622364	HDR	-		C.murc_hap1_04	14259926	14269053	-	-	C.prem_hap1_04	24031049	24039631	DUP	copygain		C.murc_hap1_05	2475520	2475774	AATATAATTTTGTAACCACTACACCCTCTAGAATTCGGATTATAGCCAAACAGAAATGGCAGtgttagccattattaatttgattaaattaaactcaattatgatacttattatcaattttatgaattattttatcagaatgtgtgtaATTGTGTATGGTGTGGCCCATATTTAAGattattttcctattataattattatttttttaataagacaatgattttgttagttatcattacaattctcattaACCAA	A	C.prem_hap1_05
C.murc_hap1_01	5701546	5702055	-	-	C.prem_hap1_01	27386066	27386596	DUP	copygain		C.murc_hap1_02	505170	511396	-	-	C.prem_hap1_02	1895966	1902177	DUP	copygain		C.murc_hap1_03	7696948	7697215	-	-	C.prem_hap1_03	7660686	7660818	CPL	-		C.murc_hap1_04	14375225	14378707	-	-	C.prem_hap1_04	30304253	30307742	DUP	copygain		C.murc_hap1_05	2480597	2480869	-	-	C.prem_hap1_05
C.murc_hap1_01	5701546	5702071	-	-	C.prem_hap1_01	27403005	27403518	DUP	copygain		C.murc_hap1_02	505545	510860	-	-	C.prem_hap1_02	2576151	2581459	DUP	copygain		C.murc_hap1_03	7709953	7710481	-	-	C.prem_hap1_03	7673563	7673829	TDM	-		C.murc_hap1_04	14375225	14378707	-	-	C.prem_hap1_04	8208340	8211832	INVDP	copygain		C.murc_hap1_05	2490188	2495449	-	-	C.prem_hap1_05
C.murc_hap1_01	5894973	5896153	-	-	C.prem_hap1_01	199181	200352	DUP	copyloss		C.murc_hap1_02	505773	517088	-	-	C.prem_hap1_02	1999228	2010534	DUP	copygain		C.murc_hap1_03	7757704	7757967	acagtacttcataaaaattattgtaaactagtctcaatagaaggtaaaaatttaaggtgcttcataagaattaatgtaaattaatctcaataataatctgatttgtaaatatgagttgtaatcttaaacaataatctcatgtaataaaaaaaaaaaaCCACTACAATAAGTTACCTCACATGTTCTTGGAACAAAGTATTTATTAATTTGATATGAGTTAACTCTTGAATAATAATCTTTATAATAAAAAAAAAAAACCACTAG	a	C.prem_hap1_03	7721073	7721073	DEL	-		C.murc_hap1_04	14517408	14518049	-	-	C.prem_hap1_04	803525	804168	DUP	copygain		C.murc_hap1_05	2496412	2498738	-	-	C.prem_hap1_05
C.murc_hap1_01	5906765	5906884	-	-	C.prem_hap1_01	25887065	25887184	INVDP	copyloss		C.murc_hap1_02	506304	511281	-	-	C.prem_hap1_02	1378457	1383429	DUP	copygain		C.murc_hap1_03	7838585	7838859	-	-	C.prem_hap1_03	7801543	7801545	HDR	-		C.murc_hap1_04	14818049	14830601	-	-	C.prem_hap1_04	26170977	26183434	INVDP	copygain		C.murc_hap1_05	2480870	2507753	-	-	C.prem_hap1_05
C.murc_hap1_01	5912145	5912400	-	-	C.prem_hap1_01	28217268	28217523	INVDP	copygain		C.murc_hap1_02	508742	511236	-	-	C.prem_hap1_02	1372953	1375445	DUP	copygain		C.murc_hap1_03	7495069	7496355	-	-	C.prem_hap1_03	9591791	9593078	DUP	copygain		C.murc_hap1_04	14829186	14830601	-	-	C.prem_hap1_04	5521530	5522888	DUP	copygain		C.murc_hap1_05	2490262	2495426	-	-	C.prem_hap1_05
C.murc_hap1_01	5912202	5912511	-	-	C.prem_hap1_01	18194915	18195225	INVTR	-		C.murc_hap1_02	525322	531182	-	-	C.prem_hap1_02	2416652	2423773	DUP	copygain		C.murc_hap1_03	7528055	7529516	-	-	C.prem_hap1_03	35042780	35044258	INVDP	copygain		C.murc_hap1_04	14875903	14876644	-	-	C.prem_hap1_04	23672496	23673238	DUP	copygain		C.murc_hap1_05	2496251	2510834	-	-	C.prem_hap1_05
C.murc_hap1_01	5913802	5914067	-	-	C.prem_hap1_01	6008241	6008793	HDR	-		C.murc_hap1_02	525322	556604	-	-	C.prem_hap1_02	2416652	2456181	TRANS	-		C.murc_hap1_03	7553101	7553644	-	-	C.prem_hap1_03	14483794	14484350	INVDP	copygain		C.murc_hap1_04	14881874	14882333	-	-	C.prem_hap1_04	8114017	8114477	INVDP	copygain		C.murc_hap1_05	2498040	2498748	-	-	C.prem_hap1_05
C.murc_hap1_01	5985395	5987499	-	-	C.prem_hap1_01	6097544	6099333	TDM	-		C.murc_hap1_02	527785	530403	-	-	C.prem_hap1_02	2419114	2422995	TDM	-		C.murc_hap1_03	7844423	7846558	-	-	C.prem_hap1_03	28025609	28027743	DUP	copyloss		C.murc_hap1_04	14881885	14882331	-	-	C.prem_hap1_04	33228275	33228722	INVDP	copygain		C.murc_hap1_05	2502637	2502637	A	ACggtggcgtttgtttttttatctgaaatctgaatagacctgaattagtctgaattctgaatagatctgaatgtctgaatctgaataatatgtttgttttttcgtctgaatctcaaaaaataagtattaagttgtttgtttttttcaactaaaaaagctgaaaatatgtacttttacatttgtatccttattaaatttgaatgtcaaataaataatatattaaataccacaatattttaacatttataagtaaaactatatttaagtgaatacataattattttggaattttaatatataaaatatcataaatttcaaattttatcgtatataatataagaaagaaaaaacagagatatttttatgtggggtaaatgtctatgggtgagttttgggata…	C.prem_hap1_05
C.murc_hap1_01	5993569	5994549	-	-	C.prem_hap1_01	12387397	12388376	INVTR	-		C.murc_hap1_02	531182	537238	-	-	C.prem_hap1_02	2423773	2429625	HDR	-		C.murc_hap1_03	7897734	7897876	-	-	C.prem_hap1_03	8242566	8242708	DUP	copygain		C.murc_hap1_04	14909607	14910195	-	-	C.prem_hap1_04	2002487	2003079	INVDP	copygain		C.murc_hap1_05	2498042	2498744	-	-	C.prem_hap1_05
C.murc_hap1_01	6021272	6022452	-	-	C.prem_hap1_01	19068133	19069313	TRANS	-		C.murc_hap1_02	539260	546420	-	-	C.prem_hap1_02	2431648	2446000	HDR	-		C.murc_hap1_03	7999008	7999412	-	-	C.prem_hap1_03	27785129	27785532	DUP	copyloss		C.murc_hap1_04	14916692	14917303	-	-	C.prem_hap1_04	2225582	2226200	DUP	copygain		C.murc_hap1_05	2498045	2498748	-	-	C.prem_hap1_05
C.murc_hap1_01	7221955	7222479	-	-	C.prem_hap1_01	7331514	7331517	HDR	-		C.murc_hap1_02	528919	535828	-	-	C.prem_hap1_02	2313728	2320636	DUP	copygain		C.murc_hap1_03	8005622	8006020	-	-	C.prem_hap1_03	7976050	7976833	TDM	-		C.murc_hap1_04	14916692	14917303	-	-	C.prem_hap1_04	2226236	2226854	DUP	copygain		C.murc_hap1_05	2502637	2502637	A	ACggtggcgtttgtttttttatctgaaatctgaatagacctgaattagtctgaattctgaatagatctgaatgtctgaatctgaataatatgtttgttttttcgtctgaatctcaaaaaataagtattaagttgtttgtttttttcaactaaaaaagctgaaaatatgtacttttacatttgtatccttattaaatttgaatgtcaaataaataatatattaaataccacaatattttaacatttataagtaaaactatatttaagtgaatacataattattttggaattttaatatataaaatatcataaatttcaaattttatcgtatataatataagaaagaaaaaacagagatatttttatgtggggtaaatgtctatgggtgagttttgggata…	C.prem_hap1_05
C.murc_hap1_01	6141093	6141814	-	-	C.prem_hap1_01	21692147	21692869	DUP	copygain		C.murc_hap1_02	529195	533479	-	-	C.prem_hap1_02	2713056	2717340	DUP	copygain		C.murc_hap1_03	8085952	8109585	-	-	C.prem_hap1_03	8058232	8101305	TDM	-		C.murc_hap1_04	14948081	14948248	-	-	C.prem_hap1_04	1001401	1001567	INVDP	copygain		C.murc_hap1_05	2523525	2524291	-	-	C.prem_hap1_05
C.murc_hap1_01	6141119	6141814	-	-	C.prem_hap1_01	17440842	17441539	INVDP	copygain		C.murc_hap1_02	534585	544304	-	-	C.prem_hap1_02	2410753	2420470	DUP	copygain		C.murc_hap1_03	8112778	8113217	-	-	C.prem_hap1_03	8161724	8162162	INVDP	copyloss		C.murc_hap1_04	14948091	14948242	-	-	C.prem_hap1_04	30632029	30632180	INVDP	copygain		C.murc_hap1_05	2525340	2525341	-	-	C.prem_hap1_05
C.murc_hap1_01	6190902	6203442	-	-	C.prem_hap1_01	9790758	9803284	INVDP	copygain		C.murc_hap1_02	538040	543158	-	-	C.prem_hap1_02	1996468	2001577	DUP	copygain		C.murc_hap1_03	8140768	8141120	-	-	C.prem_hap1_03	8133679	8133706	HDR	-		C.murc_hap1_04	14950023	14951024	-	-	C.prem_hap1_04	2345800	2346806	DUP	copygain		C.murc_hap1_05	2538022	2538022	G	GtgtctgtttggtatggcttatttaagagccataagtgcataagtactttttaaaattttttatgatatttggttatttttttagtagagtttttttagtttaaataaactaatttacctctactaacaaaaacttaaaatttgagcttttgagagtagaggttataaaatttttcaaaaaaaatatattatataaaaaaatatcacacagtttaatgatttaaaaatattttttttattgacaaccaaatattcaatgattttttatctaaaaactctagtgttataagctctatttaataagctgtatcaaacagagcctAAC	C.prem_hap1_05
C.murc_hap1_01	6190902	6203442	-	-	C.prem_hap1_01	20788557	20801057	INVDP	copygain		C.murc_hap1_02	539161	551400	-	-	C.prem_hap1_02	2402333	2414570	DUP	copygain		C.murc_hap1_03	8158026	8159040	-	-	C.prem_hap1_03	8150511	8150999	CPL	-		C.murc_hap1_04	15191050	15192163	-	-	C.prem_hap1_04	30731913	30733008	DUP	copygain		C.murc_hap1_05	2541483	2543094	-	-	C.prem_hap1_05
C.murc_hap1_01	6206439	6206830	-	-	C.prem_hap1_01	3593819	3594201	DUP	copygain		C.murc_hap1_02	539845	543887	-	-	C.prem_hap1_02	1939241	1943279	DUP	copygain		C.murc_hap1_03	8178962	8179585	-	-	C.prem_hap1_03	23326924	23327548	INVDP	copyloss		C.murc_hap1_04	15328799	15330774	-	-	C.prem_hap1_04	2637857	2639817	INVDP	copygain		C.murc_hap1_05	2553166	2554042	-	-	C.prem_hap1_05
C.murc_hap1_01	6280829	6286687	-	-	C.prem_hap1_01	11276961	11282794	DUP	copygain		C.murc_hap1_02	552104	558046	-	-	C.prem_hap1_02	2116087	2122023	DUP	copyloss		C.murc_hap1_03	8183866	8183886	-	-	C.prem_hap1_03	8175766	8176943	HDR	-		C.murc_hap1_04	15487536	15499673	-	-	C.prem_hap1_04	28191832	28203120	INVDP	copygain		C.murc_hap1_05	2565400	2566796	-	-	C.prem_hap1_05
C.murc_hap1_01	6286700	6289552	-	-	C.prem_hap1_01	5098664	5101559	INVDP	copygain		C.murc_hap1_02	554001	554223	-	-	C.prem_hap1_02	2365702	2365923	DUP	copygain		C.murc_hap1_03	8210732	8210957	AAAAAAAAACACTAATCactaataaagtgttggctccactgataatggagtccccttaagtggtttgattgggtttgctccccagttcgagtcgcagggaagtcgcctttgttgggagaacctgtgcctctcggttcgagcggaaatttctagtctgagttgtggtacggacttaaaagtgcctcccacaattggggttctccccagaatacctcgtagtcaaaat	A	C.prem_hap1_03	8203798	8203798	DEL	-		C.murc_hap1_04	15487539	15494769	-	-	C.prem_hap1_04	8201153	8208385	DUP	copygain		C.murc_hap1_05	2569810	2570790	-	-	C.prem_hap1_05
C.murc_hap1_01	6413746	6414627	-	-	C.prem_hap1_01	27994365	27995251	INVDP	copygain		C.murc_hap1_02	557551	558535	-	-	C.prem_hap1_02	2365915	2366898	DUP	copyloss		C.murc_hap1_03	8211354	8211354	T	TagggatggcaaaatcctccacgggtttggggccccatggagccccaccctaaacagagaaaattttaaataatttttggggaatggggtggggagtgagagaaaaataatccccaaattcttaatggggtgggatttagttttgtactccccaccccaccccaatccccattaaatataaatatgtttttaattcttgtttaataattttaattttatcaattataatgtcaattaattttttttAAtttttatgcaatataatcaagatatgaatgaaagaaaatcttataatatttttcaactctgaaacattgttatattttcttttctcttttaagatgatacgctctttaaatatttttcacttttaatattattttaagatattgttttaaa…	C.prem_hap1_03	8204192	8204797	INS	-		C.murc_hap1_04	15487539	15495495	-	-	C.prem_hap1_04	30307697	30315645	INVDP	copygain		C.murc_hap1_05	2582086	2582820	-	-	C.prem_hap1_05
C.murc_hap1_01	6512632	6513201	-	-	C.prem_hap1_01	16671921	16672506	DUP	copygain		C.murc_hap1_02	558093	559107	-	-	C.prem_hap1_02	2365915	2366927	DUP	copyloss		C.murc_hap1_03	8244022	8244030	-	-	C.prem_hap1_03	8237474	8238557	CPG	-		C.murc_hap1_04	15567203	15567736	-	-	C.prem_hap1_04	5437940	5438499	INVDP	copygain		C.murc_hap1_05	2582831	2583565	-	-	C.prem_hap1_05
C.murc_hap1_01	6547889	6549436	-	-	C.prem_hap1_01	21788162	21789738	INVDP	copygain		C.murc_hap1_02	558730	563702	-	-	C.prem_hap1_02	2497484	2502446	DUP	copyloss		C.murc_hap1_03	8262816	8263137	TATACTTTAATCTTGCATCCTGCATCAGTTATCAACATTTCTGTATGGAAATTGGGGAATTTAAATAAATATTTTATCCTTTTTCCAACGAAATTTGTCTGCATAAATGAACCCTAAGCGAATTGCAATCGGGCTACAAATGACAGATCAAATCTCTATATACAATTTTTGTTTTTTTTTTTGTAATTTGAATGGTAAAAATTAAAATCTCGAGAGAGAAAGTTATGTATTTTTGAGACAGAGATATGTTGGAGAGAGAAAGTCTTATTTCTAATATTTTTTAATTTCTATAATTTACTGTAATTTTTTAAGCCATTTTTAT	T	C.prem_hap1_03	8257632	8257632	DEL	-		C.murc_hap1_04	15631547	15631799	-	-	C.prem_hap1_04	2289630	2289883	DUP	copygain		C.murc_hap1_05	2589685	2590924	AtgtaacaccccaaattcacccaagaaaactcaagagtgatttagaatgaaaccttataacactaattttataatttatccaaaataaagtcaatattgtccataaacaaagcatactctccaaaataatagataaatcaataatcctctaaaataaaatccagccctaagcaatagtcaaagtagttacaattaattcatctagaaaatgccaaagttttcagctaacaaatcctctccgctagaccaaaagccaacatctctaaaatcaatctacaaaatgttggagacgaagggtgagctgtcaactcggtaagcaaactcatgtacaagattActaatactaaaaagtatataatcattattatgaagtagtataagtcaagaaaacagtaatca…	A	C.prem_hap1_05
C.murc_hap1_01	6586762	6591163	-	-	C.prem_hap1_01	7645891	7650265	DUP	copygain		C.murc_hap1_02	562994	564210	-	-	C.prem_hap1_02	2814469	2815684	DUP	copyloss		C.murc_hap1_03	8268478	8268487	-	-	C.prem_hap1_03	8262953	8264213	CPG	-		C.murc_hap1_04	15631547	15631799	-	-	C.prem_hap1_04	613417	613669	INVDP	copygain		C.murc_hap1_05	2595675	2597843	-	-	C.prem_hap1_05
C.murc_hap1_01	6615534	6618949	-	-	C.prem_hap1_01	15702079	15705465	INVDP	copygain		C.murc_hap1_02	564064	565075	-	-	C.prem_hap1_02	2365917	2366927	DUP	copyloss		C.murc_hap1_03	8256674	8258214	-	-	C.prem_hap1_03	13957686	13959223	DUP	copygain		C.murc_hap1_04	15631568	15631799	-	-	C.prem_hap1_04	905056	905285	DUP	copygain		C.murc_hap1_05	2625108	2625116	-	-	C.prem_hap1_05
C.murc_hap1_01	6644329	6645474	-	-	C.prem_hap1_01	27945672	27946768	INVDP	copygain		C.murc_hap1_02	564966	565596	-	-	C.prem_hap1_02	3626959	3627589	DUP	copyloss		C.murc_hap1_03	8286777	8289613	-	-	C.prem_hap1_03	16674295	16677136	INVDP	copyloss		C.murc_hap1_04	15715460	15716090	-	-	C.prem_hap1_04	28817829	28818458	DUP	copygain		C.murc_hap1_05	2626511	2627153	-	-	C.prem_hap1_05
C.murc_hap1_01	6666047	6667916	-	-	C.prem_hap1_01	19130717	19132589	INVDP	copygain		C.murc_hap1_02	565508	566487	-	-	C.prem_hap1_02	2365915	2366893	DUP	copyloss		C.murc_hap1_03	8289609	8291517	-	-	C.prem_hap1_03	16269080	16271028	DUP	copyloss		C.murc_hap1_04	15715462	15716088	-	-	C.prem_hap1_04	1952049	1952673	INVDP	copygain		C.murc_hap1_05	2627154	2627947	-	-	C.prem_hap1_05
C.murc_hap1_01	6680923	6690349	-	-	C.prem_hap1_01	5101687	5111151	INVDP	copygain		C.murc_hap1_02	565869	567030	-	-	C.prem_hap1_02	2364091	2365250	DUP	copyloss		C.murc_hap1_03	8309582	8310128	-	-	C.prem_hap1_03	825573	826119	DUP	copyloss		C.murc_hap1_04	15726410	15726678	-	-	C.prem_hap1_04	22408578	22408846	DUP	copygain		C.murc_hap1_05	2631647	2632650	-	-	C.prem_hap1_05
C.murc_hap1_01	6716496	6716919	-	-	C.prem_hap1_01	6015412	6015835	INVDP	copygain		C.murc_hap1_02	572608	583470	-	-	C.prem_hap1_02	3722804	3733665	DUP	copygain		C.murc_hap1_03	8315053	8315237	-	-	C.prem_hap1_03	8306628	8306812	DUP	copygain		C.murc_hap1_04	15820861	15821516	-	-	C.prem_hap1_04	26633389	26634050	DUP	copygain		C.murc_hap1_05	2640325	2640336	-	-	C.prem_hap1_05
C.murc_hap1_01	6716498	6716920	-	-	C.prem_hap1_01	21350348	21350770	INVDP	copygain		C.murc_hap1_02	576163	576631	-	-	C.prem_hap1_02	2367202	2367669	DUP	copygain		C.murc_hap1_03	8315355	8315640	-	-	C.prem_hap1_03	2414713	2414998	INVDP	copyloss		C.murc_hap1_04	15868173	15868339	-	-	C.prem_hap1_04	30915577	30915749	DUP	copygain		C.murc_hap1_05	2666606	2667122	-	-	C.prem_hap1_05
C.murc_hap1_01	6727298	6727998	-	-	C.prem_hap1_01	12233891	12234577	INVDP	copygain		C.murc_hap1_02	793048	803332	-	-	C.prem_hap1_02	34239143	34249427	INVDP	copygain		C.murc_hap1_03	8321070	8321907	-	-	C.prem_hap1_03	12022394	12023232	INVDP	copyloss		C.murc_hap1_04	15899499	15902503	-	-	C.prem_hap1_04	24027216	24030179	DUP	copygain		C.murc_hap1_05	2669379	2670698	-	-	C.prem_hap1_05
C.murc_hap1_01	6832488	6832924	-	-	C.prem_hap1_01	18164995	18165418	INVDP	copygain		C.murc_hap1_02	794204	810617	-	-	C.prem_hap1_02	34307296	34318367	INVDP	copygain		C.murc_hap1_03	8330958	8331281	-	-	C.prem_hap1_03	8321526	8329988	HDR	-		C.murc_hap1_04	15938773	15939715	-	-	C.prem_hap1_04	2861603	2862544	DUP	copygain		C.murc_hap1_05	2671303	2672248	-	-	C.prem_hap1_05
C.murc_hap1_01	6925655	6927102	-	-	C.prem_hap1_01	20567579	20569028	INVDP	copygain		C.murc_hap1_02	798340	825459	-	-	C.prem_hap1_02	34245350	34274228	INVDP	copygain		C.murc_hap1_03	8333553	8334617	-	-	C.prem_hap1_03	33485047	33486146	TRANS	-		C.murc_hap1_04	15940993	15941201	-	-	C.prem_hap1_04	2862538	2862746	DUP	copygain		C.murc_hap1_05	2672940	2672941	-	-	C.prem_hap1_05
C.murc_hap1_01	7047889	7051031	-	-	C.prem_hap1_01	3589845	3593008	INVDP	copygain		C.murc_hap1_02	819596	823631	-	-	C.prem_hap1_02	1165344	1169378	DUP	copygain		C.murc_hap1_03	8333553	8334617	-	-	C.prem_hap1_03	9130920	9131984	INVDP	copygain		C.murc_hap1_04	15955157	15955426	-	-	C.prem_hap1_04	1343168	1343438	INVDP	copygain		C.murc_hap1_05	2683849	2685048	gtgttagcctatatggttataaatattgattttgatgataacaaaccacatgtattgattaagtaaagatttatgaattgtgcttttataataagaaaatgatgttatggaattaaagtattttggactaaaatgaaagaattttaaaatctttgataatgttttaaatttcgaatttggacctatttgaaactatttaaatattttggaccattctataatttcacatagtttaggtgaaatcataatttcagaacgttttgggattgacaaagcattatttaaaaattctgaaatttaaactatttgaaagttttcataacgttttgggtcataatacagttatataaagttttggggtcaaattataattttaaaagatatttcattgtagcagtt…	g	C.prem_hap1_05
C.murc_hap1_01	7229081	7229786	-	-	C.prem_hap1_01	13794419	13795124	INVTR	-		C.murc_hap1_02	819596	827643	-	-	C.prem_hap1_02	1105691	1113753	DUP	copygain		C.murc_hap1_03	8334765	8335765	-	-	C.prem_hap1_03	9997642	9998646	TRANS	-		C.murc_hap1_04	15985676	15998223	-	-	C.prem_hap1_04	27703116	27715630	DUP	copygain		C.murc_hap1_05	2705124	2705936	-	-	C.prem_hap1_05
C.murc_hap1_01	7239008	7240303	-	-	C.prem_hap1_01	11050939	11052207	INVDP	copyloss		C.murc_hap1_02	821822	824338	-	-	C.prem_hap1_02	1114188	1116702	DUP	copygain		C.murc_hap1_03	8334767	8335514	-	-	C.prem_hap1_03	37489006	37489767	DUP	copygain		C.murc_hap1_04	15985678	15998223	-	-	C.prem_hap1_04	31016485	31029017	INVDP	copygain		C.murc_hap1_05	2722295	2722301	-	-	C.prem_hap1_05
C.murc_hap1_01	7391686	7392600	-	-	C.prem_hap1_01	11866692	11867637	DUP	copyloss		C.murc_hap1_02	949592	952052	-	-	C.prem_hap1_02	4330551	4333013	DUP	copyloss		C.murc_hap1_03	8335607	8337055	-	-	C.prem_hap1_03	28142209	28143646	DUP	copyloss		C.murc_hap1_04	15999742	16000787	-	-	C.prem_hap1_04	6193198	6194240	INVDP	copygain		C.murc_hap1_05	2725145	2725361	-	-	C.prem_hap1_05
C.murc_hap1_01	7532402	7533747	-	-	C.prem_hap1_01	15752751	15754097	DUP	copygain		C.murc_hap1_02	1114741	1127328	-	-	C.prem_hap1_02	4308624	4322842	TDM	-		C.murc_hap1_03	8337048	8337784	-	-	C.prem_hap1_03	33488606	33489345	DUP	copyloss		C.murc_hap1_04	16016876	16018172	-	-	C.prem_hap1_04	31291119	31292415	INVDP	copygain		C.murc_hap1_05	2737100	2738097	-	-	C.prem_hap1_05
C.murc_hap1_01	7561678	7562517	-	-	C.prem_hap1_01	11733283	11734122	DUP	copygain		C.murc_hap1_02	1183324	1204672	-	-	C.prem_hap1_02	4378834	4404166	TDM	-		C.murc_hap1_03	8337782	8340333	-	-	C.prem_hap1_03	33253330	33254787	DUP	copyloss		C.murc_hap1_04	16494592	16495207	-	-	C.prem_hap1_04	4086683	4087299	DUP	copygain		C.murc_hap1_05	2755304	2756408	-	-	C.prem_hap1_05
C.murc_hap1_01	7567303	7567914	-	-	C.prem_hap1_01	17599772	17600387	INVDP	copygain		C.murc_hap1_02	1474360	1476253	-	-	C.prem_hap1_02	4673851	4677634	TDM	-		C.murc_hap1_03	8340372	8341771	-	-	C.prem_hap1_03	12859937	12861333	INVDP	copyloss		C.murc_hap1_04	16662486	16669508	-	-	C.prem_hap1_04	24498123	24510407	INVDP	copygain		C.murc_hap1_05	2756414	2756814	-	-	C.prem_hap1_05
C.murc_hap1_01	7576325	7576775	-	-	C.prem_hap1_01	7673122	7673574	DUP	copygain		C.murc_hap1_02	4597041	4597546	-	-	C.prem_hap1_02	7799124	7800054	HDR	-		C.murc_hap1_03	8341797	8342427	-	-	C.prem_hap1_03	33488620	33489248	DUP	copyloss		C.murc_hap1_04	16821318	16822330	-	-	C.prem_hap1_04	2586434	2587442	DUP	copygain		C.murc_hap1_05	2768282	2770420	AGATTGTCTTCACTAATATCACTTTTCATGGAATCATTGTCACTTGAATGCATAGATTCTTCAGGAGATATTTGTCTAAATTTGGGATCATAATCCTTATCATCATTAAGAATATGAATTTCATGAGGTCGGCTACAACCAAAACAAGGGTAGAGTGGAAGAGTGCAACAACGCTTGAAATTAGGTTAAGTATAAGAGCTTTCACTTTGCTAAGCTTAGAGAGACTTGGAGCCATGGaaaagaaataataaaaacaaaaaaaaaaGTAAGAAGAAGTAAAGATTTTAGACCAGCCGAAAAATATGAGGAGGAAGCTACAAACTTGAGTGAAAACAATgatcctagaggcttcattatatagagaagctagtttagttcaaagtggaatagaaatcctat…	A	C.prem_hap1_05
C.murc_hap1_01	7595615	7595623	-	-	C.prem_hap1_01	7684229	7684376	CPG	-		C.murc_hap1_02	976743	981266	-	-	C.prem_hap1_02	34273418	34277953	INVDP	copygain		C.murc_hap1_03	8342147	8343163	-	-	C.prem_hap1_03	12856567	12857577	DUP	copyloss		C.murc_hap1_04	16956740	16957292	-	-	C.prem_hap1_04	2557345	2557890	INVDP	copygain		C.murc_hap1_05	2782476	2782647	-	-	C.prem_hap1_05
C.murc_hap1_01	7638801	7639435	-	-	C.prem_hap1_01	15287488	15288123	DUP	copygain		C.murc_hap1_02	989860	992190	-	-	C.prem_hap1_02	1126521	1128850	DUP	copygain		C.murc_hap1_03	8342880	8344359	-	-	C.prem_hap1_03	33253318	33254787	DUP	copyloss		C.murc_hap1_04	16996229	16996611	-	-	C.prem_hap1_04	2369533	2369914	INVDP	copygain		C.murc_hap1_05	2786480	2786480	G	GAaccaatgggcctttggttcaatgggagaagccttgcacttacaatgttgagtgcaagggttcgagcctccataagagcattatggaggttagttacagtttttcctcaattatcaattaattgagtggagacaatctctccctcacgaaatgtgagtgaagtaggcacccctcgaatattagagagagtttaaaattatatagtatgattgtaaatattaattataatgtctgatgtaatgtcagtaatatctgtgtataacagactttaaaaaaaaaaaagaaAAAAAAGCATAATTTTAT	C.prem_hap1_05
C.murc_hap1_01	7786582	7787888	-	-	C.prem_hap1_01	15004734	15006041	INVDP	copygain		C.murc_hap1_02	996719	1000282	-	-	C.prem_hap1_02	34292078	34295644	INVDP	copygain		C.murc_hap1_03	8343997	8344652	-	-	C.prem_hap1_03	28152973	28153619	DUP	copyloss		C.murc_hap1_04	17266105	17266412	-	-	C.prem_hap1_04	4288224	4288533	INVDP	copygain		C.murc_hap1_05	2805075	2805688	-	-	C.prem_hap1_05
C.murc_hap1_01	7790433	7791171	-	-	C.prem_hap1_01	17863981	17864723	DUP	copygain		C.murc_hap1_02	1088536	1100180	-	-	C.prem_hap1_02	34231802	34243418	INVDP	copygain		C.murc_hap1_03	8344525	8348611	-	-	C.prem_hap1_03	10002267	10005957	TRANS	-		C.murc_hap1_04	17331234	17333281	-	-	C.prem_hap1_04	2863371	2865791	DUP	copygain		C.murc_hap1_05	2825973	2826438	tatatatatatatatatatatatatatatagtggcggacccagaaattaaaatgaggggggacttagtttaaaattttttaatgttcacttaaatacattttaagtcttataaacttaaattttattactttttttaaattctaaataataatagtaataaattatttttttaaatacgtaaaaatatcatttttcgaagtagtttccacaaaatattttaaaaaataaaataatgtggcaaatgagatttgaaccaaggttttgaaaccattaaataacacttttaccattaaactataagtcttttaaaatctgaaaaatgtatccaaattcatttatttaactttttcagaagaggtttgggatacattttaaaaaaaattcagcctcccatgggc…	t	C.prem_hap1_05
C.murc_hap1_01	7806783	7806945	-	-	C.prem_hap1_01	3582968	3583130	INVDP	copygain		C.murc_hap1_02	1100948	1101275	-	-	C.prem_hap1_02	1154041	1154366	DUP	copygain		C.murc_hap1_03	8346091	8346456	-	-	C.prem_hap1_03	10003814	10003815	HDR	-		C.murc_hap1_04	17347132	17347771	-	-	C.prem_hap1_04	33281668	33282311	INVDP	copygain		C.murc_hap1_05	2827161	2827161	A	AATGCTCCACTTGAAATTTCCTTTGCCACTACCGCACTTCAATTTGGTAGTTTCCGGCGCCTATTTAAGGTTGAGTCCTGAAATTTGACAACAAACTTAAAAAATTACCTACAAATACTTTACCCCAATCATTTCGAATAAGGCTTTTATTGTTTATATAGTTGCTAACACAAAGTTAATGGATTCTTATTCCGTAAATACCACATCATTGCTTCTTCTCCATAAAAAGCTCATAACCCATAGGtgatgcagcagaagtttaatgatcaaaatgttccgttgattctagagaataccggaataaaagaacaagtaaattcacgttgattcaaaaaaataccgcgaatttaggggttaaaactcgttgattccgcagaataccaataattaattgttcaa…	C.prem_hap1_05
C.murc_hap1_01	7821525	7822697	-	-	C.prem_hap1_01	5120337	5121510	INVDP	copyloss		C.murc_hap1_02	1128096	1128901	-	-	C.prem_hap1_02	34306617	34307420	INVDP	copygain		C.murc_hap1_03	8348416	8349214	-	-	C.prem_hap1_03	18814216	18815008	INVDP	copyloss		C.murc_hap1_04	17439779	17441295	-	-	C.prem_hap1_04	24530357	24531868	INVDP	copygain		C.murc_hap1_05	2829050	2829214	-	-	C.prem_hap1_05
C.murc_hap1_01	7839455	7845481	-	-	C.prem_hap1_01	24713075	24719088	TRANS	-		C.murc_hap1_02	1142993	1143432	-	-	C.prem_hap1_02	1153679	1154120	DUP	copygain		C.murc_hap1_03	8348975	8349628	-	-	C.prem_hap1_03	33488618	33489266	DUP	copyloss		C.murc_hap1_04	17452689	17453096	-	-	C.prem_hap1_04	24489040	24489445	DUP	copygain		C.murc_hap1_05	2829944	2831197	-	-	C.prem_hap1_05
C.murc_hap1_01	7969469	7975340	-	-	C.prem_hap1_01	14176891	14182762	DUP	copygain		C.murc_hap1_02	1287804	1291054	-	-	C.prem_hap1_02	34285714	34288967	INVDP	copygain		C.murc_hap1_03	8349623	8351022	-	-	C.prem_hap1_03	12859937	12861333	INVDP	copyloss		C.murc_hap1_04	17565336	17568558	-	-	C.prem_hap1_04	24082580	24085730	DUP	copygain		C.murc_hap1_05	2834897	2835311	-	-	C.prem_hap1_05
C.murc_hap1_01	8002654	8003817	-	-	C.prem_hap1_01	9395992	9397162	INVDP	copyloss		C.murc_hap1_02	1422030	1425221	-	-	C.prem_hap1_02	1118947	1122138	DUP	copygain		C.murc_hap1_03	8351024	8351220	-	-	C.prem_hap1_03	28143387	28143579	DUP	copyloss		C.murc_hap1_04	17569634	17572913	-	-	C.prem_hap1_04	25586694	25589931	INVDP	copygain		C.murc_hap1_05	2846535	2846550	-	-	C.prem_hap1_05
C.murc_hap1_01	8020244	8021596	-	-	C.prem_hap1_01	10288582	10289932	INVDP	copyloss		C.murc_hap1_02	1477952	1482543	-	-	C.prem_hap1_02	34288258	34292874	INVDP	copygain		C.murc_hap1_03	8351167	8352386	-	-	C.prem_hap1_03	11347070	11348277	INVDP	copyloss		C.murc_hap1_04	17685839	17694427	-	-	C.prem_hap1_04	25813470	25821049	INVDP	copygain		C.murc_hap1_05	2860138	2860472	-	-	C.prem_hap1_05
C.murc_hap1_01	8061504	8062138	-	-	C.prem_hap1_01	8140688	8141006	CPL	-		C.murc_hap1_02	1517295	1521887	-	-	C.prem_hap1_02	1121928	1126521	DUP	copygain		C.murc_hap1_03	8352195	8352743	-	-	C.prem_hap1_03	18814215	18814764	INVDP	copyloss		C.murc_hap1_04	17725962	17726248	-	-	C.prem_hap1_04	26235123	26235407	INVDP	copygain		C.murc_hap1_05	2868421	2869178	-	-	C.prem_hap1_05
C.murc_hap1_01	8021982	8022408	-	-	C.prem_hap1_01	26306990	26307415	DUP	copygain		C.murc_hap1_02	3119886	3120693	-	-	C.prem_hap1_02	7821287	7822096	INVDP	copygain		C.murc_hap1_03	8352625	8354084	-	-	C.prem_hap1_03	33253330	33254784	DUP	copyloss		C.murc_hap1_04	18183532	18189484	-	-	C.prem_hap1_04	22222655	22222668	CPL	-		C.murc_hap1_05	2870362	2871040	-	-	C.prem_hap1_05
C.murc_hap1_01	8021982	8022938	-	-	C.prem_hap1_01	26306082	26307038	INVDP	copygain		C.murc_hap1_02	3463754	3464472	-	-	C.prem_hap1_02	9522468	9523193	INVDP	copygain		C.murc_hap1_03	8353224	8356764	-	-	C.prem_hap1_03	18814215	18817729	INVTR	-		C.murc_hap1_04	18193659	18194167	-	-	C.prem_hap1_04	7378143	7378650	INVDP	copyloss		C.murc_hap1_05	2874171	2874947	-	-	C.prem_hap1_05
C.murc_hap1_01	8022012	8022941	-	-	C.prem_hap1_01	26307225	26308152	DUP	copygain		C.murc_hap1_02	3563364	3563567	-	-	C.prem_hap1_02	33527888	33528091	DUP	copygain		C.murc_hap1_03	8357010	8358013	-	-	C.prem_hap1_03	12856580	12857577	DUP	copyloss		C.murc_hap1_04	18199270	18207924	-	-	C.prem_hap1_04	22286155	22294881	DUP	copyloss		C.murc_hap1_05	2875961	2875961	A	ATTCAATTTGTCTACCTGAAAATCAGTTGAATTAGTGTTTGTTTATATGTTTAGGTTAAGAAAACTAAAATTTAGGATTTTATATAGAAGAAATagaaaagctaaaatttaggattttatatataagaaatcaaagaaattggatgtggatctctcatagtcgattataaaacaaagttttcaactgttttTTTCCTTTTATTTCTTTTTTTTTTTTCACGGAAAAAAATGAA	C.prem_hap1_05
C.murc_hap1_01	8041607	8041836	-	-	C.prem_hap1_01	12509523	12509754	DUP	copygain		C.murc_hap1_02	3758184	3763975	-	-	C.prem_hap1_02	10056362	10062144	DUP	copygain		C.murc_hap1_03	8357623	8359855	-	-	C.prem_hap1_03	28141368	28143579	DUP	copyloss		C.murc_hap1_04	18211026	18223363	TTAAAGCAATATATGTTTGTAATTTCTGTGCTTATGTTTGATTGATTTTGAAACCGTTATAAAGTTTTTGATAAACACCTtgttgagtaaataaaagcaccaggccggccatgctactatttccgccccagcatggatcatctcagccaaatggtatgagcagaacacggggataaacctgagccaaccagagacgagtaccggccagggtaatataccgaccagagttatataccgagccgataccaatcccccaaaaagcgggaacacgatcccgcagaatcacggtagttgcgcttttccccgaaccgttgcgagagatgcgagatcccacgtttgcccataatgtagcagttagagtcccatgaggagctgccaccgcccgaaaaagaagggatg…	T	C.prem_hap1_04	22246611	22246611	DEL	-		C.murc_hap1_05	2876134	2882695	TGAGCTGAAGCCTAAAGCCCATCGGATTACATATGAAAATCCAAACTCAAACAAAACATCAATTGACTCTTTTCACCTTTAATCTTTACACTTAATGAAATAATGAATAATGATAGGTTTGTGGAGTGGGATACCATCTAATGAGGCAGATAACTTGAATTTAATAATATAagtgaaggaaaaaattttccttctatacctaaaaatgacgattctatccttactctcaggctgtcgttacttcaagcattaatctagtacctgcaaaaggtactttgacgctcaagtcactcttttttttttttttttgatatgaaactgtctctttcatttctcaaactcagaagacaaatacaaaaagggttttggaatattatccagccatgagacaaaactatc…	T	C.prem_hap1_05
C.murc_hap1_01	8082273	8083031	-	-	C.prem_hap1_01	19019346	19020156	INVDP	copygain		C.murc_hap1_02	3829236	3830918	-	-	C.prem_hap1_02	8423319	8425003	DUP	copygain		C.murc_hap1_03	8359925	8361133	-	-	C.prem_hap1_03	33253331	33254540	DUP	copyloss		C.murc_hap1_04	18246679	18250464	-	-	C.prem_hap1_04	24389392	24393158	INVDP	copygain		C.murc_hap1_05	2883199	2883648	-	-	C.prem_hap1_05
C.murc_hap1_01	8110160	8111000	-	-	C.prem_hap1_01	12075079	12075918	INVDP	copygain		C.murc_hap1_02	4018027	4030554	-	-	C.prem_hap1_02	3688946	3701478	INVDP	copygain		C.murc_hap1_03	8361016	8361976	-	-	C.prem_hap1_03	28152971	28153927	DUP	copyloss		C.murc_hap1_04	18246679	18252872	-	-	C.prem_hap1_04	23179447	23185858	INVDP	copygain		C.murc_hap1_05	2885902	2887302	-	-	C.prem_hap1_05
C.murc_hap1_01	8124766	8133586	-	-	C.prem_hap1_01	5376544	5385356	INVDP	copyloss		C.murc_hap1_02	4030257	4041698	-	-	C.prem_hap1_02	9710207	9721573	DUP	copygain		C.murc_hap1_03	8361856	8362098	-	-	C.prem_hap1_03	11347674	11347914	INVDP	copyloss		C.murc_hap1_04	18250084	18257470	-	-	C.prem_hap1_04	23175317	23182235	INVDP	copygain		C.murc_hap1_05	2903063	2903063	T	TaccaataaagtgttggctccactggtaatagagtctccttaagtgatttgacagggtttgctccccagttcgagtcgcagagaaatcgcctttgttgggagaacctatacgttccgattcgagcgggaacttctagtctgaattgtggtacgagcttaaaggtgcctcccacagttgaggtcctcctcaaaataactcgtgattaatataaaataaaaaataaaAATGACAAGTCG	C.prem_hap1_05
C.murc_hap1_01	8192784	8205331	-	-	C.prem_hap1_01	19020797	19033374	INVDP	copyloss		C.murc_hap1_02	4215761	4218344	-	-	C.prem_hap1_02	8610229	8612812	INVDP	copygain		C.murc_hap1_03	8362451	8363325	-	-	C.prem_hap1_03	18812758	18813617	INVDP	copyloss		C.murc_hap1_04	18300984	18312988	-	-	C.prem_hap1_04	32120662	32132745	DUP	copyloss		C.murc_hap1_05	2922452	2923571	-	-	C.prem_hap1_05
C.murc_hap1_01	8306555	8308761	-	-	C.prem_hap1_01	8368816	8368822	CPL	-		C.murc_hap1_02	4218350	4223708	-	-	C.prem_hap1_02	8612812	8618132	DUP	copygain		C.murc_hap1_03	8362510	8363333	-	-	C.prem_hap1_03	36673133	36673943	INVDP	copyloss		C.murc_hap1_04	18328730	18330884	-	-	C.prem_hap1_04	29809142	29811488	DUP	copyloss		C.murc_hap1_05	2933067	2933530	-	-	C.prem_hap1_05
C.murc_hap1_01	8331597	8331902	-	-	C.prem_hap1_01	13501476	13501797	INVTR	-		C.murc_hap1_02	4442399	4442846	-	-	C.prem_hap1_02	7940170	7940617	INVDP	copygain		C.murc_hap1_03	8366321	8367313	-	-	C.prem_hap1_03	18737015	18737993	INVDP	copygain		C.murc_hap1_04	18330289	18331652	-	-	C.prem_hap1_04	29945458	29946827	DUP	copyloss		C.murc_hap1_05	2939280	2940289	-	-	C.prem_hap1_05
C.murc_hap1_01	8333973	8337613	-	-	C.prem_hap1_01	10721320	10724958	DUP	copyloss		C.murc_hap1_02	4445835	4446280	-	-	C.prem_hap1_02	10844711	10845156	INVDP	copygain		C.murc_hap1_03	8366323	8367313	-	-	C.prem_hap1_03	12133769	12134769	INVTR	-		C.murc_hap1_04	18336761	18337174	-	-	C.prem_hap1_04	11127821	11128234	DUP	copyloss		C.murc_hap1_05	2946849	2946857	-	-	C.prem_hap1_05
C.murc_hap1_01	8397682	8399061	tctcattacaaaaggatgagtattctattttataagctgaatgggttcaatgagccatctctcaaacatgtcttcatagcctctcttccttctgagttacaacctgatcttcaacggaaactcacaaccactaatctcagcatagctgatatctctctgggaaagatttttcaaatggcaatgctatgtctcgacaagatctgtgagcaaaaggaattcttcaaagatctcatggaagacaaaaatcctttttctgaagcctgtaaaaaaccctatctcaagataaagtgcaaagatgaaaagatgtgtctctgtccaaccagaaagaagaaacatttccagaaacacttccacagaaaatcatcctctaaaaaacctctccgatatttcagaaaaaag…	t	C.prem_hap1_01	8453691	8453691	DEL	-		C.murc_hap1_02	4656487	4657502	-	-	C.prem_hap1_02	7859757	7859764	CPL	-		C.murc_hap1_03	8384658	8384659	-	-	C.prem_hap1_03	8354320	8354674	HDR	-		C.murc_hap1_04	18336917	18337987	-	-	C.prem_hap1_04	23945542	23946623	INVDP	copyloss		C.murc_hap1_05	2959586	2959798	gcatccgtttggggcagctgcgctgccgcagcgcagctgctccccaccctaaattcaaggagaatgtctcctagaatatagggtggggagcagctgccccaaacgcaccctaagtcaaTTTAAAATGTTTAATGATTTGCTTATAGAGTTTGGTCATGTAATTTTTAAGTAAATTTTATTTAATTTATTACTTGCGCTGCTCCAAACGCACCC	g	C.prem_hap1_05
C.murc_hap1_01	8405964	8412788	-	-	C.prem_hap1_01	8674567	8680930	INVDP	copyloss		C.murc_hap1_02	4666856	4668083	-	-	C.prem_hap1_02	31624217	31625445	INVDP	copyloss		C.murc_hap1_03	8393801	8394508	-	-	C.prem_hap1_03	20562232	20562941	INVDP	copyloss		C.murc_hap1_04	18337466	18339089	-	-	C.prem_hap1_04	20291325	20292949	DUP	copyloss		C.murc_hap1_05	2969870	2970602	-	-	C.prem_hap1_05
C.murc_hap1_01	8405965	8409590	-	-	C.prem_hap1_01	4293481	4297118	INVDP	copyloss		C.murc_hap1_02	4698601	4698978	-	-	C.prem_hap1_02	7899664	7899714	HDR	-		C.murc_hap1_03	8401550	8405368	-	-	C.prem_hap1_03	8370844	8370858	HDR	-		C.murc_hap1_04	18338087	18341041	-	-	C.prem_hap1_04	11541211	11544146	INVDP	copyloss		C.murc_hap1_05	2971683	2972418	-	-	C.prem_hap1_05
C.murc_hap1_01	8406615	8406899	-	-	C.prem_hap1_01	4293196	4293480	INVDP	copygain		C.murc_hap1_02	4722653	4722880	-	-	C.prem_hap1_02	7386722	7386950	INVDP	copyloss		C.murc_hap1_03	8411584	8412718	-	-	C.prem_hap1_03	12368791	12369922	INVDP	copygain		C.murc_hap1_04	18341035	18345287	-	-	C.prem_hap1_04	11123898	11128234	DUP	copyloss		C.murc_hap1_05	2976869	2976877	-	-	C.prem_hap1_05
C.murc_hap1_01	8415690	8420107	-	-	C.prem_hap1_01	8586318	8590736	DUP	copyloss		C.murc_hap1_02	4726312	4726756	-	-	C.prem_hap1_02	7928029	7929122	HDR	-		C.murc_hap1_03	8411927	8412523	-	-	C.prem_hap1_03	13828443	13829036	INVDP	copygain		C.murc_hap1_04	18345030	18346104	-	-	C.prem_hap1_04	23945537	23946623	INVDP	copyloss		C.murc_hap1_05	2983665	2985267	-	-	C.prem_hap1_05
C.murc_hap1_01	8419773	8420107	-	-	C.prem_hap1_01	8917120	8917454	DUP	copygain		C.murc_hap1_02	4800849	4801217	aagtgataaaaactaaacaaaaagatcaatccgcacatAGTAAGAAAACTCACAACATATTTTAAAGTGATTGGATTTTTTTTTTAAATAGGCATATCTCACTTCACATCAATTAAAAATAGATAGTGAAGTCATTAATAAATATAAATTTGAGGTAGGTAGAGAAGTAAATAATAAGTTATATGTATTGTAATTTACACCACTTACGTAAACAATGTATTATAATTTACACCACTCACATAAACAATTAACGGACTGTCCCGGGCTTCTTATTAACCAATATAAATTTGAGGGTTTTTTTTTTTAAGAGCTAATGATTATTGAGTATAAATGAAGCGGATTGGCAATGCAAAATTCAATTCACATCAC	a	C.prem_hap1_02	8003653	8003653	DEL	-		C.murc_hap1_03	8429450	8431093	-	-	C.prem_hap1_03	37313998	37315630	DUP	copyloss		C.murc_hap1_04	18359100	18359107	-	-	C.prem_hap1_04	22415108	22415690	HDR	-		C.murc_hap1_05	2988889	2991918	CCACTacaaaaaaaagtatgtatagtagcatctgaaaaatgctaccaaaagcaaatggtagcattttaggcaatgctaagttagcccatgtaactaaaagtcttggcatttgatagtattcattcaatgctacaaactgttatacataacatttataaaaagctatgtaatcattgattattacattgtagaaatgcaatcattctcttatgtatagcatccggaaagtgctaccatattatatttacagCACAAAAAAATGCTATTGTTGGCAAATTTATTACATATATGTAACATTCTATGGCTATTAGAAAACGCTACTGAATAATTTATAAGTGGCTACCATAGCATATTTGTAAGGTTATTGAAGATAGAAAAATTGATACTTGTAATGTAGTT…	C	C.prem_hap1_05
C.murc_hap1_01	8420108	8422034	-	-	C.prem_hap1_01	8921004	8922930	DUP	copyloss		C.murc_hap1_02	4790618	4791034	-	-	C.prem_hap1_02	10667181	10667597	INVDP	copygain		C.murc_hap1_03	8459668	8460187	-	-	C.prem_hap1_03	8423684	8423940	CPL	-		C.murc_hap1_04	18361052	18361826	-	-	C.prem_hap1_04	22417635	22417636	HDR	-		C.murc_hap1_05	2992603	2993039	-	-	C.prem_hap1_05
C.murc_hap1_01	8425977	8427855	-	-	C.prem_hap1_01	8468388	8470247	DUP	copygain		C.murc_hap1_02	4815330	4816022	-	-	C.prem_hap1_02	8031085	8031426	CPL	-		C.murc_hap1_03	8531315	8532063	ATggtgcgtttggtatacgtattgtattatgctgtattgcattattttaatgctgatgtattgtattatattgtattgcattagcattgtattataataatactgtacaatgtttggtactacactatactgtaataatttttttgattaatttaaattaaataatatattatattaatatatttaaattgtattaatattttatattattattaattttaaattaatattattcatatttaaatatttattattagtcataataaattgtaaatttattaataaattaaaatgtaaaaataaaaaatataatataatattattgaacaataaatcatttatttatattaataattctaatgtaaaaaaataaaaatattaaataatataatattaaat…	A	C.prem_hap1_03	8496897	8496897	DEL	-		C.murc_hap1_04	18363456	18368384	-	-	C.prem_hap1_04	17710551	17715484	INVDP	copyloss		C.murc_hap1_05	2993927	2994378	-	-	C.prem_hap1_05
C.murc_hap1_01	8438493	8440339	-	-	C.prem_hap1_01	8917338	8919184	DUP	copygain		C.murc_hap1_02	4817349	4817349	T	TAGAAagaaatcagaataaggatgtttggaagctgagaaaatttagaattgaaagcttttagctcttatgattttatttatcaaaacttaactaagaaactgtacacagattgcttatatacacagctgatgctcagctcaattagttaactaattacaaaactaattctagctagctataacaacttcaactaattatcacgtgaacaagtaactacataaccaccaggtgccagctggcatgccatgtcatcaacctttaattgtaagctggagctgctgctatcctctgctttacagtctatgctactgatgtgtgcttccttaacatcccctctcaagctcaaaggtctactgacgacattgagcttggatctaaagaaactaaatttagaaaaa…	C.prem_hap1_02	8032754	8037918	INS	-		C.murc_hap1_03	8535149	8535352	-	-	C.prem_hap1_03	7154944	7155147	INVDP	copyloss		C.murc_hap1_04	18379351	18387868	-	-	C.prem_hap1_04	22344603	22352839	DUP	copygain		C.murc_hap1_05	3001655	3002134	-	-	C.prem_hap1_05
C.murc_hap1_01	8438597	8445871	-	-	C.prem_hap1_01	8583434	8590708	TRANS	-		C.murc_hap1_02	4817803	4824255	CAAGTTCTCCTGTGGGAGCTGCATCTAGCCAAAGATGTCCCCTTGTTATATTTTTTCTCCACCATGATTCAATGTAGTGTTTTCGATATTTCCATGTGTTATTCTTCTAAGTTTATGCCTTGCCGACCCAAGTCTCTCTTCTGGCTCTCTCTCTTAGAGAAACAGAATGAGAGTGGAGAGTGAGTCTGTGGGACTATTGTGGTCACTCACATAAGTTGGGTGTTTTGGTTCGTGATTTTATCTCTTTTTTCTTTCTTCTTCAGTTTTTAGCCGATTGTGCAAGTAAACAACGATATCTCAGTTTCCGGAAGCAAAATAGTTAAGCACTCTTAatggacactgatgagctgattcgaaggtgccaagaaatatctttggagggtgagaagagaggtagag…	C	C.prem_hap1_02	8038377	8038377	DEL	-		C.murc_hap1_03	8536701	8536846	-	-	C.prem_hap1_03	7075551	7075696	TRANS	-		C.murc_hap1_04	18418920	18419033	-	-	C.prem_hap1_04	22470424	22471095	HDR	-		C.murc_hap1_05	3007144	3008367	-	-	C.prem_hap1_05
C.murc_hap1_01	8438701	8443287	-	-	C.prem_hap1_01	8919175	8923761	INVDP	copygain		C.murc_hap1_02	4836348	4837032	-	-	C.prem_hap1_02	12526313	12526987	DUP	copyloss		C.murc_hap1_03	8536849	8537824	-	-	C.prem_hap1_03	5303202	5304177	INVDP	copyloss		C.murc_hap1_04	18419303	18420103	-	-	C.prem_hap1_04	24831995	24832796	TRANS	-		C.murc_hap1_05	3014952	3015854	-	-	C.prem_hap1_05
C.murc_hap1_01	8445999	8446007	-	-	C.prem_hap1_01	8483277	8483467	CPG	-		C.murc_hap1_02	4840195	4846996	-	-	C.prem_hap1_02	6719527	6726307	INVDP	copyloss		C.murc_hap1_03	8537816	8538106	-	-	C.prem_hap1_03	7075685	7075977	DUP	copygain		C.murc_hap1_04	18419303	18420103	-	-	C.prem_hap1_04	24831995	24832796	TRANSAL	-		C.murc_hap1_05	3020783	3021002	-	-	C.prem_hap1_05
C.murc_hap1_01	8446692	8450802	-	-	C.prem_hap1_01	8509844	8513976	DUP	copygain		C.murc_hap1_02	4847953	4847966	-	-	C.prem_hap1_02	8052574	8052822	CPG	-		C.murc_hap1_03	8537816	8538274	-	-	C.prem_hap1_03	7075983	7076443	DUP	copygain		C.murc_hap1_04	18440171	18440462	-	-	C.prem_hap1_04	22492166	22492835	CPG	-		C.murc_hap1_05	3021046	3021415	-	-	C.prem_hap1_05
C.murc_hap1_01	8478661	8478751	CTTGAATCAATTTTTGTCCGTGTTAAATTGGCCCACTTCGTGGAACTTCGAGTGGTTGATAAGTTGAAAAAAAATTCATCAATATCAACAT	C	C.prem_hap1_01	8517331	8517331	DEL	-		C.murc_hap1_02	4867034	4867981	-	-	C.prem_hap1_02	8071921	8071933	HDR	-		C.murc_hap1_03	8537821	8538284	-	-	C.prem_hap1_03	9718415	9718878	TRANS	-		C.murc_hap1_04	18529286	18529572	ttttataatggtttaacTATGTCAAATCGTCATATGGTAGAGTTTATGAATGGTGGGAGATTTTTGAACTTACATGAAGGGGCTGTATGGAATTTCTTTAATTCACTTTCTGAAAATTCTCAATAGTGGGATTTTTCAAATCAAAGGGAAAAATTATCTCAAGTTTCTAGAAAGGGTTAAGGATGACTTTGATGTGAAAGCCACTCTAACTACACTTTCTAGGAAAGTAGATGCCATAGCTATGAACTAATCCATAAATCATCATCCTAGTGTAGCTAATGAGGTTT	t	C.prem_hap1_04	22581479	22581479	DEL	-		C.murc_hap1_05	3024121	3025820	-	-	C.prem_hap1_05
C.murc_hap1_01	8536084	8537180	-	-	C.prem_hap1_01	16790885	16791968	DUP	copygain		C.murc_hap1_02	4885918	4886770	-	-	C.prem_hap1_02	8089795	8090303	HDR	-		C.murc_hap1_03	8543580	8544459	-	-	C.prem_hap1_03	8507239	8507269	HDR	-		C.murc_hap1_04	18557012	18557734	-	-	C.prem_hap1_04	22608876	22609227	CPL	-		C.murc_hap1_05	3033493	3033500	-	-	C.prem_hap1_05
C.murc_hap1_01	8536339	8536483	-	-	C.prem_hap1_01	12488083	12488227	INVDP	copygain		C.murc_hap1_02	4890023	4890467	-	-	C.prem_hap1_02	8093603	8093609	CPL	-		C.murc_hap1_03	8546373	8546707	-	-	C.prem_hap1_03	33625798	33626129	INVDP	copyloss		C.murc_hap1_04	18590679	18590698	-	-	C.prem_hap1_04	22642234	22642676	HDR	-		C.murc_hap1_05	3047355	3047377	-	-	C.prem_hap1_05
C.murc_hap1_01	8575581	8576877	-	-	C.prem_hap1_01	11361707	11363030	INVDP	copyloss		C.murc_hap1_02	4911615	4912038	-	-	C.prem_hap1_02	8122275	8122296	HDR	-		C.murc_hap1_03	8546716	8547049	-	-	C.prem_hap1_03	9750535	9750870	DUP	copyloss		C.murc_hap1_04	18617433	18618301	-	-	C.prem_hap1_04	22669409	22670004	TDM	-		C.murc_hap1_05	3060426	3060655	tttttattttgaccacgaggtattttggggagggctttaattgtgtgaggtacctttaagctcgtaccacaacctagattataagtctcctctcgaaccgagaggcacaggttctcccaacaaaaatgattttcctgctactcgaactggagagtaaacccaatcaaaccgcttaaggggacttcattgccagtggaaccaacactttgttggtCAAGACCCTATTAATT	t	C.prem_hap1_05
C.murc_hap1_01	8600391	8757387	-	-	C.prem_hap1_01	8645168	8808521	INV	-		C.murc_hap1_02	4977288	4978613	-	-	C.prem_hap1_02	8188017	8188166	HDR	-		C.murc_hap1_03	8547058	8547988	-	-	C.prem_hap1_03	33625202	33626129	INVDP	copygain		C.murc_hap1_04	18619797	18620357	-	-	C.prem_hap1_04	22675811	22676339	DUP	copygain		C.murc_hap1_05	3061174	3061175	-	-	C.prem_hap1_05
C.murc_hap1_01	8667997	8667997	T	TggaccacctttgttttgtcatatgtacatctaaccactacaaaattttaatatgttcttttcaccatctttgtttctaaacctatatcaatcaaccaccttgacactaataatttaagtaaaataactattctaccccaaaatgaatcaaaagattattttatcctacaaaattttttaaaataaaaaactataattaCCTCTTATTTAAAaaaataaataaatatcaaaattcaagatgttaattttataattataatttttaaatgataaatttgtaatataattttttttattattcaaatttggttttgactattattattttggtgattaatttaaacaatgaaaactgtttgatattgtgattgtataacaaaatagacacacacacacaca…	C.prem_hap1_01	8738566	8740984	INS	-		C.murc_hap1_02	5058221	5058703	-	-	C.prem_hap1_02	8277247	8281330	HDR	-		C.murc_hap1_03	8547058	8547989	-	-	C.prem_hap1_03	9744924	9745860	TRANS	-		C.murc_hap1_04	18619797	18621484	-	-	C.prem_hap1_04	22673675	22674862	DUP	copygain		C.murc_hap1_05	3073466	3073636	-	-	C.prem_hap1_05
C.murc_hap1_01	8672736	8680882	-	-	C.prem_hap1_01	8733819	8733827	HDR	-		C.murc_hap1_02	5048253	5050188	-	-	C.prem_hap1_02	8259662	8261606	DUP	copygain		C.murc_hap1_03	8547058	8547989	-	-	C.prem_hap1_03	9750535	9751463	DUP	copygain		C.murc_hap1_04	18619797	18621484	-	-	C.prem_hap1_04	22677947	22680085	DUP	copygain		C.murc_hap1_05	3074034	3074237	-	-	C.prem_hap1_05
C.murc_hap1_01	8733837	8733842	-	-	C.prem_hap1_01	8680936	8674561	CPG	-		C.murc_hap1_02	5063400	5064179	-	-	C.prem_hap1_02	8358430	8359211	DUP	copygain		C.murc_hap1_03	8632244	8632466	-	-	C.prem_hap1_03	12736911	12737134	DUP	copyloss		C.murc_hap1_04	18619797	18621484	-	-	C.prem_hap1_04	22684808	22686697	DUP	copygain		C.murc_hap1_05	3074641	3077419	-	-	C.prem_hap1_05
C.murc_hap1_01	8746995	8747000	-	-	C.prem_hap1_01	8661307	8655593	CPG	-		C.murc_hap1_02	5066308	5067270	-	-	C.prem_hap1_02	8375887	8376840	DUP	copygain		C.murc_hap1_03	8669269	8670033	-	-	C.prem_hap1_03	4445817	4446579	DUP	copygain		C.murc_hap1_04	18619797	18621484	-	-	C.prem_hap1_04	22690952	22692607	DUP	copygain		C.murc_hap1_05	3084127	3084127	G	GGttttattttttttatttttttatcatgaggtattttggggagggccccaactgtgggaggcacctttaagttcgtaccacaactcagactagaagtctccgctcgaaccgagaggcacatgttctcccaacaaatgcgactttcctgcgacttgaactggggagcaaacccagtaaaaccacttaaggagactccattaccagtggagccaacactttgttggtAGAGAACAACA	C.prem_hap1_05
C.murc_hap1_01	8673515	8674135	-	-	C.prem_hap1_01	15667460	15668081	DUP	copygain		C.murc_hap1_02	5067630	5069481	-	-	C.prem_hap1_02	8311810	8313639	DUP	copygain		C.murc_hap1_03	8710711	8711087	-	-	C.prem_hap1_03	8678748	8678762	CPL	-		C.murc_hap1_04	18620276	18622085	-	-	C.prem_hap1_04	22693076	22695800	TDM	-		C.murc_hap1_05	3085780	3091407	-	-	C.prem_hap1_05
C.murc_hap1_01	8757447	8757547	-	-	C.prem_hap1_01	8919239	8919339	DUP	copyloss		C.murc_hap1_02	5070578	5071775	-	-	C.prem_hap1_02	8650552	8651749	INVTR	-		C.murc_hap1_03	8694059	8694473	-	-	C.prem_hap1_03	178132	178546	INVDP	copygain		C.murc_hap1_04	18620510	18622420	-	-	C.prem_hap1_04	22688561	22690954	DUP	copygain		C.murc_hap1_05	3095135	3096920	-	-	C.prem_hap1_05
C.murc_hap1_01	8765247	8767294	-	-	C.prem_hap1_01	8961882	8963898	INVDP	copygain		C.murc_hap1_02	5078157	5078158	-	-	C.prem_hap1_02	8393052	8394065	HDR	-		C.murc_hap1_03	8717362	8717811	-	-	C.prem_hap1_03	8161712	8162161	TRANS	-		C.murc_hap1_04	18620744	18621484	-	-	C.prem_hap1_04	22676258	22676998	DUP	copygain		C.murc_hap1_05	3109322	3109330	-	-	C.prem_hap1_05
C.murc_hap1_01	8818979	8821040	-	-	C.prem_hap1_01	8437257	8439283	DUP	copygain		C.murc_hap1_02	5096209	5104605	-	-	C.prem_hap1_02	8412110	8412126	HDR	-		C.murc_hap1_03	8754986	8755323	-	-	C.prem_hap1_03	4946684	4947021	INVDP	copyloss		C.murc_hap1_04	18620744	18621718	-	-	C.prem_hap1_04	22680530	22681504	DUP	copygain		C.murc_hap1_05	3158797	3159057	-	-	C.prem_hap1_05
C.murc_hap1_01	8865867	8866234	-	-	C.prem_hap1_01	16128290	16128657	INVDP	copygain		C.murc_hap1_02	5141092	5142763	TGATAATTGTCAGGCAGTAAACCGCCGGCCCTTTGTCATAAACCATCTGTCCCTTCCTTTTCATCTCTGAATACTCGCAATCCGACGCCATCCCGACAGTGGACAACGTTGTGGCAGAAGTCTCCTTCACCAGCTGCATTTCCCgttgaaaatatagtatatcaatatgctattttgagtgggtcccattttgcgaaagtggaaaatcttgtgaggttcggattctactccgttaatacttcaaaagtgtatttttattttctcaaaatggtgtttgggtaaatgagaaattgtctctcaaaattcatccttgaagttggaaatttgaaaggaaatgaggcttatcccacatgcgaaaagaagagggattagtgtttatatataaacacttaactatgc…	T	C.prem_hap1_02	8452382	8452382	DEL	-		C.murc_hap1_03	8844719	8845070	-	-	C.prem_hap1_03	8813098	8813100	HDR	-		C.murc_hap1_04	18620744	18621749	-	-	C.prem_hap1_04	22683368	22684373	DUP	copygain		C.murc_hap1_05	3169307	3169313	-	-	C.prem_hap1_05
C.murc_hap1_01	8908034	8908994	-	-	C.prem_hap1_01	8679970	8680930	DUP	copyloss		C.murc_hap1_02	5155397	5159923	-	-	C.prem_hap1_02	8464206	8468803	DUP	copyloss		C.murc_hap1_03	8845224	8845238	-	-	C.prem_hap1_03	8813252	8815454	HDR	-		C.murc_hap1_04	18620744	18622186	-	-	C.prem_hap1_04	22671986	22673677	DUP	copygain		C.murc_hap1_05	3170566	3176670	-	-	C.prem_hap1_05
C.murc_hap1_01	8962746	8963183	-	-	C.prem_hap1_01	10302786	10303224	INVDP	copygain		C.murc_hap1_02	5166333	5168890	-	-	C.prem_hap1_02	8468803	8469711	HDR	-		C.murc_hap1_03	8863644	8870557	-	-	C.prem_hap1_03	26820133	26827024	INVDP	copyloss		C.murc_hap1_04	18620744	18622213	-	-	C.prem_hap1_04	22681949	22683667	DUP	copygain		C.murc_hap1_05	3170571	3176683	-	-	C.prem_hap1_05
C.murc_hap1_01	9055461	9055865	-	-	C.prem_hap1_01	25727957	25728355	DUP	copygain		C.murc_hap1_02	5208914	5209284	-	-	C.prem_hap1_02	13690747	13691116	DUP	copyloss		C.murc_hap1_03	8869434	8869902	-	-	C.prem_hap1_03	36385477	36385943	INVDP	copygain		C.murc_hap1_04	18620744	18622420	-	-	C.prem_hap1_04	22685255	22688116	DUP	copygain		C.murc_hap1_05	3187628	3187863	-	-	C.prem_hap1_05
C.murc_hap1_01	9200153	9212945	-	-	C.prem_hap1_01	11468425	11478566	INVDP	copygain		C.murc_hap1_02	5231293	5231841	-	-	C.prem_hap1_02	5655612	5656160	DUP	copyloss		C.murc_hap1_03	8917028	8917301	-	-	C.prem_hap1_03	10038597	10038870	DUP	copyloss		C.murc_hap1_04	18620978	18621484	-	-	C.prem_hap1_04	22675307	22675813	DUP	copygain		C.murc_hap1_05	3192253	3193123	ATGctgtgtttatttgctggagtgggagtgaggagtgtggattcctcccactccagcgtttacttctttaaaataggaagggtgtgggaattccactccgtgggccccactcatttttggagtggggagtgggagtgagaatccactcccacctctcccttttttacccttttattttttttaatttaataatttataattaataaaataaaataataatattatatttaactaaataataatattatatttaactaaataataatattatatttaactaaataataatttgaattaattataagttaaaattattttaaaataatattattatattaatagagaattaataaatataatattattatatttattttaaaaataatagtactatattta…	A	C.prem_hap1_05
C.murc_hap1_01	9203910	9212945	-	-	C.prem_hap1_01	1002281	1011106	DUP	copygain		C.murc_hap1_02	5258864	5266554	-	-	C.prem_hap1_02	8872383	8879709	INVDP	copyloss		C.murc_hap1_03	8920863	8921276	-	-	C.prem_hap1_03	34337020	34337436	INVDP	copygain		C.murc_hap1_04	18620978	18621484	-	-	C.prem_hap1_04	22677443	22677949	DUP	copygain		C.murc_hap1_05	3200502	3201037	-	-	C.prem_hap1_05
C.murc_hap1_01	9210163	9212945	-	-	C.prem_hap1_01	17011398	17014183	INVDP	copygain		C.murc_hap1_02	5258864	5269993	-	-	C.prem_hap1_02	18506044	18520717	DUP	copyloss		C.murc_hap1_03	8925052	8926982	-	-	C.prem_hap1_03	8893520	8896767	TDM	-		C.murc_hap1_04	18620991	18621484	-	-	C.prem_hap1_04	22684317	22684810	DUP	copygain		C.murc_hap1_05	3208962	3209930	-	-	C.prem_hap1_05
C.murc_hap1_01	9226965	9229044	-	-	C.prem_hap1_01	10138153	10140253	INVDP	copygain		C.murc_hap1_02	5279240	5281434	-	-	C.prem_hap1_02	8607751	8609930	DUP	copyloss		C.murc_hap1_03	8940921	8942702	-	-	C.prem_hap1_03	34191223	34192982	DUP	copyloss		C.murc_hap1_04	18623772	18624389	-	-	C.prem_hap1_04	21855077	21855684	INVDP	copyloss		C.murc_hap1_05	3235251	3235251	T	TGTttgtgggggtaaaatgttgtttatatttaaaaattattctctcttatgaaatataagtgtagtatggatattttttttttgtgagaaattatttatctgggtatatattttatagaattcaatgtaataatgtaagtcctaattatatatatctaattataaatatcagtgtaatatctttactataataacagttgttataaatatatgtgtaatgcattaatcagtattaaaaaaaaaaaaaaCTGTTCTTCTAG	C.prem_hap1_05
C.murc_hap1_01	9226965	9239438	-	-	C.prem_hap1_01	25172528	25185082	DUP	copyloss		C.murc_hap1_02	5384179	5384536	TTtttatttttttgatggcatgagactattgctcaaattacaattcaaattacaactcatattacatgagagtataactgatatgtacaatcatatatatatactgagtcctgttgacattaatgctgatatgacactgctcagattttttttaaccctctcaaatattcgagggacgtcaaactcccatcctgggagaaagactgtcttcactcaagctctggggctccaaggaaggacatttaaattaaacccctgcaatgcgtctgcggaggctcgaaccccctccctcacatttgtgagggagtggctctagccacttgggctaagcccaagcggttATATACACAGATATTAT	T	C.prem_hap1_02	8676971	8676971	DEL	-		C.murc_hap1_03	8943021	8943378	tagggttggcaataggacgggatgggatgggatttaccaatcccagtcccatcccgtatatgcaaatgggatcaaaaaacgtctcaatcccgtccctatattttttttgggataaaaatatgtctcaatcccgtcccaaaagagatgggatcctgcgggattccatcccaattgaaaaaatttctattcttaatcgataatgagacgggatgggacgaaatttgtcaatcccactcccatcccgcatatgtaattgggataaaaaaaatgttctaattccgtccctaaatttttttatggaacaaaaatatgtctcaatctcatcccattgggaAAAATTATCATCCCTAGTAGCatc	t	C.prem_hap1_03	8910844	8910844	DEL	-		C.murc_hap1_04	18643280	18643499	-	-	C.prem_hap1_04	22716332	22716343	CPL	-		C.murc_hap1_05	3248560	3249003	-	-	C.prem_hap1_05
C.murc_hap1_01	9238053	9250552	-	-	C.prem_hap1_01	25172527	25185082	DUP	copyloss		C.murc_hap1_02	5387185	5387761	-	-	C.prem_hap1_02	8679615	8679623	CPL	-		C.murc_hap1_03	8948118	8953469	-	-	C.prem_hap1_03	17747036	17752433	INVDP	copyloss		C.murc_hap1_04	18663907	18664868	-	-	C.prem_hap1_04	32272823	32273799	DUP	copyloss		C.murc_hap1_05	3252882	3253139	-	-	C.prem_hap1_05
C.murc_hap1_01	9238055	9250552	-	-	C.prem_hap1_01	23182026	23194559	DUP	copyloss		C.murc_hap1_02	5432537	5433775	-	-	C.prem_hap1_02	8724624	8724838	HDR	-		C.murc_hap1_03	8959073	8959929	-	-	C.prem_hap1_03	31951944	31952804	INVDP	copyloss		C.murc_hap1_04	18666717	18667326	-	-	C.prem_hap1_04	7807514	7808126	DUP	copyloss		C.murc_hap1_05	3267795	3269309	-	-	C.prem_hap1_05
C.murc_hap1_01	9249862	9250552	-	-	C.prem_hap1_01	9673509	9674196	DUP	copyloss		C.murc_hap1_02	5443230	5444124	-	-	C.prem_hap1_02	8734351	8734358	CPL	-		C.murc_hap1_03	8961818	8961818	T	TgtgagggctaaatattttttatatttaaaaatttttttTTTgggttattttttgctaccccccataagaatcgataaatgttatcgtataccctaatctttcgacaactatcggcgcacccccattccgttagaaattaccgttaaccttaacgattttgtcagacatctattgaaatcaccatagtgcccccacataaattgaattgactgcaagtgctggaattataagaatatattaataggcagttggcactttattttctttaaaaaaaagataattatagaatgtgtaaaaacaatgttaaatgttaaataaaaaataattacaattaaattaaagctttttttaaagaaattaaattaaaactaaaattaattggacattattcgtccttg…	C.prem_hap1_03	8922804	8923916	INS	-		C.murc_hap1_04	18667682	18667682	A	ATGATACAACCTTCCACATTCAGCTGGATCAACCGGATTATTTACGAGAAGGGCAGCCCATCGAGGAGTCTAATTGTGTGCAGCCCATGAAGGAAGCCTCATCACAAGTTGAAGTAGAAGTAGCTCGTGAGGAAGGGTATACTGGCACAAGAGTGAGAAGACCCCCTGGGTGGTTTAAAGATTATGTCGTATAGTGAAATTGATAGAGCTTTATATTTTGCTGGTTTATGTTGCTGTCATATTTTCTGTTACAAAGTTATGCTGAGCTGTATTCTTTTAAAGGCAAAAAGACAGAGGAGTATATGTATAGCATAACTAATTCGTGCAAAAGGAATCAAGAATgaatcatttctttttaacttttctctattcttctctcactctccatctctctcccca…	C.prem_hap1_04	22738982	22744555	INS	-		C.murc_hap1_05	3275672	3276641	Gggcaaagcttatgttacattggctgtaacaaacagccaatacacatgggtggttagattttgatatttcttaatctaatggattaattataagagatattatatgtcataaatatattatgactctaataaattatgactctaataaattacttgaaagatgttacaatgtataaattattagaacctctaataattttacaaaatatataaagtaataagttaccacattctaactatatacaaaaaggattttcttatgaaagattttaatcatttgatccgatcaataattcagacatgtgagaaaataatcaattaaattgaatttcactatatttataatataaattaggaaacccaaatttatttataaatgaaatagaaaaagcaaatgat…	G	C.prem_hap1_05
C.murc_hap1_01	9254060	9255501	-	-	C.prem_hap1_01	16775302	16776729	INVDP	copygain		C.murc_hap1_02	5446637	5447508	-	-	C.prem_hap1_02	18019309	18020180	DUP	copyloss		C.murc_hap1_03	9002855	9003837	-	-	C.prem_hap1_03	11826586	11827596	INVDP	copygain		C.murc_hap1_04	18672861	18674405	-	-	C.prem_hap1_04	24628583	24630126	DUP	copyloss		C.murc_hap1_05	3365868	3366196	ttttttttttaatactggtgacacaccagattacttaatatttacaaatagctatacattacattattacattaaattttatgaattacatacccagacaaaataatcctcacaaaacaatcagatatacattatattattacattaaattttatgaagtacataccgagacgaaataaccctcacaaaagagaaatgtttatactgcacttgcatttcgcaagaaagaaaagtttataaatGTTTAGATTTCATAATACTTTTGAGAGCTTGTGAGGACAGCAACCCAACCATTTGGACAAAGGCTTTGGCATCAAGATTACTTACTA	t	C.prem_hap1_05
C.murc_hap1_01	9355630	9358640	-	-	C.prem_hap1_01	9453998	9457008	DUP	copygain		C.murc_hap1_02	5453748	5455184	-	-	C.prem_hap1_02	6565290	6566740	DUP	copyloss		C.murc_hap1_03	9017149	9017470	-	-	C.prem_hap1_03	36865826	36866147	DUP	copygain		C.murc_hap1_04	18687955	18688231	-	-	C.prem_hap1_04	26615659	26615936	INVDP	copyloss		C.murc_hap1_05	3389497	3392464	-	-	C.prem_hap1_05
C.murc_hap1_01	9358640	9371135	-	-	C.prem_hap1_01	19752742	19765301	DUP	copyloss		C.murc_hap1_02	5455933	5457105	-	-	C.prem_hap1_02	32718598	32719749	DUP	copyloss		C.murc_hap1_03	9022534	9022711	-	-	C.prem_hap1_03	10329954	10330131	INVTR	-		C.murc_hap1_04	18690254	18690728	-	-	C.prem_hap1_04	12894920	12895381	INVDP	copyloss		C.murc_hap1_05	3392465	3399159	-	-	C.prem_hap1_05
C.murc_hap1_01	9358640	9371135	-	-	C.prem_hap1_01	11144878	11157376	INVDP	copygain		C.murc_hap1_02	5459012	5459772	-	-	C.prem_hap1_02	16270596	16271370	INVDP	copyloss		C.murc_hap1_03	9036509	9037440	-	-	C.prem_hap1_03	8998298	8998369	HDR	-		C.murc_hap1_04	18723324	18723751	-	-	C.prem_hap1_04	1184736	1185181	INVDP	copygain		C.murc_hap1_05	3396108	3396108	g	gattcatataaattattccccatccattcttgtgtctaaaatcattcttgtgtttaaaatcattttaattgattcaaacttactcattttactcaatatcttgaaaattcgaatttgtgcattttgagtatttcaaattaccacttccatagtgtgctctccttatggattttaccatagttttctattatattatgcacttacattttcatatgcattgttgctttcattgtggattgatgatgattattgtTTGATAtttggatgcaaatgttttattttgagcacaaaagataatcttggcaaatttttatgttggtatttctcttggctattcaaacacaagcaaaacttatggagtgtatatcaaaagaactttg	C.prem_hap1_05
C.murc_hap1_01	9371136	9403934	-	-	C.prem_hap1_01	9421205	9453987	DUP	copygain		C.murc_hap1_02	5468338	5468347	-	-	C.prem_hap1_02	8745076	8745817	CPG	-		C.murc_hap1_03	9085134	9085679	-	-	C.prem_hap1_03	825573	826119	DUP	copyloss		C.murc_hap1_04	18767599	18772776	-	-	C.prem_hap1_04	22883919	22889077	DUP	copyloss		C.murc_hap1_05	3397846	3399144	-	-	C.prem_hap1_05
C.murc_hap1_01	9410367	9410914	-	-	C.prem_hap1_01	12742318	12742864	INVDP	copygain		C.murc_hap1_02	5479130	5479419	-	-	C.prem_hap1_02	8756590	8756967	HDR	-		C.murc_hap1_03	9096219	9096224	-	-	C.prem_hap1_03	9064652	9065568	HDR	-		C.murc_hap1_04	18804067	18804656	-	-	C.prem_hap1_04	18951405	18951993	INVDP	copyloss		C.murc_hap1_05	3397846	3399160	-	-	C.prem_hap1_05
C.murc_hap1_01	9477296	9481236	-	-	C.prem_hap1_01	1981143	1985087	DUP	copyloss		C.murc_hap1_02	5481037	5482161	-	-	C.prem_hap1_02	8758636	8758646	CPL	-		C.murc_hap1_03	9101998	9102540	-	-	C.prem_hap1_03	9071267	9071321	CPL	-		C.murc_hap1_04	18812479	18812898	CTATGAGTAAAATAATTGATAATAAAAAATTGGAGATGGAATTTATTGACTATTATTATATTAACACCCCGAAACTTTGTTTGGCCAAACTTACAGATTGGACTTCTCTTCTACTATTCCCAGTTATGGGGCTTCTTCCCGCTATCCCAAGCTGTTTATGCCTTCCCTCAGGACTGTCTGATGCTTGAAAAGGATCGATCTTCAAGAATGTACAAATTGTCTTTATACTTCACATCGAGAATCATTGGTGATCTCCCAATGGAGCTTGCCCTTCCCACCATTTTTGTCACAGTAACATATTAGATGGCAGGGCTAAAACCCTCAGCTGTACATTTCTTAACAAACATCATTTTCCCTTCTACATAGTGTACTTGTATCGCAAGGCTTGCACCTTGtgtt…	C	C.prem_hap1_04	22896780	22896780	DEL	-		C.murc_hap1_05	3397940	3399144	-	-	C.prem_hap1_05
C.murc_hap1_01	9480888	9481237	-	-	C.prem_hap1_01	11103855	11104205	INVDP	copygain		C.murc_hap1_02	5485805	5486668	-	-	C.prem_hap1_02	11514569	11515432	INVDP	copyloss		C.murc_hap1_03	9107240	9112504	-	-	C.prem_hap1_03	29906926	29912194	INVDP	copyloss		C.murc_hap1_04	18819924	18820305	TTTTACGAGTGGAGAACGCTAAATGACTAGCTTTCCTCACAAAAGTTATAAAACAACAAAACCATTAAAGTGGCTTTGGAACTGGTACATTCAATAGCACTACAGAGAAAATTCTTCTGCTGTTTAACATGAGCACCGAGGGAGGCGCCGTCTTAGCAGGTAACCCATTGCTCTATCTAGCAACTGCATGCACTCCATTTTATGAATTGAAAAATATATTTTATAGCATCTGCCATTTTATGTATTCCTTCAGGAAGGAATGCAGcaccaagtcattacctgttcaaaattgaatccttttctttactgtctaaagcttcagtagagcaattaatcttggacaattttgaagcaggaggctacaaatggtatgCTTTCTTCG	T	C.prem_hap1_04	22903806	22903806	DEL	-		C.murc_hap1_05	3397940	3399144	-	-	C.prem_hap1_05
C.murc_hap1_01	9481296	9485230	-	-	C.prem_hap1_01	1981143	1985086	INVDP	copyloss		C.murc_hap1_02	5487525	5489865	-	-	C.prem_hap1_02	8767247	8769573	DUP	copygain		C.murc_hap1_03	9116205	9116205	A	Atgatgtgtttacttgtaggtttggggaataagaatgaaggaatgaaaataaaatttgtgtttacttgtcaaaatataatttggaaatgtgaataaaatgtatgggtcccacacaatttgtgaataaagaatgagaatcttattctcatgagggggggttgggaataaaaatgtgtgaatgaaaatgaaatataaatttacttttctatccttctaattttttcatatttcctaaattacccttgttcaaatcacaaataattttattattttaaatgtcattaataataattattattactattattattaaattttatcaattttattattttagttattattattaattattattattattattattttcattaatattatcattattaacaatat…	C.prem_hap1_03	9073328	9074124	INS	-		C.murc_hap1_04	18855383	18855692	-	-	C.prem_hap1_04	12458402	12458716	DUP	copyloss		C.murc_hap1_05	3398020	3398488	-	-	C.prem_hap1_05
C.murc_hap1_01	9589635	9590403	-	-	C.prem_hap1_01	16116638	16117405	INVDP	copygain		C.murc_hap1_02	5491294	5491979	-	-	C.prem_hap1_02	29551195	29551878	DUP	copyloss		C.murc_hap1_03	9142978	9148759	-	-	C.prem_hap1_03	16671346	16677136	DUP	copyloss		C.murc_hap1_04	18869664	18882199	-	-	C.prem_hap1_04	8921130	8933672	DUP	copyloss		C.murc_hap1_05	3399160	3400924	-	-	C.prem_hap1_05
C.murc_hap1_01	9640054	9647785	-	-	C.prem_hap1_01	14791100	14802573	DUP	copyloss		C.murc_hap1_02	5497460	5508983	-	-	C.prem_hap1_02	33826987	33837849	INVTR	-		C.murc_hap1_03	9164352	9164352	t	tTTTGGTATGTTACGTTTTTATTTTTCCACACAATTTTTATGATTATAATTTATCGGATTTGGCATATATTTTTAGAGGAACGATACTCTGgtacaaattaatgtatcgttaattgattagttgaattaaatatctattagctcacatgatttatttttattattttatatttttattcaactaataaattaatatcacatcagtttgtataaaataaatttgtacaaaaatttgtaactgtatcatcactcATATTTTTATACTTtagtactaagagtgatgatacagccacaaacttattttgtataaatt	C.prem_hap1_03	9116349	9116661	INS	-		C.murc_hap1_04	18903183	18903633	-	-	C.prem_hap1_04	23002865	23003321	DUP	copygain		C.murc_hap1_05	3401140	3401416	-	-	C.prem_hap1_05
C.murc_hap1_01	9640055	9644123	-	-	C.prem_hap1_01	18955970	18960042	INVDP	copyloss		C.murc_hap1_02	5507809	5508541	-	-	C.prem_hap1_02	33827439	33827430	CPL	-		C.murc_hap1_03	9157087	9157256	-	-	C.prem_hap1_03	35862870	35863042	DUP	copygain		C.murc_hap1_04	18906491	18908062	-	-	C.prem_hap1_04	21893658	21895258	INVDP	copyloss		C.murc_hap1_05	3404988	3405252	-	-	C.prem_hap1_05
C.murc_hap1_01	9640055	9647785	-	-	C.prem_hap1_01	423233	430849	INVDP	copyloss		C.murc_hap1_02	5513335	5514992	-	-	C.prem_hap1_02	31880672	31882341	INVDP	copyloss		C.murc_hap1_03	9169194	9170004	-	-	C.prem_hap1_03	1523940	1524734	INVDP	copyloss		C.murc_hap1_04	18910225	18911031	-	-	C.prem_hap1_04	23006988	23007790	DUP	copygain		C.murc_hap1_05	3419192	3422247	-	-	C.prem_hap1_05
C.murc_hap1_01	9640055	9647785	-	-	C.prem_hap1_01	14446895	14454475	INVDP	copyloss		C.murc_hap1_02	5517336	5521672	-	-	C.prem_hap1_02	8771134	8775665	DUP	copygain		C.murc_hap1_03	9197757	9198597	-	-	C.prem_hap1_03	226532	227345	DUP	copyloss		C.murc_hap1_04	18911021	18917347	-	-	C.prem_hap1_04	23015993	23022326	DUP	copygain		C.murc_hap1_05	3428995	3429855	-	-	C.prem_hap1_05
C.murc_hap1_01	9640055	9647785	-	-	C.prem_hap1_01	17157587	17165176	INVDP	copyloss		C.murc_hap1_02	5572954	5573089	-	-	C.prem_hap1_02	8864998	8865007	CPL	-		C.murc_hap1_03	9227368	9228473	-	-	C.prem_hap1_03	9200239	9200391	HDR	-		C.murc_hap1_04	18973012	18978534	-	-	C.prem_hap1_04	9929379	9934842	DUP	copyloss		C.murc_hap1_05	3436869	3437552	-	-	C.prem_hap1_05
C.murc_hap1_01	9641008	9647057	-	-	C.prem_hap1_01	15306472	15312150	DUP	copyloss		C.murc_hap1_02	5586688	5588046	-	-	C.prem_hap1_02	16492896	16494357	INVDP	copyloss		C.murc_hap1_03	9248270	9248713	-	-	C.prem_hap1_03	14966001	14966444	DUP	copyloss		C.murc_hap1_04	18984797	18984797	t	tCActacaagaattaaggcctttagcaacaagttttttagcaacaaaattgtctttgttgcctcaagtgtgttatagcaacataaaaaatattttgttgccaaatacttaagaaataaattaatatttaattaaaatttttagcgacaaatatttcatcgctaaagacatacattatcaatgaattagctttttgttgctaaaagttttagcaccaaactaaatattttggtgccaaaacatttagtgacaaaatcgtcgttgccaaataggtttgtcacgagagagtgaccattgctgacaaaaaataatttgctgccaaatctatgtagttaaaattctaaatttaaagatttatcttcttgactttttgtgacaaaattagagttttgttgctaaa…	C.prem_hap1_04	23083567	23085068	INS	-		C.murc_hap1_05	3443539	3443547	-	-	C.prem_hap1_05
C.murc_hap1_01	9663478	9664280	gtggtagcgctcaatctattgaagaacatggtgatagtggaccaatgttgatcgtgaaccgcacattcttcactcttaaaggtcaagacaaagacaattggttacgacaaaacatttttcagattacttgcacaattaggggtaaagtatgtcgtatggtcatagactcaagtagttgcgagaatgtcatttcggaagaagccgtaacaaagttaaatttaaaaacagaactttatcaaactccatacaagctcacatggataaaaaaaagaaatcaagtgacagtatcaaaacgttacttagtttccttatctattggttcaatttataaagacaaaattttgtatgatgttgtggctatggatgcttgtcatctattattaggtagaccttggtaat…	g	C.prem_hap1_01	9738759	9738759	DEL	-		C.murc_hap1_02	5593062	5598308	TGTGAAGGAAGCTCACTATTCAAGCAGTTCAGTGAAGCCACATCAGCAGAAGATTATAGTGAAATAAAGGAGTTCAGCTGAGTTGGTTGAAATGCCGTTATACAGCTCATAGTTCGTTATGAAGAATTAGTTAGTTACATGTAGAAATCACGTGTGTAAACTTTGTATATAAAACATGAGCTTGTAAACAATATTCATTAATTCAATATACTGGAAAATTTTCATAGTTTTattttctcagaggttttccattaaaccaaacagattatctctgttatttttacatggtatcagagccacaatggctaactcaagcactgcaacttcaaatcaatcgatcatgaattcaattcaacCATTACAAACTTCATTTAccttcgcagccactgtgaaattaga…	T	C.prem_hap1_02	8895529	8895529	DEL	-		C.murc_hap1_03	9279883	9279883	C	CATTTGCGGGCTTTTGCTTCTTAAACGCCAAATGGCTTATGGCTGCTGCTTCTGCTTGCTTGTAAAGTTGCTTGCTTTTTCATTATTTCATTTTCACAAAACGTGTGCCATTATTTTATTATATCCACACATTAAAAAAATTATTTATTCCCCATTCATTAAAATCAACTATAGTGACTTCTAAAAATGCTAAAATTAATTTTAATTTTTTAAAATTACTTTTCAACTTTTTAAAAATATTTTTATCGAGACACTAAAAGTCTCAATATTAATTAACGATTCCACTCTTCTCTATTTTTGAATATAAAGATTGAAGAAAAACAAATTTGCTTTGACATGACTTGGCTTGCATTAACCGATAATATTAATGTCAATTACTCAATCA	C.prem_hap1_03	9251375	9251759	INS	-		C.murc_hap1_04	19104235	19105113	-	-	C.prem_hap1_04	28972764	28973642	INVTR	-		C.murc_hap1_05	3445773	3445773	A	AACTTATTTTCACGATATGCCAAAGGGAAAAAATAATGAAATTTTAAAATAACGTTTTACATCATAATTTGGTGTTCATCTGGTCATAGCAATTGAATTTTTCATAAATGTAAAAGAtttttttatttttttttttGAGATTTGACTTTTCtagagaagctaattcttggtgtagtaaaggaaaaacaataaaagttggtgaaagaaaataatgttttgtggaggttatttctaagatttttataggatgctcatggtaaaatcttaatatttaaaattcattaatggtttactaaaaattagtttagtaaataa	C.prem_hap1_05
C.murc_hap1_01	9708581	9715941	-	-	C.prem_hap1_01	15755612	15762950	DUP	copygain		C.murc_hap1_02	5616412	5616968	-	-	C.prem_hap1_02	8913459	8913468	CPL	-		C.murc_hap1_03	9294742	9295160	-	-	C.prem_hap1_03	4146829	4147247	INVDP	copyloss		C.murc_hap1_04	19150448	19150448	A	AGCTGTTGGACCAAAAATAAAATAAGTCTAATAAGGCCCAAATAAATTTAATCTCaataaggcccatctaataaatttcctcccacttaagcccacgaagtggtggacaaatcacctagaatgatcctcctaagtaacaaggtttcaaagcccaaaaggagccaaggtcctagattcctatcctaagacaaatcacttaggataaatcaactaggtggtaaggatttaaagtccaaaacgtgctaaggttctaggctcttatcttaggacaaaccttctaagtttgagggctcttatgatcccaaggtcttaataaaaataacctaaggataaaacgttccttcctctaatctgtagacaagtttgtatattcatgcgtcaatccacatgggccctaga…	C.prem_hap1_04	23260313	23268276	INS	-		C.murc_hap1_05	3454187	3454780	-	-	C.prem_hap1_05
C.murc_hap1_01	9708581	9715941	-	-	C.prem_hap1_01	11279191	11286560	INVDP	copygain		C.murc_hap1_02	5628622	5631403	-	-	C.prem_hap1_02	8925137	8928507	HDR	-		C.murc_hap1_03	9410641	9411446	-	-	C.prem_hap1_03	9383392	9383400	CPL	-		C.murc_hap1_04	19112877	19114089	-	-	C.prem_hap1_04	664263	665479	INVDP	copygain		C.murc_hap1_05	3475606	3476595	-	-	C.prem_hap1_05
C.murc_hap1_01	9779130	9779269	-	-	C.prem_hap1_01	9866102	9866107	CPL	-		C.murc_hap1_02	5640832	5641690	-	-	C.prem_hap1_02	8941196	8942054	DUP	copygain		C.murc_hap1_03	9418079	9418862	-	-	C.prem_hap1_03	37642644	37643441	INVDP	copyloss		C.murc_hap1_04	19287149	19288649	-	-	C.prem_hap1_04	23427395	23427403	CPL	-		C.murc_hap1_05	3482856	3483370	-	-	C.prem_hap1_05
C.murc_hap1_01	9717315	9719460	-	-	C.prem_hap1_01	8963899	8966086	INVDP	copygain		C.murc_hap1_02	5642429	5643351	-	-	C.prem_hap1_02	8940243	8941179	DUP	copygain		C.murc_hap1_03	9442284	9442345	-	-	C.prem_hap1_03	9413592	9414050	HDR	-		C.murc_hap1_04	19269572	19269967	-	-	C.prem_hap1_04	3624250	3624644	DUP	copygain		C.murc_hap1_05	3483902	3485865	-	-	C.prem_hap1_05
C.murc_hap1_01	9760373	9765197	-	-	C.prem_hap1_01	19615337	19620172	INVDP	copygain		C.murc_hap1_02	5832285	5833271	-	-	C.prem_hap1_02	19725248	19726234	INVDP	copyloss		C.murc_hap1_03	9493822	9494689	-	-	C.prem_hap1_03	21966465	21967331	INVDP	copyloss		C.murc_hap1_04	19269572	19270161	-	-	C.prem_hap1_04	30947873	30948461	INVDP	copygain		C.murc_hap1_05	3490356	3491434	-	-	C.prem_hap1_05
C.murc_hap1_01	9782707	9783162	-	-	C.prem_hap1_01	3593117	3593566	INVDP	copygain		C.murc_hap1_02	5871909	5872933	-	-	C.prem_hap1_02	9172078	9172096	HDR	-		C.murc_hap1_03	9497571	9499119	-	-	C.prem_hap1_03	28627262	28628810	INVDP	copyloss		C.murc_hap1_04	19326941	19326949	-	-	C.prem_hap1_04	23465928	23471974	CPG	-		C.murc_hap1_05	3493463	3494353	-	-	C.prem_hap1_05
C.murc_hap1_01	9783149	9785370	-	-	C.prem_hap1_01	2596723	2598961	DUP	copygain		C.murc_hap1_02	5890940	5891466	ATTCAATACAGAAACTGCAATTTTTGTTTTTACTCGGTTAGTTCTAAAAATCAAAATTTGAAATTAATAATATTCAATGACTTAAATGATCTCATTTCTGTTCTAATCCTGCATCAAAACGAATGAAAATTTAATACAATCTTTCCAAACCTTGATCAACTGTGAACTGGAAAAAAAGAAAAAAAAATGTAGATCTGAATTACACACTAGGATTTATGGTTTTATTTGTTGGCTCATCTTGGTTGATTGTAATCATTTACCGATGAGTTTATATGGTGCATTAATATGGGAAGTCTTTTTCATTGATTGATTCAATACAGAAACTCCAATTTTTGTTTTTACTCGGTTAGTTCTAAAAATCAAAATTTGAAATTAATAATATTCAATGACTTAAATGAT…	A	C.prem_hap1_02	9190168	9190168	DEL	-		C.murc_hap1_03	9510637	9511044	-	-	C.prem_hap1_03	9479955	9480565	TDM	-		C.murc_hap1_04	19331123	19332109	-	-	C.prem_hap1_04	33374822	33375808	INVTR	-		C.murc_hap1_05	3516724	3518095	-	-	C.prem_hap1_05
C.murc_hap1_01	9787282	9787771	-	-	C.prem_hap1_01	11734000	11734406	INVDP	copygain		C.murc_hap1_02	5880299	5881113	-	-	C.prem_hap1_02	33604498	33605306	INVDP	copygain		C.murc_hap1_03	9523576	9523583	-	-	C.prem_hap1_03	9493126	9493267	CPG	-		C.murc_hap1_04	19334295	19341621	-	-	C.prem_hap1_04	23478383	23478933	HDR	-		C.murc_hap1_05	3531420	3531420	t	ttaaaattaaatgtaaaaagtacaagaaaaatattttattatttatttcataataatttttatttatcattcaagttttcttataataatttttttatcattttataataactttcttatatatttattataagaaaatgtttataaaataaaaaattccaagaaaaataattttattattaatttttttcacatcaaaatatatatttcttatttttaatacttcattttttattttaatt	C.prem_hap1_05
C.murc_hap1_01	9809143	9809840	-	-	C.prem_hap1_01	11529179	11529874	INVDP	copygain		C.murc_hap1_02	5949182	5961988	-	-	C.prem_hap1_02	19240882	19253069	DUP	copyloss		C.murc_hap1_03	9531054	9531625	-	-	C.prem_hap1_03	9500611	9500625	CPL	-		C.murc_hap1_04	19346113	19346582	-	-	C.prem_hap1_04	23483358	23483363	CPL	-		C.murc_hap1_05	3534153	3534160	-	-	C.prem_hap1_05
C.murc_hap1_01	9849299	9849945	-	-	C.prem_hap1_01	11605801	11606449	INVTR	-		C.murc_hap1_02	5966819	5971755	-	-	C.prem_hap1_02	9300007	9304936	DUP	copyloss		C.murc_hap1_03	9540284	9546078	-	-	C.prem_hap1_03	9509153	9509163	CPL	-		C.murc_hap1_04	19347862	19347869	-	-	C.prem_hap1_04	23484621	23485097	CPG	-		C.murc_hap1_05	3545992	3547017	-	-	C.prem_hap1_05
C.murc_hap1_01	9871716	9872459	-	-	C.prem_hap1_01	27852761	27853491	DUP	copygain		C.murc_hap1_02	5976365	5976611	-	-	C.prem_hap1_02	16818500	16818746	INVDP	copyloss		C.murc_hap1_03	9549094	9549175	-	-	C.prem_hap1_03	9512154	9512755	HDR	-		C.murc_hap1_04	19351504	19352335	-	-	C.prem_hap1_04	20743653	20744483	INVDP	copyloss		C.murc_hap1_05	3548487	3548487	A	ATTTCATCAATCACTCCCAGCATCCATACACCTTCTATAAAGCCTAGTCTGATGTTATAAGCAACTATATACCCATCAGCAAGAAAAAAAGTATTATTAGAAATTAATAATTCACTTCCTCTAATAAGATTTATGTTGCATTTTCAACCAAATTGTAAAAGGATAAAAAGCAACCTCAAATCTAAACATTATATTTAGTCCAAATTTTTTAAAACGAAGCCAAACTAGaaaaaaaaaaaaaaaaaaaaaaaaaaaaaaaaaaaaaaCACTTTAGAGAAGCTACTTTATGCCATGCAAATAGAATCAATCAATGAAGATAAATAATTCAAATTCCAAGGAATTCTAAAAACTATCCATTAATAATGCAAATTCCAGGGAATTCTAAAAACTATCTATTTC…	C.prem_hap1_05
C.murc_hap1_01	9871720	9872459	-	-	C.prem_hap1_01	6038540	6039278	DUP	copygain		C.murc_hap1_02	5976717	5977248	-	-	C.prem_hap1_02	8777481	8778012	INVTR	-		C.murc_hap1_03	9550016	9551233	-	-	C.prem_hap1_03	9669094	9670325	DUP	copygain		C.murc_hap1_04	19352790	19354216	-	-	C.prem_hap1_04	21321604	21323024	DUP	copyloss		C.murc_hap1_05	3561818	3562460	-	-	C.prem_hap1_05
C.murc_hap1_01	9871720	9872459	-	-	C.prem_hap1_01	24691160	24691886	INVDP	copygain		C.murc_hap1_02	5993798	5993800	-	-	C.prem_hap1_02	9275343	9275698	HDR	-		C.murc_hap1_03	9570907	9571523	-	-	C.prem_hap1_03	344941	345565	TRANS	-		C.murc_hap1_04	19354146	19355081	-	-	C.prem_hap1_04	23704447	23705391	DUP	copyloss		C.murc_hap1_05	3564837	3565204	-	-	C.prem_hap1_05
C.murc_hap1_01	9920042	9920691	-	-	C.prem_hap1_01	11458760	11459407	DUP	copygain		C.murc_hap1_02	6049299	6049558	taaaaaaaattattagaaaagtttgaatgaacaagactatgattttgatccccttttatactaacccaagtgtcgtaaatttactaaaatagacaaatatgaaattttattttataataaaattctcgtaatcaaaatacggaaaacaacataaatggcacctaaatccgatatctaaaaaaagatataaatcttgaaagctacaggaaaaatatgaaaataactaaaaactacgaaacaacaagaaaaaaaatagtagt	t	C.prem_hap1_02	9330900	9330900	DEL	-		C.murc_hap1_03	9584518	9587211	-	-	C.prem_hap1_03	31643845	31646540	DUP	copyloss		C.murc_hap1_04	19360912	19362337	-	-	C.prem_hap1_04	21321604	21323023	DUP	copyloss		C.murc_hap1_05	3582789	3582824	-	-	C.prem_hap1_05
C.murc_hap1_01	9949349	9951292	-	-	C.prem_hap1_01	12093868	12095842	DUP	copygain		C.murc_hap1_02	6114283	6114692	-	-	C.prem_hap1_02	9396542	9396543	HDR	-		C.murc_hap1_03	9624670	9625315	-	-	C.prem_hap1_03	16178614	16179265	TRANS	-		C.murc_hap1_04	19368299	19369845	-	-	C.prem_hap1_04	24628582	24630126	INVDP	copyloss		C.murc_hap1_05	3589606	3590475	CCAGAATTTTAAGTCTTTTTTTTTTTAAAAAAAAAAAGATTGTGTACAGCACAAGCATACGTATAAGCATAAAAGAAATTTACAATTAAAATCAACATACAAGTCTAGAATTAAATCACAATGTAAAAAGAAATAATAATAATAGCTAAATAAAGTCTCCAGATTGTATGGAATATTTTTAACCTCGCACCACTAGGTTTCATATTTATTTACGTCAATTAGTTTACCACAAAAGTGAACCTTCACATGTATTTTTCCTTTTTGTCCATATAAATACAGCGCTGCTATATGCCCCGAACTTAACCCCGAATTTGCCAAAACGCTGCGTTTTAAAACGATCACTTTTCATTTTTAATTGCAATTGTGCAGCACGTGTGTGTGAGTTTTAAAACGGTCACT…	C	C.prem_hap1_05
C.murc_hap1_01	9964920	9965577	-	-	C.prem_hap1_01	7778052	7778703	DUP	copyloss		C.murc_hap1_02	6115160	6115979	-	-	C.prem_hap1_02	9397015	9398176	HDR	-		C.murc_hap1_03	9625326	9630539	-	-	C.prem_hap1_03	9596336	9601358	DUP	copyloss		C.murc_hap1_04	19489441	19489441	A	ATCTTTTGCTATTTTATCTGAAAATAGTTACATCTTTCACAAGTTGCATAAAGCCAAAGATAACAGTTGCTCTAACTTCTGGTTTCCTTTTAGCAATCTCACTAGGAATCAACAACAACATCAAAAACTACATTGCTTCTCCCTTCCCACTCTCCCATTTGATTTACACCCCCATGAGCTCACATAGTCACATATAATTAACTTTGCAACAAGCATATTACTGTTGTATTAATCAGTAACTCTTGGCCTCAATGCCTCGTTTTAGAGATTTTAACGTAAAAAATTTACAAAAAATATAAATGAAATTGTTTTCATATGTACCCCATGGTTTTTTTTTTTTTTCATGAAAGAATTGTATAGGCATATTGCTTTATTTTTGTTAGTCCCTTATTATTGTTA…	C.prem_hap1_04	23631934	23632792	INS	-		C.murc_hap1_05	3592655	3592691	-	-	C.prem_hap1_05
C.murc_hap1_01	9965579	9965876	-	-	C.prem_hap1_01	10059029	10059326	DUP	copyloss		C.murc_hap1_02	6164303	6166147	-	-	C.prem_hap1_02	9448068	9448571	CPL	-		C.murc_hap1_03	9630532	9632086	-	-	C.prem_hap1_03	18171635	18173186	DUP	copyloss		C.murc_hap1_04	19423335	19423603	-	-	C.prem_hap1_04	75188	75456	INVDP	copygain		C.murc_hap1_05	3607046	3607390	-	-	C.prem_hap1_05
C.murc_hap1_01	9965888	9966545	-	-	C.prem_hap1_01	7778052	7778703	DUP	copyloss		C.murc_hap1_02	6171285	6171682	-	-	C.prem_hap1_02	22795094	22795492	DUP	copyloss		C.murc_hap1_03	9632637	9638623	-	-	C.prem_hap1_03	20261800	20267785	DUP	copyloss		C.murc_hap1_04	19509284	19509933	-	-	C.prem_hap1_04	24462738	24463395	INVDP	copygain		C.murc_hap1_05	3618635	3619605	-	-	C.prem_hap1_05
C.murc_hap1_01	9969624	9969954	-	-	C.prem_hap1_01	19183721	19184047	DUP	copygain		C.murc_hap1_02	6183529	6183967	TTGATACGCTTGTCCTGCGACACAAGCAAATCAACTCAACAAAAcactcttcgagcgagtgccagctccaaaaacaaaagaattaagagcagaacaaaggttaagaggaaaggaaattccaaagaagaaagagaaccaaaatatttcattgccgtgccttttaaacattacaATACTTATATGCTGTTTTCCTCCAGCACCCTCTAACAGAAGGTTGTTACAAAATAGCAATGGTCAAGACAAAAATAAATATCAAATGAAAAGATTCTAGAAAGAGATCCACAACTTCCTTGCTCTCAAACAACATAATCCTTCAGCCAGCTGGGTGGTTTTCTCAATCGCGATAGGCCTGCAACTGGTTCTGTGTTGGGCCTAGTTGTATCTTCCTCCTGGTGTGGT…	T	C.prem_hap1_02	9470487	9470487	DEL	-		C.murc_hap1_03	9639059	9643828	-	-	C.prem_hap1_03	9593079	9597033	DUP	copyloss		C.murc_hap1_04	19509285	19509933	-	-	C.prem_hap1_04	3412358	3413005	DUP	copygain		C.murc_hap1_05	3624024	3624876	-	-	C.prem_hap1_05
C.murc_hap1_01	9974313	9977463	-	-	C.prem_hap1_01	22601453	22604600	DUP	copyloss		C.murc_hap1_02	6184701	6184709	-	-	C.prem_hap1_02	9471214	9472623	HDR	-		C.murc_hap1_03	9644634	9646309	-	-	C.prem_hap1_03	19248326	19250013	DUP	copygain		C.murc_hap1_04	19509285	19509935	-	-	C.prem_hap1_04	1792642	1793306	DUP	copygain		C.murc_hap1_05	3657879	3658119	TGGTCCTCTCTTTTGTTTTTCTCTGAAAAACAAAATGAGAGCTGAAAAGTGGGTCATCAGTGGCTCTTCCAAGTAACCCACATCAGTTGGGTTTCTCAGTTTTTTCAGCTTTTCTCTTTAGTCTGTTATCATTCGTCATAATCTTAGTCTACAGCTGAAGTAGGGGAGTTAAAAATTTGCTTCTGTGGTTTTTGAGTCCTGCAATCTTTTCaaaaaaaaaaaaaaaaaGCCCCCTTTTGTC	T	C.prem_hap1_05
C.murc_hap1_01	9976799	9981699	-	-	C.prem_hap1_01	3013112	3018020	DUP	copyloss		C.murc_hap1_02	6218319	6218753	-	-	C.prem_hap1_02	9506140	9507827	CPG	-		C.murc_hap1_03	9644634	9649871	-	-	C.prem_hap1_03	13533434	13538683	TRANS	-		C.murc_hap1_04	19558419	19558608	-	-	C.prem_hap1_04	27576692	27576883	TRANS	-		C.murc_hap1_05	3659171	3659183	-	-	C.prem_hap1_05
C.murc_hap1_01	9980848	9981443	-	-	C.prem_hap1_01	17089078	17089676	DUP	copyloss		C.murc_hap1_02	6219990	6220512	-	-	C.prem_hap1_02	9520109	9520629	DUP	copygain		C.murc_hap1_03	9649541	9649670	-	-	C.prem_hap1_03	19250001	19250130	INVDP	copygain		C.murc_hap1_04	19558419	19558608	-	-	C.prem_hap1_04	27576692	27576883	TRANSAL	-		C.murc_hap1_05	3664966	3665817	-	-	C.prem_hap1_05
C.murc_hap1_01	9994959	9994959	t	taagtttagttgtcttgatttctaaaatgtgattaataattatggagcttgaatagttgataatatgttcttataacttttgcatgccaatttggtaaacaaatcaaaacctctttgcgaagaataattttcaaaaaattaggtatgaacttagaatgatgaaatttattaatatctctaatcatgttattaatactattaaaattgatttcttgatgattttgatgattgatgattatatgtgtgttgcttgatgaattggtaaagttgttagtttgttataattgttgaagcttatatctttttaaccatgttgtgtatttgagaatttgttcat	C.prem_hap1_01	10087326	10087662	INS	-		C.murc_hap1_02	6223247	6229376	-	-	C.prem_hap1_02	9512647	9518728	DUP	copygain		C.murc_hap1_03	9650338	9650343	-	-	C.prem_hap1_03	9586108	9586972	HDR	-		C.murc_hap1_04	19614521	19617919	-	-	C.prem_hap1_04	22760027	22763443	INVDP	copygain		C.murc_hap1_05	3678812	3679636	-	-	C.prem_hap1_05
C.murc_hap1_01	9994589	9994802	-	-	C.prem_hap1_01	20931600	20931813	INVDP	copygain		C.murc_hap1_02	6229375	6253772	-	-	C.prem_hap1_02	25382042	25406434	INVDP	copyloss		C.murc_hap1_03	9660146	9660452	-	-	C.prem_hap1_03	9598097	9598098	HDR	-		C.murc_hap1_04	19783035	19788076	TTGTGAAGATATGTGTATATGGACTTAAATGAAGAAAATGGAAAAGTAGAgagctgttgtgcaaattgacttcagttgatggggtctatttgatatcttccgctgacgtggcatgaattcgttaTAATCTGTTATAACGAAGCCCAGCACACTGATATAAAACAGAGGCTGACGAATGGTGCCTCATACTGTGCTAATATCGTCTTCATTTGTTCATCATTTTGCATAGAATCTGTTTCATTGTGATCTGTGCATAATCTTCTGTAAATCACCTGTGATTGGGTTAGTTCTTGATCAATAATAATGAGTAAATTTTCCTTCTAAGTTTgctggtctgtgtcttttgttttgtctctggtttagcttctttgttctggtttttcttgattcgattgtgtt…	T	C.prem_hap1_04	23934164	23934164	DEL	-		C.murc_hap1_05	3725347	3725598	-	-	C.prem_hap1_05
C.murc_hap1_01	9995204	10007800	-	-	C.prem_hap1_01	25172529	25185082	DUP	copyloss		C.murc_hap1_02	6253773	6254897	-	-	C.prem_hap1_02	9518720	9519844	DUP	copygain		C.murc_hap1_03	9658431	9658599	-	-	C.prem_hap1_03	9585346	9585514	DUP	copygain		C.murc_hap1_04	19731992	19733472	-	-	C.prem_hap1_04	25811995	25813473	DUP	copygain		C.murc_hap1_05	3734360	3734580	-	-	C.prem_hap1_05
C.murc_hap1_01	10006418	10007800	-	-	C.prem_hap1_01	17262557	17263943	INVDP	copyloss		C.murc_hap1_02	6254931	6254931	t	ttattttgtacaaactgatgtagcatgataagattggttgaattaaatatcatttggcccacatgatttatttttattaatttatattttcattcaatcaatgaattaatgccacgtcagtttgtacaaaataaatttatacaagagtttgtggctgtatcattactcttTATTTTAGTTCATGTATATATTTTGATGGACCTTACTTGGTCCTAAAGATCAACAAAGACACGTTTAGCGGGGCCGACTTTACAATCATGTAGATTTAAGAGATTGAAGTAGAGGCTATAAAAAAAATTGGGATTAAAAAAATAAATCAATTGAAAATAATTAAACACATGGGAGTTTATAAAATTATAGAATTCTAGCT	C.prem_hap1_02	9533650	9534019	INS	-		C.murc_hap1_03	9661144	9662164	-	-	C.prem_hap1_03	32159864	32160881	DUP	copyloss		C.murc_hap1_04	19735678	19740603	-	-	C.prem_hap1_04	24320302	24325229	INVDP	copygain		C.murc_hap1_05	3751606	3752284	-	-	C.prem_hap1_05
C.murc_hap1_01	10042096	10045516	-	-	C.prem_hap1_01	10122160	10122169	CPL	-		C.murc_hap1_02	6269729	6269963	-	-	C.prem_hap1_02	9548911	9548916	CPL	-		C.murc_hap1_03	9682322	9687813	-	-	C.prem_hap1_03	9622021	9631607	TDM	-		C.murc_hap1_04	19925728	19927972	-	-	C.prem_hap1_04	24062240	24064525	DUP	copygain		C.murc_hap1_05	3758918	3758924	-	-	C.prem_hap1_05
C.murc_hap1_01	10051409	10062780	-	-	C.prem_hap1_01	9061199	9072448	TRANS	-		C.murc_hap1_02	6305015	6305870	-	-	C.prem_hap1_02	9583980	9584462	HDR	-		C.murc_hap1_03	9688537	9698600	-	-	C.prem_hap1_03	9645125	9655198	DUP	copyloss		C.murc_hap1_04	19947510	19948171	-	-	C.prem_hap1_04	5706658	5707317	INVTR	-		C.murc_hap1_05	3759348	3759348	A	AGCTTTTGTTTTTTGTTTTTTttttttattttgaactgattaagtatcaggttactgtattacacagagaatatacaactgctatgacagcaggtcattacactaatatttacgatcagatatatacatgggacttatattattacatttttaatctatgaagtacatgcccatccaaatacccctcacggaggagggatgtctccattccactcgcatttcgcaagggagaaagaacttataagaaatctcATCTTTTGTTAA	C.prem_hap1_05
C.murc_hap1_01	10062513	10062788	-	-	C.prem_hap1_01	30022	30297	DUP	copygain		C.murc_hap1_02	6306924	6308995	-	-	C.prem_hap1_02	8028529	8030536	INVTR	-		C.murc_hap1_03	9711626	9712069	-	-	C.prem_hap1_03	8161716	8162160	INVDP	copyloss		C.murc_hap1_04	19948236	19953049	-	-	C.prem_hap1_04	23010551	23015993	TRANS	-		C.murc_hap1_05	3769089	3769314	-	-	C.prem_hap1_05
C.murc_hap1_01	10062513	10063870	-	-	C.prem_hap1_01	13084881	13086239	INVDP	copyloss		C.murc_hap1_02	6318635	6319537	ATGTtgtgtttacttgctggagtgggagtgaggagtgtggattcctcccactccagcgtttacttcctctaaatgggaagggagtgggaatcccactccgtaggccccacccatttttggagtggggagtgggagtgggactcccattgggggaggtgggagtgggaatccactcccacctctcccttttttacccttttattttttttatttaatttaatttaatattttataattaataaaataaaataaatattattatatttatttgaataatattattatatttatttgaataataatattatatttaactaaataataatttgcattgattctaagttaaaattattttaaaataatattattatattaatagagaattaataaatgtaatat…	A	C.prem_hap1_02	9595143	9595143	DEL	-		C.murc_hap1_03	9712059	9714767	-	-	C.prem_hap1_03	9638851	9641582	DUP	copyloss		C.murc_hap1_04	19948236	19949317	-	-	C.prem_hap1_04	23010551	23011649	TRANSAL	-		C.murc_hap1_05	3772937	3773988	-	-	C.prem_hap1_05
C.murc_hap1_01	10094708	10094715	-	-	C.prem_hap1_01	10163712	10164551	CPG	-		C.murc_hap1_02	6352343	6352524	-	-	C.prem_hap1_02	6931151	6931332	DUP	copyloss		C.murc_hap1_03	9722983	9739614	-	-	C.prem_hap1_03	9632248	9648864	DUP	copyloss		C.murc_hap1_04	19948821	19949317	-	-	C.prem_hap1_04	23011144	23012258	CPG	-		C.murc_hap1_05	3774421	3775095	gaccacaggagtaagagaaaataattgtattactaatttattagagtacaatatttgagtaaaaaaatctcactttccaaaactcaaatacactcagtactctcacacacacttaaaaggaaaaaaaaaactctcaaatacatacactctctaattgctcacataacacttcttcacttgaattgttgctcttaattttttggataatttcaatgaatgattgctcttctatttataCTTGAACCTTGCCATTCGTGCCAACAAAAAGTCTAGAGCACCTTTCAAATATTCAAGGTTCTGGTGCCCAACTTTTCAAGTTTTGCATGTTTAACCACATGCATATGTCCATTTCCAAGATTTGGTGCCAATTTTTAAATACGTTTTGGCCAAATTTATTAA…	g	C.prem_hap1_05
C.murc_hap1_01	10144608	10144752	-	-	C.prem_hap1_01	10214471	10214480	CPL	-		C.murc_hap1_02	6352548	6352713	-	-	C.prem_hap1_02	6931684	6931847	DUP	copyloss		C.murc_hap1_03	9739610	9748092	-	-	C.prem_hap1_03	9637157	9645665	DUP	copyloss		C.murc_hap1_04	19948821	19953049	-	-	C.prem_hap1_04	23011761	23015993	TRANSAL	-		C.murc_hap1_05	3776134	3776534	ctaagagcatctccaaaagactcttcaaataagattctacttcttatttgaagagccatatcaatattaaacactccaaaagacacgttaatttagattattcaaataagatttgtttctcactctttaatattgccgagtaagtttctccctcttctattaatattttattattatttattaaaaatataagactgcaataattattatttatgtttcttttaaaaaatataataataattcaatttgatagtgggaaagatttgattaaaataatattaatttattcttatttggtgagtcttttggaggggattatatttttttatacacttatttgccacatcagtaagcaaattgaaatttgaagagtaaaatttaaaaaccctttcggagatg…	c	C.prem_hap1_05
C.murc_hap1_01	10103095	10105836	-	-	C.prem_hap1_01	14871677	14874106	INVDP	copygain		C.murc_hap1_02	6355420	6355427	-	-	C.prem_hap1_02	9629213	9629741	HDR	-		C.murc_hap1_03	9751282	9752197	-	-	C.prem_hap1_03	14256583	14257488	INVDP	copyloss		C.murc_hap1_04	19956711	19962699	-	-	C.prem_hap1_04	5707456	5714256	INVTR	-		C.murc_hap1_05	3789148	3789492	-	-	C.prem_hap1_05
C.murc_hap1_01	10103095	10105836	-	-	C.prem_hap1_01	23810227	23812685	INVDP	copygain		C.murc_hap1_02	6365126	6365128	-	-	C.prem_hap1_02	9639554	9639905	HDR	-		C.murc_hap1_03	9754648	9757289	-	-	C.prem_hap1_03	9659819	9662471	INVDP	copyloss		C.murc_hap1_04	19957416	19957460	-	-	C.prem_hap1_04	5712569	5713573	HDR	-		C.murc_hap1_05	3790228	3790498	-	-	C.prem_hap1_05
C.murc_hap1_01	10116738	10117143	-	-	C.prem_hap1_01	14870783	14871189	INVDP	copygain		C.murc_hap1_02	6410303	6410891	-	-	C.prem_hap1_02	16705636	16706221	DUP	copyloss		C.murc_hap1_03	9757294	9758450	-	-	C.prem_hap1_03	19324775	19325931	INVDP	copyloss		C.murc_hap1_04	19962048	19963817	-	-	C.prem_hap1_04	30650542	30652311	DUP	copyloss		C.murc_hap1_05	3791503	3792307	-	-	C.prem_hap1_05
C.murc_hap1_01	10129588	10133259	-	-	C.prem_hap1_01	20865628	20868955	INVDP	copygain		C.murc_hap1_02	6410960	6411863	-	-	C.prem_hap1_02	31805312	31806216	DUP	copyloss		C.murc_hap1_03	9757630	9758976	-	-	C.prem_hap1_03	29022861	29024170	INVDP	copyloss		C.murc_hap1_04	19964255	19968951	-	-	C.prem_hap1_04	28667408	28672086	DUP	copygain		C.murc_hap1_05	3792309	3797198	-	-	C.prem_hap1_05
C.murc_hap1_01	10156984	10157879	-	-	C.prem_hap1_01	10215301	10216196	DUP	copyloss		C.murc_hap1_02	6425704	6426207	AGAGCCAACAACAGCTCAGAAAGAAATAGCTTCCTGTCACAAAGCAAACAGGGCATTGATTCACATGAAGCAGCCCTTCACTCTGGACCTGTAAAGGACTATAACCCAGCATATCTACTGCAAAGTACACTAAAACATGGTGGGAAAAATGATCTTAAAATAACTCGCTTGCAATTACAACAGTCCTTTTTAAAAGCTCACTGATGTGATGCAACAAAGCTTCTTTTATGATATGCACAACTTTTTGGTTTGGCTTTGAGCACAATCAAAATCCAAAGACATCAATGAGTAAACAAAACAAAGCTAAGCAGATAAAGCCTTTGCAACAAAAATTGGACAGTAACTAAATGCATAAAAAAACAGAAGCATCAAGGTCAAGCTAACCTCAAAAGTAGCATT…	A	C.prem_hap1_02	9698975	9698975	DEL	-		C.murc_hap1_03	9763976	9764827	-	-	C.prem_hap1_03	9637408	9638262	INVDP	copyloss		C.murc_hap1_04	19976505	19977394	-	-	C.prem_hap1_04	24140949	24141832	DUP	copygain		C.murc_hap1_05	3797231	3801369	-	-	C.prem_hap1_05
C.murc_hap1_01	10222480	10231383	-	-	C.prem_hap1_01	4448913	4457807	DUP	copyloss		C.murc_hap1_02	6430474	6430474	G	GCactacaagaaaaatgacctactatgacaggtaaaactatcatactaggggatggatgacagttgttcataccgtcattatagccagcgttaagaattgatgacagaacaatacccgtcatagcctgtgatggatataaccagtcgcacaactatcataattttatttagagggaaatataataattttaaatttccatctttttttttgaatttcgcatgctatattttgaatttttagtgggaaatcttaaatttggcacgaaaatggaaactataattaattgatttttttcaattaattcagaaactgaaattataattaataaaaatgagtattttgttactaccatgaaatcattattattttaataaaaatcctgaaattgatttagaaat…	C.prem_hap1_02	9703226	9706215	INS	-		C.murc_hap1_03	9765558	9776722	-	-	C.prem_hap1_03	9653721	9664882	INV	-		C.murc_hap1_04	19980825	19988441	-	-	C.prem_hap1_04	30648961	30653687	INVTR	-		C.murc_hap1_05	3805629	3805968	-	-	C.prem_hap1_05
C.murc_hap1_01	10227823	10231383	-	-	C.prem_hap1_01	12129470	12132961	INVDP	copyloss		C.murc_hap1_02	6432632	6435169	-	-	C.prem_hap1_02	9722662	9722670	CPL	-		C.murc_hap1_03	9776550	9777363	-	-	C.prem_hap1_03	5926004	5926781	DUP	copyloss		C.murc_hap1_04	19983970	19987365	-	-	C.prem_hap1_04	30650044	30650542	HDR	-		C.murc_hap1_05	3817710	3818191	-	-	C.prem_hap1_05
C.murc_hap1_01	10235184	10235184	a	aattatgtcctatccacgaactaactaaataaaaaaattaatataaaaataattttactaccgatcaaattcaagattaaataagatttaaataaataaatttgttaaataaaattagaaaatacattaaaagtttcaaaatataacaaattaaaaagaaaaaaatcttatttatttaaatcagtacataaaaattaactgcataagaaattatatttatttattttatattattattaaataatatataatataatgttaatataattatattctaacatatttattcattagtaaatattaatatcatatttataagtttaattttttttaaataaatataaatatttttactgattcgtaaatttttacgaatttataaaaagactgccgtgtttt…	C.prem_hap1_01	10309490	10309959	INS	-		C.murc_hap1_02	6453516	6454133	-	-	C.prem_hap1_02	5258124	5258740	DUP	copyloss		C.murc_hap1_03	9777373	9787384	-	-	C.prem_hap1_03	9631595	9637683	INVDP	copyloss		C.murc_hap1_04	19987366	19989173	-	-	C.prem_hap1_04	30647862	30649677	INVTR	-		C.murc_hap1_05	3818587	3819448	-	-	C.prem_hap1_05
C.murc_hap1_01	10255521	10255988	-	-	C.prem_hap1_01	19573167	19573634	INVDP	copygain		C.murc_hap1_02	6486318	6486942	-	-	C.prem_hap1_02	17858068	17858693	INVDP	copyloss		C.murc_hap1_03	9788688	9789886	-	-	C.prem_hap1_03	14683322	14684538	INVDP	copyloss		C.murc_hap1_04	20001881	20003264	-	-	C.prem_hap1_04	21111147	21112527	INVDP	copyloss		C.murc_hap1_05	3825970	3825970	A	ACTCTGGCCTTATGTTCTGACGTTAACTTCTGTTTCTAAACCATATTATTTTGCACCTTTGTAGGTTCTCTTTCCACTATACCAAAGGGAGCAAGCTTTTTGTTCACCCTGGACCATTTGAAATGTGAAATCTTTACTGTTTTTCCTCTTAAGGTCAGACGCACTTGCCTCTCAATGAATTGAGTCTTACATTAACAAGTACTAAAGCATTGAGTTTTTAATTTTTAGTGGGATCATTTAG	C.prem_hap1_05
C.murc_hap1_01	10268045	10269009	-	-	C.prem_hap1_01	22687862	22688822	DUP	copyloss		C.murc_hap1_02	6534956	6535191	-	-	C.prem_hap1_02	9823404	9823410	HDR	-		C.murc_hap1_03	9789988	9790302	-	-	C.prem_hap1_03	7552324	7552658	INVDP	copyloss		C.murc_hap1_04	20132677	20132685	-	-	C.prem_hap1_04	24299336	24300318	CPG	-		C.murc_hap1_05	3847637	3847963	-	-	C.prem_hap1_05
C.murc_hap1_01	10277818	10278586	-	-	C.prem_hap1_01	26768815	26769582	INVDP	copyloss		C.murc_hap1_02	6568270	6570972	aAATTAGTATAACAATAACatttatttatttatttatattattatgatgatgatgatgatCACTAGCAATAATAAAAagtagtaattgtagtgattaataactataattaatattaatagtaacaatttatcatcatcatcatcaacaataaatttttcatcatcatcatcatcatcatcatcatcataataatataaggaaggataaaatggaaacttcatgatttaagtgaatgtaatatggtcactttaaggaatgcgaatctcattcccacctcccccatatgaatgagaattccagtaatcattcctaattttaggtggggtctaccactttaattctcatttatctttcattttagcaaataaacacattattcattcacattccttgattct…	a	C.prem_hap1_02	9856700	9856700	DEL	-		C.murc_hap1_03	9792900	9794051	-	-	C.prem_hap1_03	692376	693525	DUP	copyloss		C.murc_hap1_04	20172768	20172770	-	-	C.prem_hap1_04	24344598	24345072	HDR	-		C.murc_hap1_05	3868789	3869410	-	-	C.prem_hap1_05
C.murc_hap1_01	10292403	10292895	-	-	C.prem_hap1_01	25864780	25865261	INVDP	copyloss		C.murc_hap1_02	6571347	6571355	-	-	C.prem_hap1_02	9857074	9857763	CPG	-		C.murc_hap1_03	9794248	9794626	-	-	C.prem_hap1_03	7551538	7551906	INVDP	copyloss		C.murc_hap1_04	20197740	20197745	-	-	C.prem_hap1_04	24370051	24370154	CPG	-		C.murc_hap1_05	3872661	3872664	-	-	C.prem_hap1_05
C.murc_hap1_01	10317462	10318932	-	-	C.prem_hap1_01	20573048	20574522	TRANS	-		C.murc_hap1_02	6589188	6590496	-	-	C.prem_hap1_02	18412970	18414278	DUP	copyloss		C.murc_hap1_03	9794625	9795389	-	-	C.prem_hap1_03	29851349	29852113	INVDP	copyloss		C.murc_hap1_04	20166878	20167867	-	-	C.prem_hap1_04	868024	869000	DUP	copygain		C.murc_hap1_05	3882595	3882829	tttttttttttatattaatcatgaggtattttggggagggtcccaactatgggagacacttttaaattcgtaccacaattcagattagaagtctccactcgaaccgggaggcacatgttctctcaataaatacaattttcctgcgattcgaactgaaaaataaattcagtcaaatcacttaaaaggactctattaccaatagagccaatactttattggtTACTTATACGGTAGA	t	C.prem_hap1_05
C.murc_hap1_01	10326023	10332143	-	-	C.prem_hap1_01	9558627	9568242	INVDP	copyloss		C.murc_hap1_02	6590577	6590757	-	-	C.prem_hap1_02	20359806	20359986	DUP	copyloss		C.murc_hap1_03	9800587	9801258	-	-	C.prem_hap1_03	22284954	22285627	DUP	copyloss		C.murc_hap1_04	20176308	20177167	-	-	C.prem_hap1_04	24382325	24383201	DUP	copygain		C.murc_hap1_05	3893938	3893971	-	-	C.prem_hap1_05
C.murc_hap1_01	10328558	10328709	-	-	C.prem_hap1_01	26464594	26464745	DUP	copygain		C.murc_hap1_02	6590819	6592054	-	-	C.prem_hap1_02	16466753	16467990	INVDP	copyloss		C.murc_hap1_03	9802194	9802874	-	-	C.prem_hap1_03	19309137	19309828	DUP	copygain		C.murc_hap1_04	20207204	20208052	-	-	C.prem_hap1_04	24577331	24578174	TRANS	-		C.murc_hap1_05	3895137	3895138	-	-	C.prem_hap1_05
C.murc_hap1_01	10332149	10332561	-	-	C.prem_hap1_01	1984638	1985047	DUP	copyloss		C.murc_hap1_02	6655708	6667229	-	-	C.prem_hap1_02	8008814	8020301	INVTR	-		C.murc_hap1_03	9802194	9808504	-	-	C.prem_hap1_03	12330480	12336839	TRANS	-		C.murc_hap1_04	20207204	20208052	-	-	C.prem_hap1_04	24577331	24578174	TRANSAL	-		C.murc_hap1_05	3933613	3944242	Ttgttgagtacatacaagcaccaggtcgaccaggctactacttccgccctggtacggctcacctcaaccaaatggtgcaagcggagcgtggaggcgaatgtggcccgactagaaacgattgcccgaccagaaacgagagcccaaccagagatatatgccgagctgacacccgtttccgaaaagagcggaaacacgattccatagactcgtgacgcatgcgtttttcccggaaccgttatgaggctttcaatactgacagttacccatgatgtagcaattaaagctcgataactgaccattatccgaaaaaggagggaaggaagacagaaggggaatgtagaataacggctataaaaggaagaaaaaccgatgaagaaaggggacggaaaaaatgaagag…	T	C.prem_hap1_05
C.murc_hap1_01	10338367	10338367	c	ctatattatctattgagaaaaatatattagcgaaaatagaatatattatttaagaaagctagaaaaattgattttaaataaataactttttaataaaactaatacatatatttgacttcaaattttttaaaaggcctaattgaaacaattcacctgaggcccccaaaattagttgaaccgccccAGtatgtagtgttaagattatataaagtatcttgaaagtctaaagattaaatcattgtcccaaataattttagaaaaatattttattcaatcttgaacctttaatgtaatatagcatatattttttgtaatttattgaaaaatgttactaagtgcagacaattttcgtaagatatgactctataaaaactgtaatttactacaatatagagttta…	C.prem_hap1_01	10402609	10403151	INS	-		C.murc_hap1_02	6666026	6667221	-	-	C.prem_hap1_02	8569243	8570434	INVDP	copygain		C.murc_hap1_03	9806064	9808484	-	-	C.prem_hap1_03	13927836	13930289	INVDP	copygain		C.murc_hap1_04	20211590	20212444	-	-	C.prem_hap1_04	24519293	24520153	TRANS	-		C.murc_hap1_05	4066348	4067076	-	-	C.prem_hap1_05
C.murc_hap1_01	10350515	10350531	-	-	C.prem_hap1_01	10415299	10415874	CPG	-		C.murc_hap1_02	6714181	6714976	-	-	C.prem_hap1_02	28963570	28964372	DUP	copyloss		C.murc_hap1_03	9810759	9811540	-	-	C.prem_hap1_03	30069512	30070295	DUP	copyloss		C.murc_hap1_04	20211590	20212444	-	-	C.prem_hap1_04	24519293	24520153	TRANSAL	-		C.murc_hap1_05	4121290	4127856	-	-	C.prem_hap1_05
C.murc_hap1_01	10376057	10376065	-	-	C.prem_hap1_01	10441388	10441607	CPG	-		C.murc_hap1_02	6726107	6727306	-	-	C.prem_hap1_02	9998293	9998302	CPL	-		C.murc_hap1_03	9816159	9816421	-	-	C.prem_hap1_03	9677406	9677668	TRANS	-		C.murc_hap1_04	20213337	20224072	-	-	C.prem_hap1_04	24380142	24380151	CPL	-		C.murc_hap1_05	4129253	4129708	-	-	C.prem_hap1_05
C.murc_hap1_01	10436762	10436762	C	CTCACAATTGAACGCCGCAAAATTATTTTGGTTATCTCTGAAAGTTATTTATATTTTCCGCCCTAATTGGTAAATCTAAATTAAAATAAATGAGATGGGTTTGGGTATTATGGGAAGAGTGGTTTTACCTAATTTAAGTACCGTATTTTGAAAACAAAGCTTTGTTACTATTGATAAACATGTTAGGAAATTTAAAATGAAGATCGATTTCTCTTTTCTATTTTAAAACTATTTATCTATGTGAATTAAAAAAGTTGAGATTGCTATTGATTACGTGCCACAGAGGAGAAATTGAATATGCCTGATTGCTAATGAGCGTTGAGATGATCCCAACATCTCCCAACTCGAGGAATTGATCTCTCCCCGAGTTTTCACTAATTCAGAGCTTCTCAAAAAGAA…	C.prem_hap1_01	10502300	10507339	INS	-		C.murc_hap1_02	6763185	6764507	AggccatgtttggcatgccgcattatactgtattagcgctctgcattgcattaaaatatgacaatacgatgtttgacacttatctggtattgcattaaaaaaaaaattaatgcggaaaaccccgcataacggaaacccgagtgaaactcgggtttatacTGTATTAGTttcttcttcttcgtcttctctatttctctctctttctttttttcctttccctctcttcttcttcgtcttccctgttactctctctctctctttttgttttatttttttcctttccctctcttcttcttcttcgtcttccctattactctctctctctctttttgttttatttttttccttttcccctcttattcttcatcttctctgtttttctctcttttcttttttcct…	A	C.prem_hap1_02	10034181	10034181	DEL	-		C.murc_hap1_03	9816219	9816421	-	-	C.prem_hap1_03	9679755	9679957	DUP	copygain		C.murc_hap1_04	20228223	20228582	-	-	C.prem_hap1_04	3963176	3963536	INVTR	-		C.murc_hap1_05	4165684	4165841	-	-	C.prem_hap1_05
C.murc_hap1_01	10359879	10366470	-	-	C.prem_hap1_01	15719830	15726436	INVDP	copygain		C.murc_hap1_02	6774948	6776887	-	-	C.prem_hap1_02	13615858	13617840	INVDP	copyloss		C.murc_hap1_03	9816219	9816421	-	-	C.prem_hap1_03	9682044	9682246	DUP	copygain		C.murc_hap1_04	20231348	20231348	C	CTGAAAGAGTTTGTATATAGTGTTTGGTTTAAGAGAAACTAACAAGAAAATAAAAGAGAATCATAAAGAACCAGATCTGAAAATGATCATATTCTCATATATTTGAGTAATGATTACAACTTGTTATTTATAGTAAAAGATCAGAGGCGTCACGTAGCTTGTCAGTTTGTTGGATCTAATATGCATGCAGTACAGTTCGTTATCTTTGCTGCTGAGCTGGATAACTAACTCAACACACATAAGCAACAGCAGCTCCATTTAAATCAGATgctctcatctgtaccatattatcatactctgtaacatcctccctcaagctgaactgacctggatggacattcagcttgcttcttagatagtgaaactgattgaaggttagtgccttggtaagaacatcgg…	C.prem_hap1_04	24397345	24402421	INS	-		C.murc_hap1_05	4167368	4167641	-	-	C.prem_hap1_05
C.murc_hap1_01	10435071	10436023	-	-	C.prem_hap1_01	3353350	3354302	DUP	copygain		C.murc_hap1_02	6777747	6787337	-	-	C.prem_hap1_02	28252608	28262212	DUP	copyloss		C.murc_hap1_03	9816219	9816421	-	-	C.prem_hap1_03	9684333	9684535	DUP	copygain		C.murc_hap1_04	20243641	20244129	-	-	C.prem_hap1_04	24550997	24551499	TRANS	-		C.murc_hap1_05	4171299	4171299	a	actaaatttttatttagttagttcgtggattgaacataattaaaaattttcagtccgcaaacaaatccgtaaaatagtagattggatatggattgggtcaaatccgtatccgatccgcagatgtatgaattagatttggatttagattgaatttcatcaatccgtggattgaattaaattgaaaatttataatccgcaaaatcgtggatcgaatatggattgatgttcaatccgtaaaatccgatctgcgaatacccctaAAAATAAATATCATATTAAAAAGATTAAAATTAAAAAAGTATTGTACAAACATCCCTCAAATATTAAAAAAATCTTATTCTCaataataataataataataataataataataataataataataataataataatCTC…	C.prem_hap1_05
C.murc_hap1_01	10441039	10445029	-	-	C.prem_hap1_01	19367298	19371312	INVDP	copygain		C.murc_hap1_02	6886137	6886516	-	-	C.prem_hap1_02	14443777	14444156	DUP	copyloss		C.murc_hap1_03	9819939	9821081	-	-	C.prem_hap1_03	9661307	9662471	DUP	copyloss		C.murc_hap1_04	20243641	20244129	-	-	C.prem_hap1_04	24550997	24551499	TRANSAL	-		C.murc_hap1_05	4178275	4179420	-	-	C.prem_hap1_05
C.murc_hap1_01	10441041	10442239	-	-	C.prem_hap1_01	19066919	19068123	DUP	copygain		C.murc_hap1_02	6982332	6982332	T	TCTTAAGTTATATTTAATATATTTACAATCAAATAAAATTTATCTGACTTCACTATTTTAATATATTTTTATTCTAAAAAAAAAATTGATCATAATAAATTGGGCTTGAACAGGGTTGTTTTTGACTTCTGTTGGGCTGATATAGACTTGAAGACATGTGTTACTTATGCTGATATTGACTTCAAGATGGCATGCCACTGTCATAATAAATTGTATGCGTGAAGCATGTCTTCCAGAGATGTTGCTTTGAAGTTTGAACTGACA	C.prem_hap1_02	10258517	10258780	INS	-		C.murc_hap1_03	9825877	9826705	-	-	C.prem_hap1_03	9653040	9653865	DUP	copyloss		C.murc_hap1_04	20246480	20247035	-	-	C.prem_hap1_04	24409136	24409710	TRANS	-		C.murc_hap1_05	4179055	4179301	-	-	C.prem_hap1_05
C.murc_hap1_01	10441041	10443378	-	-	C.prem_hap1_01	18952722	18955057	DUP	copygain		C.murc_hap1_02	7070149	7070458	-	-	C.prem_hap1_02	5341919	5342228	DUP	copyloss		C.murc_hap1_03	9826709	9827479	-	-	C.prem_hap1_03	30286850	30287632	DUP	copyloss		C.murc_hap1_04	20246480	20247035	-	-	C.prem_hap1_04	24409136	24409710	TRANSAL	-		C.murc_hap1_05	4204463	4204741	-	-	C.prem_hap1_05
C.murc_hap1_01	10441041	10445029	-	-	C.prem_hap1_01	18894374	18898396	INVDP	copygain		C.murc_hap1_02	7112364	7112364	T	TGTTTTGGCCACTGCAAATTATGGGAGAATAAACAATGGGCCGGGTACCCTTAAGCCAACTTTTAACAATTTAAAACCTCCAAAGATAGTTCATTCATAAAGTTAATGATTGTACGTGCCTATTGAGAGAGACTATACTCTTTGAGTTTCTAGAGGGCTAATGGTCGGACTAGTGTTCATGTTAATGTGGGATGCTTGAAAAGGCAAAGTAATGCGTTCAGTATCAGCACACACGAACATGAGATGAACTATTTCGATACGGCAGGCATTGGCATGACAATGTTGCTATCTAATGTTACCACATCTCA	C.prem_hap1_02	10393995	10394302	INS	-		C.murc_hap1_03	9827503	9830915	-	-	C.prem_hap1_03	9639172	9642578	DUP	copyloss		C.murc_hap1_04	20247046	20247579	-	-	C.prem_hap1_04	24558481	24559026	TRANS	-		C.murc_hap1_05	4212858	4213006	-	-	C.prem_hap1_05
C.murc_hap1_01	10458759	10459184	-	-	C.prem_hap1_01	20871265	20871690	INVTR	-		C.murc_hap1_02	7120766	7125989	-	-	C.prem_hap1_02	19892544	19897786	DUP	copyloss		C.murc_hap1_03	9833965	9835373	-	-	C.prem_hap1_03	5655228	5656635	DUP	copygain		C.murc_hap1_04	20247046	20247579	-	-	C.prem_hap1_04	24558481	24559026	TRANSAL	-		C.murc_hap1_05	4217108	4217108	T	TATCAATAAAGTCCTTCCCAAATCCTTAATTGCATCGTTTTGAGTCTTTTCACTGCCTTAGCTAGAGAGAGTGAGTAAAAAGAGTTGAATAAAACCTTAGTAATTTTATTAGGAGATAGCTCAGTTCACCGTAGTCAACGACTAATAAAACAAAATTGAAAATTAGGGATCCTTAAATAATACAATTTTCAAATGTATGATCTCTGAGTAATTTTCTACAAACAACAAGGCTCAAATGCTAAATACGAAAACACACAAAAAATAAAAACGGAGCTTTCTGAATATGCTGGCCCATGCGTGGGgggaaatttacaccaatagccataaaaattttgactttttctatcttaaccccccaaacaaacttctatcaacattagccataaaaaagcctttgag…	C.prem_hap1_05
C.murc_hap1_01	10458759	10460053	-	-	C.prem_hap1_01	20871975	20873267	INVTR	-		C.murc_hap1_02	7122534	7133051	-	-	C.prem_hap1_02	22425434	22436039	INVDP	copyloss		C.murc_hap1_03	9833965	9835373	-	-	C.prem_hap1_03	5592429	5593836	INVDP	copygain		C.murc_hap1_04	20247583	20254478	-	-	C.prem_hap1_04	24564843	24570067	TRANS	-		C.murc_hap1_05	4227610	4227880	-	-	C.prem_hap1_05
C.murc_hap1_01	10459595	10462052	-	-	C.prem_hap1_01	10529833	10532259	DUP	copyloss		C.murc_hap1_02	7161581	7161957	-	-	C.prem_hap1_02	10431328	10431572	HDR	-		C.murc_hap1_03	9835365	9835981	-	-	C.prem_hap1_03	5659127	5659742	DUP	copygain		C.murc_hap1_04	20247583	20250391	-	-	C.prem_hap1_04	24564843	24567654	TRANSAL	-		C.murc_hap1_05	4239572	4239789	-	-	C.prem_hap1_05
C.murc_hap1_01	10461293	10462429	-	-	C.prem_hap1_01	2890932	2892074	INVDP	copyloss		C.murc_hap1_02	7172789	7173668	-	-	C.prem_hap1_02	33157733	33158601	DUP	copyloss		C.murc_hap1_03	9835365	9835981	-	-	C.prem_hap1_03	5589322	5589937	INVDP	copygain		C.murc_hap1_04	20250391	20252411	-	-	C.prem_hap1_04	24567654	24567976	HDR	-		C.murc_hap1_05	4244610	4246726	-	-	C.prem_hap1_05
C.murc_hap1_01	10462132	10463935	-	-	C.prem_hap1_01	2890265	2892081	INVDP	copyloss		C.murc_hap1_02	7176487	7178425	-	-	C.prem_hap1_02	10445404	10447949	HDR	-		C.murc_hap1_03	9883274	9884261	-	-	C.prem_hap1_03	13786996	13787983	DUP	copyloss		C.murc_hap1_04	20252412	20254478	-	-	C.prem_hap1_04	24567977	24570067	TRANSAL	-		C.murc_hap1_05	4246776	4250873	-	-	C.prem_hap1_05
C.murc_hap1_01	10463461	10464396	-	-	C.prem_hap1_01	6029066	6029985	INVDP	copyloss		C.murc_hap1_02	7213853	7214227	-	-	C.prem_hap1_02	5822514	5822888	DUP	copyloss		C.murc_hap1_03	9884260	9885235	-	-	C.prem_hap1_03	13541772	13542756	INVDP	copygain		C.murc_hap1_04	20248375	20248926	-	-	C.prem_hap1_04	24483788	24484339	DUP	copygain		C.murc_hap1_05	4250873	4252302	-	-	C.prem_hap1_05
C.murc_hap1_01	10464218	10467376	-	-	C.prem_hap1_01	10529261	10532378	DUP	copyloss		C.murc_hap1_02	7214234	7226886	-	-	C.prem_hap1_02	10515922	10540014	DUP	copygain		C.murc_hap1_03	9908636	9909093	-	-	C.prem_hap1_03	32902622	32903079	DUP	copyloss		C.murc_hap1_04	20249707	20252146	-	-	C.prem_hap1_04	24489443	24491915	DUP	copygain		C.murc_hap1_05	4252303	4254895	-	-	C.prem_hap1_05
C.murc_hap1_01	10466126	10467927	-	-	C.prem_hap1_01	2890274	2892078	INVDP	copyloss		C.murc_hap1_02	7214234	7234031	-	-	C.prem_hap1_02	10515922	10531440	DUP	copyloss		C.murc_hap1_03	9909246	9909397	-	-	C.prem_hap1_03	10419829	10419980	INVTR	-		C.murc_hap1_04	20251975	20252606	-	-	C.prem_hap1_04	24612848	24613472	DUP	copygain		C.murc_hap1_05	4253004	4254894	-	-	C.prem_hap1_05
C.murc_hap1_01	10467831	10468231	-	-	C.prem_hap1_01	20872033	20872432	INVDP	copyloss		C.murc_hap1_02	7222103	7222103	A	ATGTAATACCTGTGAATGtaaaatggcatgaggcggtgaaagagtttataagcaaaggaatatgttggaaacagaggaaaaacacatgcacgtgcaaaacagagagagagaagctgccaacttacccgatcttgacccgccggatccgacccgacccgcgactttaacccggacggatttcacgtttccgaccaccgttttggccgagcttggtaccgatctgaagcttagaagccgaccgtcgttcccctgccatcctcactgccgaaaacgaaccggaacgccggcgatcgaagcttgaaacccgcgactgcttcactttactccgccgagattttcgccggttttgagtgacaccaccggttggattttgttcctcatgactccctcttccatttc…	C.prem_hap1_02	10490225	10499040	INS	-		C.murc_hap1_03	9944856	9946125	-	-	C.prem_hap1_03	9807741	9807774	CPL	-		C.murc_hap1_04	20262047	20262054	-	-	C.prem_hap1_04	24435946	24436493	CPG	-		C.murc_hap1_05	4256100	4256116	-	-	C.prem_hap1_05
C.murc_hap1_01	10468185	10468904	-	-	C.prem_hap1_01	15074114	15074834	INVDP	copyloss		C.murc_hap1_02	7218792	7226886	-	-	C.prem_hap1_02	10507777	10515926	DUP	copygain		C.murc_hap1_03	9954029	9954637	-	-	C.prem_hap1_03	21441434	21442049	INVDP	copyloss		C.murc_hap1_04	20257675	20261721	-	-	C.prem_hap1_04	24578175	24583604	DUP	copygain		C.murc_hap1_05	4278486	4278486	t	tgccacttcggccttggtcgaagtggtgggctgctgcccccacaaaagtattgtgggggctaaatgttctttatatttaaaaatatttctctcttgtgaaatgcgagtagagtatggacatccctctcctgtgaggggttatttgtctgggcatgtacttcatagaattcaatgtaataatgtaagtctcaatcatgtatatctgattgtaaatatcagtataatatctctgttacaatagcagttattgtaaatatcggtgtaatacagtaatttgatgattaatcagtattaaaaaaaaaaaaTATCATTCTCGAA	C.prem_hap1_05
C.murc_hap1_01	10468672	10469149	-	-	C.prem_hap1_01	20871956	20872432	INVDP	copyloss		C.murc_hap1_02	7218792	7231784	-	-	C.prem_hap1_02	10531869	10542733	DUP	copyloss		C.murc_hap1_03	9980949	9981681	-	-	C.prem_hap1_03	6929018	6929752	INVDP	copyloss		C.murc_hap1_04	20262072	20266123	-	-	C.prem_hap1_04	24594419	24598482	TRANS	-		C.murc_hap1_05	4280010	4280615	-	-	C.prem_hap1_05
C.murc_hap1_01	10469150	10470289	-	-	C.prem_hap1_01	2890932	2892081	INVDP	copyloss		C.murc_hap1_02	7218792	7244385	-	-	C.prem_hap1_02	10519822	10533397	DUP	copyloss		C.murc_hap1_03	9980949	9981682	-	-	C.prem_hap1_03	846867	847593	DUP	copygain		C.murc_hap1_04	20262072	20266123	-	-	C.prem_hap1_04	24594419	24598482	TRANSAL	-		C.murc_hap1_05	4293309	4293317	-	-	C.prem_hap1_05
C.murc_hap1_01	10470358	10470859	-	-	C.prem_hap1_01	15561401	15561896	INVDP	copyloss		C.murc_hap1_02	7229060	7234031	-	-	C.prem_hap1_02	10503877	10507348	DUP	copyloss		C.murc_hap1_03	9991565	9993926	-	-	C.prem_hap1_03	9831513	9833063	INVDP	copyloss		C.murc_hap1_04	20264902	20266122	-	-	C.prem_hap1_04	24613279	24614502	DUP	copygain		C.murc_hap1_05	4306815	4306901	TTTCTTTCATCACCATGGCTTAATATTGCTTATCATTCTAATTCTTCATTATCCTGCCTAACTATTTGTGGGATCTTGATGACTTGG	T	C.prem_hap1_05
C.murc_hap1_01	10470850	10471408	-	-	C.prem_hap1_01	15074271	15074827	INVDP	copyloss		C.murc_hap1_02	7229060	7234032	-	-	C.prem_hap1_02	10540010	10543482	DUP	copyloss		C.murc_hap1_03	9991565	10000438	-	-	C.prem_hap1_03	17277053	17285162	INVDP	copyloss		C.murc_hap1_04	20269537	20270645	-	-	C.prem_hap1_04	24441086	24441950	TDM	-		C.murc_hap1_05	4308292	4313028	-	-	C.prem_hap1_05
C.murc_hap1_01	10471332	10472467	-	-	C.prem_hap1_01	2890932	2892074	INVDP	copyloss		C.murc_hap1_02	7233984	7242438	-	-	C.prem_hap1_02	10519347	10519393	CPL	-		C.murc_hap1_03	9992103	9992291	-	-	C.prem_hap1_03	16410469	16410657	INVDP	copyloss		C.murc_hap1_04	20271792	20272167	accagaatggttcccgcaaattccttcatgtacttctctcagtacgtaatctgcgttgtcctcatccaaacatcgaaggaaatgtagtgtatatcctcgtcgatacagtaccccatcaatcatcgtgtatctcgaggcctgggctctaaccttccgagctcgcagtttatctggtggtaacaccccgtctctgaggtatgaaattatcgggtccatccacgagcatttttgttctatccgcaacacccccaaattccgctcgatacttgggctggacttcacctccggagggaccgactttggcatttttgggtcggctactgctgccatcctggccaaaatgtctgctcgactattctgctccctagggatttgt	a	C.prem_hap1_04	24443098	24443098	DEL	-		C.murc_hap1_05	4320195	4320195	G	GaccaacaaagtgttggctccattggcaatggagtctccttaagtggtttgactgggtttgctccccagttcaaatcgcaggaaaatcacctttgttgggagaatctgtgcctcccgatttgagcgggaacttctagtctgaattataatacgggcttaaaggtacctctcataattgagactctccccaaaatacctcgtgattgatataaaaaaaaaaaaaTAGCAGCATCTCCT	C.prem_hap1_05
C.murc_hap1_01	10472049	10473847	-	-	C.prem_hap1_01	2890274	2892081	INVDP	copyloss		C.murc_hap1_02	7242391	7244385	-	-	C.prem_hap1_02	10507302	10509307	DUP	copygain		C.murc_hap1_03	10013417	10013417	g	ggctccgtttggtacaacttattaaatagagcttataacagtagagcttatagcagtagaacttataccaatagaacttgtagataaaaagtcattgggtgtttggttgtcaataaaaaaagtacttttgaaccattaaaatgtgtgatattttttatattatatatttttagaaaagctctatagcctctactcccaaaagctcaaattttaggttttactagtagaggtaaattagcttatttaagctaaaaaaactctattaaaaaaataaccaaacaccataaaaaattttaaaaagtacttatacgattaaataagcacttatggctcttaaataagtcataccaaacaggcactaa	C.prem_hap1_03	9872569	9872930	INS	-		C.murc_hap1_04	20266123	20277185	-	-	C.prem_hap1_04	4041457	4051513	INVDP	copygain		C.murc_hap1_05	4354238	4355307	-	-	C.prem_hap1_05
C.murc_hap1_01	10473266	10474510	-	-	C.prem_hap1_01	15073586	15074825	INVDP	copyloss		C.murc_hap1_02	7242399	7244385	-	-	C.prem_hap1_02	10543435	10545432	DUP	copygain		C.murc_hap1_03	10065124	10065563	-	-	C.prem_hap1_03	4629374	4629813	INVTR	-		C.murc_hap1_04	20272642	20277168	-	-	C.prem_hap1_04	24383496	24388020	INVDP	copygain		C.murc_hap1_05	4362719	4362727	-	-	C.prem_hap1_05
C.murc_hap1_01	10474372	10476164	-	-	C.prem_hap1_01	10529260	10531037	DUP	copyloss		C.murc_hap1_02	7244384	7250746	-	-	C.prem_hap1_02	21764161	21769210	DUP	copyloss		C.murc_hap1_03	10073744	10074736	-	-	C.prem_hap1_03	9953423	9954410	TRANS	-		C.murc_hap1_04	20277186	20280643	-	-	C.prem_hap1_04	24598478	24601935	DUP	copygain		C.murc_hap1_05	4368147	4369463	-	-	C.prem_hap1_05
C.murc_hap1_01	10475813	10479638	-	-	C.prem_hap1_01	10529260	10532820	DUP	copyloss		C.murc_hap1_02	7289183	7290793	-	-	C.prem_hap1_02	10583892	10583900	CPL	-		C.murc_hap1_03	10076111	10077283	-	-	C.prem_hap1_03	19172323	19173496	INVDP	copyloss		C.murc_hap1_04	20284960	20286607	-	-	C.prem_hap1_04	24470998	24472613	DUP	copygain		C.murc_hap1_05	4369479	4370025	-	-	C.prem_hap1_05
C.murc_hap1_01	10479280	10479877	-	-	C.prem_hap1_01	15074233	15074827	INVDP	copyloss		C.murc_hap1_02	7300259	7301112	-	-	C.prem_hap1_02	20949594	20950447	INVDP	copyloss		C.murc_hap1_03	10106544	10107132	-	-	C.prem_hap1_03	9964145	9964422	HDR	-		C.murc_hap1_04	20286005	20286556	-	-	C.prem_hap1_04	24612719	24613275	DUP	copygain		C.murc_hap1_05	4369926	4370408	-	-	C.prem_hap1_05
C.murc_hap1_01	10479761	10480092	-	-	C.prem_hap1_01	20872109	20872434	INVDP	copyloss		C.murc_hap1_02	7341042	7341616	-	-	C.prem_hap1_02	10633240	10633526	CPL	-		C.murc_hap1_03	10128262	10133896	-	-	C.prem_hap1_03	2887966	2893180	DUP	copyloss		C.murc_hap1_04	20286129	20289654	-	-	C.prem_hap1_04	24416325	24419828	DUP	copygain		C.murc_hap1_05	4376439	4376446	-	-	C.prem_hap1_05
C.murc_hap1_01	10480029	10483033	-	-	C.prem_hap1_01	10529261	10532239	DUP	copyloss		C.murc_hap1_02	7342423	7342430	-	-	C.prem_hap1_02	10634333	10634742	HDR	-		C.murc_hap1_03	10156146	10156419	-	-	C.prem_hap1_03	38185153	38185426	INVDP	copygain		C.murc_hap1_04	20286371	20289656	-	-	C.prem_hap1_04	24567652	24570922	DUP	copygain		C.murc_hap1_05	4377496	4378406	-	-	C.prem_hap1_05
C.murc_hap1_01	10481468	10483532	-	-	C.prem_hap1_01	10529260	10531305	DUP	copyloss		C.murc_hap1_02	7367281	7367931	-	-	C.prem_hap1_02	10039923	10040573	INVTR	-		C.murc_hap1_03	10164098	10169032	-	-	C.prem_hap1_03	9984709	9993555	DUP	copygain		C.murc_hap1_04	20293723	20294083	-	-	C.prem_hap1_04	24572068	24572421	DUP	copygain		C.murc_hap1_05	4377500	4378398	-	-	C.prem_hap1_05
C.murc_hap1_01	10481468	10487350	-	-	C.prem_hap1_01	10529260	10532239	DUP	copyloss		C.murc_hap1_02	7379589	7379594	-	-	C.prem_hap1_02	10671587	10671777	CPG	-		C.murc_hap1_03	10168102	10171459	-	-	C.prem_hap1_03	10013966	10017280	DUP	copygain		C.murc_hap1_04	20294590	20302028	-	-	C.prem_hap1_04	24613561	24621254	DUP	copygain		C.murc_hap1_05	4472023	4472513	tgtgaagccagaagttagttataatctgttatgaacttgctgaggtggctgatgagctggagttagtgggatccaattgaataagcagttagtcataacagcttagttcaaatagtggaaacacacgtgtggaagaagcaatataaatatgctgttttctgaagctcaagaaagagaggcttttacagctgcattacaaagagaaaaagtttagctttgagagtttgtaatctgtattgcgaagtcattgtaatcaaccattctggttcaataaaactcctgcccttgctggcatttgcagccgtggatgtaggttcctttgtggagctgaaccacgttagattcttggcttgattgcgagttctttattgttctgtgtttctttgtttctttgtttct…	t	C.prem_hap1_05
C.murc_hap1_01	10486991	10488815	-	-	C.prem_hap1_01	10529260	10531071	DUP	copyloss		C.murc_hap1_02	7386788	7388236	-	-	C.prem_hap1_02	10679020	10679030	CPL	-		C.murc_hap1_03	10171535	10173074	-	-	C.prem_hap1_03	11006862	11008404	DUP	copyloss		C.murc_hap1_04	20297820	20298614	-	-	C.prem_hap1_04	24630124	24630863	DUP	copygain		C.murc_hap1_05	4477149	4477395	-	-	C.prem_hap1_05
C.murc_hap1_01	10487951	10491083	-	-	C.prem_hap1_01	10529260	10532363	DUP	copyloss		C.murc_hap1_02	7397516	7397973	-	-	C.prem_hap1_02	10688321	10688540	CPL	-		C.murc_hap1_03	10174046	10174910	-	-	C.prem_hap1_03	3763220	3764086	INVTR	-		C.murc_hap1_04	20301681	20310517	-	-	C.prem_hap1_04	24477761	24484152	DUP	copygain		C.murc_hap1_05	4509240	4509249	-	-	C.prem_hap1_05
C.murc_hap1_01	10489514	10493036	-	-	C.prem_hap1_01	10529260	10532820	DUP	copyloss		C.murc_hap1_02	7450357	7452737	-	-	C.prem_hap1_02	18217076	18219456	INVDP	copyloss		C.murc_hap1_03	10175916	10176417	-	-	C.prem_hap1_03	9995505	9996004	DUP	copygain		C.murc_hap1_04	20307549	20309395	-	-	C.prem_hap1_04	24471480	24473353	DUP	copygain		C.murc_hap1_05	4510894	4514092	-	-	C.prem_hap1_05
C.murc_hap1_01	10493162	10493645	-	-	C.prem_hap1_01	20871949	20872436	INVDP	copyloss		C.murc_hap1_02	7452757	7454896	-	-	C.prem_hap1_02	18217294	18219457	DUP	copyloss		C.murc_hap1_03	10177366	10177699	-	-	C.prem_hap1_03	3081483	3081816	INVDP	copyloss		C.murc_hap1_04	20369747	20369946	-	-	C.prem_hap1_04	3662503	3662701	DUP	copygain		C.murc_hap1_05	4531958	4531987	-	-	C.prem_hap1_05
C.murc_hap1_01	10493280	10493756	-	-	C.prem_hap1_01	15561415	15561896	INVDP	copyloss		C.murc_hap1_02	7497984	7498781	-	-	C.prem_hap1_02	8588890	8589673	DUP	copygain		C.murc_hap1_03	10179596	10180032	-	-	C.prem_hap1_03	4629376	4629812	DUP	copyloss		C.murc_hap1_04	20377602	20377958	-	-	C.prem_hap1_04	1736687	1737043	INVDP	copygain		C.murc_hap1_05	4552342	4552349	-	-	C.prem_hap1_05
C.murc_hap1_01	10494084	10496965	-	-	C.prem_hap1_01	10529260	10532600	DUP	copyloss		C.murc_hap1_02	7579485	7583415	-	-	C.prem_hap1_02	10864791	10868745	DUP	copygain		C.murc_hap1_03	10200526	10200526	A	AGCGTTGTTATAAATAAAAGCTATTTATCACAAGAAAAAAAATTTGATGattataagttaatattgatagaatatttgtcctttggttctacattatggcataaatattatcgacaatagaatatttttacttgccatatacctatggtcaaaattctgaaagatatagatttactgtaaataagtacttcattgtcgttaatatttatattattacaaagagccgGAGATGAGTCACGAGATTTTA	C.prem_hap1_03	10076759	10077005	INS	-		C.murc_hap1_04	20379329	20380492	-	-	C.prem_hap1_04	14922925	14924092	INVDP	copyloss		C.murc_hap1_05	4563380	4575831	-	-	C.prem_hap1_05
C.murc_hap1_01	10496582	10497070	-	-	C.prem_hap1_01	20871949	20872436	INVDP	copyloss		C.murc_hap1_02	7593952	7594490	-	-	C.prem_hap1_02	10889118	10889123	CPL	-		C.murc_hap1_03	10206471	10206485	-	-	C.prem_hap1_03	10082992	10087225	HDR	-		C.murc_hap1_04	20415661	20416557	-	-	C.prem_hap1_04	26768400	26769296	DUP	copyloss		C.murc_hap1_05	4563385	4575830	-	-	C.prem_hap1_05
C.murc_hap1_01	10497063	10497341	-	-	C.prem_hap1_01	15561614	15561896	INVDP	copyloss		C.murc_hap1_02	7596547	7604752	-	-	C.prem_hap1_02	10891181	10893770	HDR	-		C.murc_hap1_03	10260905	10261602	-	-	C.prem_hap1_03	4166447	4167143	INVTR	-		C.murc_hap1_04	20427193	20427932	-	-	C.prem_hap1_04	27434598	27435354	DUP	copygain		C.murc_hap1_05	4582580	4584819	-	-	C.prem_hap1_05
C.murc_hap1_01	10501811	10502227	-	-	C.prem_hap1_01	21581756	21582173	DUP	copygain		C.murc_hap1_02	7606433	7606521	-	-	C.prem_hap1_02	10895462	10895895	HDR	-		C.murc_hap1_03	10260910	10261603	-	-	C.prem_hap1_03	5793739	5794432	DUP	copygain		C.murc_hap1_04	20461377	20469010	-	-	C.prem_hap1_04	24850906	24858396	INVDP	copyloss		C.murc_hap1_05	4591367	4592171	-	-	C.prem_hap1_05
C.murc_hap1_01	10533533	10534983	-	-	C.prem_hap1_01	12350673	12352123	INVDP	copygain		C.murc_hap1_02	7607891	7608744	-	-	C.prem_hap1_02	17142568	17143421	DUP	copyloss		C.murc_hap1_03	10270570	10271911	-	-	C.prem_hap1_03	32208675	32210029	INVDP	copyloss		C.murc_hap1_04	20471600	20473804	-	-	C.prem_hap1_04	24803185	24804158	CPL	-		C.murc_hap1_05	4647487	4647832	-	-	C.prem_hap1_05
C.murc_hap1_01	10533533	10540480	-	-	C.prem_hap1_01	17022889	17029827	INVDP	copygain		C.murc_hap1_02	7614232	7614618	ATGTTAACATTGGATTCTATAGAGTACTAGAGATCAAGATTAAGATTCTCATCCAAGTAGTTGATGATATTCCTTCTTTTTGATATGCTGTGCATACCTCTTAAATCACTCAAGAGACACCAATTTGATACTAAATTGCAAACAGaatgtattgtaggggtatttccttcatcaattaaaattgagtgaagatagtctttttctttacctaagagtgatgagtagacatccctcgaatatttgtgagggttaaaatctacacagagcttcattagcattgatgtaagttggtctcaataatagtctgatttgtaaatatcaattataatcttatgtaatatgagttgtagtttgagcaatactctcatgtaataaaaaaaaaaTGCA	A	C.prem_hap1_02	10902702	10902702	DEL	-		C.murc_hap1_03	10307987	10308423	-	-	C.prem_hap1_03	4629375	4629812	INVDP	copyloss		C.murc_hap1_04	20499319	20500113	-	-	C.prem_hap1_04	6069340	6070134	INVDP	copygain		C.murc_hap1_05	4657309	4657314	-	-	C.prem_hap1_05
C.murc_hap1_01	10533533	10540797	-	-	C.prem_hap1_01	18076125	18083388	INVDP	copygain		C.murc_hap1_02	7618575	7618881	-	-	C.prem_hap1_02	10906477	10908216	HDR	-		C.murc_hap1_03	10344647	10345262	-	-	C.prem_hap1_03	894024	894640	INVDP	copyloss		C.murc_hap1_04	20499319	20506034	-	-	C.prem_hap1_04	23375442	23382169	INVTR	-		C.murc_hap1_05	4667505	4667687	CGACTTGGCTAGTTCATATCTACACCGACGTGTCTATTTTTTGACCCTTAGATCTCTTCACCCCAAAACAAACTGCAGATTTACTAAAAAAATAGAGTTTGGGATGCTTAACTCTCTAGAGTTGGTCATTAAATCCATTAATTCAAAAGTTACATGTTTATAACTTATAAAATTTCATATTTA	C	C.prem_hap1_05
C.murc_hap1_01	10540797	10542129	-	-	C.prem_hap1_01	184354	185680	INVDP	copygain		C.murc_hap1_02	7616905	7617111	-	-	C.prem_hap1_02	33677359	33677565	DUP	copygain		C.murc_hap1_03	10358235	10359558	-	-	C.prem_hap1_03	10254391	10254405	CPL	-		C.murc_hap1_04	20506244	20510304	-	-	C.prem_hap1_04	9718851	9722920	INVDP	copyloss		C.murc_hap1_05	4680284	4682004	-	-	C.prem_hap1_05
C.murc_hap1_01	10540797	10548578	-	-	C.prem_hap1_01	15757375	15765149	INVDP	copygain		C.murc_hap1_02	7639887	7640141	-	-	C.prem_hap1_02	10929228	10929482	INV	-		C.murc_hap1_03	10370434	10370783	TATTTTGATAAGGCAATGATGACTAGCGCAAACCAAAAGTCGACTGTTCCCTAGGTCACTGCTAAAAGTGATAAAAAAATTTTAATCATAAGTAGAGAGAAAATTTTCAATAAAAATTCCTGCACTTTATAAAATGTAAGAGAACCCTTACAAGATAAATGACTACACACACACAAGTGCATACATGAAACCCGAACGCTTAAATCTATAAATAATTTTTATGCCAAGTAGATATTTGAAAAGTTATTCCCACACCAATCGAACAATCATCCGTCAAAGCTTCGGATGATGAGTATGGCCTAAGATTTGATTTTCTATTCCTTTCCTTAGCCAAAAAGATAAAATGCACA	T	C.prem_hap1_03	10265298	10265298	DEL	-		C.murc_hap1_04	20523827	20530592	-	-	C.prem_hap1_04	985159	991908	DUP	copygain		C.murc_hap1_05	4703985	4704396	-	-	C.prem_hap1_05
C.murc_hap1_01	10540797	10562262	-	-	C.prem_hap1_01	11651675	11664112	TRANS	-		C.murc_hap1_02	7710436	7710446	-	-	C.prem_hap1_02	10999581	11000704	CPG	-		C.murc_hap1_03	10366740	10370093	-	-	C.prem_hap1_03	10283582	10286902	DUP	copygain		C.murc_hap1_04	20523827	20530592	-	-	C.prem_hap1_04	33742204	33748941	DUP	copygain		C.murc_hap1_05	4708876	4712583	-	-	C.prem_hap1_05
C.murc_hap1_01	10548578	10557653	cactacaacaaatatggtctttggtaacattatattgtagcatttttttaaagaatgttaccaaatattaatttattgtaatattttctaaagtgatgctacctttgtagtatgaaagccattacattttggttttaatgacacttgataattactagtagcatttttgtatgtgctacatataatattgaattatatagcatctaggaaaagctacaagataagattaaataaaatagcatttgaaaaatgttaaggaatagtaataaatgtaataatattttaaaatagcattggtagcattctattggtagcattttgattgataaaatacaatagcatttgaaaattgctacaaggattgaagtattagTGAAAATTATAAAAATAAAAAATGGG…	c	C.prem_hap1_01	11659483	11659483	DEL	-		C.murc_hap1_02	7640548	7641496	-	-	C.prem_hap1_02	10928281	10929229	INVDP	copygain		C.murc_hap1_03	10375005	10377388	-	-	C.prem_hap1_03	19410625	19413018	INVDP	copyloss		C.murc_hap1_04	20818557	20822723	-	-	C.prem_hap1_04	25523823	25527309	INVDP	copyloss		C.murc_hap1_05	4714840	4716091	-	-	C.prem_hap1_05
C.murc_hap1_01	10541855	10548578	-	-	C.prem_hap1_01	28805807	28812548	INVDP	copygain		C.murc_hap1_02	7718935	7719505	-	-	C.prem_hap1_02	12418545	12419115	INVDP	copyloss		C.murc_hap1_03	10381426	10382620	-	-	C.prem_hap1_03	10343716	10344958	DUP	copyloss		C.murc_hap1_04	20902545	20902965	-	-	C.prem_hap1_04	25217914	25218096	HDR	-		C.murc_hap1_05	4727268	4727594	TTGTTAGTAATTGTTCGAGAAGGATCACAAGTAAACGATAATTGGTCCTATGGAACTACTCgatttcaggttcttgggctagattttttaactaatacgtggacggaggtcgagaacttgggcgatagagctctctttttaggccataattcttcgttttctgtcgatgcatccatttctcactgcaaggctaattgcatatacttcaccgatgattgtgttgatgcttattggtatattgcatgtaaaggaggaggaaaagatatgggaatttatgacctccaagaggaaaccattgaaccgttttttaagggggactcttacaaa	T	C.prem_hap1_05
C.murc_hap1_01	10562262	10567789	-	-	C.prem_hap1_01	18070565	18076130	INVDP	copygain		C.murc_hap1_02	7719288	7723926	-	-	C.prem_hap1_02	5482983	5487662	INVDP	copyloss		C.murc_hap1_03	10385080	10385920	-	-	C.prem_hap1_03	10325815	10326626	DUP	copyloss		C.murc_hap1_04	20888618	20888834	-	-	C.prem_hap1_04	1715399	1715614	DUP	copygain		C.murc_hap1_05	4765811	4766395	ggtggcgtttatttttttgtttgaaatctgaatagacctgaattagtctgcattctgaatatgtctgaatgtctgaatctgaataatatgtttgtttttagggctgaatctcagaaaataagtattaagttgtttatttttttcaacttaaaaagctaaaaatatgtacttttacatttgtatccttattaaatttgaatgtcaaataaataatatattaaataccataatattttaatatttataagtaaaactatattcaagtgataccataaatttcaaattttatcgtatataacataaaaaagaaaaaacaaggatatttttatgtggagtaaatatctacgggtgaattttgggatagacatgaaaaataaattataaaacaaggatattttt…	g	C.prem_hap1_05
C.murc_hap1_01	10566340	10567800	-	-	C.prem_hap1_01	15296575	15298022	DUP	copygain		C.murc_hap1_02	7762541	7762887	-	-	C.prem_hap1_02	15395608	15395954	INVDP	copyloss		C.murc_hap1_03	10387108	10387577	-	-	C.prem_hap1_03	10530720	10531189	DUP	copyloss		C.murc_hap1_04	20970171	20970947	-	-	C.prem_hap1_04	25291866	25292256	TDM	-		C.murc_hap1_05	4828861	4837902	-	-	C.prem_hap1_05
C.murc_hap1_01	10597750	10599726	agggcctgtttggtaccgttttcaaggctttgttttcatttttgtttccagagtacaaacataatacatgtttggtgggatgaatccaaaaataaattataaaacagagaattcgtattcgcatttacagttataaaattgagaacaacttaaacacgttctcaaacgaattacaaattaaattaaaaaatgaaccccaaaacaaAATCTGAAAGTTATCTTCCTCTCCCGAAATCTTATCCCCTCCCTCTCGTCATCTCTTCACAGCTCTCCCTTCTTCGTGGCTGTCATACTTCTCCTTCAACCACAACCCACCTGAACTGTGTACAGATCTCTCTGTCTCCTCCCTCTTCATCCAAGTCTACTTCATAGCTCTCTCACTCTCGGTGGCTGTTACTC…	a	C.prem_hap1_01	10612598	10612598	DEL	-		C.murc_hap1_02	7782578	7783131	-	-	C.prem_hap1_02	11066902	11066909	CPL	-		C.murc_hap1_03	10388398	10388795	-	-	C.prem_hap1_03	10420111	10420493	TRANS	-		C.murc_hap1_04	21021914	21022875	-	-	C.prem_hap1_04	25232859	25233831	DUP	copygain		C.murc_hap1_05	4838585	4838592	-	-	C.prem_hap1_05
C.murc_hap1_01	10614286	10616850	-	-	C.prem_hap1_01	10647956	10650520	DUP	copygain		C.murc_hap1_02	7789458	29733431	-	-	C.prem_hap1_02	11073424	33389119	INV	-		C.murc_hap1_03	10389168	10389453	-	-	C.prem_hap1_03	10317371	10317668	DUP	copyloss		C.murc_hap1_04	21053186	21054268	-	-	C.prem_hap1_04	18451673	18452750	DUP	copyloss		C.murc_hap1_05	4838937	4838937	C	CgccacttgggcttgtagcttagtggtgaaccattgccttcaaagttaagcatgactatgagggcaatggttcgagtccctacggactcaacctccctcaattaaacataattgtgtggagacttcttataacgtctttctcccttgcgaaatgcgagtggagtagagacattcctcctctgtgaggggtatttgaatgggcatatacttcatagaataaaaatgtaataatataagtctcatgtatatatatctgattgtaaatatcagtgtaatgacctgctgtcatagcagttgtatatatctctgtgtaatacagtaaccaacttatgcttaatcagtttcaaaaaaaagaAAAACATTTGCTTG	C.prem_hap1_05
C.murc_hap1_01	10635441	10635666	-	-	C.prem_hap1_01	16950497	16950722	INVDP	copyloss		C.murc_hap1_02	7806771	7807659	-	-	C.prem_hap1_02	33371872	33371864	CPL	-		C.murc_hap1_03	10392724	10393646	-	-	C.prem_hap1_03	10462840	10463725	DUP	copyloss		C.murc_hap1_04	21242251	21246128	-	-	C.prem_hap1_04	25562383	25562393	CPL	-		C.murc_hap1_05	4841671	4841671	c	ctattgatgcaagattctggttgtctgttcgtccatgaccaggacctctcctcaactaactcgaccaaaatgttgatgcaagattctggttgtctactcgtccacgactaggacctctcctcaactaactcaaccacgaccaggacctctccacacaagacctcttctctacagactcctgcgttcacagaaacaagtcagagcacgccaggtgttttcccggcgtaaaccctccgacgctcaagtcagaaacgtaggtttcgtctccctgggaaaatcggtcactaatcttatgccttgttttaatctctctctcaagagctcttttttctcttagtttttaatatcaaaaagtctaacccatttaccttcgttggctgcctttttataggctctctc…	C.prem_hap1_05
C.murc_hap1_01	10684357	10690921	caatggttgtattcctatctggatggctctaaggtgcaatcccttgtatccttgcaacttataccttgtaacctcattggtagagattatgggaaggtatgtttcttttgaactagaggagatggactggacagtgatttcgaaggatttatagatggttttaagcttaggttgtctgatggggattatggctctcaggtgattgagagtagggctgatatggtaatatctataagggtctaacggatcaagtttgaaggactgaaccaccctttcactgctttcatcctcttgggtttcataatggaaatttatggagggtgagctatcagttggaactctgatggctgaagtggatacttgatcagaaattggttggtttccatatctattactgtt…	c	C.prem_hap1_01	10699201	10699201	DEL	-		C.murc_hap1_02	7944847	7947912	-	-	C.prem_hap1_02	33234795	33233028	TDM	-		C.murc_hap1_03	10393950	10405736	-	-	C.prem_hap1_03	10536542	10543325	DUP	copyloss		C.murc_hap1_04	21136063	21137012	-	-	C.prem_hap1_04	26068335	26069276	INVDP	copygain		C.murc_hap1_05	4874252	4874936	-	-	C.prem_hap1_05
C.murc_hap1_01	10642000	10645266	-	-	C.prem_hap1_01	14802573	14805821	INVDP	copygain		C.murc_hap1_02	7954375	7955426	-	-	C.prem_hap1_02	33226587	33214262	CPG	-		C.murc_hap1_03	10421702	10435277	-	-	C.prem_hap1_03	10371268	10384981	DUP	copyloss		C.murc_hap1_04	21194059	21199614	-	-	C.prem_hap1_04	6104007	6109642	DUP	copygain		C.murc_hap1_05	4986326	4986334	-	-	C.prem_hap1_05
C.murc_hap1_01	10658693	10663915	-	-	C.prem_hap1_01	28019554	28024798	INVDP	copygain		C.murc_hap1_02	7979762	7980109	TTagtgcctgtttagtatggcttatttaagagccataaaggcttatttaatcgtataagcactttttaaaattttttataatgtttggttatttttttagtagagtttttttagtttagaaaaactttataacctctactagcaaaagcccaaaatttgagcttttgggagtagagattataaagcttttctaaaaatatataatataaaaaatatcacatagtttaatggttcaaaagtgcattttttattaacaaccaaacacccaatgactttttgtccaaaagctctattggtataagctctactgttataagctctatttaataagctgtaccaaacggagcc	T	C.prem_hap1_02	33189919	33189919	DEL	-		C.murc_hap1_03	10435285	10436482	-	-	C.prem_hap1_03	21799007	21800199	INVDP	copyloss		C.murc_hap1_04	21299696	21299697	-	-	C.prem_hap1_04	25622797	25623022	HDR	-		C.murc_hap1_05	4991744	4994415	-	-	C.prem_hap1_05
C.murc_hap1_01	10658694	10663915	-	-	C.prem_hap1_01	17071335	17076528	INVDP	copygain		C.murc_hap1_02	7988404	8004434	Ctgttgagtgttagaaaatgcatatttataaaggaaaaaaccttcattttacatttcaagtcttactaacaacccttacttttatatatttaaccttcttgtaatttaattacatgtgttttattttaattaagtattttatgtattttaggggcattatagtcatttcacaataaaggagaaatcagacggcaaaacggacatcacttttgaactcaggacggtcaaaaaccttaggaggagcataaaaggaaaaatggcactattcacatgtacggtactgtatacgttactgttcacgacactgttcacatagacggatgatgacgtggcattgaccgatgatgtggcattgactgatgaggtgtcacgatactgttggactaaaattcttatgta…	C	C.prem_hap1_02	33181602	33181602	DEL	-		C.murc_hap1_03	10437243	10437691	-	-	C.prem_hap1_03	10316289	10316298	HDR	-		C.murc_hap1_04	21345539	21346171	-	-	C.prem_hap1_04	25668996	25669297	CPL	-		C.murc_hap1_05	4997929	4998807	-	-	C.prem_hap1_05
C.murc_hap1_01	10658829	10663915	-	-	C.prem_hap1_01	12405005	12410006	INVDP	copygain		C.murc_hap1_02	8043938	8045195	-	-	C.prem_hap1_02	33142293	33141316	TDM	-		C.murc_hap1_03	10443045	10445366	TGCATCTGATAGCTTATTGTTTGTACATCGTATTGAAAAAATCACTGAAGCAAATCTCTGGTGGCTGATCAAATTATTTTCATTTTTTTAATAAAATAACTGACGGTATAATTCCAAAACTTTAAAGCCAAAATATCTCTCTATACAATAAACACTTAGTCTCGTGTATTCGTGATTAAATGAATCCCATTACAATCTAGTACGTCGTAGCTGTTCGTGTCCTTCCAAATGAAATCTTATATAATAGCTCATTACACAAGATCACCATAAAATAATCAAATAATAACAACCAAATTAAGCTACCATCCAAAGTTTAAAAATTTCGGCGGCATTTGCACCTTCTAGATTTAGGCTCCGTTTTGAATTTTATAGCTGGTAATTATAAGCTGCACAAGTTGT…	T	C.prem_hap1_03	10321791	10321791	DEL	-		C.murc_hap1_04	21358455	21358899	-	-	C.prem_hap1_04	8113020	8113464	INVTR	-		C.murc_hap1_05	5019363	5021958	-	-	C.prem_hap1_05
C.murc_hap1_01	10668543	10668998	-	-	C.prem_hap1_01	27713285	27713739	DUP	copygain		C.murc_hap1_02	8062836	8062837	-	-	C.prem_hap1_02	33123219	33123626	HDR	-		C.murc_hap1_03	10445590	10445599	-	-	C.prem_hap1_03	10322011	10322988	CPG	-		C.murc_hap1_04	21383449	21383449	t	tAATTTTAGTTAGCAGAATATTACCATGAGGGACTTTTAAACCGTTTGTTCTAAACACAATGTCTTTTAACATGTGCATATTGTGAGTCAAAACTTCACATCCTGATAAGACATAAATAAATTGCATATCTTGTGAACAAATTCCTAAGACGTTGTTGTAATTTAATTTTTCCTATTTCTATATTTTGGTTTATCAACCTCTAGAACATGAACCTTTATATATGTGTCATCTAATGCTCCCAGGCAATTATACATTATAAGAACAATAACATTATGAAAAATTTGTAAGTCAATGTACACAATTGTATGAGTGAGCGGTAGGTATCAAAGTAACATTACACGTAACTTAAGCCATTTCGATGTGGGGTCAGTTGAATTCTCTATCATCGGCTTATGTTT…	C.prem_hap1_04	25708650	25712820	INS	-		C.murc_hap1_05	5025481	5025849	-	-	C.prem_hap1_05
C.murc_hap1_01	10705396	10705877	-	-	C.prem_hap1_01	2596237	2596717	INVDP	copygain		C.murc_hap1_02	8076063	8077789	-	-	C.prem_hap1_02	33109962	33109955	CPL	-		C.murc_hap1_03	10447974	10447974	a	attttggacttttatgtcataattataaaacttttgatttttcttattttccatgaacaagaggggcctttaatgttaataacctaaaatcatatataagtcattatgcaagtcttgcgttggatgcaacggtgaatttgaaaatgacaaaaaatggggcaccaaaccctagaggcaacgtctggaccctaaAGTGACTCTCGAACCTTTCAAAAGAAATACTAAATAGGCCTTAAGTTGTACATATTTATACTATTTAAaagtgattttttaacaccaaaatcttttttcaatttttttttatattgttcagttgtaactttagtagaggtttaagagaataaataagttattttacctctcttaagaaaaactaaaattttgaacttttgaaagtag…	C.prem_hap1_03	10325371	10325846	INS	-		C.murc_hap1_04	21390756	21391375	-	-	C.prem_hap1_04	14484647	14485268	DUP	copyloss		C.murc_hap1_05	5034434	5035008	-	-	C.prem_hap1_05
C.murc_hap1_01	10774414	10778995	-	-	C.prem_hap1_01	10571619	10576195	INVDP	copyloss		C.murc_hap1_02	8106069	8106077	-	-	C.prem_hap1_02	33081531	33080416	CPG	-		C.murc_hap1_03	10445976	10446659	-	-	C.prem_hap1_03	16025256	16025935	DUP	copygain		C.murc_hap1_04	21455089	21455093	-	-	C.prem_hap1_04	25784775	25785700	HDR	-		C.murc_hap1_05	5042877	5043774	-	-	C.prem_hap1_05
C.murc_hap1_01	10777268	10784628	-	-	C.prem_hap1_01	9783055	9790414	DUP	copyloss		C.murc_hap1_02	8120757	8120782	-	-	C.prem_hap1_02	33065736	33048667	CPG	-		C.murc_hap1_03	10447680	10447973	-	-	C.prem_hap1_03	16025930	16026223	DUP	copygain		C.murc_hap1_04	21457742	21457747	-	-	C.prem_hap1_04	25788353	25788609	HDR	-		C.murc_hap1_05	5043843	5056748	-	-	C.prem_hap1_05
C.murc_hap1_01	10785478	10786837	-	-	C.prem_hap1_01	13084881	13086239	DUP	copyloss		C.murc_hap1_02	8128849	8128849	A	AGgtagtgtttactttttaaagtgggagtatggagtgtgaatttcttccactccagtgtttacttaccttaaaaaagggaggagtgggagtgggaatccgtgggtcccacctaattttggagtggggagtgggattcccactcccatggagagaggtgggagtgagaatccactcccccctcttcctattttatccttataattaaaataaataaataatatttaataaaataaataaataaataatatcatatttaataaaataaataatatcatatttattaaaaataataattatatcatatttattttattaaatttaataaaataaaaataaataaatattatatttaaattaataatattaaacattaattttaataaatattatttatttat…	C.prem_hap1_02	33039781	33040621	INS	-		C.murc_hap1_03	10451948	10452301	-	-	C.prem_hap1_03	10430233	10430583	DUP	copygain		C.murc_hap1_04	21458762	21463854	-	-	C.prem_hap1_04	25789624	25789629	CPL	-		C.murc_hap1_05	5067038	5067658	agagtcggactattaacactcctccaaaatcctattcaaacccctttttcaattatattccatttaatgccagaaatacccttttttttttctaaatgaacactcttttcatttatgaatttttcagtttataatatttttcttactctttagtcttaatatttgtattcctctcttcaaactttctctattaattaatttttaaagaaaaaatctaaaaaaaaaaaagagaacattataattagaaaataatgaaactttatgtgtctaatacaattttattccacctataaaattttcatttagcaattaatttgagaattcttaaaaaaattatttgcaattggataagattttatttagcttgtttttccactgtattgtatcttaattaagttg…	a	C.prem_hap1_05
C.murc_hap1_01	10805170	10805175	-	-	C.prem_hap1_01	10830436	10831621	CPG	-		C.murc_hap1_02	8165565	8166483	-	-	C.prem_hap1_02	33002923	33002916	CPL	-		C.murc_hap1_03	10457931	10460476	-	-	C.prem_hap1_03	10304239	10306802	DUP	copygain		C.murc_hap1_04	21469448	21469693	-	-	C.prem_hap1_04	25795236	25795239	HDR	-		C.murc_hap1_05	5071111	5071112	-	-	C.prem_hap1_05
C.murc_hap1_01	10808194	10808742	-	-	C.prem_hap1_01	10834640	10834646	CPL	-		C.murc_hap1_02	8255091	8267631	-	-	C.prem_hap1_02	32914259	32914254	CPL	-		C.murc_hap1_03	10458528	10458765	-	-	C.prem_hap1_03	10302264	10302503	DUP	copygain		C.murc_hap1_04	21471590	21472460	-	-	C.prem_hap1_04	1185230	1186096	INVTR	-		C.murc_hap1_05	5072683	5072683	A	Atgttgagtacataaaagtaccaggtcggccacgctaccattccgcacggatcgcctcggccaaagtgatatgagcagaacactgaggctaacatgagccgaccagagatgagtactgaccagaggtataagcagagccagtactcgtcccccaaacaaaaggcgaaaacacgatctcacagaatcacggcagttgtgctttcccagaaccgtgacggaagacgcaagatcccacgtttgcccataatgcagcagttagagtcccatactgtcccccaaaaggcggaacacgcaagatcccacgtttgcccataatgcagcagtcagagccccataccgtcccccaaaaagcagaaaattgggattcagaggaagcctataaaaaggtagccaacgaag…	C.prem_hap1_05
C.murc_hap1_01	10817490	10818199	-	-	C.prem_hap1_01	20667736	20668455	INVDP	copygain		C.murc_hap1_02	8292907	8293054	-	-	C.prem_hap1_02	32888934	32888926	CPL	-		C.murc_hap1_03	10466980	10467678	-	-	C.prem_hap1_03	10268142	10268849	DUP	copygain		C.murc_hap1_04	21495542	21496210	-	-	C.prem_hap1_04	25837499	25838163	DUP	copyloss		C.murc_hap1_05	5081335	5081335	g	gccacgaggttcagcttaggtatgagtacacccacacctccgtcctcttacttgagcaaagtaaggggtaagctactcaaaaTAttcggagagaacttcgaaagaataagaaagtgattggttggaccaattgcgctttcaacgtttgattgagatgttgcgatgatattttgattacctatttgtggggaatccgccatagtttccgagaaggacatgcaccaaatttgtggggaatccgcctgatgccgaatatttgttatggtaccgggggtaccctattttaaaaaaaaaaaaagaggtaccctagaaatttataagataacagtttagcccagcattcatttacaaaaaataaggatgcaaaatacaagaggactcggtggcatggtatcataa…	C.prem_hap1_05
C.murc_hap1_01	10877095	10877971	-	-	C.prem_hap1_01	18636981	18637849	INVDP	copygain		C.murc_hap1_02	8343724	8343729	-	-	C.prem_hap1_02	32838028	32836494	CPG	-		C.murc_hap1_03	10468275	10469755	-	-	C.prem_hap1_03	10449043	10450500	DUP	copygain		C.murc_hap1_04	21500754	21500760	-	-	C.prem_hap1_04	25830253	25835582	CPG	-		C.murc_hap1_05	5080420	5081335	-	-	C.prem_hap1_05
C.murc_hap1_01	10896384	10900537	-	-	C.prem_hap1_01	17741803	17745759	INVDP	copygain		C.murc_hap1_02	8405810	8418098	Ttgttgatgcgagattccggttctcctcgttctacgaccatgatctctgctcgatcaacttccccacgaccaggaggtctcctagtaacgcttcttctccagatatccctgcacacacagacaggtcagagtacgccggttgttctcccggcgcaaaccctccgacgctcaagtcagatatcaaggttcggggaacgcttgccacaggtcttatggctttttcgtggtttttttcttttatctcaaaaatgctaacccttttaccttcgttggctacctttttataggcttcctctgaatcccagttttccgcttttttcgagacggtctggggctctgactgctgcgttatgggcaaacgtggaatcttgcgtgttacgccatggttcaggggaaagc…	T	C.prem_hap1_02	32774471	32774471	DEL	-		C.murc_hap1_03	10474668	10474883	-	-	C.prem_hap1_03	10353930	10354361	CPG	-		C.murc_hap1_04	21504283	21506596	-	-	C.prem_hap1_04	25962203	25964519	DUP	copyloss		C.murc_hap1_05	5085583	5090919	-	-	C.prem_hap1_05
C.murc_hap1_01	10916584	10917383	-	-	C.prem_hap1_01	17746552	17747349	DUP	copygain		C.murc_hap1_02	8455511	8456203	cagttgaaacttttaatccattttccctatatatcgcatctcgaagtactctagaatcagaaactgaatcttcccatcccggtaacacaaatataaacatcatatcttgtgaacaaacccccaagacatttgttgcaatttcaccttttcttgttctatatcttagtttattaatttcgggtactcaaaccttgatgcaggttctatctaatgctttcaaacagttctataTCAACAAAAATTATTAGATTGATTAACACTAGTACATAAGGTCATGTTATAATTGTAAATGACATCTTAAAATTTAGGTACAACATACTTTGAAAAATTTCCATCTACCATATGTGCAATGTTCAGGCACATGTTCTGGAGATTTTAACAAGATGTATTATAGTCGCA…	c	C.prem_hap1_02	32736835	32736835	DEL	-		C.murc_hap1_03	10506147	10506581	-	-	C.prem_hap1_03	10385736	10385757	HDR	-		C.murc_hap1_04	21512220	21513103	-	-	C.prem_hap1_04	25921781	25922676	DUP	copyloss		C.murc_hap1_05	5086027	5088419	actagaaaatagaaccgcgcttcacgcagctttaaaaaaagaatttagtattatcattttttcttactttacacttgataaaactgataaaaaatatgaattgatttttttttagatgaggcagccttacaaaaaaccaaaaaaactattagtcagcaattcaaataaagaagcgatgcaagataaagaataaaatgagagaatatattatagagtgattttattcattccaattgtgtgtgtacaaaacaaaaagatgagctcttcttttatagttacataatcactccatgaaattaatgaaaaattatggatcataattccttgtgagatagtgggagttatagggaagctaaaggttgctaataggagatagtggggagactaagagatatatgt…	a	C.prem_hap1_05
C.murc_hap1_01	10997980	11000873	-	-	C.prem_hap1_01	17059231	17062029	INVDP	copygain		C.murc_hap1_02	8473284	8473284	T	Ttgttagcctatatggctataaatattgattttgatgataacaaaccacatgtatttattaagtaaagatgtatgaattgtgcttttataataagaaaatgatgttatggaattaaagcattttggactaaaatgaaagtaattttaaaatctttgatagtattttaaatttcggatttggacctatttgaaattatttaaatgtttttgggccattctataatttcataaagtttgggcgaagtcataatttcagaaagttgtgggtttgagaaagcattatttaaaattctgaaattggacctatttgcaaacttttataacgttttgggccatactacagttttataaagttttggggttaaaatgtaaatttcgggaaatattttactgtagcaa…	C.prem_hap1_02	32718596	32719748	INS	-		C.murc_hap1_03	10480500	10485052	-	-	C.prem_hap1_03	10450496	10455296	DUP	copygain		C.murc_hap1_04	21513106	21514060	-	-	C.prem_hap1_04	25927565	25928522	DUP	copyloss		C.murc_hap1_05	5090913	5093130	-	-	C.prem_hap1_05
C.murc_hap1_01	10997980	11001316	-	-	C.prem_hap1_01	11925485	11928818	DUP	copygain		C.murc_hap1_02	8529184	8529184	G	GCTTGAGGAACAAAACACCAATCAACCATCAATCGCATGAAAGAGTATATTTGCCGATTTGCAACAACACCCAAAGCTTAATTATAATCATTATTACATTTATAATTTACTCAAAAATAAAACATATTTTATTAAGATGTCTGCATCAGCTCTTTTAAATGGTGAGTCGATAGCTAGAGACAAAGTCAAAGACAGATATAAATGGGGACGGCCGGATTAATGATGGTCCCTTACACTTGTTGTCTCTTCATTGCATACGCAGCTAGAACTTTATTTCACAATTCAAGCTATGGGGAATTTAACCTTCACAATCAGAGAAAT	C.prem_hap1_02	32662430	32662750	INS	-		C.murc_hap1_03	10499692	10506172	-	-	C.prem_hap1_03	10309799	10316289	DUP	copygain		C.murc_hap1_04	21517976	21523036	-	-	C.prem_hap1_04	25951821	25956865	DUP	copyloss		C.murc_hap1_05	5096662	5106352	-	-	C.prem_hap1_05
C.murc_hap1_01	11000376	11000734	-	-	C.prem_hap1_01	18955514	18955872	DUP	copygain		C.murc_hap1_02	8535152	8541418	-	-	C.prem_hap1_02	32656467	32656460	CPL	-		C.murc_hap1_03	10516913	10521801	-	-	C.prem_hap1_03	10296707	10301390	DUP	copygain		C.murc_hap1_04	21523031	21523965	-	-	C.prem_hap1_04	25852977	25852984	CPL	-		C.murc_hap1_05	5116534	5117865	-	-	C.prem_hap1_05
C.murc_hap1_01	11047264	11052311	-	-	C.prem_hap1_01	5142618	5147674	INVTR	-		C.murc_hap1_02	8552282	8552282	t	tcactactagaaaaatgggctaccatgacagagaatatctgtcatccgaccctgtttatgacagagtttctatctgtcattgtagcccctctcacaaacctgtgacagtaatttatctatcataggtatatgtgacagcttatagctatcacaaatgtgtcacaacaaaagcaacgtcattttaatattttagtggtaaattttttttattgtgaaaaatcttttggcgggtattattaattcaattttaaattatggcgcgtaattatgtgtcacaactttatgattctaatatggtgtcacgatgtgatttttttaaacaataatattattaAAAGAATTTTTTTAAAATCATAAATTTGtaatattttaaataatattaatattattattattaaa…	C.prem_hap1_02	32636032	32645492	INS	-		C.murc_hap1_03	10538844	10541571	-	-	C.prem_hap1_03	10407983	10410080	DUP	copygain		C.murc_hap1_04	21551030	21551241	-	-	C.prem_hap1_04	5988634	5988846	DUP	copygain		C.murc_hap1_05	5125867	5126766	-	-	C.prem_hap1_05
C.murc_hap1_01	11062052	11063248	-	-	C.prem_hap1_01	11064630	11065827	INVDP	copyloss		C.murc_hap1_02	8554105	8554110	-	-	C.prem_hap1_02	32634135	32628691	CPG	-		C.murc_hap1_03	10541571	10550526	-	-	C.prem_hap1_03	33904804	33913707	DUP	copygain		C.murc_hap1_04	21559138	21563479	-	-	C.prem_hap1_04	25262664	25267009	DUP	copygain		C.murc_hap1_05	5126767	5127436	-	-	C.prem_hap1_05
C.murc_hap1_01	11085298	11085721	-	-	C.prem_hap1_01	11130479	11140547	HDR	-		C.murc_hap1_02	8555291	8571587	-	-	C.prem_hap1_02	32627508	32627523	HDR	-		C.murc_hap1_03	10549560	10550526	-	-	C.prem_hap1_03	19282230	19283175	DUP	copygain		C.murc_hap1_04	21567061	21571968	-	-	C.prem_hap1_04	2118410	2123302	INVTR	-		C.murc_hap1_05	5128002	5129709	-	-	C.prem_hap1_05
C.murc_hap1_01	11079718	11079893	-	-	C.prem_hap1_01	24563913	24564087	DUP	copygain		C.murc_hap1_02	8571750	8582755	-	-	C.prem_hap1_02	32627343	32626509	CPL	-		C.murc_hap1_03	10562798	10563465	-	-	C.prem_hap1_03	10407305	10407976	INVDP	copygain		C.murc_hap1_04	21584748	21584900	-	-	C.prem_hap1_04	1106783	1106935	INVDP	copygain		C.murc_hap1_05	5157053	5157274	-	-	C.prem_hap1_05
C.murc_hap1_01	11103871	11104680	-	-	C.prem_hap1_01	11171228	11171238	HDR	-		C.murc_hap1_02	8593752	8594402	AATTGTTCAACGGTGTCCGGAAAAGGCATTACAAGTGGAAAATAGCACAGCAGTAATGCATATAATCTGAAAACAAGGAGTGGAATAACATCTGACAAAAGTTTCTCACACACACCCCATCTGCAAGAATCAGTCTGGTCCTCTGGTATGAGTTTAGTCAATAAGTTCGCACGGCTTCGAGCATAAGCTACTAGCCTCTTTAGTTCCGTTACATCGAGATAGATACATGCCAATGAGGTAGGCCAGGAGCACCACAAGTAATAAGTCCACATGTATGCCACATAAATTTATAAGTATTGAACAGCACGTAAGCATAGGGTCTAAGATTGAAGAAGTTTCACCAAGGTGACCACTCTTGGTGGATAATTTAAACAAGAACTCTGTATATTCATTAGTTTG…	A	C.prem_hap1_02	32615560	32615560	DEL	-		C.murc_hap1_03	10563944	10570360	-	-	C.prem_hap1_03	10410047	10417822	DUP	copygain		C.murc_hap1_04	21584748	21584901	-	-	C.prem_hap1_04	3476426	3476579	INVDP	copygain		C.murc_hap1_05	5157271	5158486	-	-	C.prem_hap1_05
C.murc_hap1_01	11175806	11175817	-	-	C.prem_hap1_01	11251723	11252150	HDR	-		C.murc_hap1_02	8596505	8601966	TTGTCAAAGTCTTGGGCGGTGCCAAACCATTGGGAGAATGTCAAagtcttgggcggtgccaaaccatgaaaaatccacctaaattaaagtccaagtagatgccgctcaaggaaagaaaaaaaagagaaactttgacaaagaagaaagaggaaaaaaaataggtgccgcccaaagaaaacaaaatatatatatatattaaaataatagccaattttggctatataaaagaagctctccattttagtttctgcattcaatttgtgagagaaaaaccagagagttttgtagagcttaaataataaaagctcttgtgtttagtgatttgagagtttggatgtattggggttttggatagtaagctaaaatactacagcacttgtaacttcttttcactagtat…	T	C.prem_hap1_02	32613453	32613453	DEL	-		C.murc_hap1_03	10570635	10571431	-	-	C.prem_hap1_03	34473676	34474472	INVDP	copygain		C.murc_hap1_04	21584749	21584900	-	-	C.prem_hap1_04	1963280	1963431	DUP	copygain		C.murc_hap1_05	5180826	5181059	TGCCATTCGTGAtttatttattttttatattaatcacgaggtatcttggggagggtctcaactgtgggaggcacctttaagcccgtaccacaacttagattagaagtccccgctcgaaccgggaggcacatgttctcccaacaaaggcgacttccctgcgactcgaactgaggagcaaacccaatcaagccacttaacgggactccattgccagtggagccaacactttgttgg	T	C.prem_hap1_05
C.murc_hap1_01	11122156	11131941	-	-	C.prem_hap1_01	21706920	21716614	DUP	copygain		C.murc_hap1_02	8602759	8603186	-	-	C.prem_hap1_02	32612658	32612639	CPL	-		C.murc_hap1_03	10570635	10574772	-	-	C.prem_hap1_03	10242146	10246264	DUP	copygain		C.murc_hap1_04	21584749	21584900	-	-	C.prem_hap1_04	187506	187657	INVDP	copygain		C.murc_hap1_05	5216808	5216808	T	TttttttttttttttACATGAGACTATTTCTCTAATGATATtggaaaatttataaaaataaccataaaatttttgctattttcataattaaccctctcaatttttttctatcaacattagccaaacacacgcttttcttcccaaattacccttatttacaaaccaaaagcaactttcgtcaaaacttagtgcgacaggcgcctgtcgcaccaagcaaggcacgcctgtcgcaccaagtgccaagccttgcttggtgcgacaggcagTAGAAACATCTCTTCTCTCTTCTCCTCCGACAACCGCCAAGACGCCAAGGACTACCTCAAAGCCGTCTACGACTTGCAGACCGCCATGCACTATTTCATCACCCATCACTCCACTTCTAACAAGCTCGTACTC…	C.prem_hap1_05
C.murc_hap1_01	11195637	11232622	-	-	C.prem_hap1_01	11294218	11457467	INV	-		C.murc_hap1_02	8603652	8603672	-	-	C.prem_hap1_02	32605411	32612171	HDR	-		C.murc_hap1_03	10570635	10574772	-	-	C.prem_hap1_03	12109493	12113629	INVDP	copygain		C.murc_hap1_04	21584749	21584900	-	-	C.prem_hap1_04	4146848	4146999	INVDP	copygain		C.murc_hap1_05	5229971	5230316	-	-	C.prem_hap1_05
C.murc_hap1_01	11195732	11197181	-	-	C.prem_hap1_01	11457370	11456688	CPL	-		C.murc_hap1_02	8604471	8604480	-	-	C.prem_hap1_02	32604607	32603828	CPG	-		C.murc_hap1_03	10570635	10580966	-	-	C.prem_hap1_03	34474495	34485910	INVDP	copygain		C.murc_hap1_04	21584749	21584901	-	-	C.prem_hap1_04	398350	398502	INVDP	copygain		C.murc_hap1_05	5230064	5230314	-	-	C.prem_hap1_05
C.murc_hap1_01	11200065	11200076	-	-	C.prem_hap1_01	11453969	11440811	CPG	-		C.murc_hap1_02	8605124	8605496	CAGccacttgggcttgtagcccagtggtaaaccattgccctcaaagttaagcatgattatgagggcaatggttcgagtccccacggactcaacctccctcaattaaacataattgtatgcagacttcttataacgtatttctcccttacgaaatgcgagtgaagtagagacatccttcctctgtgaggggtatttggatgagcatgtacttcatagaataaaaatgtaataatatgggtcccatgtatatatatctgattgtaaatattagtgtaatgacctgctgtcatagcagttgtatatatctctgtgtaatacagtaaccaactgatgcttaatcagtttcaaaaaaaaaaAAAATCCCTCTCTTTCC	C	C.prem_hap1_02	32603172	32603172	DEL	-		C.murc_hap1_03	10571000	10581037	-	-	C.prem_hap1_03	33485482	33495624	DUP	copygain		C.murc_hap1_04	21599274	21604160	-	-	C.prem_hap1_04	23497456	23503297	DUP	copygain		C.murc_hap1_05	5231125	5231678	-	-	C.prem_hap1_05
C.murc_hap1_01	11208256	11219907	-	-	C.prem_hap1_01	11427849	11432505	HDR	-		C.murc_hap1_02	8608002	8625020	-	-	C.prem_hap1_02	32592294	32600645	HDR	-		C.murc_hap1_03	10574096	10581428	-	-	C.prem_hap1_03	33569501	33576848	DUP	copygain		C.murc_hap1_04	21630489	21630884	-	-	C.prem_hap1_04	25848661	25849056	DUP	copygain		C.murc_hap1_05	5238523	5238793	-	-	C.prem_hap1_05
C.murc_hap1_01	11220525	11224203	-	-	C.prem_hap1_01	11323546	11427238	HDR	-		C.murc_hap1_02	8626480	8626487	-	-	C.prem_hap1_02	32590833	32590168	CPG	-		C.murc_hap1_03	10580631	10581427	-	-	C.prem_hap1_03	33565415	33566232	DUP	copygain		C.murc_hap1_04	21645829	21652981	-	-	C.prem_hap1_04	24503287	24510415	INVDP	copyloss		C.murc_hap1_05	5270205	5270215	-	-	C.prem_hap1_05
C.murc_hap1_01	11225837	11227826	-	-	C.prem_hap1_01	11321010	11321941	HDR	-		C.murc_hap1_02	8632824	8634160	-	-	C.prem_hap1_02	32583394	32583766	HDR	-		C.murc_hap1_03	10581428	10581895	-	-	C.prem_hap1_03	10418354	10418825	DUP	copygain		C.murc_hap1_04	21647884	21652981	-	-	C.prem_hap1_04	22398577	22403693	DUP	copyloss		C.murc_hap1_05	5263143	5264423	-	-	C.prem_hap1_05
C.murc_hap1_01	11228251	11228256	-	-	C.prem_hap1_01	11320585	11299497	CPG	-		C.murc_hap1_02	8656609	8656614	-	-	C.prem_hap1_02	32561040	32560424	CPG	-		C.murc_hap1_03	10591936	10592951	-	-	C.prem_hap1_03	30934149	30935158	INVDP	copyloss		C.murc_hap1_04	21653031	21653574	-	-	C.prem_hap1_04	15672089	15672632	DUP	copyloss		C.murc_hap1_05	5348203	5349019	-	-	C.prem_hap1_05
C.murc_hap1_01	11229319	11229667	-	-	C.prem_hap1_01	11297128	11298434	HDR	-		C.murc_hap1_02	8694632	8694641	-	-	C.prem_hap1_02	32522400	32520876	CPG	-		C.murc_hap1_03	10601686	10603915	-	-	C.prem_hap1_03	10546141	10546402	HDR	-		C.murc_hap1_04	21653826	21665199	-	-	C.prem_hap1_04	15305130	15316451	INVDP	copyloss		C.murc_hap1_05	5357920	5358963	-	-	C.prem_hap1_05
C.murc_hap1_01	11259467	11260779	-	-	C.prem_hap1_01	9190878	9192219	DUP	copyloss		C.murc_hap1_02	8695405	8695405	t	tGGCCGCTTAATCTCCTCCTTTGTGGTGAAAAGTGAAAACCACCCAATTAAGTTGtttttattttatttggctgatttccttttgtttttattttatttcattttcagtcttctgcttattttatttttatgtttaaaattttcctattttttctgcttttctatttctctttATTTATGGTAGTTGTTTTTAAATTTTCccaacccaacaactcattgccgccaacaaaaaggacgtttctctggccggagaggccaatgtcttttatttggccgagttccttttgtttttattttatttcatttccagtcgtctgttcattttatttttatgttttaaattttcctaacttttatgtttttctatttcttttactttacggtagttgtttttcttat…	C.prem_hap1_02	32519330	32520112	INS	-		C.murc_hap1_03	10593496	10598589	-	-	C.prem_hap1_03	10393127	10398095	DUP	copygain		C.murc_hap1_04	21665200	21666601	-	-	C.prem_hap1_04	10979991	10981393	INVDP	copyloss		C.murc_hap1_05	5357924	5358963	-	-	C.prem_hap1_05
C.murc_hap1_01	11262830	11264188	-	-	C.prem_hap1_01	13084881	13086239	INVDP	copyloss		C.murc_hap1_02	8718188	8718820	Tggataatttttaaaaacctcccctgagatttgggcttgttgcaagtagatggcgagaattgatttatttgtaaaaaaccccctactgtcagttaagtttaacattgaccgttagttgaccatgcaaagacaatattacccttaacaatagtttgtaaacgaaaataactaaaaaaaaaccaaaattattggtgcaaaaagcacaaaccctattttttgacaattttatccttgtcaattctaaaaatttacaataccataagtaaagattatgactatttcatttttaaatttttaattttatctttcttgtaggaattttaaggaaatatcaataatttaaagaggattttttaattttttaattttaattttttataagaactttaagaaaatatc…	T	C.prem_hap1_02	32496634	32496634	DEL	-		C.murc_hap1_03	10604770	10605590	-	-	C.prem_hap1_03	15208827	15209647	DUP	copyloss		C.murc_hap1_04	21666602	21667427	-	-	C.prem_hap1_04	31283203	31284043	INVTR	-		C.murc_hap1_05	5357932	5358335	-	-	C.prem_hap1_05
C.murc_hap1_01	11263252	11265019	-	-	C.prem_hap1_01	9804320	9806099	INVDP	copyloss		C.murc_hap1_02	8724690	8724695	-	-	C.prem_hap1_02	32490736	32490213	CPG	-		C.murc_hap1_03	10647153	10647766	-	-	C.prem_hap1_03	8748370	8748984	TRANS	-		C.murc_hap1_04	21667955	21670534	-	-	C.prem_hap1_04	16320850	16323437	INVDP	copyloss		C.murc_hap1_05	5357933	5358963	-	-	C.prem_hap1_05
C.murc_hap1_01	11265022	11272393	-	-	C.prem_hap1_01	9783055	9790414	INVDP	copyloss		C.murc_hap1_02	8726130	8726490	ctccgtttggtacagcttattaaatagaacttataacagtagagcttataccaatagagcttatattaatagagcttttagacaaaaagtcattgggtgtttggttgtcaataaaaaactactttgaaccattaaactgtgtgataatttttatattatatattttttagaaaagctctctaacctctactttcaaaaactcaaattttggatttttgttagtagaggtaaattagcttatttaaactaaaaaaacttcactaaaaaaaaaaccaaacaccataaaaatttttaaaaatacttatgagattaaataagtacttataactcttaaataaatcataccaaacagacactTAAG	c	C.prem_hap1_02	32488793	32488793	DEL	-		C.murc_hap1_03	10648820	10649435	-	-	C.prem_hap1_03	21441435	21442049	INVDP	copyloss		C.murc_hap1_04	21673871	21684025	-	-	C.prem_hap1_04	12934686	12944593	DUP	copyloss		C.murc_hap1_05	5395281	5395287	-	-	C.prem_hap1_05
C.murc_hap1_01	11267837	11275188	-	-	C.prem_hap1_01	4669923	4677354	INVDP	copyloss		C.murc_hap1_02	8756901	8761391	-	-	C.prem_hap1_02	32455087	32458433	HDR	-		C.murc_hap1_03	10703457	10703457	G	GTGTTAAGGAAGCTCATTGAGCACGTGTGTCAATGATGAGTCAGCagttagttgagtaaagaagccagctcagcaaattctgttaatcatgttttacgttctgttcttcagttgttagtgatgcttttaattctgttgagatatatgagttagtataaatatgttgttattgtattttgtaaataataacgtgagattcaataaaagtaaaatagtttctaggaaaaaatctgatcattattttcttagcttccaaacaacttttacagtcacaattcaactttcaaacaATAT	C.prem_hap1_03	10664798	10665091	INS	-		C.murc_hap1_04	21706387	21706387	t	tGGCAATCCCTAACTTAGAGGGATCCCTACAAATATATATACATATGGGGatcaaaattgattggtgtgagtggttcggcactctcactccttaagagatgtcaggggttcaagtcatactctcgtatggagtcaccactttgtccagtactttaccccttatgggccgacccggtgtaagcggggattagtctaggttgtagtacaagcttaaaggtgcctcccacagttgaggcccactcagaaccacctcgtgattcaaaaaaa	C.prem_hap1_04	25993640	25993906	INS	-		C.murc_hap1_05	5449889	5449953	-	-	C.prem_hap1_05
C.murc_hap1_01	11287701	11287904	-	-	C.prem_hap1_01	15976020	15976222	INVTR	-		C.murc_hap1_02	8768075	8768427	aaaattataattataattaatttttttttTAGCCCGGGTTAGCTTACCTTTAACTTCGCCTCTAGGTATATATTATCGGTAATAATTCTTCGTCCTTGTTGAAGTAATAATACAGCTTAAAAGTCTAAGACTTTAATGAACTAAGAATGATATCATTTGAATTTTCCGTAGAAATCTTCTAAAGTAATTAAAGATAACAGTGATATGTGACAAGTTTTAATTTCATCACATACAACATAAATGAGTCAATTTAATAGTAAGACTGATTCTTCTCctagacaatttaggtagccgcttaaagtcctactaatgacagccccatatctttgatagactcatttaaaaaaaaaatg	a	C.prem_hap1_02	32448471	32448471	DEL	-		C.murc_hap1_03	10750101	10751095	TTTTTTGAggactcagctatcttacaacaattgcaaggtaccattaaattttgtcttttcttgatttcagtcctttaccattggatttagtaaaacagtagtttcaatggtagaaatttatccatttaaatattaacattacactctatgatatttattaaaagcacaaacaagttaaaaatttaaaagttttagcacgtaagtccggattgtttacaatttatattgtttaattagaagtgagtattaaaaataaaatttatttttaatattatatattttatttaaaagaataaatttttaatattgtttattttattaaaaataaatattatttattctattttatttaatattatttagtcatatgcttattattatctttattctttctaaaaa…	T	C.prem_hap1_03	10711715	10711715	DEL	-		C.murc_hap1_04	21731013	21731456	-	-	C.prem_hap1_04	31253014	31253436	INVTR	-		C.murc_hap1_05	5452030	5452038	-	-	C.prem_hap1_05
C.murc_hap1_01	11320949	11324495	-	-	C.prem_hap1_01	9138557	9142096	DUP	copyloss		C.murc_hap1_02	8807887	8810385	-	-	C.prem_hap1_02	32408904	32408814	CPL	-		C.murc_hap1_03	10762564	10762638	-	-	C.prem_hap1_03	10723182	10724838	CPG	-		C.murc_hap1_04	21732686	21733631	-	-	C.prem_hap1_04	16221131	16222076	DUP	copyloss		C.murc_hap1_05	5453152	5453376	-	-	C.prem_hap1_05
C.murc_hap1_01	11348567	11350125	-	-	C.prem_hap1_01	18650737	18652259	DUP	copygain		C.murc_hap1_02	8812565	8812598	-	-	C.prem_hap1_02	32406520	32398012	CPG	-		C.murc_hap1_03	10772589	10777533	-	-	C.prem_hap1_03	10735192	10740181	DUP	copyloss		C.murc_hap1_04	21733516	21733818	-	-	C.prem_hap1_04	16045554	16045856	INVDP	copyloss		C.murc_hap1_05	5458952	5459413	GGCCACTTCGGCTAATTATTCAATGACCCAAATAACTCATGTTCGTCCACTCTAATTTTTTCTACCGGCCATTTCGGCTTTGGGTCACTCATGTTCGTCCACTCTAATTCTTTCTACCGGccacttcggccttagccgaagtggtgggctgctgccctcacaagcattgtgagggcagcggttctagcccccacaaaagcattatgggggttaaatgttctttatatttaaaaaatcattctttcttgcgaaatgtaagtggagtatggacatccctctcctgtaaggagttatttgtccggacatgtacttcatagaattcaatgtaataatgtaagtcccaatcatgtatatctgattgtaaatatcagtgtaatatctctgttacaataacagtta…	G	C.prem_hap1_05
C.murc_hap1_01	11348567	11350125	-	-	C.prem_hap1_01	10869965	10871520	INVDP	copygain		C.murc_hap1_02	8825059	8826379	-	-	C.prem_hap1_02	32385545	32385539	CPL	-		C.murc_hap1_03	10780106	10814678	-	-	C.prem_hap1_03	10698671	10730291	DUP	copyloss		C.murc_hap1_04	21735897	21742082	-	-	C.prem_hap1_04	24559032	24564837	TRANS	-		C.murc_hap1_05	5479025	5479345	ATAATGAGTCCTCATTTGAATACACTCTTCTATTTTTTAATTCATTTTTGGATCTGCCTACTATGCATCTGGTGTATTCATGGTTCATTTTTACAGCAGTCAAGTTGTTTACATTTGGTCACATGTTCTGTAATCTCTTATTATCTCAATTGTTGCTTATTAGTGTTCCAAGTAATATACTCCATGTCACAAGTACTCTAATTGGTCTATTGTTGTCTCAACTACTAAACATTAAACCACAGATTTATTAAGAAACGTTTCCAATATATATAACTAAAGATTAATGTAACATATTAACATGATTTTCTGAAATACACCGTT	A	C.prem_hap1_05
C.murc_hap1_01	11355179	11355367	-	-	C.prem_hap1_01	10869778	10869968	INVDP	copygain		C.murc_hap1_02	8833655	8841525	-	-	C.prem_hap1_02	32378242	32365117	TDM	-		C.murc_hap1_03	10785111	10825792	-	-	C.prem_hap1_03	10705091	10734786	DUP	copyloss		C.murc_hap1_04	21735897	21740727	-	-	C.prem_hap1_04	24559032	24563861	TRANSAL	-		C.murc_hap1_05	5479704	5480423	-	-	C.prem_hap1_05
C.murc_hap1_01	11355179	11355857	-	-	C.prem_hap1_01	18652256	18652929	DUP	copygain		C.murc_hap1_02	8862332	8862332	g	gGACTGGTGttaagtaaataaaagcaccaggtcggtcatgctactatttccaccccggcatgaatcacctcagccaaatggtacgagcagagcaggggcaacacgagccgagccaagacgaatactgaccagaggtatataccgagccggtacccgtaccccaaaaagcggaagcacgatctcacataatcgcggcagttgcgctttcccagaaccgttgcgggagatgcgagatcccacgtttgcccatgatgcagcagttagagtcccatgaggggctgccactgcccaaaaaaggtgggatgaagggcaaacgggaacgtggggacagcggctataaaagaagaagaaatcgacgaagaaggggacagaaaaactgaaaagggggaaaacgctgcc…	C.prem_hap1_02	32333841	32344341	INS	-		C.murc_hap1_03	10823381	10824429	-	-	C.prem_hap1_03	811314	812363	DUP	copyloss		C.murc_hap1_04	21740320	21741125	-	-	C.prem_hap1_04	24563455	24563861	CPL	-		C.murc_hap1_05	5525207	5525215	-	-	C.prem_hap1_05
C.murc_hap1_01	11371238	11371471	-	-	C.prem_hap1_01	11599164	11599397	DUP	copygain		C.murc_hap1_02	8867028	8867036	-	-	C.prem_hap1_02	32329157	32322211	CPG	-		C.murc_hap1_03	10830876	10830876	A	AaaaagaaaaaaggtaaaaaatcaagagataatcaaggtatttctaagctaatgatgcatgtataattcagatctaacaaTCTAAAAAGTATCAAGTTCATGGGTGATTGTGAGCAAATGCTTCGAAATCtcaatgtatctgctgacacgataatatatttttatataacaactcgttcaattattaaaaagagatgagagcaaactttgtgaagttcatacaccgcgtgagacctaacaatatttccggtccacagtggtcattttcactcttttgttgtaaaataataaaataaataaataaataaagaataaaagaaatataataacattaacttccttcaaaattaaatatttctaaatagtggaaAAAAAAATAAGACAGCAGAATAATTGGGG…	C.prem_hap1_03	10740181	10740600	INS	-		C.murc_hap1_04	21740726	21742082	-	-	C.prem_hap1_04	24563455	24564837	TRANSAL	-		C.murc_hap1_05	5530140	5530769	-	-	C.prem_hap1_05
C.murc_hap1_01	11419688	11423316	-	-	C.prem_hap1_01	3754156	3757713	DUP	copygain		C.murc_hap1_02	8871248	8871609	-	-	C.prem_hap1_02	32317995	32317979	CPL	-		C.murc_hap1_03	10843800	10844483	-	-	C.prem_hap1_03	21434285	21434975	INVDP	copyloss		C.murc_hap1_04	21736571	21740727	-	-	C.prem_hap1_04	24484338	24488486	DUP	copygain		C.murc_hap1_05	5530146	5530768	-	-	C.prem_hap1_05
C.murc_hap1_01	11477500	11478201	-	-	C.prem_hap1_01	824291	824992	DUP	copyloss		C.murc_hap1_02	8881893	8881893	C	Ctgtttgggggatatacttcaacgagaccagccgtgacgagcagatacctggtaacagagtgtgcttcggcgaagaccagcagtgatgagcagacatctggtagcagggtctcgcgagcaagtatatactgtaagaatctggtagcaggggagcagaagtaggaatattctgcttgtccacgaatgcaccatccgcgaggccgatcttctgttagaagcataaagccattccagctaaggcttgagtcaaggagactcggtcaacgacagttggcgagacgtgctctccaacccgagaatcaaagcacgaaggccatacaaccacccacgattacagaagtggaatatccactttcgagaggtgggaggataacaggcgtgaatggagggaaggtctga…	C.prem_hap1_02	32296582	32307727	INS	-		C.murc_hap1_03	10850655	10851260	-	-	C.prem_hap1_03	34219388	34219982	DUP	copyloss		C.murc_hap1_04	21761190	21762380	-	-	C.prem_hap1_04	26337075	26338266	DUP	copyloss		C.murc_hap1_05	5539248	5540045	-	-	C.prem_hap1_05
C.murc_hap1_01	11569270	11570629	-	-	C.prem_hap1_01	10288583	10289937	INVDP	copyloss		C.murc_hap1_02	8892103	8892111	-	-	C.prem_hap1_02	32286354	32278054	CPG	-		C.murc_hap1_03	10851158	10851316	-	-	C.prem_hap1_03	10253242	10253400	DUP	copyloss		C.murc_hap1_04	21762368	21763966	-	-	C.prem_hap1_04	25298685	25300306	INVDP	copyloss		C.murc_hap1_05	5546372	5546624	-	-	C.prem_hap1_05
C.murc_hap1_01	11576718	11589176	-	-	C.prem_hap1_01	7829081	7841582	INVDP	copyloss		C.murc_hap1_02	8905531	8914308	-	-	C.prem_hap1_02	32264610	32264602	CPL	-		C.murc_hap1_03	10851270	10851630	-	-	C.prem_hap1_03	33371044	33371389	INVTR	-		C.murc_hap1_04	21763966	21764150	-	-	C.prem_hap1_04	10342909	10343093	DUP	copyloss		C.murc_hap1_05	5558491	5558577	ATTCTTGCCTCTCAAATCTCATATAACCTCCAAATGAGCATGGGAAGCAGGGAGATGGGGGCCAATAGAAAACTGTTCCCACACGGA	A	C.prem_hap1_05
C.murc_hap1_01	11589888	11590208	-	-	C.prem_hap1_01	20291489	20291809	TRANS	-		C.murc_hap1_02	8946851	8946857	-	-	C.prem_hap1_02	32232224	32230824	CPG	-		C.murc_hap1_03	10887715	10888779	-	-	C.prem_hap1_03	36927969	36929038	INVTR	-		C.murc_hap1_04	21764527	21771538	-	-	C.prem_hap1_04	23506377	23513408	INVTR	-		C.murc_hap1_05	5570205	5570205	T	TaccaacaaagtgttggctccactggcaatggagtccccttaagtggcttgacccttaagtggcttgattgggtttactccccagttcgagttgcagggaagtcgcctttgttgggagaatctgtgcctcccggttcgagcggggacttctagtctggcttgtggtacaagcttaaaggtgtctcccataattggggcctgcctcccataattggggccctccccaggatacctcgtgattaatataaaaaaaaaactagtctggcttgtggtacaagcttaaaggtgcctcccataattggggccctccccaggatacctcgtgattaatataaaaaaaaaaaaGGTAAAATATAT	C.prem_hap1_05
C.murc_hap1_01	11592362	11592362	A	ATTATTAATATTAttttcttttttttgaatactgttatacatgactgtaggtattacaattaatatttataaatacattctacaattgagacattcttcgtggcgtgtactcctctgaaacgttgcccaaattcttcaaaccctctcaaatattcgagagctgtccacttcactcacatttcgtgagggatagactggctccactcaattatttgataattgagggagaattgtaaataacccccataaatgtttttacggagtctcgaacccttgcactcaacattgtaagtgtaagggttcttccactggatcaaaggcccattg	C.prem_hap1_01	11814037	11814363	INS	-		C.murc_hap1_02	8992820	8997796	-	-	C.prem_hap1_02	32185100	32185092	CPL	-		C.murc_hap1_03	10896234	10896239	-	-	C.prem_hap1_03	10812012	10817603	CPG	-		C.murc_hap1_04	21771539	21776253	-	-	C.prem_hap1_04	26052227	26056982	TRANS	-		C.murc_hap1_05	5591052	5591824	-	-	C.prem_hap1_05
C.murc_hap1_01	11606677	11607135	-	-	C.prem_hap1_01	6618461	6618920	INVDP	copyloss		C.murc_hap1_02	9030058	9030058	T	TtgatgaagagtaggaatccatattatactaggatGtaggaatccatattatactaggattagtttctttattaactaaagtttaagacttttaaattcctttctaatttagaattttgtttccctttcaatttaggattttgtttttccttcatgaattaggataattactactactataaatagctccctcttgtaacctttgaagcagagaattttgagtttaataatatttcaattttcaaatctctttgtgagtatttgaacagttaattctcggtattctgcggaatcaacgagtcttaacccctaaattcacggtattcttttgaatcaacgtgaatttaattgttcttttgttccggtattctctagaatcaacggaatattttgaacatt…	C.prem_hap1_02	32147335	32152811	INS	-		C.murc_hap1_03	10897019	10898909	-	-	C.prem_hap1_03	26921612	26923466	INVDP	copyloss		C.murc_hap1_04	21771539	21776253	-	-	C.prem_hap1_04	26052227	26056982	TRANSAL	-		C.murc_hap1_05	5599273	5599961	-	-	C.prem_hap1_05
C.murc_hap1_01	11607304	11608521	-	-	C.prem_hap1_01	27401785	27403002	DUP	copyloss		C.murc_hap1_02	9071384	9077990	CTTCATGCAAAAACTGGTTCTCCCAAACTTTTCTATTTTTTACTTCATAAGCTTTGAAAATTTCAAGCCAAAATTTTATTCTCCCATCAAATTTTTCTATTTCTACTTCACTGTTTTGAGAATTTCATTTTACTTTGCATTGCAACCTtagtactgataccacttgttgggagaattgggcccagaatctctaagtattcaacctataagattagcctattaagtggaaagatcAACAAAAGCATAAGATAAATCAACAAAAATCAAGGTCACCGATAGAGACAAATATGTCAGTACATGTTGCTTTATCTAAAGAGTTTGCAAAAGAAAGATTAAGAAAAGCATAAGAAACAAGCACGATACACTACCAACAAAAAAAAGAAAAATCAGTGTGCATGA…	C	C.prem_hap1_02	32106072	32106072	DEL	-		C.murc_hap1_03	10899214	10905898	-	-	C.prem_hap1_03	22176306	22183008	DUP	copyloss		C.murc_hap1_04	21778939	21785169	-	-	C.prem_hap1_04	5357996	5364231	DUP	copyloss		C.murc_hap1_05	5612542	5617765	-	-	C.prem_hap1_05
C.murc_hap1_01	11608490	11612232	-	-	C.prem_hap1_01	6618461	6622187	INVDP	copyloss		C.murc_hap1_02	9081874	9081874	c	ctgttgagtgttagaaaatgcatatttataaaggagaaaaccgtcattttacatttcaagtcttactaacaacccttacttttatgtatttaacattcttgtgatttaattacgtgtgttttattttaattaagtaatttatgtattttaggggcattatagtcatttcacaataaaggagagatcagacggcaaaacggacatcacttttgaactcaggacggtcgaaaaccttaggaggagcataaaaggaaaaatggcactattcacatgtacggtactattcacgtgtacggtactgtctacgttactgttcacgacactgttcacatagacggatgatgacgtggcattgaccgatgatgtggcattgactgatgaggtgtcacgatcctgttg…	C.prem_hap1_02	32089586	32102164	INS	-		C.murc_hap1_03	10913980	10913980	A	AAGAAAGAAATCAATAATATTGAGAAACAGAGAAAACAGAATTTGTTTATTATCACAAAATCACCAGCCAATGAATCTGTACATTATTCTCTTTATATACATCCGTAGTGattttaactaactaacttttataactcatcataaaagctaattagctaattatctaactaactatttagcacaagaaagactataacagattctaataatcttcacgtgtgcaagagattacaaagccaccgggctccagctggcaagccatgtcatccacttgtatatgtgaacagctggtgttacaatcctctgcttcactgaccagtctatgcatatgagcttccttaacatcccctctcaagctcaagggtctgctaaacacattgagcttggatctaaagtaac…	C.prem_hap1_03	10826473	10831780	INS	-		C.murc_hap1_04	21783311	21785226	-	-	C.prem_hap1_04	4195264	4197211	DUP	copyloss		C.murc_hap1_05	5656099	5661370	Ctgttaggccacaagtgcgtttcacatatgcaaggcgcaagggtaattctggaaataccaatcgtggctgacgtgtcattaagtagtatagagagaggagtttgttatgcatttctggtagtaataagttgatggttttcggttttgataatttgttagagtttttctgttattctattttggcgtagaagggaggatgttatatgggaggagctggttttgggaaagggatccagagaattattttgtagtgagcttgctcattttgggagagataccaagcctctcgaatgcttgggtgttttggtttatttctgctgataaatacaagttttcctacttccaacaacattttgctctctactgggttgtttatttaaccattttagttcagggctt…	C	C.prem_hap1_05
C.murc_hap1_01	11617419	11618027	-	-	C.prem_hap1_01	16059957	16060553	DUP	copygain		C.murc_hap1_02	9089520	9089527	-	-	C.prem_hap1_02	32081900	32078485	CPG	-		C.murc_hap1_03	10916208	10919580	-	-	C.prem_hap1_03	10834022	10834038	CPL	-		C.murc_hap1_04	21785256	21785702	-	-	C.prem_hap1_04	33237624	33238077	INVDP	copyloss		C.murc_hap1_05	5665602	5665607	-	-	C.prem_hap1_05
C.murc_hap1_01	11631072	11636309	-	-	C.prem_hap1_01	27722609	27727828	INVTR	-		C.murc_hap1_02	9098186	9098642	-	-	C.prem_hap1_02	32069823	32069814	CPL	-		C.murc_hap1_03	10921463	10921463	t	ttttttttggttttgaccatgaggtatcctggggagggtcccaactgtgggaggcacctttaagcccgtaccacaacccagactagaagtccccgctcgaaccaagaggcacatgttctcccaacaaagacgacttccctgcgactcaaactagggagcaaacccaatcaagccacttaaggggactcaattgccagtggagccaacactttgttggtAAAAATTGTATACATTTA	C.prem_hap1_03	10835947	10836182	INS	-		C.murc_hap1_04	21796729	21796729	T	TtgtttttttttttgaatactgattaatcatcagattactgcattacacagatatttacaactgctattatagtagatatattacactgatatttacaatcagaaatgtatgattggaacttatattattacattgaattctgtgaagtacatgcccaaacaaataatctctcatagagaagggatgttcatactccactcgtattatttttgaaatattaagcaataagcacgttacccccacaaatgcttttgtgggggcttgaactgctgccctcacaagcattgtgagggcagcagcccaccactccgaccaaggtcgaagtggcATAATTTG	C.prem_hap1_04	26059885	26060221	INS	-		C.murc_hap1_05	5666904	5672993	-	-	C.prem_hap1_05
C.murc_hap1_01	11666901	11668231	-	-	C.prem_hap1_01	11887809	11887818	CPL	-		C.murc_hap1_02	9133207	9134008	-	-	C.prem_hap1_02	32035323	32035410	HDR	-		C.murc_hap1_03	10924784	10928251	ACAAGGACAGTACTTAAAGCATAAAATAAAATTTGTTTGAATATTTTTTTTTTCAATCAAGTGTAAGCAGCTAACGCCAGTTGGCGTTCACTATTCCTGTTTCTGTTGACACATTAGTTTGTataaaaatttatatttaagtaataataataataaagaaaatttatatttgagtaattaataataaAGTCACAAATAAATTGTATAAATTTGTATGTAAAAATTATGTAGCATGAATGAACTGTTCGGATTATTTTCTTTAACTGCAGTGACTTTGATGCTTTTATGGATTGACTTTGTATTTGTTGCACTACTCTAACTAGGCTTTTATTATCTTACATAATAAGGTAACAAATATAATAGATTTGACAAGtattaccatttctccacgatttctat…	A	C.prem_hap1_03	10839499	10839499	DEL	-		C.murc_hap1_04	21831747	21832622	TTATCTGGCATTATTGTCATTACAATTGTTTTCATTTTAAAAGGCTGATGTGTTAGTATTTGGTTGTGGTGCATTGTATTCCTTTTGTTTCTATAATCATTTTCTGTCTATTATCGTAAAGGGGTTTCACATATATTACCTGAGATAGGTACTAGGTAGTAGTCTAGACATATTTTTCTAAGTTTTAAGTAATTCTATCGCGTGATTTTTTTTTTTTTCTCCTCTCTTTTCGGATTGtaattgtgttttattgttaagagtcacctaacttaggcttgagtcttatgcttcattccatatattgtactttatacatgacatgaccttatatttacgctctgttacaatgtattgttagtcattattggtccttaaaatgaaaggcgtactctcttatga…	T	C.prem_hap1_04	26096135	26096135	DEL	-		C.murc_hap1_05	5673007	5675485	-	-	C.prem_hap1_05
C.murc_hap1_01	11642934	11645032	-	-	C.prem_hap1_01	19100263	19102315	DUP	copygain		C.murc_hap1_02	9134843	9134851	-	-	C.prem_hap1_02	32034492	32033526	CPG	-		C.murc_hap1_03	10932557	10932777	-	-	C.prem_hap1_03	33352791	33353011	INVTR	-		C.murc_hap1_04	21839033	21845945	-	-	C.prem_hap1_04	20010018	20016922	INVDP	copyloss		C.murc_hap1_05	5675498	5676118	-	-	C.prem_hap1_05
C.murc_hap1_01	11642934	11645035	-	-	C.prem_hap1_01	19002863	19004921	DUP	copygain		C.murc_hap1_02	9142797	9142812	-	-	C.prem_hap1_02	32025790	32025234	CPG	-		C.murc_hap1_03	10942583	10943019	Ttagaggtggcaaaaatatccgcccggtccggacccggaccgtacccgggtgttgcgggccgggtaataaggtatgaagccgggtcggtcttgggcatcacttgataaacccggaacccggattttattaaaaaaaattataaaatatatattattttaaatattttatatttatttgacttatttattatacatatataaagttttaaacacttaaagtttatattttcatgtcaaattttattgaaataaatttaaaacttataaaattatcaaaaaataaaaaatatatacacataaaatattaaaaaatataaaattcgggtacccggattaaaacccggcccggacccggacccggaccggttgcatccgggcagggtccggtcatggcaatac…	T	C.prem_hap1_03	10854428	10854428	DEL	-		C.murc_hap1_04	21845943	21847182	-	-	C.prem_hap1_04	20031526	20032764	INVDP	copyloss		C.murc_hap1_05	5686502	5686999	-	-	C.prem_hap1_05
C.murc_hap1_01	11642934	11658304	-	-	C.prem_hap1_01	19292066	19301684	DUP	copygain		C.murc_hap1_02	9144891	9144899	-	-	C.prem_hap1_02	32023137	32022064	CPG	-		C.murc_hap1_03	10956859	10960934	-	-	C.prem_hap1_03	10868229	10869605	CPL	-		C.murc_hap1_04	21848246	21848582	taaactatgaaaacaaaaatttaataaaaactctaattaaaggagaaagaaataataatgataaaaacttttgttaaaagatcatttgccaccatcaaacatgcacataatatatcaattctatcatcaatttatattgaaactattaaccgtagataacaacaacctcagttagtctcaatatttctttagtgtgtcgttaggcaaaacaagctcttcacctaatctctaaccattaaataatttaaaacaagctctttaaatttaagataacagaagcattaaataaagaaagatattaggttgatctaggcaataaacacacaagctcggatta	t	C.prem_hap1_04	26103569	26103569	DEL	-		C.murc_hap1_05	5702124	5702124	A	AACCACTTGGGCTTAgcccaagtggccagagtcactccctcacaaatgtgagggaagtggttcgagcctccgcaaacgcattgtaggaatttgatttcaatttctttccttggagccccagagcttgagtgaaggcagtctttctcccagaatgggagttgacgtccctcgaatatttgagaggattaaaaatctgagcggtgccatatcagaattgatgtaaacgggtctcagtatatatatgattgtaaatgtcaTCATGAGCAATAGTTCTCATTCAAAAAAAAAAAAAAACAGTAAGATGAAACA	C.prem_hap1_05
C.murc_hap1_01	11646092	11646723	-	-	C.prem_hap1_01	2853374	2853991	DUP	copygain		C.murc_hap1_02	9150434	9150437	-	-	C.prem_hap1_02	31996704	32016505	HDR	-		C.murc_hap1_03	10959511	10969939	-	-	C.prem_hap1_03	10919844	10929724	DUP	copygain		C.murc_hap1_04	21871973	21877392	-	-	C.prem_hap1_04	22626986	22632403	INVDP	copyloss		C.murc_hap1_05	5705370	5705377	-	-	C.prem_hap1_05
C.murc_hap1_01	11646092	11646723	-	-	C.prem_hap1_01	25869246	25869863	INVDP	copygain		C.murc_hap1_02	9153941	9159692	-	-	C.prem_hap1_02	31980040	31993124	HDR	-		C.murc_hap1_03	10968262	10968483	-	-	C.prem_hap1_03	34749773	34749994	DUP	copygain		C.murc_hap1_04	21878216	21879032	-	-	C.prem_hap1_04	7326403	7327270	INVDP	copyloss		C.murc_hap1_05	5733658	5737497	-	-	C.prem_hap1_05
C.murc_hap1_01	11655191	11657451	-	-	C.prem_hap1_01	19313790	19316037	DUP	copygain		C.murc_hap1_02	9160316	9160316	a	aCACTACAAGAAAAATACTATATGACAACAGGCAAAGCTTGTTGTGGAAGGAGTTTCACGACGAGCACATGAGTGTTGCGGTTCTTGCTGTAGCAAAAAGTAGGTAACTTTCAACTACGCACAATTCACGTTGTTGAAAAAGATATGAATGTTTTTAAATGTCTTATGACAACTTGTAGTGATTGTGGTTAAAAAGGTCATGTGCATCCAAATTTTTGACTACAAGCTTGCGAATGTTGTCATAAACTATATAGCAACAAGCAACTAATTGTCGCCATTAATTTCAATTTTTATTTACAATAAACAACATATCTTGCATGTTGCCGAAAAACAAAAGCAAtaataataataatattattatattattataattaataataataattattattattatta…	C.prem_hap1_02	31977159	31979416	INS	-		C.murc_hap1_03	10968262	10968485	-	-	C.prem_hap1_03	8725396	8725619	INVDP	copygain		C.murc_hap1_04	21889401	21890004	-	-	C.prem_hap1_04	26138181	26139103	TDM	-		C.murc_hap1_05	5737123	5744118	-	-	C.prem_hap1_05
C.murc_hap1_01	11673900	11675396	-	-	C.prem_hap1_01	19239914	19241386	DUP	copygain		C.murc_hap1_02	9176376	9176381	-	-	C.prem_hap1_02	31961083	31960713	CPG	-		C.murc_hap1_03	10970487	10970497	-	-	C.prem_hap1_03	10878548	10879666	CPG	-		C.murc_hap1_04	21909124	21909308	-	-	C.prem_hap1_04	26158196	26158812	HDR	-		C.murc_hap1_05	5744582	5745819	-	-	C.prem_hap1_05
C.murc_hap1_01	11673915	11675427	-	-	C.prem_hap1_01	19378341	19379861	DUP	copygain		C.murc_hap1_02	9205848	9206135	-	-	C.prem_hap1_02	31931293	31930738	TDM	-		C.murc_hap1_03	10987514	10988680	-	-	C.prem_hap1_03	10897407	10897506	CPL	-		C.murc_hap1_04	21913101	21914056	-	-	C.prem_hap1_04	26207289	26208251	DUP	copygain		C.murc_hap1_05	5750725	5751586	-	-	C.prem_hap1_05
C.murc_hap1_01	11675695	11677505	-	-	C.prem_hap1_01	19074824	19076667	INVDP	copygain		C.murc_hap1_02	9209213	9209221	-	-	C.prem_hap1_02	31927661	31926993	CPG	-		C.murc_hap1_03	11007533	11009847	-	-	C.prem_hap1_03	17190526	17192841	DUP	copygain		C.murc_hap1_04	21926574	21927691	-	-	C.prem_hap1_04	26224167	26225288	DUP	copygain		C.murc_hap1_05	5760386	5760397	-	-	C.prem_hap1_05
C.murc_hap1_01	11680111	11685491	-	-	C.prem_hap1_01	19155618	19161780	DUP	copygain		C.murc_hap1_02	9209965	9209973	-	-	C.prem_hap1_02	31926256	31924985	CPG	-		C.murc_hap1_03	11007535	11008230	-	-	C.prem_hap1_03	13501457	13502148	INVDP	copygain		C.murc_hap1_04	21934933	21942535	-	-	C.prem_hap1_04	26193197	26205133	DUP	copygain		C.murc_hap1_05	5781147	5781335	GTGATAAGGAcaagtcacaagcaacaaatatggtagcttgtaccgccatggcaagaggatttccaacatctcctctaagccataattgatggaaaatataacagcacatgtcatggtggattcatcacaacagctagttgattattataattattgtaaatattgtctttccttgtacagcatctggaa	G	C.prem_hap1_05
C.murc_hap1_01	11680144	11683540	-	-	C.prem_hap1_01	18883466	18886810	DUP	copygain		C.murc_hap1_02	9210354	9210364	-	-	C.prem_hap1_02	31924607	31923972	CPG	-		C.murc_hap1_03	11012339	11018791	-	-	C.prem_hap1_03	17209311	17215558	INVTR	-		C.murc_hap1_04	21961228	21961253	-	-	C.prem_hap1_04	26276414	26277623	HDR	-		C.murc_hap1_05	5787762	5787773	-	-	C.prem_hap1_05
C.murc_hap1_01	11681673	11691578	-	-	C.prem_hap1_01	19265872	19279978	DUP	copygain		C.murc_hap1_02	9279562	9279562	C	CTGTTAagatatttgaattggttaaatacagttagcttaactttatgtttagttagttaagtgatattgttagtagtgctgatgtggcagtccagtcagctgaatttgttatgatcgttagctttaaacaaacacattgctcatttgcagagtgtagaagattctatatacactcatgtataaatacttgtaattctgctcatttcgagcttaagatcaatacaatatattcactttgttttccctctcattttctctgcaaccaaacaactcttttatcttaacatggtatcagagccAAGTCTGTAAGCTGAAAAATGGCCTTAGCTCATTCTAATCAAAACGCAGTAACCTCCATTTCTTCAtttacattcacatcaccaattaaactcgatcgat…	C.prem_hap1_02	31849781	31854830	INS	-		C.murc_hap1_03	11015341	11017205	-	-	C.prem_hap1_03	17210897	17212653	HDR	-		C.murc_hap1_04	22017456	22019994	-	-	C.prem_hap1_04	9510677	9513273	DUP	copyloss		C.murc_hap1_05	5789718	5790228	-	-	C.prem_hap1_05
C.murc_hap1_01	11683535	11686018	-	-	C.prem_hap1_01	18898397	18900927	DUP	copygain		C.murc_hap1_02	9280913	9280913	T	Ttaggggtgggcatcaactcgcccaacccgtgaacccgacccaactcgtgtgattttttgcgaattgggttgggttaaaaatttttaacccaacccaacccgtcaacccgtatatatatatatatatatatatataaattattatatgaattttgatattttatataaaaattaaaaaaatataaatataagaactttgaaatgttggatttgttttaaggattttaatatttacatttttttgtttatctaatttatttatttatttttgttcactatttaattagactataacaatagattttttcaaaaatccaatccaatcaacctaacccaaccggtcaacctgtatgtatataaaaattattatataaattttgatatttcatataaaaattt…	C.prem_hap1_02	31847696	31848430	INS	-		C.murc_hap1_03	11012340	11013152	-	-	C.prem_hap1_03	17207589	17208335	INVDP	copygain		C.murc_hap1_04	22026968	22027770	-	-	C.prem_hap1_04	25672165	25672978	DUP	copygain		C.murc_hap1_05	5791705	5791710	-	-	C.prem_hap1_05
C.murc_hap1_01	11685530	11703785	-	-	C.prem_hap1_01	19076763	19095919	DUP	copygain		C.murc_hap1_02	9322410	9322415	-	-	C.prem_hap1_02	31806222	31804754	CPG	-		C.murc_hap1_03	11018790	11028616	-	-	C.prem_hap1_03	14760215	14770026	TRANS	-		C.murc_hap1_04	22085083	22086070	-	-	C.prem_hap1_04	28581128	28582115	TRANS	-		C.murc_hap1_05	5802097	5802972	-	-	C.prem_hap1_05
C.murc_hap1_01	11686074	11691578	-	-	C.prem_hap1_01	19317181	19322665	DUP	copygain		C.murc_hap1_02	9393388	9397104	-	-	C.prem_hap1_02	31733626	31733621	CPL	-		C.murc_hap1_03	11028619	11029805	-	-	C.prem_hap1_03	17208128	17209314	INVDP	copyloss		C.murc_hap1_04	22085083	22086070	-	-	C.prem_hap1_04	28581128	28582115	TRANSAL	-		C.murc_hap1_05	5810993	5811248	-	-	C.prem_hap1_05
C.murc_hap1_01	11687660	11691245	-	-	C.prem_hap1_01	18998889	19002471	DUP	copygain		C.murc_hap1_02	9408982	9409534	-	-	C.prem_hap1_02	31721779	31721769	CPL	-		C.murc_hap1_03	11029806	11061486	-	-	C.prem_hap1_03	10874730	10895030	TRANS	-		C.murc_hap1_04	22089892	22090488	-	-	C.prem_hap1_04	31834919	31835513	DUP	copygain		C.murc_hap1_05	5811349	5811839	-	-	C.prem_hap1_05
C.murc_hap1_01	11687660	11706195	-	-	C.prem_hap1_01	19276065	19290284	DUP	copygain		C.murc_hap1_02	9411528	9411528	T	TtactttattattattttattatttttctttaatttcttatatttttagtactaagaaaaataattacaaacttgTAGTTACTATTATTattttcttaaaaaggtcggtatagacaaagtttaaattaatttgttggtcactatcgccctaaaaattcaaactcaggtagggaaaaaaaaataaaaaacattcaaccatgccttggggcaaattCTACACTATAAAAAGTTTATTTTATTTTTTTTAATTTAGTCTAATAGCAAACAAATAATTTGTGAGGAGATTGTGAACTATCTGAAACCCACAAattattattattatttttttattTCTCTACCGTTTAAACACAAATGATCAATTAAATAAAACAACTTAACCTCATCTTGTCCTTGTTTAAA…	C.prem_hap1_02	31719254	31719775	INS	-		C.murc_hap1_03	11036700	11048040	-	-	C.prem_hap1_03	10881476	10881481	CPL	-		C.murc_hap1_04	22144719	22148113	-	-	C.prem_hap1_04	28822080	28825499	DUP	copygain		C.murc_hap1_05	5811587	5812032	-	-	C.prem_hap1_05
C.murc_hap1_01	11688027	11698123	-	-	C.prem_hap1_01	18966107	18971524	DUP	copygain		C.murc_hap1_02	9417626	9417641	-	-	C.prem_hap1_02	31713174	31712517	CPG	-		C.murc_hap1_03	11033767	11034884	-	-	C.prem_hap1_03	10932108	10932116	CPL	-		C.murc_hap1_04	22144719	22148119	-	-	C.prem_hap1_04	4798850	4802272	DUP	copygain		C.murc_hap1_05	5811633	5812430	-	-	C.prem_hap1_05
C.murc_hap1_01	11690385	11691578	-	-	C.prem_hap1_01	19226406	19227599	DUP	copygain		C.murc_hap1_02	9423609	9424534	-	-	C.prem_hap1_02	31706552	31706036	TDM	-		C.murc_hap1_03	11036805	11037657	-	-	C.prem_hap1_03	16044480	16045388	INVDP	copygain		C.murc_hap1_04	22145724	22148119	-	-	C.prem_hap1_04	26641597	26643973	INVDP	copygain		C.murc_hap1_05	5813936	5814128	-	-	C.prem_hap1_05
C.murc_hap1_01	11690719	11691578	-	-	C.prem_hap1_01	19199535	19200393	DUP	copygain		C.murc_hap1_02	9434598	9434598	a	agttaaatcaatatgagttcctctaagataccaaaggccaagattaatagtgctaattaaatatcgaaaaatgcgtttgacagcaagcatgtgagactctttaggacaagattgaaatctagcacacaagcaaacactaaacataatattaggcctactagcagtcaagtagagtaaggatccgatcatacctcgatatgtcttgatatcaacttccttacctttctcatctttgtccagcttgatggtagtactcataggagtgctttttgccgttccattttcatagccaaatcttttgagtagatctttcacgtacttggcttggtttatgaaaattccttcatcgttttgtttgatttgaagtccaaggaagtacttcaactctcccatcatact…	C.prem_hap1_02	31695117	31696002	INS	-		C.murc_hap1_03	11044791	11047932	-	-	C.prem_hap1_03	17207755	17210897	INVDP	copygain		C.murc_hap1_04	22157679	22158552	-	-	C.prem_hap1_04	1839860	1840717	DUP	copygain		C.murc_hap1_05	5822581	5822581	g	gctttaaaattttgggcttttatagtatatttatattatattgaaattAGTTGTATTGTGTGTAATTTTTTTTTAATCCAGACATTCTCATATTGTTTGTTAACTATATATTTATTGTAAACATTAAAATTTGATTTTTAATAATTTCAATGAGAATTTCTGCATTTTATTAAAGTGCAGAATACTATTACACTGTATGACATAACAACTTATTCACAATTTAATAAATTATGGAAACTCTTATCAAATAAGtagtaatatgttaagagacacatttttaaacacaaatttagatataatattttaaccattagattagaactaattaagag	C.prem_hap1_05
C.murc_hap1_01	11693665	11696285	-	-	C.prem_hap1_01	3928870	3931384	DUP	copygain		C.murc_hap1_02	9450196	9458696	TCCTTTGGACCCCTTTTAAATCCCCTGAGCTCATGCTCGCCCTTTATTTCCTTCTGGTATCAGAACCAAggggaggatagtgtaaagcagtttatagttctgtgtttaaagacttgtgttttattttgaagttttgttgtgtggtgaatccttactggtagtaagtcccgccataggataaggtcatccgtttagggctgtaaaaccatacctgtagccattctgacaaaaccatagattgaccataggtttttactcatggaccctatacactgtagaacatcatccttttctagctcttcttccgggaagactagtgcttcaaagcatgttgtgagttcagaagaattctttattgagaactttgataaagcaattgattgttgggaacttccaaaa…	T	C.prem_hap1_02	31679457	31679457	DEL	-		C.murc_hap1_03	11048034	11083203	-	-	C.prem_hap1_03	10881476	10916426	DUP	copyloss		C.murc_hap1_04	22312291	22312982	-	-	C.prem_hap1_04	28828078	28828769	INVDP	copygain		C.murc_hap1_05	5828210	5829330	-	-	C.prem_hap1_05
C.murc_hap1_01	11693984	11696285	-	-	C.prem_hap1_01	4231329	4233624	DUP	copygain		C.murc_hap1_02	9460744	9460744	G	GggcctgtttggtattatttttgaatctgtattttttgagaataaaaatgaaaataaaaatgacgttttacagttattgtattttgaatttaaatatgcgtttggtatcattttctatatcctatattttaaaattgaaaacagtaatatgcgtttggtaggcacaattgaaaatgataaaaacagaaaatatgcgtttggtaatgcttttttcaaaaacaatttttactaaaaaatttaactaatacATACACAAACATACCATGCGCATTAAGCAACTCTATCTAATCAGTAACTTTTTGTTCTTTTTTTAACAATTGTTAGCTTGCCCAAAAATTGttaattttaaatttttaaaaattgatataaaatgttaattggtatcaatattattattag…	C.prem_hap1_02	31676260	31677427	INS	-		C.murc_hap1_03	11055292	11056759	-	-	C.prem_hap1_03	11004100	11005534	DUP	copygain		C.murc_hap1_04	22312291	22313804	-	-	C.prem_hap1_04	32748272	32749789	DUP	copygain		C.murc_hap1_05	5830003	5830652	-	-	C.prem_hap1_05
C.murc_hap1_01	11696286	11696989	-	-	C.prem_hap1_01	19227597	19228303	DUP	copygain		C.murc_hap1_02	9488452	9488467	-	-	C.prem_hap1_02	31647277	31648509	HDR	-		C.murc_hap1_03	11059598	11060930	-	-	C.prem_hap1_03	11005531	11006858	DUP	copygain		C.murc_hap1_04	22312291	22313804	-	-	C.prem_hap1_04	4802222	4803754	INVDP	copygain		C.murc_hap1_05	5843385	5844554	-	-	C.prem_hap1_05
C.murc_hap1_01	11696286	11697783	-	-	C.prem_hap1_01	19200391	19201896	DUP	copygain		C.murc_hap1_02	9501376	9501376	g	gtgaaatataagtgtgcaacccaagagggggggtgaattggaaatttaaaaataaacctagcaaatccacacaacaagcaatctaatgccttaataaaaattgaaagcaataagtttaataaaggcacaataattaaagagtgagggagaagagaaacaaacacacgaatttttacgtggttcggcaatccccgcctacgtccacgcctccaagcaatccaagcttgaggatttcactatccaagcctttccgaggcttcaaccgattacaattgacttctagatgtcaataaacctttacaacaaagagattatctcctaatctcttcactcaagtgtctcacacactcaaactcttacaaatgaaatgaataaatgaaagttacaatcaaactcact…	C.prem_hap1_02	31624217	31634340	INS	-		C.murc_hap1_03	11081502	11097665	-	-	C.prem_hap1_03	10865465	10878558	DUP	copyloss		C.murc_hap1_04	22312989	22313806	-	-	C.prem_hap1_04	28825453	28826274	INVDP	copygain		C.murc_hap1_05	5856405	5856405	T	TTGTTTATTTAACGTTACAATCCTTTAAAATCAAGTGTAATTAGTTGAGCTGGAAACTTGGGAGATAGGGAATGTTATTCCGTACCGATATTCTTACCATGTTAAATTGTTAATAGTGAAATTTGAAATAAAATGGAATTAAAACTTGATGATAACACAGAGAGCTGAAAGCAGACAAAGATGATAAGGAAAGCAGCCAAGCCAACAATTTCTTCTTAGCAGTTCCCGTTTCATGAAGACTCCGTCGCTGTTTTTTATGATAGATTTTCTGAACAGAATGGCAGATAAGCTAAGTACTTA	C.prem_hap1_05
C.murc_hap1_01	11696286	11706195	-	-	C.prem_hap1_01	19088256	19098509	DUP	copygain		C.murc_hap1_02	9508176	9508176	t	tttatcaaaggaaaattatcattcatataccctatatttgctctgttatcaaaaatactacaacactttgagggtgtatcaatcgcccacccttagttgacaaaatgtatcagccgaccaccaaaccgttagttgtcgtttgaaagttaacggagttacagtgaattgacgattttacccttgaaaattatcacttgtatacccttaaattctctttttatcacttgtatgcccttaaattatcacttgtatcatatgaaaagaccaaattacccttctgacatcatcatacttaaacggcaactaacggtttggtggtcagctgatacattttgtcaacttagggtggacaattgatacaccctcaaagtgttgtagtatttttgataatggagtaaa…	C.prem_hap1_02	31616979	31617404	INS	-		C.murc_hap1_03	11086912	11106981	-	-	C.prem_hap1_03	10868229	10889004	TRANS	-		C.murc_hap1_04	22313807	22314676	-	-	C.prem_hap1_04	21377746	21378623	DUP	copyloss		C.murc_hap1_05	5859665	5859716	-	-	C.prem_hap1_05
C.murc_hap1_01	11697346	11700807	-	-	C.prem_hap1_01	19171501	19175022	DUP	copygain		C.murc_hap1_02	9508492	9509104	-	-	C.prem_hap1_02	31615261	31616664	HDR	-		C.murc_hap1_03	11097655	11097665	-	-	C.prem_hap1_03	10878547	10879666	CPG	-		C.murc_hap1_04	22323822	22331867	-	-	C.prem_hap1_04	27692927	27703121	DUP	copyloss		C.murc_hap1_05	5878258	5878633	-	-	C.prem_hap1_05
C.murc_hap1_01	11700805	11701398	-	-	C.prem_hap1_01	19376485	19377097	DUP	copygain		C.murc_hap1_02	9531121	9531580	Atagggatggcaaaatccgggttcgggtccgggtttagactttccggattcggacccggataccattttcttttccctgacccggattttaacccgaattttttcacccgggtccgggttcaacccgaaaaaatccgggtttctggattctgggttttgaacccggatcaatgaatcaatatcaatttctaaaattctaaaaataaaaaattaatacatttccaagcaataacacatctagattaatcaataaaattaattaaaaataatattaaaattatatatccgggtccgggtttaggttaacccggacccggacccggacccggacatatccgggttattaaaatttatttcggacccggatttttttatattccagtacgggttcaacccggc…	A	C.prem_hap1_02	31593106	31593106	DEL	-		C.murc_hap1_03	11108689	11108952	-	-	C.prem_hap1_03	11003843	11004104	DUP	copygain		C.murc_hap1_04	22324919	22329268	-	-	C.prem_hap1_04	24127844	24132205	INVTR	-		C.murc_hap1_05	5881617	5881626	-	-	C.prem_hap1_05
C.murc_hap1_01	11700805	11702357	-	-	C.prem_hap1_01	19057600	19059156	DUP	copygain		C.murc_hap1_02	9544388	9544397	-	-	C.prem_hap1_02	31580302	31579163	CPG	-		C.murc_hap1_03	11124021	11128776	-	-	C.prem_hap1_03	35973576	35978326	INVTR	-		C.murc_hap1_04	22329271	22330215	-	-	C.prem_hap1_04	22396611	22397557	DUP	copyloss		C.murc_hap1_05	5884312	5885133	-	-	C.prem_hap1_05
C.murc_hap1_01	11701719	11702871	-	-	C.prem_hap1_01	19209000	19210158	DUP	copygain		C.murc_hap1_02	9592309	9593458	-	-	C.prem_hap1_02	31530303	31531321	HDR	-		C.murc_hap1_03	11128777	11129664	-	-	C.prem_hap1_03	10968171	10969057	DUP	copyloss		C.murc_hap1_04	22331797	22332464	-	-	C.prem_hap1_04	27692930	27693597	DUP	copyloss		C.murc_hap1_05	5894816	5900877	-	-	C.prem_hap1_05
C.murc_hap1_01	11701863	11703607	-	-	C.prem_hap1_01	18977637	18979370	DUP	copygain		C.murc_hap1_02	9596208	9596560	GgccacttcggccttggccgaagtggtgggctgctgccctcacaagcattgtgagggcaacggttctagcccccacaaaagcattgtgggggctaaatgttctttatatcattctcccttgcgaaatgcaagtgaagtatggacatcctctcctgtgagaggttatttgtattgggcatgtacttcatagaattcattgtaataatgtaagtcccaatcatgtatatctgattgtaaatatcagtgtaatacctctgctacaataagcagttgttgtaaatatctgtgtaatgcagtaatctgatgattaatcagtctcaaaaaaaaaaaaaaaaaaaAAACCTTTGTGCAAC	G	C.prem_hap1_02	31527587	31527587	DEL	-		C.murc_hap1_03	11129655	11142258	-	-	C.prem_hap1_03	10972631	10994260	TRANS	-		C.murc_hap1_04	22332465	22335156	-	-	C.prem_hap1_04	32750491	32753162	TRANS	-		C.murc_hap1_05	5908708	5909777	-	-	C.prem_hap1_05
C.murc_hap1_01	11703304	11703669	-	-	C.prem_hap1_01	19235898	19236262	DUP	copygain		C.murc_hap1_02	9611619	9612486	-	-	C.prem_hap1_02	31512563	31512555	CPL	-		C.murc_hap1_03	11132090	11132114	-	-	C.prem_hap1_03	10975046	10977928	HDR	-		C.murc_hap1_04	22332465	22335156	-	-	C.prem_hap1_04	32750491	32753162	TRANSAL	-		C.murc_hap1_05	5911921	5912258	-	-	C.prem_hap1_05
C.murc_hap1_01	11714596	11715466	-	-	C.prem_hap1_01	9982634	9983503	INVDP	copyloss		C.murc_hap1_02	9614134	9614143	-	-	C.prem_hap1_02	31510899	31510015	CPG	-		C.murc_hap1_03	11132522	11132761	-	-	C.prem_hap1_03	10978337	10983057	HDR	-		C.murc_hap1_04	22340443	22340443	a	atatcctAATTggaaattatcatttgtataacttaaattagcgtttttatcaaaaatactacaacactttaaaggtgtatcaatcgtctaccctaaattgacaaaagttatctgccaaccactaaaccattaactaccgtttgaaagttaacagaactatagtggattgacgattttacccttgaaaattatcacttgtatacctttaaaatctcttattatcacctatatactcttaaattatcacttgtatcatgtgaaaagacaagattacccttctgacgtcatcatatttaaacggcaactaacggtttggtggacaacatatacattttgtcaatttagggtggacgactgatatactctgaaagtgttgtagtaaatttgataacagagtaa…	C.prem_hap1_04	26651018	26651444	INS	-		C.murc_hap1_05	5930350	5930628	ATATAGTTAGTTGTTGATAATTCGGAAGATCAAAGATATTGACCGATTTACGGATTTTGTGTAATTATTAATTAATTGGAGTCATGTTGTAGTTGCATGCACCAACAACTTAAGCACTGGTGAATTTGTACCTTCTAATCCATTGTTCGTGTAAAGTAATTAATTTGAAAAAACGAAACAAACTTGTAATTTGACGATGGAGGGCAAACGCAAATGGGCGACACTTTTAATAAAATAATCCTATAGTTAGGAATTGGGATGGTAATGGGACCCACCTGC	A	C.prem_hap1_05
C.murc_hap1_01	11717381	11723901	-	-	C.prem_hap1_01	7157560	7164092	INVDP	copyloss		C.murc_hap1_02	9645802	9647754	-	-	C.prem_hap1_02	31478257	31475382	TDM	-		C.murc_hap1_03	11132928	11132981	-	-	C.prem_hap1_03	10983224	10985763	HDR	-		C.murc_hap1_04	22354926	22355385	-	-	C.prem_hap1_04	26675854	26676314	DUP	copygain		C.murc_hap1_05	5954895	5954895	T	TTttttttttttttaactgattaagcatcaggttactgtattacatagaaatatttacaaatgacaacatatcattacactgatatttacaatcagatatacacataggacttacattattacatttttattctatgaagtacatgtccagccaaatacttcttccggggagggatgtctctactccactcgtatttcgcaagggagaaagacgttataagcaatctccacacaattataatcaattgagggagtttgagtccgtggagactcgaaccattgccctcataatcatacttaactAGCCCAAGTGGCGTACTCTGGACATC	C.prem_hap1_05
C.murc_hap1_01	11717382	11720786	-	-	C.prem_hap1_01	3583176	3586599	TRANS	-		C.murc_hap1_02	9649278	9649940	-	-	C.prem_hap1_02	31473873	31473865	CPL	-		C.murc_hap1_03	11133460	11134131	-	-	C.prem_hap1_03	10986241	10986246	CPL	-		C.murc_hap1_04	22367187	22367998	-	-	C.prem_hap1_04	26678521	26682135	CPG	-		C.murc_hap1_05	5955279	5955286	-	-	C.prem_hap1_05
C.murc_hap1_01	11751486	11751993	ATGCTCTCTTCTATCAGGCACAATGGAAAGTGGTTGGTGTTTCAGTTTGTGACCTTGTGAGTAATATTGTTAAAGGGAATCCCCTTCCTTCAGAACTGAACAAGACTTATTGTCCTTATcccgtaagcctttgtccagttctgtacaaaacaatcacaaaaattttggcaaaccggctaaaggagattttacctgacttaattggtccaacttagactagtttcatcctcggaagacatatcacggaaaatattgtcatggcgcaagaaatcatctacacaatgaaaactaaaaggggtaaaactaggcaaatgactatcaaagtcgaccttgagaaggcttatgacaggctttggtgggattttatccatgatattcgtaaagatgttgggctgcctc…	A	C.prem_hap1_01	11987800	11987800	DEL	-		C.murc_hap1_02	9666609	9666670	-	-	C.prem_hap1_02	31457181	31442895	CPG	-		C.murc_hap1_03	11135019	11144944	-	-	C.prem_hap1_03	10934020	10944019	TRANS	-		C.murc_hap1_04	22466039	22466338	-	-	C.prem_hap1_04	26780279	26780282	HDR	-		C.murc_hap1_05	5964373	5964871	-	-	C.prem_hap1_05
C.murc_hap1_01	11756547	11757204	-	-	C.prem_hap1_01	21287316	21287978	INVDP	copyloss		C.murc_hap1_02	9678397	9684509	-	-	C.prem_hap1_02	31431147	31431132	CPL	-		C.murc_hap1_03	11144954	11145813	-	-	C.prem_hap1_03	10955054	10955914	DUP	copyloss		C.murc_hap1_04	22475012	22477260	-	-	C.prem_hap1_04	18643404	18645681	DUP	copyloss		C.murc_hap1_05	6038567	6040110	-	-	C.prem_hap1_05
C.murc_hap1_01	11758103	11759808	-	-	C.prem_hap1_01	11993248	11996490	HDR	-		C.murc_hap1_02	9685499	9697940	Ttgttgagtgttagaaaatgcatatttataaaggagaaaaccgtcattttacatttcaagtcttactaacaacccttacttttatgtatttaaccttcttgtgatttaattacatgtgttttattttaattaaatattttatgtattttaggggcattatagtcatttcacaataaaagagagatcagacggcaaaacggacatcacttttgaactcaggacggtcgaaaaccttaggaggagcataaaaggaaaaatggcactattcatatgtaccgtactattcacgtgtacggtagtaactacgttactgttcacaacactattcacaacactgttcacatagacggatcgatgacgtggcattgaccgatgatgtggcattgactgatgaggtgt…	T	C.prem_hap1_02	31430106	31430106	DEL	-		C.murc_hap1_03	11145809	11146216	-	-	C.prem_hap1_03	10963812	10964219	DUP	copyloss		C.murc_hap1_04	22477260	22478587	-	-	C.prem_hap1_04	26788946	26790318	DUP	copyloss		C.murc_hap1_05	6042280	6042629	-	-	C.prem_hap1_05
C.murc_hap1_01	11769697	11771237	-	-	C.prem_hap1_01	12006326	12006441	HDR	-		C.murc_hap1_02	9722716	9726871	Tcactactagaaaaatgggctaccatgacagagaatatctgtcatccgacccctcttatgacagagtttccatctatcattgtagcccgtctcacaaatctgtgacaacattttatctatcacatgttcccatgacaatgtatatttatcacacatgtgtcacgaaccgagcgacgtcgttttgaaagactttcgagaattaattggaaattttagcgggttatttaaattattttgaatttgatgggtttcttcaaaagctgtcatatatcaatgattcacattctctgtcatgagatttaaggtttaaaaaagaataaaattattatttttaattttgaaattataataatattaattattatttaaattccagaattttgaaataaaaacaacaaa…	T	C.prem_hap1_02	31405332	31405332	DEL	-		C.murc_hap1_03	11146215	11152120	-	-	C.prem_hap1_03	18331941	18339413	TRANS	-		C.murc_hap1_04	22483356	22487309	-	-	C.prem_hap1_04	26797461	26801418	DUP	copyloss		C.murc_hap1_05	6046269	6046789	-	-	C.prem_hap1_05
C.murc_hap1_01	11779617	11779624	-	-	C.prem_hap1_01	12025815	12026439	CPG	-		C.murc_hap1_02	9748772	9756587	-	-	C.prem_hap1_02	31382959	31383682	HDR	-		C.murc_hap1_03	11149348	11151426	-	-	C.prem_hap1_03	18335067	18338728	HDR	-		C.murc_hap1_04	22494565	22495535	-	-	C.prem_hap1_04	20600884	20601847	DUP	copyloss		C.murc_hap1_05	6057991	6058866	-	-	C.prem_hap1_05
C.murc_hap1_01	11780726	11780726	t	tgaaaatttactcctacaaatattagggagaTATGAGAATGCTACTTTGAAATTGAATTATTCTTTATAAAATTAAAATTTATGAAATTGATAATAAAAATGTTATGACATGATTCCAACAACAAACTCGTGATATTTACCAATCTACCGACATCATATCTAATCGTTTATGTCTTAGTAAAAGTAAAATAAAAAATTACCACTTGTATTAATTGTGCATTTTGAGAGAATTCACAGTCAAATACATGAAAAAAAATAAAAAATAAAACAACTGTTGGGATATCATTCTGATTCGTAAGCTAGTGCGGCTATCCCCCAAAACCACCTAAATTACTACCACCACCACACGTCAcggctggccgtcatcagactattgccagcaacaacatatttgagtt	C.prem_hap1_01	12027557	12027954	INS	-		C.murc_hap1_02	9757216	9758086	TTtagggatggcaattgtactcgcaaacccgcccaaacccacccgccaaaacccccccgttgcgggtaattttacccattgcgggcgggtttagtattataaattaaaactcgcacatggatgcgggtgggtttgatattaaccttatatcctgtggatacctgcatggatatccaccaaacccgcaatatttttttcaaatattttaaatttaattttaatctaaaaatgtataaagaaaataatgtcattaattaaattaccaaataaccaaagactcaaagttgtgtatgtgtgtatgtggcctatatcctattctaaagtcataatctaaagaaaactaaaggcattttccttcgaattagtatttgaaaatattaatcttaattattattatag…	T	C.prem_hap1_02	31382330	31382330	DEL	-		C.murc_hap1_03	11147206	11149498	-	-	C.prem_hap1_03	16045838	16048132	DUP	copygain		C.murc_hap1_04	22502830	22504737	-	-	C.prem_hap1_04	26788404	26790318	DUP	copyloss		C.murc_hap1_05	6059508	6061195	-	-	C.prem_hap1_05
C.murc_hap1_01	11785926	11785926	T	TTAaactaaagttggctggtgtgagtagttcgacattctcactctctaagagagattagggattcaagccccactctcatatggagtcacaactttaaccagtactttaccttttacaggcagatccggtgtggccgagaattaatctggattgtgatacaggtttaaaggtacctcccataattagaactcattcaaaaccacctcgtggttcagacaaaaaaaaTCTTATCA	C.prem_hap1_01	12033173	12033406	INS	-		C.murc_hap1_02	9777860	9778199	CAAAATTGTTGCttttttttttatactgattaatcatcagattactgcattacacagatatttacaacaactgcttattgtagcagaggtattacactgatatttacaatcagatatacatgattgggacttacattattacaatgaattctatgaagtacatgcccaatacaaataacccctcacaggagaggatgtccatactccacttgcatttcgcaaaagagaaggatataaagaacatttagcccccacaatgcttttgtgggggctagaaccgctgccctcacaatgcttgtgagggcagcagcccaccacttcggccaaggccgaagtggcT	C	C.prem_hap1_02	31362442	31362442	DEL	-		C.murc_hap1_03	11149952	11151058	-	-	C.prem_hap1_03	37487770	37488882	INVDP	copygain		C.murc_hap1_04	22513329	22514303	-	-	C.prem_hap1_04	252101	253074	INVTR	-		C.murc_hap1_05	6062653	6062796	-	-	C.prem_hap1_05
C.murc_hap1_01	11786419	11786427	-	-	C.prem_hap1_01	12033901	12035050	CPG	-		C.murc_hap1_02	9784009	9785013	-	-	C.prem_hap1_02	31356683	31356675	CPL	-		C.murc_hap1_03	11151511	11152119	-	-	C.prem_hap1_03	11635800	11636409	DUP	copygain		C.murc_hap1_04	22522575	22523544	-	-	C.prem_hap1_04	20600884	20601847	DUP	copyloss		C.murc_hap1_05	6065859	6065859	A	Atggacctttggtccagtgggaaaatctttacacttagaataataagtgtaaggatttaagtcttcataaaaatatttatagggcttatttacaatcattctttaattatcaaataattgagtggaaccagtttattcctcacgaaatgtaagtagagtggacagccctcgaatatttgagaggatttgaagaatttgggcagcgcttcggaggagtacatgccacgaagaaagttccaattgtagaatctatttgtaaatattaattgtaatacctacagtcctgtataacagtattaaaaaaaa	C.prem_hap1_05
C.murc_hap1_01	11815712	11816698	-	-	C.prem_hap1_01	2329950	2330936	DUP	copyloss		C.murc_hap1_02	9864352	9864352	g	gtgaaatgcaagtaacgcaacccaagaggggggtgaattgagtttttaaaaataatgcaatacgattcgcacaataaatcaatctaacgccttaatgaaatagagaacaataaattcaagcaagcgtaaagataaaatcaagggaagagaaaaacaaacgcgcggatttttacgtggttcggcaatccccgcctacgtccacgcctccaagccaaccgagctcgaggatttcactatccaagcctcccaaggcttcaagttttttacaattgacttccaaggtgtcaatgaacctttacaaccaagagattatctccccaatctcttcaccccaagtgtttcccacacttacacactcacaatttgataaggaatgaaaattacaacaaaaactctctt…	C.prem_hap1_02	31275835	31277201	INS	-		C.murc_hap1_03	11152161	11152624	-	-	C.prem_hap1_03	34929435	34929900	DUP	copyloss		C.murc_hap1_04	22530361	22530706	-	-	C.prem_hap1_04	30892515	30892860	DUP	copyloss		C.murc_hap1_05	6067481	6069930	-	-	C.prem_hap1_05
C.murc_hap1_01	11816698	11822282	-	-	C.prem_hap1_01	12064311	12069906	DUP	copyloss		C.murc_hap1_02	9864819	9865077	-	-	C.prem_hap1_02	31275365	31274853	CPG	-		C.murc_hap1_03	11162350	11162732	-	-	C.prem_hap1_03	10969054	10969436	DUP	copyloss		C.murc_hap1_04	22617471	22617907	-	-	C.prem_hap1_04	30914137	30914573	DUP	copygain		C.murc_hap1_05	6076532	6077043	-	-	C.prem_hap1_05
C.murc_hap1_01	11829391	11832763	-	-	C.prem_hap1_01	2429954	2433351	INVTR	-		C.murc_hap1_02	9872249	9872879	acccacttggagacataatccacagaaataaagatatacaagttcccaaaggatggtggaaaaggtcccatgaaatctattccccatacatcaaaaacttccacttccagaatgttggtcaatggcatttcatgtcttttagttatattccctgttctttgacacttgtcacaatatttaataaattcataagcatctttaaaaatagtagaccagtaataacctgattgcaaaactttaacagttgttttgtaaccaacaaaatgtcctccatatgctgcagcatggcatgactccagtatgtggagaatttttccttctgaagcacatattcgtattacttgatctgagcacaacttatataaatatgggtcatcccactgataacttctagcatca…	a	C.prem_hap1_02	31267704	31267704	DEL	-		C.murc_hap1_03	11164183	11165964	-	-	C.prem_hap1_03	33367689	33369466	INVTR	-		C.murc_hap1_04	22617472	22617907	-	-	C.prem_hap1_04	26977293	26977725	DUP	copygain		C.murc_hap1_05	6077203	6078813	-	-	C.prem_hap1_05
C.murc_hap1_01	11832333	11833424	-	-	C.prem_hap1_01	9875910	9876987	INVDP	copyloss		C.murc_hap1_02	9875993	9889243	atgttgagtgttagaaaatgcatatttataaaggagaaaaccgtcattttacattttaagtcttactaacaacccttacttttatatatttaaccttcttgtgatttaattacatgtgttttattttaattaagtattttatgtattttaggggcattatagtcatttcacaataaaggagagatcagacggcaaaacggacatcacttttgaactcaggacggtcgaaaaccttaggaggagcataaaaggaaaaatggcactattcacatgtacggtactattcacgtgtacggtactgtatacgttactggtcacgacactgttcacatagacggatgatgacgtggcattgaccgatgatgtggcattgactgatgaggtgtcacgatcctgttg…	a	C.prem_hap1_02	31264595	31264595	DEL	-		C.murc_hap1_03	11171072	11171096	-	-	C.prem_hap1_03	10975046	10977928	HDR	-		C.murc_hap1_04	22675603	22682387	-	-	C.prem_hap1_04	4306098	4312959	INVDP	copygain		C.murc_hap1_05	6086729	6086971	AATACGAATGAGCATTGTCATTTCATGTCGATCGGGCCTACCGATACCTCTTTCAATCTTTTGATCTACCAGAGCCCATAACCAACTCGTAAAATAGTAATTAGAAATTACCGAAGGGGAGACAGAGGGAAAAAAAGAAAAAGAAAAAAGCACGAAAGCTAATGCATATACATAAGAAGTTACTAGAAGAACCTAGCCACACTCTCGATTACAGACTCCAGCTCCTAGCCCAGTAGCCTGCGC	A	C.prem_hap1_05
C.murc_hap1_01	11834600	11834875	-	-	C.prem_hap1_01	17383231	17383506	DUP	copyloss		C.murc_hap1_02	9911468	9911470	-	-	C.prem_hap1_02	31241809	31242362	HDR	-		C.murc_hap1_03	11171504	11171584	-	-	C.prem_hap1_03	10978337	10982521	HDR	-		C.murc_hap1_04	22676181	22677722	-	-	C.prem_hap1_04	1049201	1050767	DUP	copygain		C.murc_hap1_05	6094219	6094476	-	-	C.prem_hap1_05
C.murc_hap1_01	11834738	11836013	-	-	C.prem_hap1_01	6054367	6055734	DUP	copyloss		C.murc_hap1_02	9940240	9940997	-	-	C.prem_hap1_02	31212969	31212961	CPL	-		C.murc_hap1_03	11171749	11171750	-	-	C.prem_hap1_03	10982686	10983063	HDR	-		C.murc_hap1_04	22678167	22682837	-	-	C.prem_hap1_04	28968219	28972763	INVDP	copygain		C.murc_hap1_05	6095143	6095143	t	tttttttttggttttgaccacgaggtattctggggagggccccaactgtgggaggcacctttaagcccgtaccacaacccagagtagaagtccccgctcgaatcgagaggcacaggttctcccaacaaaggcgacttctctgcaactcgaactggggagcaaactcaatcaagccacttaagggggctccattgccagtagagccaacactttgttggtTATGTTAATGTACTT	C.prem_hap1_05
C.murc_hap1_01	11840742	11845881	-	-	C.prem_hap1_01	10730590	10735729	DUP	copygain		C.murc_hap1_02	9966991	9967012	-	-	C.prem_hap1_02	31186902	31186406	CPG	-		C.murc_hap1_03	11182677	11183979	-	-	C.prem_hap1_03	21346491	21347824	DUP	copyloss		C.murc_hap1_04	22679734	22682837	-	-	C.prem_hap1_04	4192068	4195264	INVDP	copygain		C.murc_hap1_05	6100774	6101243	-	-	C.prem_hap1_05
C.murc_hap1_01	11840742	11845901	-	-	C.prem_hap1_01	10721320	10726479	INVDP	copyloss		C.murc_hap1_02	9987387	9988908	TAACCCGACCTAAATTATTAACCCGAACCGAATCAATAACCCTAGTCGTTATGCAACCCGAAATTCACAACAAAACCCAAATCGaaccgaaccgaattccaaagcgaaccgcaccaaaccgaaataattttcaacttgtttggattaaattttcaaacccaaatgagttgtaaatcgaaccaaaaatcaaaaaaattgaacagtaaaccgaaagtcccacccctaCCATGtgtatccgttagtttaccaatttgttacattgactttaattctacctataaccactgccactgtagatagagtattttcagccatgaatttgtgaagaatcgacttcgaaaccggatggatgatcaatgactgaatgataacttagttgtgtacataaaaaaaaaaaag…	T	C.prem_hap1_02	31166206	31166206	DEL	-		C.murc_hap1_03	11184091	11188724	-	-	C.prem_hap1_03	7461017	7465655	INVDP	copyloss		C.murc_hap1_04	22839854	22839854	a	agtaatcgcgaagctggctacttaattaattagttataaatagcctatgattctgtttagaattgagatactataacttttaaactatagctattatggaaaaaaaaattgtaattattaaataaaaattaataatatgtaataaatataaaattttaataataattttgatataagtattaaagatataatagattttttgtgatacaagtaaaaaatcatattaacataacttccaa	C.prem_hap1_04	27124223	27124461	INS	-		C.murc_hap1_05	6104483	6106357	-	-	C.prem_hap1_05
C.murc_hap1_01	11842719	11844207	-	-	C.prem_hap1_01	5268353	5269844	DUP	copygain		C.murc_hap1_02	10016503	10017888	ttgttgtgcaaattttaatgtactcgcaagcgcacgaatctattgtagtatagatctatggtgacgagtgtcgatcccacgaggagatggattttaattgtgtatagaattaattttgtaaatgggttgttggatttatggtggaaatgatttggtatatgctaaaacttaaattaaaatggcgagaataaattctaaaatttgaattgcaatggcgagaataaattgaagataattctattgaaatgacgtacttgggtatctggatccgtatcaacatgcatcatgggctaaataatccgtattaatgccaattaaatcatgagggggtaatccacacctcatgaaccacgctctaatcaatatggtgctaagggcttatcgtgccaaataataata…	t	C.prem_hap1_02	31138617	31138617	DEL	-		C.murc_hap1_03	11193557	11195446	-	-	C.prem_hap1_03	11019832	11021719	DUP	copyloss		C.murc_hap1_04	22748221	22759321	-	-	C.prem_hap1_04	26991999	27003122	DUP	copygain		C.murc_hap1_05	6114509	6115378	-	-	C.prem_hap1_05
C.murc_hap1_01	11843977	11846269	-	-	C.prem_hap1_01	5278317	5281813	DUP	copyloss		C.murc_hap1_02	10038774	10039974	TATCTATAAGAAAATAGAGCAAAAATTCATTTaggtggcgtttgtttttttatctgaaatctgaatagatctgaattaatctaaattctgaataggtctgaatatctgaatctgaataatatgtttgttttttcgtctgaatctcgaaaaataagtattaagttgtttgtttttttcaacttaaaaagctgaaaatatgtacttttacatttgtatccttattaaatttgaatgtcaaataaataatatattaaataccacaatattttaacatttataagtaaaactatattcaagtgaatacataattattttagaattttaatatataaaatactataaatttcaaattttatcgtatataatataagaaagaaaaaacatggatatttttatgtg…	T	C.prem_hap1_02	31117907	31117907	DEL	-		C.murc_hap1_03	11200310	11201056	-	-	C.prem_hap1_03	30873196	30873943	INVDP	copyloss		C.murc_hap1_04	22922958	22924052	-	-	C.prem_hap1_04	1418227	1419311	DUP	copygain		C.murc_hap1_05	6117307	6118032	-	-	C.prem_hap1_05
C.murc_hap1_01	11845967	11850339	-	-	C.prem_hap1_01	5274850	5278225	INVTR	-		C.murc_hap1_02	10045190	10047114	-	-	C.prem_hap1_02	31112623	31112695	HDR	-		C.murc_hap1_03	11201230	11202093	-	-	C.prem_hap1_03	21775133	21776021	DUP	copyloss		C.murc_hap1_04	22922958	22924052	-	-	C.prem_hap1_04	1425095	1426179	DUP	copygain		C.murc_hap1_05	6118034	6119411	-	-	C.prem_hap1_05
C.murc_hap1_01	11846904	11848437	-	-	C.prem_hap1_01	5276752	5277287	HDR	-		C.murc_hap1_02	10048225	10049219	-	-	C.prem_hap1_02	31111509	31111502	CPL	-		C.murc_hap1_03	11202090	11202795	-	-	C.prem_hap1_03	25986293	25987000	INVDP	copyloss		C.murc_hap1_04	22976182	22988712	-	-	C.prem_hap1_04	9252230	9264803	INVDP	copyloss		C.murc_hap1_05	6118977	6119778	-	-	C.prem_hap1_05
C.murc_hap1_01	11846753	11847127	-	-	C.prem_hap1_01	5269830	5270204	DUP	copygain		C.murc_hap1_02	10052245	10052245	G	GaccaacaaagtgttggctccactggcaatggagtccccttaagtggcttgattgggtttgctccccagttcgagtcgcagggaagttgcctttgttgggagaacctgtgcctctcggttcgagcggggacttctagtctgggttgtggtacgagcttaaaggtgcttcccacagttggggccctccccaggatacctcgtggtcaaaaccaaaaaaaaaaaGCAGTCGTTTC	C.prem_hap1_02	31108246	31108478	INS	-		C.murc_hap1_03	11202796	11204053	-	-	C.prem_hap1_03	21634271	21635529	INVDP	copyloss		C.murc_hap1_04	22987350	22988710	-	-	C.prem_hap1_04	27442918	27444294	INVDP	copyloss		C.murc_hap1_05	6122536	6123544	-	-	C.prem_hap1_05
C.murc_hap1_01	11848438	11853628	-	-	C.prem_hap1_01	10723348	10728539	DUP	copygain		C.murc_hap1_02	10059114	10061382	taaataaataattgatatcatgattttaatgaattaaattataaatattatGATTttataaatatgtattaattaatatgattgtgaactatgatctttgactctatgtaagtccaagttaacaattaatttaacctttaagaaaTTTTTTTTactactattattattgttgttaagtattaaaattttttaatactgtaaggtcaaacttaataattaatattacattctcttactattattagtttattattattgaatatgaacttgagttttgaatttttgattctattaaatttgaataaaGATATAGCCCTAaaaaaagtacatagacttgaaaaaaagtacaccaacaacttggcatgtgctcttaaaaaattaaaaaaaaaaaCTTAGGTA…	t	C.prem_hap1_02	31101377	31101377	DEL	-		C.murc_hap1_03	11204982	11205561	-	-	C.prem_hap1_03	35500898	35501465	TRANS	-		C.murc_hap1_04	22997030	22997864	-	-	C.prem_hap1_04	27270917	27271263	HDR	-		C.murc_hap1_05	6128454	6128454	T	TttttaatactgttatataggactgttactgatattacatcaggtattacaattaatatttacaaacagattctacaattgagacctttttcgtggcatgtactcctctgaagcgctatctaaattttttaaaccctctcaaatattcaagagttatccacttcactcatatttcgtgagggatagactggttccactcaattatttgataattgagggaggattataaataaccctcataaatacttttataaaaactcaaacacttatactcaatattataagtataaaaattttctcactagactaaaagtccattggtGTCTGCAAGTTATTT	C.prem_hap1_05
C.murc_hap1_01	11848438	11853628	-	-	C.prem_hap1_01	10728530	10733721	INVDP	copygain		C.murc_hap1_02	10064710	10064710	g	gtgacacaacttaaaagtaatttttaactctcaagtataagagtgtcttgttgtattataactcggtgagtccgaggtcgatccacagagaaaagatttaattagtttattttattttatctaaaaattaaaattaaaatttgaatataaacaacttaatttaaatgaaactatggaattgaactagttagggttatggatccactcttagaaataaataaaacttaataaattctttttgccaattttttttagatttattacccaaaagattaattatacaaattattattattttccctttaaattttatgatggattaagtatttattgtgccaaaatttaatttgtctacaataagtcaaaataccatttcaccatgccttatattaagatctt…	C.prem_hap1_02	31085230	31098089	INS	-		C.murc_hap1_03	11208069	11208776	-	-	C.prem_hap1_03	10889582	10890289	DUP	copyloss		C.murc_hap1_04	23029761	23030929	-	-	C.prem_hap1_04	15837441	15838605	DUP	copyloss		C.murc_hap1_05	6132753	6132817	-	-	C.prem_hap1_05
C.murc_hap1_01	11848438	11855111	-	-	C.prem_hap1_01	5273369	5276751	INVTR	-		C.murc_hap1_02	10068427	10076332	gaatgttaacatatatgtttccataatattgattttgatgataacaaacaagattaagaatgattaatcttttaaactcaaactatttaatattctttttaaataaatcattattttcatattataaatgttttatatttaatggaaaaatgagtttatgaaattgattgtttttattctttttaaataaatcattatgttcacattataaatgtttcatatttaatggaataatgattttatgaaattggttgtttttcaaagtttatggtttaattgaaagaattttgaaaactttgatataaacaagttttgcttgaaattttggtaagaggacttatttgaaaagtgtcatagtatctttggcaatatcataatttcaaaaagtttggggttaac…	g	C.prem_hap1_02	31081507	31081507	DEL	-		C.murc_hap1_03	11208772	11210288	-	-	C.prem_hap1_03	10893142	10894666	DUP	copyloss		C.murc_hap1_04	23039148	23039835	-	-	C.prem_hap1_04	6035328	6036006	INVTR	-		C.murc_hap1_05	6140665	6142328	-	-	C.prem_hap1_05
C.murc_hap1_01	11850326	11853631	-	-	C.prem_hap1_01	5274862	5274850	CPL	-		C.murc_hap1_02	10077799	10090262	-	-	C.prem_hap1_02	31080052	31080047	CPL	-		C.murc_hap1_03	11210289	11211644	-	-	C.prem_hap1_03	11562703	11564057	INVDP	copyloss		C.murc_hap1_04	23059131	23059140	-	-	C.prem_hap1_04	27330628	27331483	CPG	-		C.murc_hap1_05	6145435	6147176	-	-	C.prem_hap1_05
C.murc_hap1_01	11849422	11849559	-	-	C.prem_hap1_01	5270203	5270340	INVDP	copygain		C.murc_hap1_02	10091213	10091213	C	Ctgttgtgcaaattttaatgtactcgcaagcgcacgaatctattgtagtatagatcaatggtgacgagtgtcgatcccacgaggaggtggattttaattatatgtagaattaattttgtaaatgggtggttgaaattgtggtggaagtgatttcaattatcctaaaattggaattgagatggcgataataaattctaaaattggaattgcaatggcgagaataaattgaagcgaaatctattgaaatgacgtacttgggtatctggatccgtatcaacatgcatcatgggctaaataatccgtattaatgccaattaaatcatgaggggggaatccacacctcatgaaccacactctaatcaatatggtgctaagagcttatcgtgccaaataataata…	C.prem_hap1_02	31066652	31079093	INS	-		C.murc_hap1_03	11212589	11212944	-	-	C.prem_hap1_03	6835291	6835644	DUP	copyloss		C.murc_hap1_04	23155526	23155526	A	ACACACTAGAAAAACGAAGATGCTAAGGGGAAGGAAGAGTTCTCTAGCAGCATTATAAATTTTAACACAGGTATCAATGCTATCAAAAAATACCAAGAGAAATTAGAACACAGTGCATATGAAGCGGAATTCACATCCAATCATCTATTTAGAAAAGAACATCTAGACTGCAAATTGAATAAAGAAATTAAAATAGACTGACATCTTTGAACAAGATCAAAAGGAAGAATAAATTAGCTGATTTTTGAAAAAAAAAGGGAAAAGAAAAAGAAAAGGCCTACATCTTAATACCATTTTTAACAGAAGTACGAATTTATTTGAAAGTTGGAAAGTTGAACAACTCCTAAAAATTGAGCAACAA	C.prem_hap1_04	27427877	27428237	INS	-		C.murc_hap1_05	6150037	6150046	-	-	C.prem_hap1_05
C.murc_hap1_01	11849559	11852511	-	-	C.prem_hap1_01	5270343	5273295	DUP	copygain		C.murc_hap1_02	10107516	10112013	TTAACTATAGATATAAATTAAAAAAAAAGGTGATGATGAATTGATTCTCTTACATATATGAATAAGAGAGATTGAGAGAGCAAATTATAGCATTTAAGTTTTCAGTATAACATCTAGTTTCAAGAAAGTGTGCTTATTTCTCATTCTATAAAAAACAATGATTTTTCAGCTAAAAAAAATCATAATAAAATTTAATATCTAATACAACATAGTATGTTTTTTTTCAAAAAAAGGCTTGCAATTATGTCTTTTAGCCACCAAGCCTAAGTGTGAGAGTAAAGCATTTAACTCTTGATAATTACACACTTTCTACATAATGCAATTAGTGTCAACTCATTCCAAATTACTCTACTAGAATAATAAAACATTTCAGCCATTATATTGATGGAGCTACTAATC…	T	C.prem_hap1_02	31050325	31050325	DEL	-		C.murc_hap1_03	11216052	11216967	-	-	C.prem_hap1_03	6950917	6951838	INVDP	copyloss		C.murc_hap1_04	23104054	23109471	-	-	C.prem_hap1_04	6305262	6310686	INVDP	copygain		C.murc_hap1_05	6162948	6162956	-	-	C.prem_hap1_05
C.murc_hap1_01	11853457	11855616	-	-	C.prem_hap1_01	5276780	5280414	INVTR	-		C.murc_hap1_02	10120731	10121206	ttaaatcaaGGGAtattatcattttactactaaagttttactgacatatcatgtcagtaccaaggtttgccgaaaagtgcattttactaccaaagttttgcgtcattatcaatttactaccattccgttaacaacgtcaaaaatttattaatgtcataagggcatcaaagacatttccagctgtaagagtaaaattgtctattaatttgatagataaattatcattttactaccaaaattttaggagaattatcattttactaccgaatttttaagggaattatcattttactaccaaactcttggggttaaaatcgacttttaactcaatttccgttaaacattaactttttcttaacgaaatggtagtgaattgataacggcgcaaaactttagtag…	t	C.prem_hap1_02	31041611	31041611	DEL	-		C.murc_hap1_03	11216996	11217420	-	-	C.prem_hap1_03	10898925	10899340	DUP	copyloss		C.murc_hap1_04	23170964	23171454	-	-	C.prem_hap1_04	27445185	27446082	HDR	-		C.murc_hap1_05	6171951	6172212	-	-	C.prem_hap1_05
C.murc_hap1_01	11855112	11855541	-	-	C.prem_hap1_01	5278750	5276854	CPG	-		C.murc_hap1_02	10126089	10126557	-	-	C.prem_hap1_02	31036731	31036732	HDR	-		C.murc_hap1_03	11354224	11354923	-	-	C.prem_hap1_03	13936942	13937638	DUP	copygain		C.murc_hap1_04	23172813	23173026	-	-	C.prem_hap1_04	4291398	4291599	DUP	copygain		C.murc_hap1_05	6175835	6175835	G	GTCCtatagctggtaaaacgggtcatcgagtcatgttcgtatcgtgttagtttcgtgtcatattaaatttagatcgatctaaacctgactcatttaataatcgtgccaaaatattaaaatccaaacccgacacaaaaaaataatcgggttacccaataacccgtttaatatttatatattgaacaaaagttacattaaatatttacataatatcatacatacgtacatacatacatacatacataatttctcgatattataaaatatatatatctactaatatattacacatttacactattgaggttttaatattatatatatatatatataatattatatatcaatattacaaaatatacatatctatcaatttttacacatttacactattgaagc…	C.prem_hap1_05
C.murc_hap1_01	11867872	11869427	-	-	C.prem_hap1_01	21329552	21331109	INVDP	copyloss		C.murc_hap1_02	10140763	10141225	-	-	C.prem_hap1_02	31022556	31022550	CPL	-		C.murc_hap1_03	11380905	11382121	-	-	C.prem_hap1_03	12303038	12304260	DUP	copygain		C.murc_hap1_04	23183316	23183774	-	-	C.prem_hap1_04	26104280	26104737	INVDP	copyloss		C.murc_hap1_05	6191527	6193488	-	-	C.prem_hap1_05
C.murc_hap1_01	11873243	11874035	-	-	C.prem_hap1_01	2513742	2514528	TRANS	-		C.murc_hap1_02	10159586	10160281	-	-	C.prem_hap1_02	31004162	31004157	CPL	-		C.murc_hap1_03	11380905	11382121	-	-	C.prem_hap1_03	12319338	12320560	DUP	copygain		C.murc_hap1_04	23184064	23185059	-	-	C.prem_hap1_04	18463475	18464485	DUP	copyloss		C.murc_hap1_05	6197813	6198440	-	-	C.prem_hap1_05
C.murc_hap1_01	11883289	11883913	-	-	C.prem_hap1_01	15601046	15601671	TRANS	-		C.murc_hap1_02	10168633	10168638	-	-	C.prem_hap1_02	30995796	30991176	CPG	-		C.murc_hap1_03	11380907	11382121	-	-	C.prem_hap1_03	12270436	12271656	DUP	copygain		C.murc_hap1_04	23207364	23208014	-	-	C.prem_hap1_04	27722865	27723510	DUP	copyloss		C.murc_hap1_05	6212330	6213062	-	-	C.prem_hap1_05
C.murc_hap1_01	11886769	11888581	-	-	C.prem_hap1_01	18099579	18101358	DUP	copyloss		C.murc_hap1_02	10174077	10174085	-	-	C.prem_hap1_02	30985684	30980500	CPG	-		C.murc_hap1_03	11380907	11382121	-	-	C.prem_hap1_03	12286737	12287957	DUP	copygain		C.murc_hap1_04	23218448	23218453	-	-	C.prem_hap1_04	27490657	27490943	HDR	-		C.murc_hap1_05	6233131	6233319	-	-	C.prem_hap1_05
C.murc_hap1_01	11887758	11893868	-	-	C.prem_hap1_01	18095281	18101358	DUP	copyloss		C.murc_hap1_02	10189004	10189009	-	-	C.prem_hap1_02	30965553	30960046	CPG	-		C.murc_hap1_03	11459271	11460721	-	-	C.prem_hap1_03	34356239	34357689	DUP	copygain		C.murc_hap1_04	23281896	23288127	-	-	C.prem_hap1_04	5357996	5364231	DUP	copyloss		C.murc_hap1_05	6251545	6251820	agggtgtgtttggaattgaagtgctgtagcttttaagctatagctgctgtggaaaaaaagctgtaagtattaaataaaagttagtaatatatagtaaatataaattttaaataataattttgatgaaattattaaagatataatagattttttattatacaagtaaaaaattatatcaacatatcttaaaagctacagtagttagtgtttaccaaatactttagtgctgtagcttttaagctacagctgcctaacctcaatcccaaacgcaccctT	a	C.prem_hap1_05
C.murc_hap1_01	11893045	11899155	-	-	C.prem_hap1_01	18095281	18101358	DUP	copyloss		C.murc_hap1_02	10203898	10203904	-	-	C.prem_hap1_02	30945104	30944390	CPG	-		C.murc_hap1_03	11459327	11460943	-	-	C.prem_hap1_03	11890196	11891838	DUP	copygain		C.murc_hap1_04	23286123	23288198	-	-	C.prem_hap1_04	28973642	28975747	DUP	copyloss		C.murc_hap1_05	6258670	6258676	-	-	C.prem_hap1_05
C.murc_hap1_01	11898332	11904446	-	-	C.prem_hap1_01	18095281	18101362	TRANS	-		C.murc_hap1_02	10239748	10239751	-	-	C.prem_hap1_02	30908329	30908573	HDR	-		C.murc_hap1_03	11548968	11549125	-	-	C.prem_hap1_03	35913497	35913654	DUP	copygain		C.murc_hap1_04	23288176	23288714	-	-	C.prem_hap1_04	6823884	6824417	DUP	copyloss		C.murc_hap1_05	6260260	6260489	-	-	C.prem_hap1_05
C.murc_hap1_01	11908349	11911129	-	-	C.prem_hap1_01	10650514	10653289	INVDP	copyloss		C.murc_hap1_02	10240519	10252954	ttgttgtgcaaattttaatgtactcgcaagcgcacgaatctattgtagtatagatcaatggtgacgagtgtcgatcccacgaggaggtggattttaattatatgtagaattaattttgtaaatgggtggttggaattgtggtggaagtgatttaaattatcctaaaattggaattgaaatggcgataataaattctaaaattggacttgcaatggcgagaataaattgaagataattctattgaaatgacgtacttgggtattcggatccgcatcaacatgcatcatgggctaaataatccatattaatgccaattaaatcatgaggggggaatccacacctcatgaaccacgctctaatcaatatagtgctaagggcatatcgtgccaaataataata…	t	C.prem_hap1_02	30907562	30907562	DEL	-		C.murc_hap1_03	11548968	11549125	-	-	C.prem_hap1_03	35583697	35583854	INVDP	copygain		C.murc_hap1_04	23316499	23317323	-	-	C.prem_hap1_04	27582433	27582845	CPL	-		C.murc_hap1_05	6262151	6262685	-	-	C.prem_hap1_05
C.murc_hap1_01	11911716	11916638	-	-	C.prem_hap1_01	13778622	13783532	TRANS	-		C.murc_hap1_02	10258909	10259805	-	-	C.prem_hap1_02	30901496	30901487	CPL	-		C.murc_hap1_03	11549775	11551647	-	-	C.prem_hap1_03	12859428	12861309	DUP	copygain		C.murc_hap1_04	23340154	23340178	-	-	C.prem_hap1_04	27605795	27606437	HDR	-		C.murc_hap1_05	6262151	6263047	-	-	C.prem_hap1_05
C.murc_hap1_01	11911953	11914987	-	-	C.prem_hap1_01	18628190	18631256	INVDP	copygain		C.murc_hap1_02	11900791	11905551	-	-	C.prem_hap1_02	29260557	29255002	TDM	-		C.murc_hap1_03	11577956	11578427	-	-	C.prem_hap1_03	7183651	7184122	DUP	copygain		C.murc_hap1_04	23342283	23342503	-	-	C.prem_hap1_04	27608541	27608977	TDM	-		C.murc_hap1_05	6267450	6268139	-	-	C.prem_hap1_05
C.murc_hap1_01	11912132	11914891	-	-	C.prem_hap1_01	27783712	27786494	INVDP	copygain		C.murc_hap1_02	18865564	18874777	-	-	C.prem_hap1_02	22295139	22289196	TDM	-		C.murc_hap1_03	11578075	11578849	-	-	C.prem_hap1_03	8889475	8890249	INVDP	copygain		C.murc_hap1_04	23353265	23354324	-	-	C.prem_hap1_04	27619676	27619704	HDR	-		C.murc_hap1_05	6272668	6272791	-	-	C.prem_hap1_05
C.murc_hap1_01	11916645	11919319	-	-	C.prem_hap1_01	6721785	6724460	INVDP	copyloss		C.murc_hap1_02	19082031	19129351	-	-	C.prem_hap1_02	22082829	22059499	CPL	-		C.murc_hap1_03	11578425	11580660	-	-	C.prem_hap1_03	10952770	10955008	DUP	copygain		C.murc_hap1_04	23457899	23457899	T	TTTGTTATATTTTTCAACTGGGTTTACTAAACTGTGCAGTGCAAAAATTATGGGCTAGTGTAGGCGGGCTTGGGTGATGACATTTTCCAAGACTTGGGGGCTTGCTGAATACTGCTAAGCTGGCTCAATATCGAACAGCCCAGCCCATGAGTTAGGATTTTTATTTTTAATGTTTTGATAGAGAGTGAGACTATGtttgagattaatgctgaaactctgtaatatacttatttcataattttttataaaaatagtatttattaaattctttaagaactactgatttaattttttttccattttgacaatagattttaaaaatagaaggtttacttttattagaagcttattaaataagtcactgcacttttttaaaattcttattataaccttattatt…	C.prem_hap1_04	27736756	27737193	INS	-		C.murc_hap1_05	6274412	6276778	-	-	C.prem_hap1_05
C.murc_hap1_01	11933850	11939055	-	-	C.prem_hap1_01	10673548	10678769	INVDP	copyloss		C.murc_hap1_02	19158124	19158624	-	-	C.prem_hap1_02	21987248	22030712	HDR	-		C.murc_hap1_03	11580618	11581791	-	-	C.prem_hap1_03	7177738	7178910	DUP	copygain		C.murc_hap1_04	23462997	23463610	-	-	C.prem_hap1_04	25095102	25095715	DUP	copyloss		C.murc_hap1_05	6297545	6298129	-	-	C.prem_hap1_05
C.murc_hap1_01	11939470	11939475	-	-	C.prem_hap1_01	12073555	12074488	CPG	-		C.murc_hap1_02	19476765	19476950	-	-	C.prem_hap1_02	21664335	21669119	HDR	-		C.murc_hap1_03	11580707	11581791	-	-	C.prem_hap1_03	7176003	7177092	INVDP	copygain		C.murc_hap1_04	23472546	23472546	T	TttttttttttgaagcctgttatacacagatattactgacattacatcagatattacaattaatatttacaatcatactatataattaggaccaccattatacattgacacactgaagtatatgctcagatattttaaaccctctctaatattcgaggggtgtctgctccactcacatttcgtaagggagagactgtctccactcaattaattgataattgaggaagaactgaaactaacctccataatactcttatggaggctcgaacccttacattcaatattgtaaatacaagacttttctcattggaccaaagatcattggtTTGAAGGGTGGTTTT	C.prem_hap1_04	27751226	27751566	INS	-		C.murc_hap1_05	6302544	6302607	-	-	C.prem_hap1_05
C.murc_hap1_01	11946737	11947443	-	-	C.prem_hap1_01	5360680	5361369	DUP	copyloss		C.murc_hap1_02	22793648	22793655	-	-	C.prem_hap1_02	18347871	18346868	CPG	-		C.murc_hap1_03	11613630	11613939	-	-	C.prem_hap1_03	11353514	11353824	DUP	copyloss		C.murc_hap1_04	23541079	23542118	-	-	C.prem_hap1_04	25678504	25679539	DUP	copygain		C.murc_hap1_05	6303476	6304256	-	-	C.prem_hap1_05
C.murc_hap1_01	11948653	11953509	-	-	C.prem_hap1_01	12079175	12085205	DUP	copyloss		C.murc_hap1_02	23340068	23340615	-	-	C.prem_hap1_02	17800531	17800523	CPL	-		C.murc_hap1_03	11613873	11615302	-	-	C.prem_hap1_03	11356360	11357764	DUP	copyloss		C.murc_hap1_04	23541080	23542119	-	-	C.prem_hap1_04	2224513	2225547	DUP	copygain		C.murc_hap1_05	6304840	6306167	-	-	C.prem_hap1_05
C.murc_hap1_01	11954066	11954695	-	-	C.prem_hap1_01	9966309	9966937	INVDP	copyloss		C.murc_hap1_02	23341532	23341537	-	-	C.prem_hap1_02	17799607	17787115	CPG	-		C.murc_hap1_03	11615307	11624239	-	-	C.prem_hap1_03	11380976	11390107	DUP	copyloss		C.murc_hap1_04	23898728	23898735	-	-	C.prem_hap1_04	28179384	28180120	CPG	-		C.murc_hap1_05	6318110	6318384	-	-	C.prem_hap1_05
C.murc_hap1_01	11962407	11962857	-	-	C.prem_hap1_01	12215883	12216333	DUP	copyloss		C.murc_hap1_02	23349569	23349576	-	-	C.prem_hap1_02	17779069	17778099	CPG	-		C.murc_hap1_03	11624241	11625076	-	-	C.prem_hap1_03	23815044	23815879	INVDP	copyloss		C.murc_hap1_04	23903530	23903879	-	-	C.prem_hap1_04	28184915	28184916	HDR	-		C.murc_hap1_05	6320201	6320925	-	-	C.prem_hap1_05
C.murc_hap1_01	11963905	11964865	-	-	C.prem_hap1_01	12215904	12216847	DUP	copyloss		C.murc_hap1_02	23379177	23487718	-	-	C.prem_hap1_02	17748523	17694299	CPL	-		C.murc_hap1_03	11641264	11649406	-	-	C.prem_hap1_03	11405567	11406070	CPL	-		C.murc_hap1_04	23588954	23590390	-	-	C.prem_hap1_04	4336645	4338111	DUP	copygain		C.murc_hap1_05	6322956	6323676	-	-	C.prem_hap1_05
C.murc_hap1_01	11967355	11971751	-	-	C.prem_hap1_01	4840100	4844547	INVDP	copyloss		C.murc_hap1_02	23529906	23529914	-	-	C.prem_hap1_02	17652148	17651927	CPG	-		C.murc_hap1_03	11664225	11664504	-	-	C.prem_hap1_03	15873729	15874009	INVDP	copyloss		C.murc_hap1_04	23641951	23644203	-	-	C.prem_hap1_04	224913	227181	INVDP	copygain		C.murc_hap1_05	6334984	6335920	-	-	C.prem_hap1_05
C.murc_hap1_01	11989201	11998241	-	-	C.prem_hap1_01	12077537	12085205	TRANS	-		C.murc_hap1_02	23530691	23530701	-	-	C.prem_hap1_02	17649972	17651153	HDR	-		C.murc_hap1_03	11670296	11671172	-	-	C.prem_hap1_03	16235932	16236808	TRANS	-		C.murc_hap1_04	23676526	23677347	-	-	C.prem_hap1_04	28829165	28829987	DUP	copygain		C.murc_hap1_05	6338591	6338591	T	TAGAGGCTTGTTACATTATCAATATTGTTGTTGGATGTTTATCTATCAATTTAATCTTTCAGGTTTAATTTAATAGTTCACTAATATGATATCAAAACTTAGTTGTTATTTTCAATTTTAGTTGTAAACTTTTTTTTTCCCCCTCTCAATCATAATTTCTTAAGTCATGATTCAAGTTATATTTGCGAACTCTTGCTTTGCCTTAGTATATTTTTCACGCAAATCATTCTATAAAAGATAAAGACTTGTCCTTAATATTATTTCCGGGAAGATATTTTTACAAACAAAATCAAAGAGAGGCATAGCACGAGCAAATCCACCATTTCTTATTAGAACATTATTTCTTCGTGGACAAGTTTTCCACAATAACTGCCTCTAATAGGATCAGCATCACACGAG…	C.prem_hap1_05
C.murc_hap1_01	11991269	11994055	-	-	C.prem_hap1_01	12079640	12079696	HDR	-		C.murc_hap1_02	23532209	23532214	-	-	C.prem_hap1_02	17645810	17648455	HDR	-		C.murc_hap1_03	11697883	11698257	-	-	C.prem_hap1_03	11454294	11454551	TDM	-		C.murc_hap1_04	23676526	23677347	-	-	C.prem_hap1_04	32747073	32747875	INVDP	copygain		C.murc_hap1_05	6338866	6338866	A	AGTTCAAGTCCAGCATAAAATGAATGAGAAAAGCTaccaataaagtgttggctctattggtaatggagttcttttaagtaatttgactgattttatttttcagtttaaattttagaaaagtcacatttgttaggagaatttgtatctcccgattcgagcgaagacttctaatctatattatgatacaagtttaaaggtggcttccacagttggggtcctccccaaattatatcgtggttaagaaaaaaaaaTAATGACAAAAGCTTTTCAATATCA	C.prem_hap1_05
C.murc_hap1_01	11997428	11997443	-	-	C.prem_hap1_01	12083226	12084426	HDR	-		C.murc_hap1_02	23536749	23539694	-	-	C.prem_hap1_02	17635067	17641293	HDR	-		C.murc_hap1_03	11695608	11698237	-	-	C.prem_hap1_03	16049100	16051748	DUP	copygain		C.murc_hap1_04	23789001	23789450	-	-	C.prem_hap1_04	28826280	28826729	DUP	copygain		C.murc_hap1_05	6343883	6344192	-	-	C.prem_hap1_05
C.murc_hap1_01	12002267	12006231	-	-	C.prem_hap1_01	12204572	12208530	DUP	copyloss		C.murc_hap1_02	23554112	23554112	t	tCtgttgagtgttagaaaatgcatatttataaaggagaaaaccgtcattttacatttcaagtcttattaacaacccttacttttatgtatttaaccttcttgtgatttaattacatgtgttttattttaattaagtattttatgtagtttaggggcattatagtcatttcacaataaaggagaaatcagacggcaaaacggacatcacttttgaactcaggacgatcaaaaaccttaggaggagtataaaaggaaaaatggcactattcacatgtacggtactattcacgtgtacggtactgtatacgttactgttcacgacactgttcacatagacggatgatgacgtggcattgaccgatgatgtggcattgactgatgaggtgtcacgatcctatt…	C.prem_hap1_02	17607918	17620727	INS	-		C.murc_hap1_03	11695608	11701922	-	-	C.prem_hap1_03	16049100	16054943	DUP	copygain		C.murc_hap1_04	23789002	23789452	-	-	C.prem_hap1_04	28827624	28828074	DUP	copygain		C.murc_hap1_05	6353512	6353512	T	TAAATTCAAttttttttttattttgaccacgagatatcctaggaagggccccaactgtgagaggcacctttaagtccgtaccacaacccagactaaaagtctccgctcaaaccgaaaggcacaggttctcccaacaaaggtgacttccctgcgactcgaactggggagcaaacccagtcaagccacttaaggagaatccattgacagtcgagccaacactttgttAA	C.prem_hap1_05
C.murc_hap1_01	12006347	12007213	-	-	C.prem_hap1_01	6389283	6390134	INVDP	copyloss		C.murc_hap1_02	23559976	23559979	-	-	C.prem_hap1_02	17601755	17602128	HDR	-		C.murc_hap1_03	11695608	11702287	-	-	C.prem_hap1_03	1528317	1534929	DUP	copygain		C.murc_hap1_04	23843726	23844151	-	-	C.prem_hap1_04	28188112	28188536	INVDP	copygain		C.murc_hap1_05	6356782	6357540	CCTTCACTACTTACtaggagtgttcacggatcggattttacggattgaacatcaatccatatccgatccatgattttgtagattataaattttcaatccaatccacggattggtgaaattcaatcaaaatccaatcaatacttttgcggatcggatacggatttgacccaatccatatccaatccaccaatttgcgaattggtttgcggactaaaaaattttaattttgtccaatccacgaattaactaaataaaaaaatttaaatataaaaataattttactaccgattaaatttaaaattaaataagatttaaataaattaattgtttaaataaagctagaaaacacatttaaagttttaaaatataatacaccaaaaagaaaaaaatctcatttgt…	C	C.prem_hap1_05
C.murc_hap1_01	12007809	12018726	-	-	C.prem_hap1_01	16117411	16128304	INVTR	-		C.murc_hap1_02	23564256	23564256	t	tGTCAAACTCCATTTTCATACTAGGAGAGAAACCATCAACATTCATTCAAACATCATTTCCAATAAATCCAGTAACGTTGACGGCGTTTTCGCCGGTCAATCAACGCCTTAATACTAAATCTATGAATGATATCTATCTAGTTATACAGATTGATGAAATTTTACGTAATTTCTATGGGTAGGTATAGAGAAAATTCGCAGTGTGTCTTGAGTTGATATGAAAATGAAATCTTCCAATTGAACACGCTTCATTCTCACAAACATCAACAACTTGCTCCTTTCCTACAGAAAAATAAGCAAAGAGACGGACAGAAGTTAATATAAATTCAAAGAAAAACTGTCGCGGTTCTCATGAGTTTTTTTCTGCCGGCTTCGGTTCAATGGATTCTCCCGCCAACC…	C.prem_hap1_02	17595610	17597470	INS	-		C.murc_hap1_03	11697876	11698678	-	-	C.prem_hap1_03	37489781	37490599	INVDP	copygain		C.murc_hap1_04	23907062	23907494	-	-	C.prem_hap1_04	11312449	11312881	INVDP	copyloss		C.murc_hap1_05	6364728	6364957	-	-	C.prem_hap1_05
C.murc_hap1_01	12018360	12019713	-	-	C.prem_hap1_01	5537896	5539282	DUP	copyloss		C.murc_hap1_02	23569261	23569272	-	-	C.prem_hap1_02	17590611	17589690	CPG	-		C.murc_hap1_03	11697876	11698678	-	-	C.prem_hap1_03	37491366	37492188	INVDP	copygain		C.murc_hap1_04	24003451	24005138	-	-	C.prem_hap1_04	24644712	24646401	DUP	copygain		C.murc_hap1_05	6371992	6372202	-	-	C.prem_hap1_05
C.murc_hap1_01	12019714	12020809	-	-	C.prem_hap1_01	16194371	16195477	INVTR	-		C.murc_hap1_02	23572057	23572093	-	-	C.prem_hap1_02	17586529	17586861	HDR	-		C.murc_hap1_03	11697876	11701869	-	-	C.prem_hap1_03	33565800	33569808	INVDP	copygain		C.murc_hap1_04	24004633	24005137	-	-	C.prem_hap1_04	1092184	1092689	DUP	copygain		C.murc_hap1_05	6392276	6393113	-	-	C.prem_hap1_05
C.murc_hap1_01	12024533	12027614	-	-	C.prem_hap1_01	12103362	12105516	DUP	copyloss		C.murc_hap1_02	23573911	23578584	-	-	C.prem_hap1_02	17584078	17584658	HDR	-		C.murc_hap1_03	11697877	11698679	-	-	C.prem_hap1_03	37492345	37493165	INVDP	copygain		C.murc_hap1_04	24055921	24056802	-	-	C.prem_hap1_04	30279822	30280704	DUP	copygain		C.murc_hap1_05	6395385	6396996	-	-	C.prem_hap1_05
C.murc_hap1_01	12037649	12038639	-	-	C.prem_hap1_01	931724	932715	TRANS	-		C.murc_hap1_02	23581303	23581742	-	-	C.prem_hap1_02	17581397	17581398	HDR	-		C.murc_hap1_03	11697884	11698474	-	-	C.prem_hap1_03	37492181	37492791	INVDP	copygain		C.murc_hap1_04	24094411	24106944	-	-	C.prem_hap1_04	20020366	20032911	INVDP	copyloss		C.murc_hap1_05	6397155	6397810	-	-	C.prem_hap1_05
C.murc_hap1_01	12040556	12041552	-	-	C.prem_hap1_01	12196253	12197267	DUP	copyloss		C.murc_hap1_02	23652222	23652387	-	-	C.prem_hap1_02	17510847	17510501	CPG	-		C.murc_hap1_03	11697887	11698372	-	-	C.prem_hap1_03	9998343	9998846	INVDP	copygain		C.murc_hap1_04	24106945	24110740	-	-	C.prem_hap1_04	23007788	23011587	INVDP	copygain		C.murc_hap1_05	6404672	6405038	-	-	C.prem_hap1_05
C.murc_hap1_01	12042939	12046921	-	-	C.prem_hap1_01	12108675	12112613	TRANS	-		C.murc_hap1_02	23661864	23661864	t	tATATTATGTTTTACAAAtttttttttttttattacatgagactattgctcagattacaactcatattacatgagaatataactgatatgtacaaatcagactataactgggaccaacatacatcaaagctaatggagcgctgcccatatttcaaccctctcaaatattcgagggatgtctactcctcgcactgggacaaggaagcagactgccttcactcaatttttatttgaggaaggaaacacccccacatgcattgtgggggttcgaactgctgctctccaactccaacttggagagcagcagctctcaccactcggcctttggccgagtggC	C.prem_hap1_02	17500663	17500999	INS	-		C.murc_hap1_03	11697887	11698372	-	-	C.prem_hap1_03	10000635	10001138	INVDP	copygain		C.murc_hap1_04	24131527	24131527	A	AGgttgtgtttacttgttggagtgggagtgaggagtgtggattcctcccactctagcgtttacttgcttaaaatggtcacggattgtgaatctcacttcgtggaccccactcatttttagagtagggagtgggagtgagactctaattggaggaggtgggagtgaaaatccactcccacctctcccctttttacccttttatttaatttaatttaatttaatattttataattaataaaataaaataaaaaatatttatttgaataataatattatatttaactaaataataatttacattaattctaagttaaaattattttaaaataataatattacattaatagagaattaataaatataatattattatatttattttaaaaataatagtactat…	C.prem_hap1_04	28412478	28413333	INS	-		C.murc_hap1_05	6416350	6416816	TGATAACTCTTGCTAATTTAGATAAAAACTTTTATGCCACATGGCAGATACAAATATTTGAGGCAGAATATTTGCAAATATATATATATGGGGATCTTATATTACATATACAGAGGTAATTGAATCTCATCCCTCAAGCACAAAGAGTGGTTTGCACTTCGCAATCTATGATTAGGTTCCAAGATCATTGAGAGTTAAAAGATTATTTAAAACTATGCAGTTTTAAGTTTAGGAATTGTACGTGCATATATATCCCCCATTTGGCCATTTCAAGACAGAATCATGATAATTTTACTTCCTTAGTTAAGCTTGCATTTTAGTTGTTTGTCTAGCATTTTCCTCCCAATGATCAATCATTTTAATTGATTTTAATTTATGCAAGCTAACCAAATGCAGCTA…	T	C.prem_hap1_05
C.murc_hap1_01	12053571	12054410	-	-	C.prem_hap1_01	12084428	12085263	DUP	copyloss		C.murc_hap1_02	23667841	23668289	-	-	C.prem_hap1_02	17494647	17493188	CPG	-		C.murc_hap1_03	11714082	11714543	-	-	C.prem_hap1_03	28373011	28373472	INVDP	copyloss		C.murc_hap1_04	24202869	24203714	-	-	C.prem_hap1_04	28484669	28485090	CPL	-		C.murc_hap1_05	6420136	6420147	-	-	C.prem_hap1_05
C.murc_hap1_01	12055641	12057074	-	-	C.prem_hap1_01	12085278	12087882	HDR	-		C.murc_hap1_02	23689893	23689900	-	-	C.prem_hap1_02	17471569	17470502	CPG	-		C.murc_hap1_03	11729228	11733328	-	-	C.prem_hap1_03	11593795	11597934	DUP	copygain		C.murc_hap1_04	24232052	24232531	aatgtcaaaattcctaaatcagtaaatctctaTTAGTTTTTTTTATATTAGTGGTTGATTTGTATGTTATGTACGTTACTTGTATTGTTAGTATTTTTATATTTTGTGTTGGCTAATTATGTATTAGAGAATTATATTTAAGTTTttagcctattgtagtattatgtattggataattatgttttgaaaatttatagttttatttaaaaaaaatttaaaaattcgtaaaagcccaggcccgtcaaggcctgacccgtccaaagcccgcccaacttggatgggctttgagaggacctgaacttatttaacattatatgggtctggtcctgggcttggcaaagcccgacccaagcccTTAAATTACCAACCCTACCCCAATGTCGTTCATAAAAAATTTCT…	a	C.prem_hap1_04	28513554	28513554	DEL	-		C.murc_hap1_05	6421696	6423705	-	-	C.prem_hap1_05
C.murc_hap1_01	12066787	12071732	-	-	C.prem_hap1_01	4724081	4729020	INVDP	copyloss		C.murc_hap1_02	23750765	23750765	t	tagattgaggtgaatatggagccgtgacttgatgtatgattccactttgttcacatagtgacataaacggaacaacatactcaccaccagggtcactccttaattctttgatttttctattaagttgattctcaacttcatttttgtagagaataaactttttcaaagcttcatctttacttttcaataaatatacatagcaatattttgtgcaatcatctataaaggtaataaaatatttattaccacctcttgtttgaatggatttaaagtcacaaatatcactatgtattaaatcaagtggttcggtgtttcttttaattatttggaaagatgacctagttagttttgcctcaacacaagtttcacacttatgtttcaaatcaaacgtacccgaat…	C.prem_hap1_02	17408622	17409633	INS	-		C.murc_hap1_03	11733955	11734469	-	-	C.prem_hap1_03	11593262	11593794	DUP	copygain		C.murc_hap1_04	24233339	24234343	-	-	C.prem_hap1_04	28514358	28515723	TDM	-		C.murc_hap1_05	6463655	6464569	-	-	C.prem_hap1_05
C.murc_hap1_01	12079074	12079436	GGtgttggagaatttataaataaaacacactattttatttcttcaaaaacactcctcaccaattacaactcttatttttcactctctacaccttagagattttgttacttcacttaatacttaaaccaaaggggagagggggtatttatacatgatacaaactaatcacaaccattcatttattcaattactacataaatcttcaccattcattaaaacctaccactcacctacttcaccgctcacacccaccacacctaacacaaataattcaaacctcaccaaccatacctgctcatagaatcttccatgagttgggcttgaatttattcatcttagatcaagtttatgatccaacaCTAG	G	C.prem_hap1_01	12117865	12117865	DEL	-		C.murc_hap1_02	23758393	23758402	-	-	C.prem_hap1_02	17400882	17392637	CPG	-		C.murc_hap1_03	11748164	11770106	-	-	C.prem_hap1_03	11610043	11635786	TRANS	-		C.murc_hap1_04	24112037	24112398	-	-	C.prem_hap1_04	6354120	6354479	INVDP	copygain		C.murc_hap1_05	6472866	6474039	-	-	C.prem_hap1_05
C.murc_hap1_01	12086598	12089248	-	-	C.prem_hap1_01	17606862	17609829	INVTR	-		C.murc_hap1_02	23780555	23780570	-	-	C.prem_hap1_02	17370493	17370254	CPG	-		C.murc_hap1_03	11748949	11750533	-	-	C.prem_hap1_03	11610836	11621862	HDR	-		C.murc_hap1_04	24180704	24180845	-	-	C.prem_hap1_04	1290784	1290928	INVDP	copygain		C.murc_hap1_05	6472881	6473927	-	-	C.prem_hap1_05
C.murc_hap1_01	12087749	12087754	-	-	C.prem_hap1_01	17608337	17608667	HDR	-		C.murc_hap1_02	23789471	23789489	-	-	C.prem_hap1_02	17361334	17358557	CPG	-		C.murc_hap1_03	11760628	11766007	-	-	C.prem_hap1_03	11631930	11631936	CPL	-		C.murc_hap1_04	24335562	24336735	-	-	C.prem_hap1_04	13835468	13836641	INVDP	copyloss		C.murc_hap1_05	6489592	6490579	-	-	C.prem_hap1_05
C.murc_hap1_01	12097307	12098349	-	-	C.prem_hap1_01	12196253	12197320	DUP	copyloss		C.murc_hap1_02	23811481	23811489	-	-	C.prem_hap1_02	17336554	17336090	CPG	-		C.murc_hap1_03	11777854	11778424	-	-	C.prem_hap1_03	18762643	18763218	DUP	copyloss		C.murc_hap1_04	24386075	24390949	-	-	C.prem_hap1_04	25922679	25927559	DUP	copyloss		C.murc_hap1_05	6500650	6503502	-	-	C.prem_hap1_05
C.murc_hap1_01	12102069	12110879	-	-	C.prem_hap1_01	12080641	12091379	TRANS	-		C.murc_hap1_02	23913473	23913473	A	Agggttaattttgtcatgcccccaactgtttcaacatttttcgccacgcacccatatatttcgaaaatactcactccacacctaattctgttaatttgaccgttatgtttaacggagctacttgaaatttaagtaaatatccgaaataccccttatcttgaattagaaaaaaataaaatgagataaaatgttaatttaataattaatgtttacattaaaaaattttatttaaaggtaattaataataatttcatcaattaaattagcaaataaatttaatttatcatcatcaaataatatttaggatatgaatttccaaatttgccctttgaccgttagaataaacggtcaaattaacggaattgggtgtggagtgagtattttcgaaatatatgggtg…	C.prem_hap1_02	17284181	17284634	INS	-		C.murc_hap1_03	11778422	11778619	-	-	C.prem_hap1_03	11528648	11528845	DUP	copyloss		C.murc_hap1_04	24391966	24392257	-	-	C.prem_hap1_04	28673769	28676092	CPG	-		C.murc_hap1_05	6517543	6517543	t	ttttttttttgaagtctgttatacacagatattactgacattatatcagacattacaattaatatttacaatcatactatgtaactgggaccaccatcataccttaacacactgaagtatatacctagatattttaaaccatctctaatattcgtgcctgctccactcacatttcgtaagggagagatcgtctccactcaattaattgataattgaggaagaactgaaattaaactccataatactcttatggaagctcgaacccttgcactcaacattgtaagtgcaaggcttctcccattggaccaaaggcccattggtcttcaaattttacttt	C.prem_hap1_05
C.murc_hap1_01	12104187	12107048	-	-	C.prem_hap1_01	12082741	12087568	HDR	-		C.murc_hap1_02	23923737	23923789	-	-	C.prem_hap1_02	17266773	17273933	HDR	-		C.murc_hap1_03	11780350	11783366	-	-	C.prem_hap1_03	35835918	35838956	TRANS	-		C.murc_hap1_04	24396586	24401859	-	-	C.prem_hap1_04	28680422	28680811	CPL	-		C.murc_hap1_05	6521675	6522173	-	-	C.prem_hap1_05
C.murc_hap1_01	12111836	12112275	-	-	C.prem_hap1_01	12215749	12216203	DUP	copyloss		C.murc_hap1_02	23936218	23937410	-	-	C.prem_hap1_02	17254369	17254031	CPL	-		C.murc_hap1_03	11784204	11785306	-	-	C.prem_hap1_03	11920607	11921737	TRANS	-		C.murc_hap1_04	24406697	24407572	-	-	C.prem_hap1_04	28685655	28686286	TDM	-		C.murc_hap1_05	6539946	6541138	-	-	C.prem_hap1_05
C.murc_hap1_01	12112276	12112923	-	-	C.prem_hap1_01	2200947	2201613	INVTR	-		C.murc_hap1_02	23937404	23937594	-	-	C.prem_hap1_02	17254038	17252802	CPG	-		C.murc_hap1_03	11785733	11791120	-	-	C.prem_hap1_03	35122584	35127934	INVTR	-		C.murc_hap1_04	24403344	24411158	-	-	C.prem_hap1_04	26959539	26966313	INVDP	copygain		C.murc_hap1_05	6555429	6555429	T	TgccacttcggccttggtcggagtggtgggctgctgccctcacaagcattgtgagggcagcggttcaaggccccacaaaaagcatttatgggggctaacgtgcttatttgtttaatatttcaaaagtttcctctcactcgtgcaatacgagtggaatatgaacatccctcttctgtaaaggattatttgtctgggcatgtacttcacataattcaatgtaataatataagtcccaatcatgtatttctgattgtaaatatcagtgtaatatatctgctataatagcagttgtaattatctatataatgcagtaatatgatgattaatcagtattaaaaaaaaaaaaaaaCCGATCTATAAT	C.prem_hap1_05
C.murc_hap1_01	12122163	12123063	-	-	C.prem_hap1_01	13965145	13966045	INVDP	copyloss		C.murc_hap1_02	23941615	23954229	Ctgttgagtgttagaaaatgcatatttataaaggagaaagccgtcattttacatttcaagtcttactaacaacccttacttttatgtatttaaccttcttgtgatttaattacatgtgttttattttaattaaatattttatgtattttaggggcattatagtcatttcacaataaaggagagatcagacggtaaaacggacatcacttttgaactcaggacgatcgaaaaccttaggaggagcataaaaggaaaaatgacactattcatatgtacggtactaactacgttactgttcacaacactgttcacatagacggctcgatgacgtggcattgactgatgatgtggcattgactgatgaggtgtcacgatcctgttgggctaaaattcttatgt…	C	C.prem_hap1_02	17248771	17248771	DEL	-		C.murc_hap1_03	11793965	11798710	-	-	C.prem_hap1_03	11766610	11771173	DUP	copyloss		C.murc_hap1_04	24441574	24442410	-	-	C.prem_hap1_04	5162035	5162854	DUP	copygain		C.murc_hap1_05	6565175	6566502	-	-	C.prem_hap1_05
C.murc_hap1_01	12127126	12131077	-	-	C.prem_hap1_01	12108675	12112625	DUP	copyloss		C.murc_hap1_02	23955350	23955355	-	-	C.prem_hap1_02	17247656	17246096	CPG	-		C.murc_hap1_03	11795813	11801594	-	-	C.prem_hap1_03	11901273	11904965	TRANS	-		C.murc_hap1_04	24441600	24442453	-	-	C.prem_hap1_04	30946764	30947598	DUP	copygain		C.murc_hap1_05	6572569	6573266	-	-	C.prem_hap1_05
C.murc_hap1_01	12133268	12134506	-	-	C.prem_hap1_01	10417891	10419127	INVDP	copyloss		C.murc_hap1_02	23957957	23960711	-	-	C.prem_hap1_02	17243515	17208641	CPG	-		C.murc_hap1_03	11797641	11798097	tctaaaaattattgatttaataacagatatatataaaaaagtaaaaagaaaaaagtacatattaatttttttataaattcattttacatctaattagaaagaggaggaagaagagaaagagacgtccgtccaggcaaatgaaaaggagaaagatgcgaaaaacagtggtaagataaaatctatataatttgggaggttttgatttgattctattttgctgactaaaaatgttttatttatgttaaattttttgttaaatcatattggtatatctttttaaaatataactactctgctctgttgttatgttgaggattagttgttagacagacatagcgaaaaataaaagaataaaaaatgaaattaattgcttacagagagaattgaaggatttctgtg…	t	C.prem_hap1_03	11903075	11903075	DEL	-		C.murc_hap1_04	24443600	24444793	-	-	C.prem_hap1_04	7431161	7432351	INVDP	copyloss		C.murc_hap1_05	6578887	6579132	-	-	C.prem_hap1_05
C.murc_hap1_01	12134510	12135174	-	-	C.prem_hap1_01	12117314	12117978	DUP	copyloss		C.murc_hap1_02	23964024	23965318	-	-	C.prem_hap1_02	17199482	17205315	HDR	-		C.murc_hap1_03	11798824	11801049	-	-	C.prem_hap1_03	11903771	11904420	HDR	-		C.murc_hap1_04	24514117	24514481	-	-	C.prem_hap1_04	28791617	28791775	CPL	-		C.murc_hap1_05	6587668	6587668	T	TGTGCTCCGTTCGAATTCATTTTTTTCAAGTTGATAAAATTTCCATTCAAAAAAAAAGTTGATAAAATTTACCTTATTCTCAATAAATATTGACATTTATTAATGTAACCTCTATTATACTGTATGTCATTGATATGACTATAAGTTATTCACTATCGCCATACAAGTTGTTCTTCTTATCAGTCGAGTACAACATTAGATTCAACATTTATTAGTCGCCAAGACCCATCCAACAACGCATCCAAAGTCTT	C.prem_hap1_05
C.murc_hap1_01	12139892	12140078	-	-	C.prem_hap1_01	12153218	12153404	DUP	copyloss		C.murc_hap1_02	24021294	24021300	-	-	C.prem_hap1_02	17143427	17139037	CPG	-		C.murc_hap1_03	11802089	11806329	-	-	C.prem_hap1_03	11857329	11859519	DUP	copyloss		C.murc_hap1_04	24530705	24531157	-	-	C.prem_hap1_04	6217884	6218332	INVDP	copyloss		C.murc_hap1_05	6589445	6589793	-	-	C.prem_hap1_05
C.murc_hap1_01	12142673	12143247	-	-	C.prem_hap1_01	5954237	5954812	TRANS	-		C.murc_hap1_02	24188340	24188825	-	-	C.prem_hap1_02	16972032	16971792	CPL	-		C.murc_hap1_03	11806523	11810041	-	-	C.prem_hap1_03	7462154	7465690	INVDP	copyloss		C.murc_hap1_04	24531158	24531838	-	-	C.prem_hap1_04	28327315	28327995	TRANS	-		C.murc_hap1_05	6600445	6600789	-	-	C.prem_hap1_05
C.murc_hap1_01	12150705	12151545	-	-	C.prem_hap1_01	12184576	12184581	CPL	-		C.murc_hap1_02	24248362	24248379	-	-	C.prem_hap1_02	16911955	16912296	HDR	-		C.murc_hap1_03	11810039	11810948	-	-	C.prem_hap1_03	18275003	18275918	INVDP	copyloss		C.murc_hap1_04	24531158	24531838	-	-	C.prem_hap1_04	28327315	28327995	TRANSAL	-		C.murc_hap1_05	6615181	6615939	-	-	C.prem_hap1_05
C.murc_hap1_01	12157895	12158172	cagcagtttgtgttaacagccgttaagtttcagacgtttatttaggcatgaaaacttatgttttaaattttaggataaaagcttgtttaatccctatatattgaagttagtgtccatttggtccttgtattttaaaaaatacttcaacacattcctgtcgtaaaactattgacacctctatcgttactttttattccttttttataatattatcctcttacaataatctttttttctcttttggacattaacaaaaagaaaaaaagttaaattatcaa	c	C.prem_hap1_01	12190991	12190991	DEL	-		C.murc_hap1_02	24262710	24262718	-	-	C.prem_hap1_02	16897520	16897084	CPG	-		C.murc_hap1_03	11811392	11818567	-	-	C.prem_hap1_03	11524523	11530926	TRANS	-		C.murc_hap1_04	24531834	24532183	-	-	C.prem_hap1_04	15596501	15596866	DUP	copyloss		C.murc_hap1_05	6616289	6616708	-	-	C.prem_hap1_05
C.murc_hap1_01	12161283	12162832	-	-	C.prem_hap1_01	12149564	12151084	DUP	copyloss		C.murc_hap1_02	24268373	24268401	-	-	C.prem_hap1_02	16891467	16880398	CPG	-		C.murc_hap1_03	11812135	11812145	-	-	C.prem_hap1_03	11525273	11525834	HDR	-		C.murc_hap1_04	24532623	24532629	-	-	C.prem_hap1_04	28808620	28813771	CPG	-		C.murc_hap1_05	6617481	6618469	-	-	C.prem_hap1_05
C.murc_hap1_01	12162842	12168113	-	-	C.prem_hap1_01	12133004	12138322	DUP	copyloss		C.murc_hap1_02	24273180	24273846	-	-	C.prem_hap1_02	16875616	16875608	CPL	-		C.murc_hap1_03	11816147	11817649	-	-	C.prem_hap1_03	11529806	11530008	HDR	-		C.murc_hap1_04	24540637	24545881	GTGTCAAGGCTGCTCATTATTCaagcagcttggtgaagccacgtcagcagaaggttgttagtgaagaataacagctcagcGTGCTCAGTCAAGTGTTAGTTATCCAGCTCATGAAagttagttagttagtgagttaCTAGCAATTCTCACGTGTAAGGAATAATATAAATACTTGTACTAATTTGTAAAAGAGATATAAATTGAATCTTataaaatacaagtattgagaatttctctgtgattttctattcaaccaaacagcacatctctgttttctttcgtggtatcagagccacaaatggccagctcaagcaatacaatctcaaatcaaacaatcattaactcaaatcaacataCACAAACATCATTTActtttgctgcaactgtgaaacttgatca…	G	C.prem_hap1_04	28830273	28830273	DEL	-		C.murc_hap1_05	6634667	6634881	-	-	C.prem_hap1_05
C.murc_hap1_01	12168104	12174969	-	-	C.prem_hap1_01	14820928	14827827	DUP	copyloss		C.murc_hap1_02	24334504	24335088	-	-	C.prem_hap1_02	16814936	16814644	CPL	-		C.murc_hap1_03	11813946	11816147	-	-	C.prem_hap1_03	11649427	11651648	DUP	copygain		C.murc_hap1_04	24551328	24555014	-	-	C.prem_hap1_04	24437672	24441505	DUP	copyloss		C.murc_hap1_05	6644344	6645708	-	-	C.prem_hap1_05
C.murc_hap1_01	12184119	12184401	-	-	C.prem_hap1_01	25250345	25250627	DUP	copyloss		C.murc_hap1_02	24377279	24377287	-	-	C.prem_hap1_02	16772149	16771989	CPG	-		C.murc_hap1_03	11816935	11817653	-	-	C.prem_hap1_03	5581608	5582326	INVDP	copygain		C.murc_hap1_04	24552219	24558796	-	-	C.prem_hap1_04	4044006	4050470	INVDP	copyloss		C.murc_hap1_05	6658793	6659627	-	-	C.prem_hap1_05
C.murc_hap1_01	12191129	12191137	-	-	C.prem_hap1_01	12209986	12210145	CPG	-		C.murc_hap1_02	24385070	24385939	ATGTtgtgtttacttgctggagtgggagtgaggagtgtagattcctcccactccagcgtttacttcctctaaataggaagtgagtgggaatcccactccgtgaaccccacctatttttggagtggggagtgggagtgggactcccattgggagaggtcccactcccacctcttccttttttacccttttattttttttatttaatttaatttaatattttataattaataaaataaaataaatattattatatttatttgaataataatattatatttaactaaataataatttgcattgattctaagttaaaattattttaaaataatattattatattaatagagaattaataaatgtaatattattatatttatttttaaaataatagtattatat…	A	C.prem_hap1_02	16764210	16764210	DEL	-		C.murc_hap1_03	11816935	11817654	-	-	C.prem_hap1_03	5666720	5667439	DUP	copygain		C.murc_hap1_04	24554597	24556224	-	-	C.prem_hap1_04	24388020	24389655	INVDP	copyloss		C.murc_hap1_05	6668580	6669572	-	-	C.prem_hap1_05
C.murc_hap1_01	12194223	12194223	A	ATCTTATTTGGCTTGTTTTTGGTGTTGTTTGCTTGTTTTGAGATCTGCACTCATTGTTCGGAATCCTAAAGATGGGTACTCACTAATTTGGTAAAGATTTATCCATTCAGCtttttttcttttatttttatttttttGACCAATCTTATTTggctaatgctaagttacatgcatgtaccttacaactctctcacatgaatagtaaatgaacactattcatgtgagagggttgtaaggtacatgcatgtaacttagagggatcc	C.prem_hap1_01	12213247	12213509	INS	-		C.murc_hap1_02	24394756	24394764	-	-	C.prem_hap1_02	16755397	16754392	CPG	-		C.murc_hap1_03	11816935	11817656	-	-	C.prem_hap1_03	5654677	5655398	DUP	copygain		C.murc_hap1_04	24554597	24559135	-	-	C.prem_hap1_04	5707456	5712001	INVDP	copyloss		C.murc_hap1_05	6668581	6669572	-	-	C.prem_hap1_05
C.murc_hap1_01	12202004	12202283	-	-	C.prem_hap1_01	25250345	25250623	DUP	copyloss		C.murc_hap1_02	24397115	24397462	-	-	C.prem_hap1_02	16752052	16751360	CPG	-		C.murc_hap1_03	11816935	11817656	-	-	C.prem_hap1_03	5593666	5594387	INVDP	copygain		C.murc_hap1_04	24556618	24561634	-	-	C.prem_hap1_04	24443098	24448114	DUP	copyloss		C.murc_hap1_05	6668581	6669572	-	-	C.prem_hap1_05
C.murc_hap1_01	12216382	12217147	-	-	C.prem_hap1_01	835790	836579	INVDP	copyloss		C.murc_hap1_02	24399990	24400005	-	-	C.prem_hap1_02	16748855	16748509	CPG	-		C.murc_hap1_03	11823271	11824726	-	-	C.prem_hap1_03	23278134	23279591	INVDP	copyloss		C.murc_hap1_04	24602253	24603472	-	-	C.prem_hap1_04	3167098	3168316	DUP	copygain		C.murc_hap1_05	6680680	6680939	-	-	C.prem_hap1_05
C.murc_hap1_01	12229147	12229620	-	-	C.prem_hap1_01	20780944	20781419	INVDP	copygain		C.murc_hap1_02	24413450	24413460	-	-	C.prem_hap1_02	16735025	16733222	CPG	-		C.murc_hap1_03	11825277	11825600	-	-	C.prem_hap1_03	11530920	11531242	DUP	copygain		C.murc_hap1_04	24608819	24611202	-	-	C.prem_hap1_04	18643400	18645691	DUP	copyloss		C.murc_hap1_05	6690908	6691243	-	-	C.prem_hap1_05
C.murc_hap1_01	12229147	12233451	-	-	C.prem_hap1_01	20806725	20810480	INVTR	-		C.murc_hap1_02	24420845	24420924	-	-	C.prem_hap1_02	16724070	16725838	HDR	-		C.murc_hap1_03	11825277	11827084	-	-	C.prem_hap1_03	11865358	11867951	DUP	copyloss		C.murc_hap1_04	24671690	24672337	-	-	C.prem_hap1_04	27722865	27723506	INVDP	copyloss		C.murc_hap1_05	6693657	6694306	-	-	C.prem_hap1_05
C.murc_hap1_01	12230820	12232862	-	-	C.prem_hap1_01	20807314	20808797	HDR	-		C.murc_hap1_02	24421445	24422685	-	-	C.prem_hap1_02	16705637	16723542	HDR	-		C.murc_hap1_03	11826439	11827822	-	-	C.prem_hap1_03	11825010	11826408	TRANS	-		C.murc_hap1_04	24679575	24680348	-	-	C.prem_hap1_04	28950581	28950760	HDR	-		C.murc_hap1_05	6695157	6695543	-	-	C.prem_hap1_05
C.murc_hap1_01	12229921	12232096	-	-	C.prem_hap1_01	20801331	20803506	DUP	copygain		C.murc_hap1_02	24423794	24424049	CGAGAGGGGAGAGGCTTATACTTATAAAGGGCTAATGGATAAGATGAAGGCTTGGGGTTGTGAAGGGGACGGGGGATGGTCAGAAGATGTAGGGCAAGGTTGGCACTGTGCTCGTGTCATCAGGCAATATAGGTGAGGAAGCAGGTTGCTGAAATAGGATTGACAGGTTGCTCTTCGGCTGGGAGATATGTGGCGTGGGCTCATATGGGCAGGAGACAAGGATTGTTCTTGTGAAATGGTTAGAGGCCCTGAAGGA	C	C.prem_hap1_02	16704531	16704531	DEL	-		C.murc_hap1_03	11827823	11829610	-	-	C.prem_hap1_03	27805375	27806899	INVDP	copyloss		C.murc_hap1_04	24725956	24726582	-	-	C.prem_hap1_04	30204803	30205420	TRANS	-		C.murc_hap1_05	6695957	6696262	-	-	C.prem_hap1_05
C.murc_hap1_01	12231911	12234651	-	-	C.prem_hap1_01	20781460	20784193	INVTR	-		C.murc_hap1_02	24424890	24431240	-	-	C.prem_hap1_02	16700120	16703684	HDR	-		C.murc_hap1_03	11829611	11830525	-	-	C.prem_hap1_03	19874637	19875553	INVDP	copyloss		C.murc_hap1_04	24725956	24726582	-	-	C.prem_hap1_04	30204803	30205420	TRANSAL	-		C.murc_hap1_05	6711944	6712087	-	-	C.prem_hap1_05
C.murc_hap1_01	12235031	12235498	-	-	C.prem_hap1_01	5326288	5326755	DUP	copyloss		C.murc_hap1_02	24437231	24442145	Atgtgaagccaagagttagttacattctgttactggtgaggtggcagtgagtcagcttatgtgggccagcaggtggttaattagttatgaccaagagctgtataaatagcagagccagggctgatcattggtgatctttttccgactaagttgagtgactaatactgagagtgaggattcttggtttagtgagatttgttctctgacatttgtggtcacattgtaatcagtcttaagcaataaagtttcacacccgtttgggttcttcagccgtggatgtaagtaccttggtactgaaccacgttaaaatcttcttcattgttttggtctttcagttcttggttcttttctgttcttgcgtttgttttgaccaatcttggtgattgatcaagtgttatt…	A	C.prem_hap1_02	16694164	16694164	DEL	-		C.murc_hap1_03	11831240	11838170	-	-	C.prem_hap1_03	9121304	9128232	DUP	copyloss		C.murc_hap1_04	24858033	24862735	-	-	C.prem_hap1_04	29136036	29136113	HDR	-		C.murc_hap1_05	6712834	6713008	-	-	C.prem_hap1_05
C.murc_hap1_01	12235501	12236914	-	-	C.prem_hap1_01	12302564	12303927	TRANS	-		C.murc_hap1_02	24490053	24502610	ctgttgagtgttagaaaatgcatatttataaaggagaaaaccgtcattttacattttaagtcttactaacaacccttacttttatatatttaaccttcttgtgatttaattgcatgtgttttattttaattaagtattttatgtattttaggggcattatagtcatttcacaataaaggagagatcagacggcaaaacggacatcacttttgaactcaggacggtcgaaaaccttaggaggagcataaaaggaaaaatggcactattcacatgtacggtactattcacgtatacggtactgtctacgttactgttcacgacactgttcacatagacggatcgatgacgtggcattgaccgatgatgtggcattgactgatgaggtgtcacgatcctgtt…	c	C.prem_hap1_02	16646233	16646233	DEL	-		C.murc_hap1_03	11845066	11848937	-	-	C.prem_hap1_03	11670162	11674009	DUP	copyloss		C.murc_hap1_04	24872093	24873142	-	-	C.prem_hap1_04	29145467	29145990	CPL	-		C.murc_hap1_05	6731953	6731962	-	-	C.prem_hap1_05
C.murc_hap1_01	12254363	12258607	-	-	C.prem_hap1_01	12358998	12363236	TRANS	-		C.murc_hap1_02	24514263	24514270	-	-	C.prem_hap1_02	16634586	16634133	CPG	-		C.murc_hap1_03	11849395	11859347	-	-	C.prem_hap1_03	11769153	11778994	DUP	copyloss		C.murc_hap1_04	24909085	24909086	-	-	C.prem_hap1_04	29181820	29182221	HDR	-		C.murc_hap1_05	6736002	6737603	-	-	C.prem_hap1_05
C.murc_hap1_01	12261801	12264932	-	-	C.prem_hap1_01	10822970	10826104	INVDP	copyloss		C.murc_hap1_02	24532023	24532658	-	-	C.prem_hap1_02	16616433	16610648	CPG	-		C.murc_hap1_03	11861915	11862143	-	-	C.prem_hap1_03	11717465	11717736	HDR	-		C.murc_hap1_04	24934154	24934164	-	-	C.prem_hap1_04	29207317	29212395	CPG	-		C.murc_hap1_05	6738788	6739083	-	-	C.prem_hap1_05
C.murc_hap1_01	12264932	12265654	-	-	C.prem_hap1_01	12294640	12295358	INVTR	-		C.murc_hap1_02	24586424	24587131	gggcccgtttgggattacttttaagagatttaaaagtgattttgaaaatctaaaagctagttttagtgtttggtaaaaaaaaatcaaaatcacttttgtcaaaatcagcacctcttacagctgattttgaaaagcagtgaaggagtagcttttagattctgattttgagaatcaattttatcatttaatacaattccataaatatccttaaaattattacctaaacccaaaattatccttattcaaattggaaacaaaataaatattttaataaatttgtattataattaatcaatataaatttattactatcaatttgttggtcgaattattattaaatttgtttcactatattattaatttaattatcaattgttttaagataaaaAAATAAAAAAG…	g	C.prem_hap1_02	16556689	16556689	DEL	-		C.murc_hap1_03	11864917	11865268	-	-	C.prem_hap1_03	11918598	11918949	DUP	copyloss		C.murc_hap1_04	24862736	24863318	-	-	C.prem_hap1_04	30572121	30572689	DUP	copygain		C.murc_hap1_05	6771930	6772120	-	-	C.prem_hap1_05
C.murc_hap1_01	12265653	12268054	-	-	C.prem_hap1_01	12365417	12367935	TRANS	-		C.murc_hap1_02	24611425	24622875	-	-	C.prem_hap1_02	16532429	16529016	CPL	-		C.murc_hap1_03	11865265	11865522	-	-	C.prem_hap1_03	11865528	11865785	DUP	copyloss		C.murc_hap1_04	24936995	24937744	-	-	C.prem_hap1_04	22333011	22333727	TRANS	-		C.murc_hap1_05	6782293	6783221	-	-	C.prem_hap1_05
C.murc_hap1_01	12269097	12270112	-	-	C.prem_hap1_01	25252446	25253449	DUP	copyloss		C.murc_hap1_02	24624497	24624497	C	CTGATAAgaacatacgcaagttcaaatgagaagcaaaacccaacagcaagccaataacgaaaatgcatgggcacatgcaagtaaccatgcaagccatgcatgaggtgggcatcacgttccttcaaggactcttcaaatcaacggaaagcttactacatcaagccgtattgatgaagaattcagatttaatcatgtttcctttaggattattatttacttcgaaattatagctaagtggtttaattgattttaactactttatttcattaattttgtctataaatagactcaaatatttcaataaaaggatatcagacttttatctaatttgattagcaattgcggtagttctcaccctaagaagaacaaattaattacttgttatttccgctaattctg…	C.prem_hap1_02	16525476	16527393	INS	-		C.murc_hap1_03	11868846	11871347	-	-	C.prem_hap1_03	37493418	37495919	DUP	copyloss		C.murc_hap1_04	24936995	24937744	-	-	C.prem_hap1_04	22333011	22333727	TRANSAL	-		C.murc_hap1_05	6785194	6789853	-	-	C.prem_hap1_05
C.murc_hap1_01	12270447	12278647	-	-	C.prem_hap1_01	20857453	20865611	INVDP	copyloss		C.murc_hap1_02	24670450	24672023	-	-	C.prem_hap1_02	16479482	16479493	HDR	-		C.murc_hap1_03	11869694	11873151	-	-	C.prem_hap1_03	9123908	9127361	INVDP	copyloss		C.murc_hap1_04	25046017	25046328	-	-	C.prem_hap1_04	29325268	29325423	CPL	-		C.murc_hap1_05	6786413	6787771	ctgttgtgcaaattttaatgtactcgcaagtgcacgaatctattgtagtatagatcaatggtgacgagtgtcgatcccacgaggaggtggattttaattgtgcatagaattaattttgcaaatggttgattggatctgttgtggaaatgatttggaatatgctaaaacttaaattaaaatggcgagaataaattctgaaattggaattgaaatggcgagaataaattgaagagaattctattgaaatgacgtacttgggtatctggatccgtatcaacatgcatcatgggctaaataatccttattaatgccaattaaatcatgaggggggaatccacatctcatgaaccacgctctaatcaatatggtgctaagggcttatcgtgccaaataataata…	c	C.prem_hap1_05
C.murc_hap1_01	12278646	12281670	-	-	C.prem_hap1_01	6497625	6500632	INVDP	copyloss		C.murc_hap1_02	24685952	24698476	gtgttgagtgttagaaaatgcatatttataaaggagaaaaccgtcattttacatttcaagtcttactaacaacccttacttttatgtatttaacattcttatgatttaattacgtgtgttttattttaattaagtaatttatgtattttaggggcattatagtcatttcacaataaaggagagatcagacggcaaaacggacatcacttttgaactcaggacggtcgaaaaccttaggaggagcataaaaggaaaaatggcactattcacatgtacggtactattcacgtgtacgatactgtatacgttactgttcacgacactgttcacatagacggatgatgacgtggcattgaccgatgatgtggcattgactgatgaggtgtcacgatcctgttg…	g	C.prem_hap1_02	16465554	16465554	DEL	-		C.murc_hap1_03	11873151	11875681	-	-	C.prem_hap1_03	19793619	19796165	DUP	copyloss		C.murc_hap1_04	25062796	25064320	-	-	C.prem_hap1_04	13347346	13348821	DUP	copyloss		C.murc_hap1_05	6786414	6787769	-	-	C.prem_hap1_05
C.murc_hap1_01	12281671	12283016	-	-	C.prem_hap1_01	10141020	10142342	DUP	copyloss		C.murc_hap1_02	24701949	24702285	-	-	C.prem_hap1_02	16461749	16462085	HDR	-		C.murc_hap1_03	11876410	11876963	-	-	C.prem_hap1_03	11928953	11929506	DUP	copyloss		C.murc_hap1_04	25788931	25789337	-	-	C.prem_hap1_04	30045014	30045217	CPL	-		C.murc_hap1_05	6792517	6793891	-	-	C.prem_hap1_05
C.murc_hap1_01	12285654	12306644	-	-	C.prem_hap1_01	12367944	12387394	TRANS	-		C.murc_hap1_02	24714163	24714171	-	-	C.prem_hap1_02	16449867	16448821	CPG	-		C.murc_hap1_03	11876970	11880049	-	-	C.prem_hap1_03	11835177	11838246	DUP	copyloss		C.murc_hap1_04	25800216	25800443	GGTCCcgtttgggattgaggtactgtatcttttaagttacaactgttgtggaaacaaaactgtaattattaaataaaaattaataatatgtagtaagtataaattttaaataataattttgacaaaattattaaagatataataaatttttcattatacaattgaaaaatcatattaacataacttaaaagctacagttgcccaaccttaattccaaatgcaccctTA	G	C.prem_hap1_04	30056084	30056084	DEL	-		C.murc_hap1_05	6792519	6793894	-	-	C.prem_hap1_05
C.murc_hap1_01	12290402	12297468	-	-	C.prem_hap1_01	12372662	12376203	HDR	-		C.murc_hap1_02	24772311	24778677	-	-	C.prem_hap1_02	16390748	16390740	CPL	-		C.murc_hap1_03	11879971	11880229	-	-	C.prem_hap1_03	11771187	11771445	DUP	copyloss		C.murc_hap1_04	25810283	25810283	a	aATTTATAAACtgttgatgccgaaaaacgacctcaacagctgaatttgtttctttaggggaattacagtaggaatccaagctcaaacgccaatatgaccataattttctgtacctgtcaaccagaaaacacggttaggatacgctggtggggtATCCATATGTGACAATTTTTAATTCGATGTACATTCTAGTTTTAATTTAAACATTCTTGATCATAAATTAAGTAAC	C.prem_hap1_04	30065928	30066156	INS	-		C.murc_hap1_05	6796249	6796249	C	CAGGtagggatggcaaatttttccggatccggcccggacccggacaaacccggatcatccggtacgggttcaacccgcaccgaatgcattaataatgcggattcgggttgtaatttttcaaacccggatatattccgggtcgggtccgggtttaggtgaacccggatctccggaacccggacccggactactatttatttatttattaatttttaTTACAAACGAAAAATATATAAGCATTAAACAATAAGTTGGGCAGGAAAAAAAAATTAAAAGCAAACAAGACAAACCCGCAAAACCCTAAAACAAAACAaaacaattgcaccagccgccacctagttgaggggaggggggaacataagcaaaacaaaacaatccctcaatcttcatcaattcatc…	C.prem_hap1_05
C.murc_hap1_01	12302398	12302405	-	-	C.prem_hap1_01	12381120	12382549	CPG	-		C.murc_hap1_02	24785236	24791191	-	-	C.prem_hap1_02	16384296	16384280	CPL	-		C.murc_hap1_03	11880231	11880385	-	-	C.prem_hap1_03	11688994	11689148	DUP	copyloss		C.murc_hap1_04	25867117	25867291	TTTTTTttttttttttgattaataaagggctctgaaaagagctaaggcaacactaaacgggagtgtgcaaccccagaaacatcattgtttaatatgctaagcatatttgaagggagagattgaaagcaatgtaaacctaaaggaaaggataagttgtaggtagccaggaagtctg	T	C.prem_hap1_04	30123162	30123162	DEL	-		C.murc_hap1_05	6800279	6800743	-	-	C.prem_hap1_05
C.murc_hap1_01	12303492	12303492	a	actagaaaatagaaccgcgctttacgcggctttgaaaaaagaatttagtattttttttttactttacacttgatgaaactgataaaaaatatgacttgattttttttaaagatgaggcagccttataaaaaacaaaaaagctattagccagtaatataaataaagaagcaatgccagataaagaataaaatgagagaatatattatagagtgattttattcattccaattgtgtgtgtacaaaacaacaagatgagatttcctttttatagttacataatcactccatgaaattaatgaaaattatggataataattccttgtgagatagtgggagttatagggaagctaaaggtttctaatgggagactaagagatatatgttatgaatatctacatt…	C.prem_hap1_01	12383621	12384264	INS	-		C.murc_hap1_02	24848844	24857891	-	-	C.prem_hap1_02	16324216	16326523	HDR	-		C.murc_hap1_03	11880389	11881143	-	-	C.prem_hap1_03	11651409	11652187	TRANS	-		C.murc_hap1_04	25930959	25930971	-	-	C.prem_hap1_04	30187015	30187757	HDR	-		C.murc_hap1_05	6807518	6809767	-	-	C.prem_hap1_05
C.murc_hap1_01	12312182	12312960	Ctgttgatgccgaaaaacgacctcaacagctgaatttgtttctttaggggaattacagaacgaatccaagctcaaacgccaatatgaccacaattttctgtacctgtcaaccagaaaacacggttaggatacgtcggtggggttccgacgcagaccctccgatgcttaagttagaaattttgtataaagagatgaaaatgagagggaagaattgtgaatgggttcaaaagaaaggaattttctgataaaggaactaaaaatctggtaagccctgttaaggctcttagataggtcacttatagaatttttggttgatttttgctcaccccctcacctgatgcgctcttcagtttaaatagacacttcgtcgtgtacggttacctccttaactttagcccg…	C	C.prem_hap1_01	12227377	12227377	DEL	-		C.murc_hap1_02	24872771	24872772	-	-	C.prem_hap1_02	16308823	16309269	HDR	-		C.murc_hap1_03	11882563	11884403	-	-	C.prem_hap1_03	10403743	10405584	DUP	copyloss		C.murc_hap1_04	25112022	25112651	-	-	C.prem_hap1_04	3830095	3830715	DUP	copygain		C.murc_hap1_05	6817192	6817962	-	-	C.prem_hap1_05
C.murc_hap1_01	12314494	12319783	-	-	C.prem_hap1_01	12228923	12228929	CPL	-		C.murc_hap1_02	24878683	24878683	c	ctgttgtgaaaattttaatgtactcgcaagcacacgaatctattgtagtatagactaatggtgacgagtgtcgatcccacgaggaggtagattttaattgtgagtagaattaattttgtaaataggtgattggatttgtggtggaaatgttttggaatatgttaaaacttaaattaaaatggcgagaataaattctaaaattggaattgaaatgacaagaataaattgaagagaattctattgagataacgtacttgggtatctggatccgtatcaacatgcatcatgggctaaataatccgtattaatgccaattaaatcatgaggggggaatccacacctcatgaaccacgctctaatcaatatggtgctaagggcttatcgtgccaaataataata…	C.prem_hap1_02	16301462	16302846	INS	-		C.murc_hap1_03	11887536	11898119	-	-	C.prem_hap1_03	11670162	11676567	TRANS	-		C.murc_hap1_04	25149076	25150015	-	-	C.prem_hap1_04	26930988	26931927	INVDP	copygain		C.murc_hap1_05	6820214	6820846	-	-	C.prem_hap1_05
C.murc_hap1_01	12321662	12328838	-	-	C.prem_hap1_01	10352195	10359306	DUP	copyloss		C.murc_hap1_02	24882615	24883280	-	-	C.prem_hap1_02	16297523	16297515	CPL	-		C.murc_hap1_03	11891401	11895854	-	-	C.prem_hap1_03	11674009	11674360	HDR	-		C.murc_hap1_04	25354470	25356420	-	-	C.prem_hap1_04	1108455	1110400	DUP	copygain		C.murc_hap1_05	6820217	6820793	-	-	C.prem_hap1_05
C.murc_hap1_01	12321873	12322734	-	-	C.prem_hap1_01	15821317	15822204	INVDP	copygain		C.murc_hap1_02	24885277	24885277	c	cacgcaccaacatggaaaaaatcagcacaccaactcaatcccacattaacaaggcaagttgcaaaccgttggaaacaaatatggcaatctgtattgctcttgccaaaggcttgcaacaatcatctcacacaatcccatgacatgcacactcaccaaagaaagatggccagccattattcaagtccacattctcttcatatttagccaacggctagtcaacgactaagtttagaattaatcccataatttctctaatatgtttcttccatatatagttcctctactcgtgtataaatacccgatcttgttccttaagaagggaagtcaataaaaacttttaatccttttcaatactcttgaattttagcatcttccgaccatgcaacaggagttttcttt…	C.prem_hap1_02	16290438	16295517	INS	-		C.murc_hap1_03	11892304	11893749	-	-	C.prem_hap1_03	11873510	11874945	DUP	copygain		C.murc_hap1_04	25556294	25565135	-	-	C.prem_hap1_04	32642285	32651146	DUP	copygain		C.murc_hap1_05	6826823	6826823	t	tACAAGCTTTTCATAACTTTTTTCCTAATGAATTCCATAAGTGTCAATACAAGCTTGTCTCTGCATTCATTTAACCAACTGTTCCATGACTCAATTAAGTTGTTGGTTACATGATCAACTTTTACATCATGTGTAAATGCATGTCTAGCCCACTCTTTCTTGTCAATCTTGATCAAATAATCGTAAACAGCCTATGTGTCTTTTTTAGATGTTTTTATCTCATCATGTTTTCTTCCCATTCATCTTCACTAGTGGCTCTTGCTGCAGCACAAAATAGGTTTCTATCAATGATATCAAGATGATTACTTTTTAAGTTAGCAAACATATGCTTGGCACAATGCCTCACCATGCCAATATGCTTCCAAGCCTAGTAATATTTctttttgcctatctgtcata…	C.prem_hap1_05
C.murc_hap1_01	12331156	12332633	-	-	C.prem_hap1_01	12232239	12232246	CPL	-		C.murc_hap1_02	24896588	24897015	-	-	C.prem_hap1_02	16279138	16279140	HDR	-		C.murc_hap1_03	11897452	11912015	-	-	C.prem_hap1_03	11854001	11865391	DUP	copyloss		C.murc_hap1_04	25556295	25565134	-	-	C.prem_hap1_04	24053417	24062239	INVDP	copygain		C.murc_hap1_05	6834213	6834449	-	-	C.prem_hap1_05
C.murc_hap1_01	12338975	12339785	-	-	C.prem_hap1_01	21721284	21722095	INVDP	copyloss		C.murc_hap1_02	24898921	24898929	-	-	C.prem_hap1_02	16277232	16269626	CPG	-		C.murc_hap1_03	11900462	11902623	-	-	C.prem_hap1_03	11916965	11919150	DUP	copyloss		C.murc_hap1_04	25729800	25730807	-	-	C.prem_hap1_04	6217528	6218518	INVDP	copygain		C.murc_hap1_05	6848231	6848254	-	-	C.prem_hap1_05
C.murc_hap1_01	12342670	12351229	-	-	C.prem_hap1_01	12263257	12263266	CPL	-		C.murc_hap1_02	24912846	24914405	-	-	C.prem_hap1_02	16255657	16255652	CPL	-		C.murc_hap1_03	11907160	11907571	-	-	C.prem_hap1_03	13643973	13644384	DUP	copygain		C.murc_hap1_04	25729800	25730807	-	-	C.prem_hap1_04	8166185	8167198	INVDP	copygain		C.murc_hap1_05	6850654	6851255	-	-	C.prem_hap1_05
C.murc_hap1_01	12362025	12364949	-	-	C.prem_hap1_01	12465758	12468692	DUP	copygain		C.murc_hap1_02	24981512	24983323	-	-	C.prem_hap1_02	16188284	16182358	CPG	-		C.murc_hap1_03	11914160	11914453	-	-	C.prem_hap1_03	11688364	11688662	DUP	copyloss		C.murc_hap1_04	25729800	25730807	-	-	C.prem_hap1_04	30233629	30234624	INVDP	copygain		C.murc_hap1_05	6855571	6857179	-	-	C.prem_hap1_05
C.murc_hap1_01	12380180	12383194	-	-	C.prem_hap1_01	26649860	26652872	DUP	copyloss		C.murc_hap1_02	24990812	24990819	-	-	C.prem_hap1_02	16174903	16173839	CPG	-		C.murc_hap1_03	11918591	11919820	-	-	C.prem_hap1_03	11670464	11671698	DUP	copyloss		C.murc_hap1_04	25937012	25937020	-	-	C.prem_hap1_04	30194859	30195695	CPG	-		C.murc_hap1_05	6858031	6858664	-	-	C.prem_hap1_05
C.murc_hap1_01	12414621	12415320	-	-	C.prem_hap1_01	824290	824993	INVDP	copyloss		C.murc_hap1_02	25016948	25016959	-	-	C.prem_hap1_02	16147769	16146634	CPG	-		C.murc_hap1_03	11924230	11924792	-	-	C.prem_hap1_03	22283560	22284121	INVDP	copyloss		C.murc_hap1_04	25946975	25947310	-	-	C.prem_hap1_04	30207142	30207146	HDR	-		C.murc_hap1_05	6887204	6887833	-	-	C.prem_hap1_05
C.murc_hap1_01	12422343	12425509	-	-	C.prem_hap1_01	14010346	14013518	INVDP	copyloss		C.murc_hap1_02	25021237	25021246	-	-	C.prem_hap1_02	16142426	16140365	CPG	-		C.murc_hap1_03	11924718	11933910	-	-	C.prem_hap1_03	24200496	24209803	DUP	copyloss		C.murc_hap1_04	25947418	25947994	-	-	C.prem_hap1_04	2375174	2375750	INVDP	copygain		C.murc_hap1_05	6888305	6888964	-	-	C.prem_hap1_05
C.murc_hap1_01	12459059	12460309	-	-	C.prem_hap1_01	12238292	12239563	DUP	copygain		C.murc_hap1_02	25028783	25028796	-	-	C.prem_hap1_02	16132788	16132127	CPG	-		C.murc_hap1_03	11939308	11940384	-	-	C.prem_hap1_03	11932574	11933905	DUP	copyloss		C.murc_hap1_04	25976117	25976558	-	-	C.prem_hap1_04	30236997	30237000	HDR	-		C.murc_hap1_05	6915347	6915371	-	-	C.prem_hap1_05
C.murc_hap1_01	12478382	12479444	-	-	C.prem_hap1_01	21040512	21041886	INVDP	copyloss		C.murc_hap1_02	25043619	25043631	-	-	C.prem_hap1_02	16117267	16116627	CPG	-		C.murc_hap1_03	11940595	11991724	-	-	C.prem_hap1_03	11700510	11744421	TRANS	-		C.murc_hap1_04	25995799	25996506	-	-	C.prem_hap1_04	29707995	29708717	DUP	copyloss		C.murc_hap1_05	6917504	6917673	-	-	C.prem_hap1_05
C.murc_hap1_01	12484443	12485087	-	-	C.prem_hap1_01	21287315	21287962	DUP	copyloss		C.murc_hap1_02	25045497	25045997	-	-	C.prem_hap1_02	16106980	16114757	HDR	-		C.murc_hap1_03	11940889	11953799	-	-	C.prem_hap1_03	11700810	11713618	HDR	-		C.murc_hap1_04	26001936	26001963	-	-	C.prem_hap1_04	30262085	30262297	CPG	-		C.murc_hap1_05	6921115	6926960	-	-	C.prem_hap1_05
C.murc_hap1_01	12503580	12504567	-	-	C.prem_hap1_01	14070906	14071893	TRANS	-		C.murc_hap1_02	25047595	25078280	-	-	C.prem_hap1_02	16105210	16105366	HDR	-		C.murc_hap1_03	11954103	11956299	-	-	C.prem_hap1_03	11713911	11716798	HDR	-		C.murc_hap1_04	26011920	26011925	-	-	C.prem_hap1_04	30272294	30277383	CPG	-		C.murc_hap1_05	6927810	6927811	-	-	C.prem_hap1_05
C.murc_hap1_01	12534869	12535358	-	-	C.prem_hap1_01	12653789	12653802	CPL	-		C.murc_hap1_02	25143396	25143406	-	-	C.prem_hap1_02	16039645	16040054	HDR	-		C.murc_hap1_03	11959953	11960516	-	-	C.prem_hap1_03	11720420	11720427	CPL	-		C.murc_hap1_04	26013106	26014150	-	-	C.prem_hap1_04	30278576	30279664	HDR	-		C.murc_hap1_05	6934036	6934933	-	-	C.prem_hap1_05
C.murc_hap1_01	12539596	12551080	-	-	C.prem_hap1_01	3691716	3702013	TRANS	-		C.murc_hap1_02	25178429	25178788	-	-	C.prem_hap1_02	16004330	16004314	CPL	-		C.murc_hap1_03	11961126	11961798	-	-	C.prem_hap1_03	11721035	11721037	HDR	-		C.murc_hap1_04	26018863	26019068	-	-	C.prem_hap1_04	30285211	30285621	CPG	-		C.murc_hap1_05	6942422	6942771	-	-	C.prem_hap1_05
C.murc_hap1_01	12543100	12544425	-	-	C.prem_hap1_01	3695232	3695344	CPL	-		C.murc_hap1_02	25179870	25179870	a	agtgcctatttggtatggcttatttaagagccataagtgcttatttaattgtataagcacttttttaaaatttttatggtgtttggttatttttttagtagagtttttttagcttaaataagctaatttacctctactagtaaaagcccaaaatttgagcttttgggagtagaggttatagaacttttctaaaaatagataatacaaaaaatatcacatagtttaatggttcaaaagtgttttttttattgacaaccaaacacccaatgactttttgtgcaaaagctctattggtataagctctactgttataagctctatttaataagctgtaccaaacggggccta	C.prem_hap1_02	16002913	16003260	INS	-		C.murc_hap1_03	11968605	11968605	T	TGCAACCATTATTATATTGAGACGCAACGATTCGTATAAAAGCATATTAATGAATATGAATCTGATCGCTTTTAACTTTAATTAACATTAAACTTTGCATGATCGAATCAGCATTCCTTTATTTTCTTCAATAAGCAACTACCAGATGGCCAAAGTTGGCAATGATATGAGGCAAGCTTAGCGATTATAAACACCTGGCAAAGACACCAGGTTAATTTTTATCTCTTAGCACTCTGTTTTGCACAGAGATATCCAATATATACTAGTTTATCAGATAATTTTGATTAATGCTGAGTGATAGTGTATTAGTCTCCTAGTTAATTACATGTGAAAACATTATACTATACACTAGTTGATTGATTCTATTTTTTTTTAATCTTCTTGTTATTTTCCATGACA…	C.prem_hap1_03	11727837	11730054	INS	-		C.murc_hap1_04	26044434	26045023	-	-	C.prem_hap1_04	30322549	30322556	CPL	-		C.murc_hap1_05	6975458	6976762	-	-	C.prem_hap1_05
C.murc_hap1_01	12543268	12551082	-	-	C.prem_hap1_01	27657163	27664987	DUP	copygain		C.murc_hap1_02	25211929	25213320	-	-	C.prem_hap1_02	15970956	15970949	CPL	-		C.murc_hap1_03	11977382	11985984	-	-	C.prem_hap1_03	11738847	11738871	HDR	-		C.murc_hap1_04	26059933	26059941	-	-	C.prem_hap1_04	30337436	30338634	CPG	-		C.murc_hap1_05	6984623	6985262	-	-	C.prem_hap1_05
C.murc_hap1_01	12543707	12551076	-	-	C.prem_hap1_01	22856247	22863676	DUP	copygain		C.murc_hap1_02	25214250	25219025	-	-	C.prem_hap1_02	15964066	15970022	HDR	-		C.murc_hap1_03	11953800	12008859	-	-	C.prem_hap1_03	11713619	11778141	TRANS	-		C.murc_hap1_04	26081171	26081179	-	-	C.prem_hap1_04	30360168	30362436	CPG	-		C.murc_hap1_05	6985392	6987146	-	-	C.prem_hap1_05
C.murc_hap1_01	12611238	12611262	-	-	C.prem_hap1_01	12718895	12720058	HDR	-		C.murc_hap1_02	25220077	25226196	Ttgttagagtacaatttatgcattagttttgcattgtttacttcttttaatatcgatgttttgcacttaataatagtgatttacttgtgttttatttttgtaggtgcaattctattgattggtgctaaaattgagctacaagatgatgtttaaggatgattgttctcttagagaaattatgagcgtcagaagaactttgttgataaggcgtggacgcgtgctgtcaactacagacctgtagtttttagtttaacgtgttttgtattttttgttatttttgtaattacaaatttaatatttcaaatattagtattttatattaaatagaactctagaggagaagagagagagagtatttaagggagaaatctattatgaaaaagaagactttgggagaaa…	T	C.prem_hap1_02	15963017	15963017	DEL	-		C.murc_hap1_03	11954103	11956299	-	-	C.prem_hap1_03	11713911	11716798	HDR	-		C.murc_hap1_04	26134176	26134176	a	aatttacccaagagattattcacaatatcaatcaatgaattagaaacattatgtgttaagtggtataagcatacatataactattatttttaacttattgatctcaatcttgagcgtttggattagatctttggggttttatttttcagatttcggtgattgaaagtctgaaactcaaagtaacaaaaattaaatttatattttatcgcaagtgaagtgtagagatgaatccaattatttgcgtctagcgtttctttttgttgctatcactcttgttgatgatgataagcctttttttgcattgtcactaccaatttattatctatattcatctataaaacggagcaagatgccaagaaagaaatataacacaagaaaaataagttctctcaatcgttc…	C.prem_hap1_04	30415394	30419135	INS	-		C.murc_hap1_05	6998025	6999111	-	-	C.prem_hap1_05
C.murc_hap1_01	12600155	12601148	-	-	C.prem_hap1_01	27002726	27003691	DUP	copygain		C.murc_hap1_02	25229568	25236024	ATTCGAACAATTCAGCCTCTCAATAGACTGACAGCAAGATCCACCCTCCAAAGTTTATATATGAGCAGACATAAAGTGCAACATATTAATCATTTCATTCAGCATTGTAAGTTCAACTCTAACTCGGCTGAGTTCTGTTGAACATGTGCAtgcacgtggctagcatgcaacttttgactcttggcataaattaatggagtaagtgagaaatataaataagagagagacacacaacttttgattttgacatcaaagtgaaaatttatattattttaatatccacaattgttgaattttttagcattgcTCGGCCTATAAATAGAGACTTCATTTACTCTCTTCAATTATCCAATTTTCTTCAATTCTCAATCTATTTGAgaaacaaacacgcaactaaag…	A	C.prem_hap1_02	15959657	15959657	DEL	-		C.murc_hap1_03	11959953	11960516	-	-	C.prem_hap1_03	11720420	11720427	CPL	-		C.murc_hap1_04	26051024	26051874	-	-	C.prem_hap1_04	22471353	22472203	INVDP	copygain		C.murc_hap1_05	7000019	7000413	-	-	C.prem_hap1_05
C.murc_hap1_01	12600178	12601011	-	-	C.prem_hap1_01	16999515	17000348	DUP	copygain		C.murc_hap1_02	25236730	25236738	-	-	C.prem_hap1_02	15958956	15951859	CPG	-		C.murc_hap1_03	11961126	11961798	-	-	C.prem_hap1_03	11721035	11721037	HDR	-		C.murc_hap1_04	26051026	26051882	-	-	C.prem_hap1_04	1775828	1776684	INVDP	copygain		C.murc_hap1_05	7003689	7005894	-	-	C.prem_hap1_05
C.murc_hap1_01	12632816	12633332	-	-	C.prem_hap1_01	23789706	23790223	DUP	copyloss		C.murc_hap1_02	25256832	25256840	-	-	C.prem_hap1_02	15931820	15927895	CPG	-		C.murc_hap1_03	11968605	11968605	T	TGCAACCATTATTATATTGAGACGCAACGATTCGTATAAAAGCATATTAATGAATATGAATCTGATCGCTTTTAACTTTAATTAACATTAAACTTTGCATGATCGAATCAGCATTCCTTTATTTTCTTCAATAAGCAACTACCAGATGGCCAAAGTTGGCAATGATATGAGGCAAGCTTAGCGATTATAAACACCTGGCAAAGACACCAGGTTAATTTTTATCTCTTAGCACTCTGTTTTGCACAGAGATATCCAATATATACTAGTTTATCAGATAATTTTGATTAATGCTGAGTGATAGTGTATTAGTCTCCTAGTTAATTACATGTGAAAACATTATACTATACACTAGTTGATTGATTCTATTTTTTTTTAATCTTCTTGTTATTTTCCATGACA…	C.prem_hap1_03	11727837	11730054	INS	-		C.murc_hap1_04	26134456	26134831	-	-	C.prem_hap1_04	3124763	3125140	INVDP	copygain		C.murc_hap1_05	7006925	7008466	-	-	C.prem_hap1_05
C.murc_hap1_01	12649015	12649015	t	tTTGGTCCTGGACGGCCCTTGCCTTGGGGTTTCTTCGCATATCTAACACGAATGAATAAGAAGATAAACGAGGTTAAATGGAGACTGCGGCATGGAAATTGGAGCATTTAGGATTTTGAATAGGGATGGCTGCCGTGTCAGGTCGAGCTCGATTCAAATTGGATttttctttgcttcgggctaaaaggtccgaattttatattctactttttttttctattttttaattaaattttacaaacttaccgtttataatttttgttgtt	C.prem_hap1_01	12758664	12758929	INS	-		C.murc_hap1_02	25257703	25260003	-	-	C.prem_hap1_02	15927034	15925592	TDM	-		C.murc_hap1_03	11977382	11985984	-	-	C.prem_hap1_03	11738847	11738871	HDR	-		C.murc_hap1_04	26225985	26226621	-	-	C.prem_hap1_04	3534885	3535517	INVDP	copygain		C.murc_hap1_05	7010633	7010811	GAGAGAATGACATGAATTTTTTTTTATAAAAAAAATTGAACAGAAACTTGTAATGTAGAGATTATCTAATGATTTTTCATTTTTACCACTTAGTTGCATAATTTTTTTTTTTTTAGTCATTCATTACCTCTCAAAATGGCAAAGAAAAAAACATAGAGCAATGATAGAGTGGTAgttaa	G	C.prem_hap1_05
C.murc_hap1_01	12669257	12669274	-	-	C.prem_hap1_01	12779868	12780144	CPG	-		C.murc_hap1_02	25305011	25305088	-	-	C.prem_hap1_02	15880397	15880856	HDR	-		C.murc_hap1_03	11991724	11991732	-	-	C.prem_hap1_03	11744421	11758190	HDR	-		C.murc_hap1_04	26233656	26234132	-	-	C.prem_hap1_04	1867339	1867815	DUP	copygain		C.murc_hap1_05	7017674	7018034	-	-	C.prem_hap1_05
C.murc_hap1_01	12670106	12671022	-	-	C.prem_hap1_01	24797494	24798409	INVDP	copygain		C.murc_hap1_02	25317585	25318035	-	-	C.prem_hap1_02	15867918	15867922	HDR	-		C.murc_hap1_03	11992623	11993722	-	-	C.prem_hap1_03	11759081	11762182	HDR	-		C.murc_hap1_04	26306479	26308837	-	-	C.prem_hap1_04	27922643	27924983	DUP	copyloss		C.murc_hap1_05	7019041	7020216	-	-	C.prem_hap1_05
C.murc_hap1_01	12689050	12689709	-	-	C.prem_hap1_01	14464870	14465518	INVDP	copygain		C.murc_hap1_02	25321033	25321699	-	-	C.prem_hap1_02	15864959	15864951	CPL	-		C.murc_hap1_03	11998028	12003516	-	-	C.prem_hap1_03	11766515	11772742	HDR	-		C.murc_hap1_04	26327468	26329015	-	-	C.prem_hap1_04	6416363	6417910	DUP	copyloss		C.murc_hap1_05	7022989	7024079	-	-	C.prem_hap1_05
C.murc_hap1_01	12689055	12690339	-	-	C.prem_hap1_01	4506986	4508290	INVDP	copygain		C.murc_hap1_02	25325266	25325694	-	-	C.prem_hap1_02	15860293	15861410	HDR	-		C.murc_hap1_03	11954807	11956257	-	-	C.prem_hap1_03	11782924	11784064	HDR	-		C.murc_hap1_04	26330183	26330196	-	-	C.prem_hap1_04	30611001	30611623	CPG	-		C.murc_hap1_05	7041886	7041886	a	attggctttgctaacatctaatttaagagctaccagcccatttttttcccttcctatgtcttattttatacaagcattcatagcctataatagtattatcaaagattaatctattcgggatgaatgcactttgggttggggatataacatgatgagtgatgtgtttaagtatgttcacaattattttggcaacaattcagtaaataacattgtaaaggcttatgggtctgaaattaattactcttaaaggttttggcaccttaggtatcaatgcaatatgtgcgtgatttaaaggggctatagtgcctctatcatttaggatatgaaaacatgtatttatgacttcatacctgaccgattgctagtgcttctaatagaaa	C.prem_hap1_05
C.murc_hap1_01	12695406	12695581	-	-	C.prem_hap1_01	12808179	12808354	DUP	copygain		C.murc_hap1_02	25360476	25360481	-	-	C.prem_hap1_02	15825819	15813452	CPG	-		C.murc_hap1_03	11968718	11969059	-	-	C.prem_hap1_03	19229484	19229826	DUP	copygain		C.murc_hap1_04	26345783	26349815	-	-	C.prem_hap1_04	29330669	29334182	TRANS	-		C.murc_hap1_05	7044824	7044853	-	-	C.prem_hap1_05
C.murc_hap1_01	12695406	12695604	-	-	C.prem_hap1_01	12806681	12806880	DUP	copygain		C.murc_hap1_02	25361735	25362540	attttaggcaagtgttgcatgatatgatggttaggaaagggtttaacattaacataaaatatagtgaatcaaggagatattatgcaacttgtaaggagcatggctgtccatagtttgtcaatggtggaagattgaatgaaagaaatggtttttggttgcgagggtatcacaaaaagcatgagtgtaggcttacgaagcaatctgtgaaagtggcctctacgtggattgctgaaatgatagaaggacatgttgctattgatcctaatgtcatgatatctcttctcaagacttatatgcaggaaaaattcatattgaagattgagaagctgacaatgtttagggctagagaaaaagcaaggattctggtgtatggtgatcaatctaagggctattaaaagt…	a	C.prem_hap1_02	15812199	15812199	DEL	-		C.murc_hap1_03	11977376	11984536	-	-	C.prem_hap1_03	2009300	2016442	DUP	copygain		C.murc_hap1_04	26345783	26346018	-	-	C.prem_hap1_04	29330669	29330904	TRANSAL	-		C.murc_hap1_05	7059887	7060758	-	-	C.prem_hap1_05
C.murc_hap1_01	12695406	12695604	-	-	C.prem_hap1_01	12806895	12807094	DUP	copygain		C.murc_hap1_02	25384826	25387207	-	-	C.prem_hap1_02	15789936	15789923	CPL	-		C.murc_hap1_03	11977376	11984536	-	-	C.prem_hap1_03	15187256	15194381	INVDP	copygain		C.murc_hap1_04	26346018	26346367	-	-	C.prem_hap1_04	29330904	29331126	HDR	-		C.murc_hap1_05	7074190	7074875	-	-	C.prem_hap1_05
C.murc_hap1_01	12695406	12695604	-	-	C.prem_hap1_01	12807109	12807308	DUP	copygain		C.murc_hap1_02	25391618	25391626	-	-	C.prem_hap1_02	15785513	15784806	CPG	-		C.murc_hap1_03	11987995	11991717	-	-	C.prem_hap1_03	38274672	38278385	INVDP	copygain		C.murc_hap1_04	26346368	26347163	-	-	C.prem_hap1_04	29331127	29331924	TRANSAL	-		C.murc_hap1_05	7075069	7075422	-	-	C.prem_hap1_05
C.murc_hap1_01	12695406	12695604	-	-	C.prem_hap1_01	12807323	12807522	DUP	copygain		C.murc_hap1_02	25392998	25394385	-	-	C.prem_hap1_02	15783442	15783433	CPL	-		C.murc_hap1_03	11987995	11991717	-	-	C.prem_hap1_03	38387483	38391196	INVDP	copygain		C.murc_hap1_04	26347156	26347163	-	-	C.prem_hap1_04	29331916	29332940	CPG	-		C.murc_hap1_05	7091524	7092455	-	-	C.prem_hap1_05
C.murc_hap1_01	12695406	12695604	-	-	C.prem_hap1_01	12807537	12807736	DUP	copygain		C.murc_hap1_02	25396574	25396623	-	-	C.prem_hap1_02	15768705	15781243	HDR	-		C.murc_hap1_03	11992825	11998057	-	-	C.prem_hap1_03	11925608	11929631	DUP	copygain		C.murc_hap1_04	26347156	26347523	-	-	C.prem_hap1_04	29332932	29333302	TRANSAL	-		C.murc_hap1_05	7096903	7099074	-	-	C.prem_hap1_05
C.murc_hap1_01	12695406	12695604	-	-	C.prem_hap1_01	12807751	12807950	DUP	copygain		C.murc_hap1_02	25399497	25399505	-	-	C.prem_hap1_02	15765852	15758672	CPG	-		C.murc_hap1_03	11993723	12010993	-	-	C.prem_hap1_03	11762183	11782646	DUP	copygain		C.murc_hap1_04	26347514	26349120	-	-	C.prem_hap1_04	29333294	29333302	CPL	-		C.murc_hap1_05	7097888	7098749	-	-	C.prem_hap1_05
C.murc_hap1_01	12695406	12695604	-	-	C.prem_hap1_01	12807965	12808164	DUP	copygain		C.murc_hap1_02	25410428	25410998	-	-	C.prem_hap1_02	15747792	15747507	CPL	-		C.murc_hap1_03	12010432	12010432	t	taaccaaagttggttggtgtgagtggttcggcactctcactccttaagagaggtcaggggttcaagccctgcttttgtatggagtcaccactttggccagcactttaccccttacgggccgacccggtgcgagcggggattagtctggattgtggtacgggtttaaaagttcctcttatagttggggcccactcaagaccacctcgtggttcggacaaaaaaaaaaaTATTTG	C.prem_hap1_03	11843995	11844227	INS	-		C.murc_hap1_04	26349111	26349677	-	-	C.prem_hap1_04	29333294	29333860	TRANSAL	-		C.murc_hap1_05	7102039	7102858	-	-	C.prem_hap1_05
C.murc_hap1_01	12730696	12732535	-	-	C.prem_hap1_01	27643920	27645748	INVDP	copygain		C.murc_hap1_02	25440324	25441698	-	-	C.prem_hap1_02	15717425	15718196	HDR	-		C.murc_hap1_03	12023417	12023790	-	-	C.prem_hap1_03	20281191	20281564	INVDP	copyloss		C.murc_hap1_04	26349657	26349677	-	-	C.prem_hap1_04	29333839	29334045	CPG	-		C.murc_hap1_05	7116149	7116239	-	-	C.prem_hap1_05
C.murc_hap1_01	12742554	12743203	-	-	C.prem_hap1_01	18695853	18696501	DUP	copyloss		C.murc_hap1_02	25444184	25444190	-	-	C.prem_hap1_02	15711802	15714936	HDR	-		C.murc_hap1_03	12025068	12025795	-	-	C.prem_hap1_03	11727575	11728542	INVDP	copyloss		C.murc_hap1_04	26349657	26349815	-	-	C.prem_hap1_04	29334024	29334182	TRANSAL	-		C.murc_hap1_05	7124040	7124812	-	-	C.prem_hap1_05
C.murc_hap1_01	12875029	12875295	-	-	C.prem_hap1_01	12987999	12988033	HDR	-		C.murc_hap1_02	25469605	25470572	-	-	C.prem_hap1_02	15686349	15686418	HDR	-		C.murc_hap1_03	12026003	12027410	-	-	C.prem_hap1_03	11723320	11724698	INVDP	copyloss		C.murc_hap1_04	26351543	26352399	-	-	C.prem_hap1_04	30203437	30204292	TRANS	-		C.murc_hap1_05	7130218	7130621	-	-	C.prem_hap1_05
C.murc_hap1_01	12880544	12880923	-	-	C.prem_hap1_01	12993282	12993284	HDR	-		C.murc_hap1_02	25492636	25493475	ATGCTgcgtttactttttggattagagtgagaattctgaggagtgggaatccttagattaggagtgtggagtgggagtgggagtagggtgtttacttagactaaatgaaagtatggattgtcaatcagaatctcaattatttgtttactttgtcttggattgggagtaaattattttaaattacaattttatccttatgtacagaattataatttgtaattaaaaaattaataaaaaatatatttggaaaataaaataaatattttattatatttataaattaataataatgactaatattcttaattatgtaaatcataattttttattaattttaatttaaattatgtgaataaaaattattaataatagcaacaaaaatgaaatattattattaat…	A	C.prem_hap1_02	15664259	15664259	DEL	-		C.murc_hap1_03	12027403	12028972	-	-	C.prem_hap1_03	11789621	11791195	INVDP	copyloss		C.murc_hap1_04	26351543	26352399	-	-	C.prem_hap1_04	30203437	30204292	TRANSAL	-		C.murc_hap1_05	7139202	7139821	-	-	C.prem_hap1_05
C.murc_hap1_01	12895566	12896734	-	-	C.prem_hap1_01	13534073	13535232	INVTR	-		C.murc_hap1_02	25557222	25560330	-	-	C.prem_hap1_02	15597341	15600364	HDR	-		C.murc_hap1_03	12032181	12032618	-	-	C.prem_hap1_03	19212035	19212472	INVTR	-		C.murc_hap1_04	26352715	26353054	-	-	C.prem_hap1_04	30632330	30632332	HDR	-		C.murc_hap1_05	7141903	7142687	-	-	C.prem_hap1_05
C.murc_hap1_01	12954814	12956183	-	-	C.prem_hap1_01	912743	914113	INVDP	copyloss		C.murc_hap1_02	25606723	25606852	-	-	C.prem_hap1_02	15550916	15550524	CPG	-		C.murc_hap1_03	12049075	12050900	-	-	C.prem_hap1_03	11583764	11585568	INVDP	copyloss		C.murc_hap1_04	26366956	26367346	-	-	C.prem_hap1_04	25425729	25426119	INVDP	copyloss		C.murc_hap1_05	7143253	7144005	-	-	C.prem_hap1_05
C.murc_hap1_01	12960168	12972627	-	-	C.prem_hap1_01	12322273	12334729	INVDP	copyloss		C.murc_hap1_02	25622417	25624609	-	-	C.prem_hap1_02	15534898	15534418	CPL	-		C.murc_hap1_03	12054175	12054527	-	-	C.prem_hap1_03	8896442	8896793	INVDP	copyloss		C.murc_hap1_04	26367088	26367452	-	-	C.prem_hap1_04	28826469	28826836	TRANS	-		C.murc_hap1_05	7148588	7149215	-	-	C.prem_hap1_05
C.murc_hap1_01	13001082	13001945	-	-	C.prem_hap1_01	28648675	28649540	DUP	copygain		C.murc_hap1_02	25633759	25633768	-	-	C.prem_hap1_02	15525218	15523875	CPG	-		C.murc_hap1_03	12054878	12055394	-	-	C.prem_hap1_03	11932756	11933273	DUP	copyloss		C.murc_hap1_04	26367088	26367452	-	-	C.prem_hap1_04	28826469	28826836	TRANSAL	-		C.murc_hap1_05	7162677	7162686	-	-	C.prem_hap1_05
C.murc_hap1_01	13007118	13007247	-	-	C.prem_hap1_01	5902747	5902876	DUP	copyloss		C.murc_hap1_02	25652902	25658420	ATTGAATAAAGTTGAAGCTTTTCATTATTCCTTTATCTTTTACATGGTATCAGAGTATCAAAGCTCCAACAAGCAATTCAAATCCAATTTTATCATGGCTGAACAAATTGCCAATGTTATTCAACATTTTAAGATCACCACTCCAACAACTGGGGTCACTTTCAACATCAACCTACCTTCTTTTATTATCATTAACGCAGCCGCTCAATTGCCACTGAAACTTATTCCAACAAACTACCCCTCTTGGCGTGCTCAATTTAATTCTCTTTTACTTGGCTACAGTCTTCTAGTTTATTTAAATGGTGATACTCTATGTTCAGAAGCCACTAGAACCCAAAATGGGGTCATTACTCCTAACTTTTGTTCCATGCTATTTTTGCCTCATTATCTGAGCCTCTC…	A	C.prem_hap1_02	15504771	15504771	DEL	-		C.murc_hap1_03	12056170	12058167	-	-	C.prem_hap1_03	11939506	11941550	DUP	copyloss		C.murc_hap1_04	26367456	26371650	-	-	C.prem_hap1_04	17275735	17280649	DUP	copyloss		C.murc_hap1_05	7166949	7167735	-	-	C.prem_hap1_05
[truncated: 3,439 more rows]
[truncated: 44 more columns]

## Sheet: Supplemental Table S6
Supplemental Table S6 Structural variants in Prem-hap1 genome with respect to MT-hap2
[truncated: 3,469 more rows]
[truncated: 44 more columns]

## Sheet: Supplemental Table S7
Supplemental Table S7 Structural variants in Prem-hap2 genome with respect to MT-hap1
[truncated: 4,199 more rows]
[truncated: 44 more columns]
