# Supplementary material for: The genome of a low‐seeded mandarin, Premier, displays major structural changes due to gamma irradiation
Source: Plant Genome. 2026 Mar 19;19(1):e70220. doi: 10.1002/tpg2.70220 (PMC13003167; doi:10.1002/tpg2.70220)
Supplement: Supplementary file 22 — Supplemental Table S8 Structural variants in Prem‐hap2 genome with respect to MT‐hap2 Supplemental Table S9 Structural variants in Prem‐hap1 genome with respect to EL‐hap1 [file TPG2-19-e70220-s025.xlsx]

## Sheet: Supplemental Table S8
Supplemental Table S8 Structural variants in Prem-hap2 genome with respect to MT-hap2
Chr1											Chr2											Chr3											Chr4											Chr5
Ref chr	ref start	ref end	seq in ref	seq in query	query chr	query start	query end	annotation type	copy status		Ref chr	ref start	ref end	seq in ref	seq in query	query chr	query start	query end	annotation type	copy status		Ref chr	ref start	ref end	seq in ref	seq in query	query chr	query start	query end	annotation type	copy status		Ref chr	ref start	ref end	seq in ref	seq in query	query chr	query start	query end	annotation type	copy status		Ref chr	ref start	ref end	seq in ref	seq in query	query chr
C.murc_hap2_01	4343	4900	accctaaaccctaaaccctaaaccctaaaccctaaaccctaaaccctaaaccctaaaccctaaaccctaaaccctaaaccctaaaccctaaaccctaaaccctaaaccctaaaccctaaaccctaaaccctaaaccctaaaccctaaaccctaaaccctaaaccctaaaccctaaaccctaaaccctaaaccctaaaccctaaaccctaaaccctaaaccctaaaccctaaaccctaaaccctaaaccctaaaccctaaaccctaaaccctaaaccctaaaccctaaaccctaaaccctaaaccctaaaccctaaaccctaaaccctaaaccctaaaccctaaaccctaaaccctaaaccctaaaccctaaaccctaaaccctaaaccctaaaccctaa…	a	C.prem_hap2_01	4366	4366	DEL	-		C.murc_hap2_03	1	4934	-	-	C.prem_hap2_03	2512	7452	DUP	copyloss		C.murc_hap2_03	1	4934	-	-	C.prem_hap2_03	2512	7452	DUPAL	-		C.murc_hap2_04	4	26574	-	-	C.prem_hap2_04	12493	46738	DUP	copyloss		C.murc_hap2_05	29514	29877	-	-	C.prem_hap2_05
C.murc_hap2_01	18744	32398	-	-	C.prem_hap2_01	18136	29619	TDM	-		C.murc_hap2_03	3015	8640	-	-	C.prem_hap2_03	1837	7452	DUP	copyloss		C.murc_hap2_03	3015	8640	-	-	C.prem_hap2_03	1837	7452	DUPAL	-		C.murc_hap2_04	6331	55518	-	-	C.prem_hap2_04	9759	58639	DUP	copyloss		C.murc_hap2_05	39681	41581	-	-	C.prem_hap2_05
C.murc_hap2_01	49196	49338	-	-	C.prem_hap2_01	46329	46872	CPG	-		C.murc_hap2_03	6191	16562	-	-	C.prem_hap2_03	1	7452	DUP	copyloss		C.murc_hap2_03	6191	10361	-	-	C.prem_hap2_03	1	4140	DUPAL	-		C.murc_hap2_04	28240	34405	-	-	C.prem_hap2_04	5720	6078	CPL	-		C.murc_hap2_05	42121	42301	-	-	C.prem_hap2_05
C.murc_hap2_01	98595	101023	-	-	C.prem_hap2_01	27925638	27928067	DUP	copyloss		C.murc_hap2_03	15300	22750	-	-	C.prem_hap2_03	1	7452	DUP	copyloss		C.murc_hap2_03	11610	16562	-	-	C.prem_hap2_03	2456	7452	DUPAL	-		C.murc_hap2_04	36639	97937	-	-	C.prem_hap2_04	22841	58682	DUP	copyloss		C.murc_hap2_05	95873	96186	-	-	C.prem_hap2_05
C.murc_hap2_01	101075	101266	-	-	C.prem_hap2_01	20563857	20564048	INVDP	copyloss		C.murc_hap2_03	8384216	8396937	-	-	C.prem_hap2_03	8366289	8377059	TDM	-		C.murc_hap2_03	15300	22750	-	-	C.prem_hap2_03	1	7452	DUPAL	-		C.murc_hap2_04	92044	95097	-	-	C.prem_hap2_04	54241	57295	DUP	copyloss		C.murc_hap2_05	96186	97395	-	-	C.prem_hap2_05
C.murc_hap2_01	101683	105072	-	-	C.prem_hap2_01	28702224	28705798	DUP	copyloss		C.murc_hap2_03	2136968	2138581	-	-	C.prem_hap2_03	36957336	36959013	INVDP	copygain		C.murc_hap2_03	17917	8397144	-	-	C.prem_hap2_03	1	8377267	SYN	-		C.murc_hap2_04	93364	97937	-	-	C.prem_hap2_04	54113	58682	DUP	copyloss		C.murc_hap2_05	144278	145058	-	-	C.prem_hap2_05
C.murc_hap2_01	104478	108363	-	-	C.prem_hap2_01	27928524	27932406	INVDP	copyloss		C.murc_hap2_03	5897461	5897929	-	-	C.prem_hap2_03	37051336	37051806	DUP	copygain		C.murc_hap2_03	17917	1636785	-	-	C.prem_hap2_03	1	1618873	SYNAL	-		C.murc_hap2_04	98051	104051	-	-	C.prem_hap2_04	34621	40597	DUP	copyloss		C.murc_hap2_05	153350	154175	-	-	C.prem_hap2_05
C.murc_hap2_01	108364	108829	-	-	C.prem_hap2_01	741846	742311	DUP	copyloss		C.murc_hap2_03	8397884	8403330	-	-	C.prem_hap2_03	8377273	8383344	TRANS	-		C.murc_hap2_03	1616781	8394987	-	-	C.prem_hap2_03	1598868	8377059	SYNAL	-		C.murc_hap2_04	103558	107739	-	-	C.prem_hap2_04	11029	15202	DUP	copyloss		C.murc_hap2_05	162692	163517	-	-	C.prem_hap2_05
C.murc_hap2_01	134550	139125	-	-	C.prem_hap2_01	149775	158440	DUP	copyloss		C.murc_hap2_03	8400916	8402329	-	-	C.prem_hap2_03	8380303	8382338	HDR	-		C.murc_hap2_03	8386151	8397144	-	-	C.prem_hap2_03	8366289	8377267	SYNAL	-		C.murc_hap2_04	106401	114023	-	-	C.prem_hap2_04	4060	11688	DUP	copyloss		C.murc_hap2_05	182909	183834	-	-	C.prem_hap2_05
C.murc_hap2_01	172444	175589	-	-	C.prem_hap2_01	164335	166664	TDM	-		C.murc_hap2_03	13674892	13775186	-	-	C.prem_hap2_03	13663501	13747489	TDM	-		C.murc_hap2_03	2136968	2138581	-	-	C.prem_hap2_03	36959013	36957336	INVDPAL	-		C.murc_hap2_04	114422	119401	-	-	C.prem_hap2_04	13898	20703	TDM	-		C.murc_hap2_05	183835	184823	-	-	C.prem_hap2_05
C.murc_hap2_01	157981	169116	-	-	C.prem_hap2_01	122663	133805	DUP	copygain		C.murc_hap2_03	10625164	10627778	-	-	C.prem_hap2_03	37003245	37005516	DUP	copygain		C.murc_hap2_03	5897461	5897929	-	-	C.prem_hap2_03	37051336	37051806	DUPAL	-		C.murc_hap2_04	126152	128553	-	-	C.prem_hap2_04	3485	5874	DUP	copyloss		C.murc_hap2_05	287977	297900	-	-	C.prem_hap2_05
C.murc_hap2_01	195432	196319	-	-	C.prem_hap2_01	449774	450648	DUP	copyloss		C.murc_hap2_03	10633004	10633687	-	-	C.prem_hap2_03	37005512	37006204	DUP	copygain		C.murc_hap2_03	8392172	8398311	-	-	C.prem_hap2_03	8383241	8389373	SYN	-		C.murc_hap2_04	128492	129121	-	-	C.prem_hap2_04	1	630	DUP	copyloss		C.murc_hap2_05	298184	298925	-	-	C.prem_hap2_05
C.murc_hap2_01	248032	248050	-	-	C.prem_hap2_01	238026	238179	CPG	-		C.murc_hap2_03	11524645	11550458	-	-	C.prem_hap2_03	37101379	37127203	INVDP	copygain		C.murc_hap2_03	8392172	8398311	-	-	C.prem_hap2_03	8383241	8389373	SYNAL	-		C.murc_hap2_04	128811	140061	-	-	C.prem_hap2_04	54837	58638	DUP	copyloss		C.murc_hap2_05	320668	321358	-	-	C.prem_hap2_05
C.murc_hap2_01	257861	258299	-	-	C.prem_hap2_01	5581840	5582278	TRANS	-		C.murc_hap2_03	13775052	13792686	-	-	C.prem_hap2_03	13729858	13747489	DUP	copyloss		C.murc_hap2_03	8397884	8400916	-	-	C.prem_hap2_03	8377273	8380303	TRANSAL	-		C.murc_hap2_04	138292	143730	-	-	C.prem_hap2_04	10887	16308	DUP	copyloss		C.murc_hap2_05	360228	360380	-	-	C.prem_hap2_05
C.murc_hap2_01	297959	299029	-	-	C.prem_hap2_01	292027	292053	HDR	-		C.murc_hap2_03	14467418	14467840	-	-	C.prem_hap2_03	14425968	14426390	DUP	copyloss		C.murc_hap2_03	8402330	8403330	-	-	C.prem_hap2_03	8382339	8383344	TRANSAL	-		C.murc_hap2_04	143024	149548	-	-	C.prem_hap2_04	5078	11590	DUP	copyloss		C.murc_hap2_05	386144	387314	-	-	C.prem_hap2_05
C.murc_hap2_01	330572	331089	-	-	C.prem_hap2_01	317890	317896	CPL	-		C.murc_hap2_03	14467804	14468616	-	-	C.prem_hap2_03	33306727	33307534	INVDP	copyloss		C.murc_hap2_03	8399444	13789394	-	-	C.prem_hap2_03	8387957	13761698	SYN	-		C.murc_hap2_04	147541	154878	-	-	C.prem_hap2_04	33739	41095	DUP	copyloss		C.murc_hap2_05	387821	387972	-	-	C.prem_hap2_05
C.murc_hap2_01	370391	370730	-	-	C.prem_hap2_01	4421325	4421671	INVDP	copygain		C.murc_hap2_03	14468376	14468954	-	-	C.prem_hap2_03	14422112	14422690	DUP	copyloss		C.murc_hap2_03	8399444	8463775	-	-	C.prem_hap2_03	8387957	8452400	SYNAL	-		C.murc_hap2_04	154804	158300	-	-	C.prem_hap2_04	55201	58682	DUP	copyloss		C.murc_hap2_05	409639	410489	-	-	C.prem_hap2_05
C.murc_hap2_01	396032	396050	-	-	C.prem_hap2_01	384696	387911	HDR	-		C.murc_hap2_03	14468883	14469129	-	-	C.prem_hap2_03	14426878	14427124	INVDP	copyloss		C.murc_hap2_03	8443785	11782152	-	-	C.prem_hap2_03	8432437	11770766	SYNAL	-		C.murc_hap2_04	157104	161025	-	-	C.prem_hap2_04	6609	10517	DUP	copyloss		C.murc_hap2_05	446789	447417	-	-	C.prem_hap2_05
C.murc_hap2_01	400685	403981	ttaagtttttgattaaattgtgagattctttgtaagggagataggaaatactcatttgagaagttgtaatctctgtaatctcataatcttttgtaactcatctcattctaataaagcttaaagtagagctgtttcaaccgtggatgtaggcatcttgttgccgaaccacgttatatcatcttgttattcttgttattctttatgattACtgataactctattaaatgagagttatcatgacacttttagacttaaatcaataatacttagggagtaaatgatgtgttttcattgtggttttgttatatttcacataaacattcatttcaatttagtcttagtaaattttgcttgatttagagtaattcgtgctcaaattatatgcttaattgtaggtgt…	t	C.prem_hap2_01	392544	392544	DEL	-		C.murc_hap2_03	14469085	14469376	-	-	C.prem_hap2_03	14426427	14426718	DUP	copyloss		C.murc_hap2_03	11762152	13567938	-	-	C.prem_hap2_03	11750776	13556544	SYNAL	-		C.murc_hap2_04	160545	167324	-	-	C.prem_hap2_04	24212	30963	DUP	copyloss		C.murc_hap2_05	482482	482907	-	-	C.prem_hap2_05
C.murc_hap2_01	406718	407021	AATCAAGTTCAAAGCTGCTTTGAATTTGATTGGTGTGGTTagtctataggtcaagctgtagttattgattcagtgtctgaaagaagctttaatagaatagaactaggtggagaattgtgaagcctggaatagttatattctattaaaagtgaatgaggtggcatgctgagctggagtgagtgggaccgtcggttgttaaagctgttattataactaacagcttattccttctgtgttactaagtgtataaaaagagaaaaaggtcagtaaattggttattaagtttttaatcaaattgtgagat	A	C.prem_hap2_01	395278	395278	DEL	-		C.murc_hap2_03	14469398	14472028	-	-	C.prem_hap2_03	33303871	33306489	DUP	copyloss		C.murc_hap2_03	13547888	13758883	-	-	C.prem_hap2_03	13536500	13747489	SYNAL	-		C.murc_hap2_04	167192	169170	-	-	C.prem_hap2_04	7581	9543	DUP	copyloss		C.murc_hap2_05	482953	483362	-	-	C.prem_hap2_05
C.murc_hap2_01	420149	420352	-	-	C.prem_hap2_01	1964293	1964496	DUP	copyloss		C.murc_hap2_03	14471275	14472890	-	-	C.prem_hap2_03	34946048	34947643	DUP	copyloss		C.murc_hap2_03	13691198	13789394	-	-	C.prem_hap2_03	13663501	13761698	SYNAL	-		C.murc_hap2_04	167192	185820	-	-	C.prem_hap2_04	7581	25435	DUP	copyloss		C.murc_hap2_05	498465	499477	-	-	C.prem_hap2_05
C.murc_hap2_01	425517	426222	-	-	C.prem_hap2_01	20520817	20521509	INVDP	copyloss		C.murc_hap2_03	15196438	15198263	-	-	C.prem_hap2_03	15144655	15146480	DUP	copyloss		C.murc_hap2_03	10625164	10626286	-	-	C.prem_hap2_03	37003245	37004354	DUPAL	-		C.murc_hap2_04	184676	186593	-	-	C.prem_hap2_04	10121	12037	DUP	copyloss		C.murc_hap2_05	529346	530463	-	-	C.prem_hap2_05
C.murc_hap2_01	426048	426387	-	-	C.prem_hap2_01	16734937	16735276	INVDP	copyloss		C.murc_hap2_03	15208343	15208794	-	-	C.prem_hap2_03	37051812	37052266	DUP	copygain		C.murc_hap2_03	10626665	10627778	-	-	C.prem_hap2_03	37004352	37005516	DUPAL	-		C.murc_hap2_04	186427	189048	-	-	C.prem_hap2_04	40033	42650	DUP	copyloss		C.murc_hap2_05	547009	547539	-	-	C.prem_hap2_05
C.murc_hap2_01	431955	438608	-	-	C.prem_hap2_01	9930985	9937628	INVTR	-		C.murc_hap2_03	16286131	16295943	-	-	C.prem_hap2_03	12066033	12075859	DUP	copyloss		C.murc_hap2_03	10633004	10633687	-	-	C.prem_hap2_03	37005512	37006204	DUPAL	-		C.murc_hap2_04	192877	203396	-	-	C.prem_hap2_04	33572	43195	DUP	copyloss		C.murc_hap2_05	605649	606271	-	-	C.prem_hap2_05
C.murc_hap2_01	489309	489525	AAATCACTAAATTCATGAAAAAATATGGACGGTATTATAATTTAAAAAAATAATGTGGGCCTGTAAAATACTTAGTTTACCTTGTTATATCCAAAAAAAAAAAAATCAGAACTATAAGATTTTGAGTAAAAAATGAAGTAGGGGATGAAACCCAAAAAATGTGTAGGGTGCACTTGTGCGATAGGTGTCTATTGCACAAATCGTCACACAAACTGTC	A	C.prem_hap2_01	473192	473192	DEL	-		C.murc_hap2_03	20141655	20155675	-	-	C.prem_hap2_03	20080654	20088177	TDM	-		C.murc_hap2_03	11524645	11550458	-	-	C.prem_hap2_03	37127203	37101379	INVDPAL	-		C.murc_hap2_04	199011	206262	-	-	C.prem_hap2_04	38789	56436	DUP	copyloss		C.murc_hap2_05	606243	606710	-	-	C.prem_hap2_05
C.murc_hap2_01	531506	531630	-	-	C.prem_hap2_01	13299108	13299232	DUP	copyloss		C.murc_hap2_03	17119101	17119261	-	-	C.prem_hap2_03	37050054	37050217	INVDP	copygain		C.murc_hap2_03	13775052	13792686	-	-	C.prem_hap2_03	13729858	13747489	DUPAL	-		C.murc_hap2_04	205017	208667	-	-	C.prem_hap2_04	18112	21765	DUP	copyloss		C.murc_hap2_05	607725	608185	-	-	C.prem_hap2_05
C.murc_hap2_01	583167	583882	-	-	C.prem_hap2_01	11903411	11904114	DUP	copygain		C.murc_hap2_03	17705852	17706214	-	-	C.prem_hap2_03	36968845	36969204	DUP	copygain		C.murc_hap2_03	13791354	14467423	-	-	C.prem_hap2_03	13747358	14423431	SYN	-		C.murc_hap2_04	207972	220638	-	-	C.prem_hap2_04	1	8700	DUP	copyloss		C.murc_hap2_05	682227	682779	-	-	C.prem_hap2_05
C.murc_hap2_01	623048	623057	-	-	C.prem_hap2_01	607690	607834	CPG	-		C.murc_hap2_03	18212663	18212981	-	-	C.prem_hap2_03	36999089	36999405	DUP	copygain		C.murc_hap2_03	13791354	14467423	-	-	C.prem_hap2_03	13747358	14423431	SYNAL	-		C.murc_hap2_04	210509	250770	-	-	C.prem_hap2_04	1	26067	DUP	copyloss		C.murc_hap2_05	692516	693304	-	-	C.prem_hap2_05
C.murc_hap2_01	636445	637004	-	-	C.prem_hap2_01	621254	621255	HDR	-		C.murc_hap2_03	18375016	18376718	-	-	C.prem_hap2_03	33621132	33622828	DUP	copygain		C.murc_hap2_03	14467418	14467840	-	-	C.prem_hap2_03	14425968	14426390	DUPAL	-		C.murc_hap2_04	240717	256415	-	-	C.prem_hap2_04	6418	17171	DUP	copyloss		C.murc_hap2_05	695416	696204	-	-	C.prem_hap2_05
C.murc_hap2_01	643032	643642	-	-	C.prem_hap2_01	627325	628166	TDM	-		C.murc_hap2_03	18375016	18376718	-	-	C.prem_hap2_03	33682959	33684655	DUP	copygain		C.murc_hap2_03	14467804	14468616	-	-	C.prem_hap2_03	33307534	33306727	INVDPAL	-		C.murc_hap2_04	255408	258393	-	-	C.prem_hap2_04	1	2970	DUP	copyloss		C.murc_hap2_05	777055	777210	-	-	C.prem_hap2_05
C.murc_hap2_01	650388	654253	-	-	C.prem_hap2_01	635715	639531	DUP	copyloss		C.murc_hap2_03	20366516	20368087	-	-	C.prem_hap2_03	36987696	36989267	INVDP	copygain		C.murc_hap2_03	14468376	14468954	-	-	C.prem_hap2_03	14422112	14422690	DUPAL	-		C.murc_hap2_04	258202	260633	-	-	C.prem_hap2_04	27488	29924	DUP	copyloss		C.murc_hap2_05	862577	863290	-	-	C.prem_hap2_05
C.murc_hap2_01	654253	665168	-	-	C.prem_hap2_01	5632057	5639724	TRANS	-		C.murc_hap2_03	20424939	20431078	-	-	C.prem_hap2_03	20352155	20358294	DUP	copyloss		C.murc_hap2_03	14468883	14469129	-	-	C.prem_hap2_03	14427124	14426878	INVDPAL	-		C.murc_hap2_04	259333	277580	-	-	C.prem_hap2_04	54437	63426	DUP	copyloss		C.murc_hap2_05	875731	877570	-	-	C.prem_hap2_05
C.murc_hap2_01	657494	660699	aggaatgaccctagcagagtggttaaggtcggatcagaattgggcgaagcaataaaaggcgagctggtgaagtgtctgcagtcccatgcagacatatttgcctggtctcatgaggatatgtcaggtattaatcgcggggtagcttgtcacaagctggcagtcaagaaaggggcaaggccggtgaggcagaaaaggaggtgcttcaaccaggaaagatacgaggccataaatgccgaggtggaaaagctgctgaaagcaggatttataagagaagccaaatacccagaatggatttcaaacgtagtactggtaaagaaggccaatggaaagtggagaatgtgtgtagacttcacggacctcaacaaggcatgcccgaaggacagctttcccctaccaaag…	a	C.prem_hap2_01	5635290	5635290	DEL	-		C.murc_hap2_03	20891507	20935914	-	-	C.prem_hap2_03	20813435	20845420	TDM	-		C.murc_hap2_03	14469085	14469376	-	-	C.prem_hap2_03	14426427	14426718	DUPAL	-		C.murc_hap2_04	281025	281160	-	-	C.prem_hap2_04	46877	51028	HDR	-		C.murc_hap2_05	908928	909897	-	-	C.prem_hap2_05
C.murc_hap2_01	665168	665974	-	-	C.prem_hap2_01	639525	640339	DUP	copyloss		C.murc_hap2_03	20948777	20962888	-	-	C.prem_hap2_03	20858284	20865933	TDM	-		C.murc_hap2_03	14469377	14469397	-	-	-	-	-	NOTAL	-		C.murc_hap2_04	284904	301930	-	-	C.prem_hap2_04	54060	59590	DUP	copyloss		C.murc_hap2_05	939258	940074	-	-	C.prem_hap2_05
C.murc_hap2_01	665970	666654	-	-	C.prem_hap2_01	645075	645761	DUP	copyloss		C.murc_hap2_03	22463492	22468244	-	-	C.prem_hap2_03	37022734	37027445	DUP	copygain		C.murc_hap2_03	14469398	14472028	-	-	C.prem_hap2_03	33303871	33306489	DUPAL	-		C.murc_hap2_04	300430	303131	-	-	C.prem_hap2_04	39366	42071	DUP	copyloss		C.murc_hap2_05	948476	949099	-	-	C.prem_hap2_05
C.murc_hap2_01	666854	669353	-	-	C.prem_hap2_01	264310	266773	INVDP	copyloss		C.murc_hap2_03	24779377	24779855	-	-	C.prem_hap2_03	33637763	33638245	DUP	copygain		C.murc_hap2_03	14471275	14472890	-	-	C.prem_hap2_03	34946048	34947643	DUPAL	-		C.murc_hap2_04	303031	358037	-	-	C.prem_hap2_04	1	57931	DUP	copyloss		C.murc_hap2_05	963696	963858	-	-	C.prem_hap2_05
C.murc_hap2_01	673124	674719	-	-	C.prem_hap2_01	633631	635280	DUP	copyloss		C.murc_hap2_03	24779377	24779855	-	-	C.prem_hap2_03	33699589	33700071	DUP	copygain		C.murc_hap2_03	14472652	15196426	-	-	C.prem_hap2_03	14422725	15146480	SYN	-		C.murc_hap2_04	341018	378647	-	-	C.prem_hap2_04	4197	59449	DUP	copyloss		C.murc_hap2_05	1047619	1047835	-	-	C.prem_hap2_05
C.murc_hap2_01	679348	679348	c	cTGTTGGTGGAGAAGAGGAAATCAAGGAGTGATTGATTTGCCAAATATTATGGAAGATTGACAGTGATTGATTTGCCAAATATTATGGAAGATTGACAGTGATTGCCAGCTCTCATTCTTGCTGCAGTGGACCGTTACTACCTTCCATTTTTTGATTCATGTAATTGCTTTATATACTGGATTGTTATTAACTTTCCAATATGAATAAGAAATACATCCTCCACTCTTCTCCCGTGCATGTAGGTTGCTTCTGTGGCACCGAAGCACGTAAACTATTGAGCATTGTGTTGATATTTTCATATTACATTTTGCTATAATTTTGCTATATGGTATCAGAGCAGGCAAATTGAGGTAAATTTTTTTTTTCTTAAACCATTTTTTTTTGTTTCTCTGTTGGTC…	C.prem_hap2_01	640339	645074	INS	-		C.murc_hap2_03	27457402	27458761	-	-	C.prem_hap2_03	36997570	36998930	DUP	copygain		C.murc_hap2_03	14472652	15196426	-	-	C.prem_hap2_03	14422725	15146480	SYNAL	-		C.murc_hap2_04	348583	386495	-	-	C.prem_hap2_04	5230	42966	DUP	copyloss		C.murc_hap2_05	1062568	1063984	-	-	C.prem_hap2_05
C.murc_hap2_01	680230	681579	-	-	C.prem_hap2_01	265431	266773	INVDP	copyloss		C.murc_hap2_03	27935842	27936835	-	-	C.prem_hap2_03	36996585	36997571	DUP	copygain		C.murc_hap2_03	15196427	15196437	-	-	-	-	-	NOTAL	-		C.murc_hap2_04	359981	394069	-	-	C.prem_hap2_04	17901	58372	DUP	copyloss		C.murc_hap2_05	1063155	1063451	-	-	C.prem_hap2_05
C.murc_hap2_01	681574	684472	-	-	C.prem_hap2_01	16645472	16648368	INVDP	copyloss		C.murc_hap2_03	28589942	28612966	-	-	C.prem_hap2_03	28740586	28763779	DUP	copygain		C.murc_hap2_03	15196438	15198263	-	-	C.prem_hap2_03	15144655	15146480	DUPAL	-		C.murc_hap2_04	391844	448204	-	-	C.prem_hap2_04	1	57081	TRANS	-		C.murc_hap2_05	1064942	1067959	-	-	C.prem_hap2_05
C.murc_hap2_01	684869	689058	-	-	C.prem_hap2_01	9596728	9600925	INVDP	copyloss		C.murc_hap2_03	28792744	28796423	-	-	C.prem_hap2_03	28763777	28767456	DUP	copygain		C.murc_hap2_03	15198264	15198274	-	-	-	-	-	NOTAL	-		C.murc_hap2_04	488112	510023	-	-	C.prem_hap2_04	124313	146248	DUP	copyloss		C.murc_hap2_05	1073970	1074850	-	-	C.prem_hap2_05
C.murc_hap2_01	743737	746722	-	-	C.prem_hap2_01	736835	738602	HDR	-		C.murc_hap2_03	30377830	30418811	-	-	C.prem_hap2_03	30346481	30372765	TDM	-		C.murc_hap2_03	15198275	16288589	-	-	C.prem_hap2_03	15144655	16234976	SYN	-		C.murc_hap2_04	571757	593361	-	-	C.prem_hap2_04	196955	218419	DUP	copygain		C.murc_hap2_05	1073972	1074843	-	-	C.prem_hap2_05
C.murc_hap2_01	747004	747175	-	-	C.prem_hap2_01	738883	738891	CPL	-		C.murc_hap2_03	32810326	32837916	-	-	C.prem_hap2_03	32764286	32819462	TDM	-		C.murc_hap2_03	15198275	16288589	-	-	C.prem_hap2_03	15144655	16234976	SYNAL	-		C.murc_hap2_04	4777488	4778041	-	-	C.prem_hap2_04	4422682	4423354	TDM	-		C.murc_hap2_05	1153346	1153749	-	-	C.prem_hap2_05
C.murc_hap2_01	756328	760448	-	-	C.prem_hap2_01	727700	731820	DUP	copygain		C.murc_hap2_03	29202451	29203914	-	-	C.prem_hap2_03	37000659	37002143	DUP	copygain		C.murc_hap2_03	15208343	15208794	-	-	C.prem_hap2_03	37051812	37052266	DUPAL	-		C.murc_hap2_04	612360	622416	-	-	C.prem_hap2_04	218373	228590	DUP	copygain		C.murc_hap2_05	1189717	1191303	-	-	C.prem_hap2_05
C.murc_hap2_01	812034	813126	-	-	C.prem_hap2_01	816586	817129	CPL	-		C.murc_hap2_03	30283222	30287367	-	-	C.prem_hap2_03	37027660	37031794	DUP	copygain		C.murc_hap2_03	16286131	16295943	-	-	C.prem_hap2_03	12066033	12075859	DUPAL	-		C.murc_hap2_04	816297	816730	-	-	C.prem_hap2_04	16615631	16616064	INVDP	copygain		C.murc_hap2_05	1237149	1237539	-	-	C.prem_hap2_05
C.murc_hap2_01	864647	864915	-	-	C.prem_hap2_01	869475	871191	CPG	-		C.murc_hap2_03	31473808	31474976	-	-	C.prem_hap2_03	33641738	33642935	INVDP	copygain		C.murc_hap2_03	16293469	20425790	-	-	C.prem_hap2_03	16232519	20358294	SYN	-		C.murc_hap2_04	840402	841786	-	-	C.prem_hap2_04	10735739	10737121	INVDP	copygain		C.murc_hap2_05	1256059	1260091	-	-	C.prem_hap2_05
C.murc_hap2_01	842119	842546	-	-	C.prem_hap2_01	4513068	4513495	DUP	copygain		C.murc_hap2_03	31473808	31474976	-	-	C.prem_hap2_03	33703564	33704761	INVDP	copygain		C.murc_hap2_03	16293469	16882765	-	-	C.prem_hap2_03	16232519	16821789	SYNAL	-		C.murc_hap2_04	840402	851224	-	-	C.prem_hap2_04	10737191	10748034	INVDP	copygain		C.murc_hap2_05	1260290	1263482	-	-	C.prem_hap2_05
C.murc_hap2_01	860132	865347	-	-	C.prem_hap2_01	1640588	1645819	DUP	copygain		C.murc_hap2_03	31599686	31604768	-	-	C.prem_hap2_03	36815028	36820111	DUP	copygain		C.murc_hap2_03	16862695	18087769	-	-	C.prem_hap2_03	16801725	18026773	SYNAL	-		C.murc_hap2_04	840402	852689	-	-	C.prem_hap2_04	6986617	6998784	INVDP	copygain		C.murc_hap2_05	1270792	1271128	-	-	C.prem_hap2_05
C.murc_hap2_01	860133	860419	-	-	C.prem_hap2_01	21271288	21271568	DUP	copygain		C.murc_hap2_03	31743713	31748945	-	-	C.prem_hap2_03	36812132	36815029	INVDP	copygain		C.murc_hap2_03	18067764	20149179	-	-	C.prem_hap2_03	18006777	20088177	SYNAL	-		C.murc_hap2_04	840402	852953	-	-	C.prem_hap2_04	24143877	24156410	DUP	copygain		C.murc_hap2_05	1318713	1318866	-	-	C.prem_hap2_05
C.murc_hap2_01	884641	885520	-	-	C.prem_hap2_01	892279	892366	CPL	-		C.murc_hap2_03	32206571	32209600	-	-	C.prem_hap2_03	36993249	36996261	INVDP	copygain		C.murc_hap2_03	20148151	20425790	-	-	C.prem_hap2_03	20080654	20358294	SYNAL	-		C.murc_hap2_04	1112562	1112926	-	-	C.prem_hap2_04	18622111	18622474	DUP	copygain		C.murc_hap2_05	1479982	1481755	-	-	C.prem_hap2_05
C.murc_hap2_01	887929	888914	-	-	C.prem_hap2_01	3674705	3675690	DUP	copyloss		C.murc_hap2_03	32243720	32244196	-	-	C.prem_hap2_03	36986455	36986937	DUP	copygain		C.murc_hap2_03	17119101	17119261	-	-	C.prem_hap2_03	37050217	37050054	INVDPAL	-		C.murc_hap2_04	1417399	1419456	-	-	C.prem_hap2_04	12687271	12690635	DUP	copygain		C.murc_hap2_05	1482022	1483170	-	-	C.prem_hap2_05
C.murc_hap2_01	904198	909884	-	-	C.prem_hap2_01	16395841	16400029	INVTR	-		C.murc_hap2_03	33227049	33230968	-	-	C.prem_hap2_03	37020750	37024688	INVDP	copygain		C.murc_hap2_03	17705852	17706214	-	-	C.prem_hap2_03	36968845	36969204	DUPAL	-		C.murc_hap2_04	2084495	2085276	-	-	C.prem_hap2_04	17991736	17992509	INVDP	copygain		C.murc_hap2_05	1491602	1492599	-	-	C.prem_hap2_05
C.murc_hap2_01	905485	906972	Ttgaaatacaagtatgcaacccaagagggaggtgaattgggattctaaaaataattcaatattaaagaaaatcttaatgcaattataactcaaattcaaagcaataacaattaagatgatcacaatataaaaagataagggaagagaaattcaaacacgagatttttacgtggttcggccaacctcgcctacatccacgcctccaagctttccgggcttgaagattccactaagcaagcctccaaggcttcaaatgcttacacttgacttccaaggtgtcaatggacctttacaacaagagattatccccaatctcttaacccaagtgtatcccaacacttacaatcactcaaagtaaaagattacaaattgttttgcctctcacaatatataagatta…	T	C.prem_hap2_01	16398743	16398743	DEL	-		C.murc_hap2_03	33622825	33636991	-	-	C.prem_hap2_03	33666196	33680362	DUP	copygain		C.murc_hap2_03	18212663	18212981	-	-	C.prem_hap2_03	36999089	36999405	DUPAL	-		C.murc_hap2_04	2610433	2611770	-	-	C.prem_hap2_04	12685520	12686876	INVDP	copygain		C.murc_hap2_05	1524965	1525333	-	-	C.prem_hap2_05
C.murc_hap2_01	905486	906972	-	-	C.prem_hap2_01	5101435	5102926	INVDP	copygain		C.murc_hap2_03	33637491	33654871	-	-	C.prem_hap2_03	33648812	33666191	DUP	copygain		C.murc_hap2_03	18375016	18376718	-	-	C.prem_hap2_03	33621132	33622828	DUPAL	-		C.murc_hap2_04	2898771	2898972	-	-	C.prem_hap2_04	9850267	9850468	INVDP	copygain		C.murc_hap2_05	1544076	1544575	-	-	C.prem_hap2_05
C.murc_hap2_01	927220	927982	-	-	C.prem_hap2_01	27101826	27102603	DUP	copyloss		C.murc_hap2_03	33769017	33772460	-	-	C.prem_hap2_03	36982810	36986214	INVDP	copygain		C.murc_hap2_03	18375016	18376718	-	-	C.prem_hap2_03	33682959	33684655	DUPAL	-		C.murc_hap2_04	2957786	2958187	-	-	C.prem_hap2_04	17775419	17775821	INVDP	copygain		C.murc_hap2_05	1544602	1544775	-	-	C.prem_hap2_05
C.murc_hap2_01	927978	929298	-	-	C.prem_hap2_01	16664668	16665987	DUP	copyloss		C.murc_hap2_03	34002233	34011246	-	-	C.prem_hap2_03	33621694	33630670	INVDP	copygain		C.murc_hap2_03	20366516	20368087	-	-	C.prem_hap2_03	36989267	36987696	INVDPAL	-		C.murc_hap2_04	2957803	2958187	-	-	C.prem_hap2_04	23742318	23742704	DUP	copygain		C.murc_hap2_05	1545249	1546191	-	-	C.prem_hap2_05
C.murc_hap2_01	927978	929317	-	-	C.prem_hap2_01	17508832	17510204	DUP	copyloss		C.murc_hap2_03	34002233	34011246	-	-	C.prem_hap2_03	33683521	33692496	INVDP	copygain		C.murc_hap2_03	20424939	20431078	-	-	C.prem_hap2_03	20352155	20358294	DUPAL	-		C.murc_hap2_04	2963585	2965445	-	-	C.prem_hap2_04	6317333	6319195	INVDP	copygain		C.murc_hap2_05	1573474	1574089	-	-	C.prem_hap2_05
C.murc_hap2_01	927978	929318	-	-	C.prem_hap2_01	16307505	16308831	DUP	copyloss		C.murc_hap2_03	35462407	35590142	-	-	C.prem_hap2_03	35566562	35691907	DUP	copyloss		C.murc_hap2_03	20430227	28840861	-	-	C.prem_hap2_03	20352155	28743908	SYN	-		C.murc_hap2_04	2966371	2968506	-	-	C.prem_hap2_04	6319227	6321374	DUP	copygain		C.murc_hap2_05	1630525	1631239	-	-	C.prem_hap2_05
C.murc_hap2_01	927982	929318	-	-	C.prem_hap2_01	281307	282569	DUP	copyloss		C.murc_hap2_03	36128420	36128929	-	-	C.prem_hap2_03	37035837	37036363	INVDP	copygain		C.murc_hap2_03	20430227	20923493	-	-	C.prem_hap2_03	20352155	20845420	SYNAL	-		C.murc_hap2_04	3013366	3014002	-	-	C.prem_hap2_04	17682419	17683036	INVDP	copygain		C.murc_hap2_05	1662929	1663941	-	-	C.prem_hap2_05
C.murc_hap2_01	932958	932958	T	TCTTTGAGAATCAAACTTTTATTTTGCTTTATTATtctctctctctctctctTCCCAATTACATGGCATTTCAATCCATGCATATGAATCTATGAAAGATCAAAGAAAGAGAAAAGAAAAAAGAATGCATCGTCAGTTAGTTAATGCAATTTAAGGATAATAGTAATACTACAATAATAAAATATCGTGAATTGATTTAGTAATGTTGTAGTTTTCAAAATAATCACTGCTATATGTGTTGAAGAAATAAGTAACTAGTAGTTAATAAAGAATGCAATAAATACGAAAATGTCGATCAAGTGTAGACAAAAATGTGCGGATGTTATAAGTATTCTTCAAGTGTTAGATAAGTTAAAATGAGGAGAGGTTTCCAGCTCACTATTAATTATAATTCATGTT…	C.prem_hap2_01	944578	944991	INS	-		C.murc_hap2_03	36776611	36779797	-	-	C.prem_hap2_03	36717656	36720775	DUP	copyloss		C.murc_hap2_03	20903925	20956428	-	-	C.prem_hap2_03	20813435	20865933	SYNAL	-		C.murc_hap2_04	3027864	3034859	-	-	C.prem_hap2_04	14328550	14335620	INVDP	copygain		C.murc_hap2_05	1724668	1725074	-	-	C.prem_hap2_05
C.murc_hap2_01	933608	933608	G	GgctctgtttggtacagcttattaaatagagcttataacagtagagcttataccaatagagcttttggacaaatagtcattgggtgtttggttgtcaataaaaaatacacttttgaaccattaaactgtgtgatattttttatattatatatttttagaaaaattttataacctctacttccaaaagctcaaactttggacttttgctagtagagataaattagcttatttaaactaaaaaaactctacaaaaaaataaccaaacactataaaaatttttaaaaagtgtttatacgattaaataagcccttatggctcttaaataaaccataccaaacaagcactAA	C.prem_hap2_01	945599	945945	INS	-		C.murc_hap2_03	36779819	36789420	-	-	C.prem_hap2_03	36624666	36634442	DUP	copyloss		C.murc_hap2_03	20955238	23919669	-	-	C.prem_hap2_03	20858284	23822730	SYNAL	-		C.murc_hap2_04	3027864	3035669	-	-	C.prem_hap2_04	5290778	5298719	INVDP	copygain		C.murc_hap2_05	1731604	1732617	-	-	C.prem_hap2_05
C.murc_hap2_01	935568	936011	-	-	C.prem_hap2_01	946685	947130	DUP	copygain		C.murc_hap2_03	36788827	36794842	-	-	C.prem_hap2_03	36759275	36765259	DUP	copyloss		C.murc_hap2_03	23899649	28840861	-	-	C.prem_hap2_03	23802689	28743908	SYNAL	-		C.murc_hap2_04	3035434	3035669	-	-	C.prem_hap2_04	5299194	5299429	INVDP	copygain		C.murc_hap2_05	1781330	1781607	-	-	C.prem_hap2_05
C.murc_hap2_01	942012	942266	-	-	C.prem_hap2_01	1007782	1008036	INVDP	copyloss		C.murc_hap2_03	36794397	36799459	-	-	C.prem_hap2_03	36552643	36557854	DUP	copyloss		C.murc_hap2_03	22463492	22468244	-	-	C.prem_hap2_03	37022734	37027445	DUPAL	-		C.murc_hap2_04	3093938	3094296	-	-	C.prem_hap2_04	22066455	22066813	DUP	copygain		C.murc_hap2_05	1830650	1838435	-	-	C.prem_hap2_05
C.murc_hap2_01	954458	954515	-	-	C.prem_hap2_01	963368	968308	HDR	-		C.murc_hap2_03	36797569	36802129	-	-	C.prem_hap2_03	36675591	36680173	DUP	copyloss		C.murc_hap2_03	24779377	24779855	-	-	C.prem_hap2_03	33637763	33638245	DUPAL	-		C.murc_hap2_04	3239126	3239737	-	-	C.prem_hap2_04	22110185	22110792	INVDP	copygain		C.murc_hap2_05	1870333	1870656	-	-	C.prem_hap2_05
C.murc_hap2_01	957326	963635	-	-	C.prem_hap2_01	6039407	6045721	INVDP	copyloss		C.murc_hap2_03	36802130	36803324	-	-	C.prem_hap2_03	16345540	16346733	INVDP	copyloss		C.murc_hap2_03	24779377	24779855	-	-	C.prem_hap2_03	33699589	33700071	DUPAL	-		C.murc_hap2_04	3472209	3472401	-	-	C.prem_hap2_04	22551624	22551817	INVDP	copygain		C.murc_hap2_05	1870486	1870790	-	-	C.prem_hap2_05
C.murc_hap2_01	986014	986014	T	Ttgttgtgtattcagtgaatcaaatcaaaagggatgaaacggcagtgctaacttgcgttttgtgaagctcagtcacctcagctaaacgacgcacaaaactgcgtttagataagtaaatgaattacttattgcaacgacatgaagccctgccgttttggagttaatgaagcacaagctgagcacgtgcgatctaaaggttgttaaagaaccgttattgcacatggtcctcacgtgtgtctctggaaaagcctcttgagtggtttataaactaacatacgcagctgaaaacatagaaagtgttgagagactgagagcatagtaacgagagaaagaaagcttgaagaactagaggctttcttgttctttattgagtgcttgttaatctctgtaatcaagact…	C.prem_hap2_01	988016	993417	INS	-		C.murc_hap2_03	36803752	36805554	-	-	C.prem_hap2_03	36623977	36625703	DUP	copyloss		C.murc_hap2_03	27457402	27458761	-	-	C.prem_hap2_03	36997570	36998930	DUPAL	-		C.murc_hap2_04	3479910	3480501	-	-	C.prem_hap2_04	22612825	22613425	INVDP	copygain		C.murc_hap2_05	1892038	1893057	-	-	C.prem_hap2_05
C.murc_hap2_01	990544	990602	-	-	C.prem_hap2_01	997972	998397	HDR	-		C.murc_hap2_03	36805495	36806328	-	-	C.prem_hap2_03	36590466	36591319	DUP	copyloss		C.murc_hap2_03	27935842	27936835	-	-	C.prem_hap2_03	36996585	36997571	DUPAL	-		C.murc_hap2_04	3541109	3541716	-	-	C.prem_hap2_04	5361985	5362592	DUP	copygain		C.murc_hap2_05	1914756	1915523	-	-	C.prem_hap2_05
C.murc_hap2_01	993613	997137	-	-	C.prem_hap2_01	25116294	25119819	INVDP	copyloss		C.murc_hap2_03	36809905	36812783	-	-	C.prem_hap2_03	20858284	20861147	DUP	copyloss		C.murc_hap2_03	28589942	28612966	-	-	C.prem_hap2_03	28740586	28763779	DUPAL	-		C.murc_hap2_04	3705787	3711081	-	-	C.prem_hap2_04	23756632	23761932	INVDP	copygain		C.murc_hap2_05	1949235	1949893	-	-	C.prem_hap2_05
C.murc_hap2_01	1006621	1007045	acgttgcggaccgcctatttcgctaacccaatttgctcaccaagagctcaaccaatgccaagagtgctagcttggcccaattccggaaagttctagtcaattctagcacatgtgagcttgtaaatactctagatttctctatacatttctagcacatgtaaattctagatagttggtagatttctctagaatctctagagcttggcaagcctcccctataaatatgggatgacattaggcatttgtacacaacacaacaacaagcattgtaagcaactcaagcattgtaatctcttttgtgcaatacaagttttcttattcggctccattactctcttctctagttcgagaacttagcaacattaggcaaagttgtctaagtgccgcacgggttaactg…	a	C.prem_hap2_01	1005853	1005853	DEL	-		C.murc_hap2_03	36813010	36817367	-	-	C.prem_hap2_03	33810783	33815174	INVDP	copyloss		C.murc_hap2_03	28792744	28796423	-	-	C.prem_hap2_03	28763777	28767456	DUPAL	-		C.murc_hap2_04	3755110	3755616	-	-	C.prem_hap2_04	18243115	18243623	INVDP	copygain		C.murc_hap2_05	1978791	1980109	-	-	C.prem_hap2_05
C.murc_hap2_01	1007667	1009581	-	-	C.prem_hap2_01	1006472	1006508	HDR	-		C.murc_hap2_03	36817463	36822644	-	-	C.prem_hap2_03	13658320	13663500	INVDP	copyloss		C.murc_hap2_03	28798783	33636991	-	-	C.prem_hap2_03	28767451	33618535	SYN	-		C.murc_hap2_04	3755292	3760074	-	-	C.prem_hap2_04	17775957	17780756	INVDP	copygain		C.murc_hap2_05	2014011	2014852	-	-	C.prem_hap2_05
C.murc_hap2_01	1014520	1019531	-	-	C.prem_hap2_01	26153444	26158467	DUP	copyloss		C.murc_hap2_03	36822645	36823866	-	-	C.prem_hap2_03	20292675	20293896	DUP	copyloss		C.murc_hap2_03	28798783	30404115	-	-	C.prem_hap2_03	28767451	30372765	SYNAL	-		C.murc_hap2_04	3978291	3979085	-	-	C.prem_hap2_04	24385023	24385797	DUP	copygain		C.murc_hap2_05	2055688	2056314	-	-	C.prem_hap2_05
C.murc_hap2_01	1024253	1024795	-	-	C.prem_hap2_01	825905	826445	INVDP	copyloss		C.murc_hap2_03	36823939	36831409	-	-	C.prem_hap2_03	33810780	33818313	INVDP	copyloss		C.murc_hap2_03	30392526	32837916	-	-	C.prem_hap2_03	30346481	32791877	SYNAL	-		C.murc_hap2_04	3978294	3979085	-	-	C.prem_hap2_04	9850576	9851347	INVDP	copygain		C.murc_hap2_05	2226418	2226972	-	-	C.prem_hap2_05
C.murc_hap2_01	1034082	1034165	-	-	C.prem_hap2_01	1025591	1025948	HDR	-		C.murc_hap2_03	36843701	36844617	-	-	C.prem_hap2_03	20200555	20201488	DUP	copyloss		C.murc_hap2_03	32810326	33636991	-	-	C.prem_hap2_03	32791871	33618535	SYNAL	-		C.murc_hap2_04	4050626	4051331	-	-	C.prem_hap2_04	9455458	9456144	INVDP	copygain		C.murc_hap2_05	2254907	2255756	-	-	C.prem_hap2_05
C.murc_hap2_01	1048550	1049425	-	-	C.prem_hap2_01	1040891	1040896	HDR	-		C.murc_hap2_03	36850422	36851424	-	-	C.prem_hap2_03	15728886	15729865	DUP	copyloss		C.murc_hap2_03	29202451	29203914	-	-	C.prem_hap2_03	37000659	37002143	DUPAL	-		C.murc_hap2_04	4050632	4051322	-	-	C.prem_hap2_04	17532596	17533285	DUP	copygain		C.murc_hap2_05	2313216	2313499	-	-	C.prem_hap2_05
C.murc_hap2_01	1089472	1089483	-	-	C.prem_hap2_01	1080925	1086499	CPG	-		C.murc_hap2_03	36852648	36853149	-	-	C.prem_hap2_03	36710047	36710549	DUP	copyloss		C.murc_hap2_03	30283222	30287367	-	-	C.prem_hap2_03	37027660	37031794	DUPAL	-		C.murc_hap2_04	4050632	4051328	-	-	C.prem_hap2_04	8063567	8064261	DUP	copygain		C.murc_hap2_05	2323572	2324210	-	-	C.prem_hap2_05
C.murc_hap2_01	1096081	1096081	C	CTTTAAGAACATGATAGTATCTTCTCCCATGCTAGTTAGGAATGATTGCATTGCGGGGACTTTTCTCTAATTATTGCTCTCCTACTCTTTTGTTGTAAGTATTTTATCTGTTCCGGTCTTAGATTTCCCACATAACAGCAATACTTGGGGTTATTGTTCCTTATTGATATTGTAATTGACACAGCACATTCATTTTGATAATTTTTCAGACAATGTTGATTTGTGAACAGCATGCGGCAAGTATTTCCGTGTGTCTTGCTTGAGCATTGTCGATCCAGGTGTAATCTCGCGATGTGTTCTCGACTCTGTGCCGTATACTATAATCGCTGCTGCCAGCAGCAGCTTCAGGGATTAATGGTTCCGTTCTCTGTTTTGCAGGTGATTCTGATATTATAAAGT…	C.prem_hap2_01	1093090	1093676	INS	-		C.murc_hap2_03	36853147	36862860	-	-	C.prem_hap2_03	36740753	36750762	DUP	copyloss		C.murc_hap2_03	31473808	31474976	-	-	C.prem_hap2_03	33642935	33641738	INVDPAL	-		C.murc_hap2_04	4248679	4250229	-	-	C.prem_hap2_04	22029017	22030561	DUP	copygain		C.murc_hap2_05	2354677	2355381	-	-	C.prem_hap2_05
C.murc_hap2_01	1123516	1127449	-	-	C.prem_hap2_01	1199612	1205115	DUP	copygain		C.murc_hap2_03	36859480	37011083	-	-	C.prem_hap2_03	36562949	36750762	DUP	copyloss		C.murc_hap2_03	31473808	31474976	-	-	C.prem_hap2_03	33704761	33703564	INVDPAL	-		C.murc_hap2_04	4698090	4698349	-	-	C.prem_hap2_04	5251845	5252104	DUP	copygain		C.murc_hap2_05	2370190	2371367	-	-	C.prem_hap2_05
C.murc_hap2_01	1128478	1130516	-	-	C.prem_hap2_01	1209889	1211938	DUP	copygain		C.murc_hap2_03	37008842	37013880	-	-	C.prem_hap2_03	36684658	36689697	DUP	copyloss		C.murc_hap2_03	31599686	31604768	-	-	C.prem_hap2_03	36815028	36820111	DUPAL	-		C.murc_hap2_04	4698090	4698630	-	-	C.prem_hap2_04	5252101	5252663	DUP	copygain		C.murc_hap2_05	2381280	2381701	-	-	C.prem_hap2_05
C.murc_hap2_01	1132400	1132937	-	-	C.prem_hap2_01	1228733	1229292	DUP	copygain		C.murc_hap2_03	37015719	37020012	-	-	C.prem_hap2_03	37563425	37567684	DUP	copyloss		C.murc_hap2_03	31743713	31744344	-	-	C.prem_hap2_03	36815029	36814398	INVDPAL	-		C.murc_hap2_04	4879703	4879854	-	-	C.prem_hap2_04	14997544	14997695	DUP	copygain		C.murc_hap2_05	2413943	2414460	-	-	C.prem_hap2_05
C.murc_hap2_01	1134401	1135473	-	-	C.prem_hap2_01	1236697	1238388	DUP	copygain		C.murc_hap2_03	37020012	37021378	-	-	C.prem_hap2_03	24940185	24941533	INVDP	copyloss		C.murc_hap2_03	31746675	31748945	-	-	C.prem_hap2_03	36814402	36812132	INVDPAL	-		C.murc_hap2_04	5287880	5288237	-	-	C.prem_hap2_04	6288539	6288896	INVDP	copygain		C.murc_hap2_05	2446846	2447039	-	-	C.prem_hap2_05
C.murc_hap2_01	1137543	1147517	-	-	C.prem_hap2_01	6693937	6704037	INVTR	-		C.murc_hap2_03	37021380	37023628	-	-	C.prem_hap2_03	16101036	16103317	DUP	copyloss		C.murc_hap2_03	32206571	32209600	-	-	C.prem_hap2_03	36996261	36993249	INVDPAL	-		C.murc_hap2_04	5347356	5363627	-	-	C.prem_hap2_04	5012337	5028599	DUP	copygain		C.murc_hap2_05	2462241	2462575	-	-	C.prem_hap2_05
C.murc_hap2_01	1138129	1138331	-	-	C.prem_hap2_01	1767191	1767395	INVDP	copygain		C.murc_hap2_03	37027148	37028626	-	-	C.prem_hap2_03	7554873	7556339	INVDP	copyloss		C.murc_hap2_03	32243720	32244196	-	-	C.prem_hap2_03	36986455	36986937	DUPAL	-		C.murc_hap2_04	5383911	5384030	-	-	C.prem_hap2_04	5049434	5050396	HDR	-		C.murc_hap2_05	2462344	2462571	-	-	C.prem_hap2_05
C.murc_hap2_01	1138130	1146050	-	-	C.prem_hap2_01	1767943	1775507	INVDP	copygain		C.murc_hap2_03	37071432	37071647	-	-	C.prem_hap2_03	36287283	36287498	INVDP	copyloss		C.murc_hap2_03	33227049	33230968	-	-	C.prem_hap2_03	37024688	37020750	INVDPAL	-		C.murc_hap2_04	5394790	5394799	-	-	C.prem_hap2_04	5061192	5061851	CPG	-		C.murc_hap2_05	2463740	2464365	-	-	C.prem_hap2_05
C.murc_hap2_01	1154804	1160835	-	-	C.prem_hap2_01	1238624	1244638	DUP	copygain		C.murc_hap2_03	37087688	37088182	-	-	C.prem_hap2_03	20217207	20217698	INVDP	copyloss		C.murc_hap2_03	33622825	33636991	-	-	C.prem_hap2_03	33666196	33680362	DUPAL	-		C.murc_hap2_04	5395103	5397378	-	-	C.prem_hap2_04	5062154	5064243	HDR	-		C.murc_hap2_05	2479977	2480602	-	-	C.prem_hap2_05
C.murc_hap2_01	1166077	1175953	-	-	C.prem_hap2_01	15134548	15144470	INVDP	copygain		C.murc_hap2_03	37092075	37099683	-	-	C.prem_hap2_03	28660213	28667804	INVDP	copyloss		C.murc_hap2_03	33636992	33637490	-	-	-	-	-	NOTAL	-		C.murc_hap2_04	5439155	5440399	-	-	C.prem_hap2_04	17758291	17759539	INVTR	-		C.murc_hap2_05	2487062	2491991	-	-	C.prem_hap2_05
C.murc_hap2_01	1193798	1194470	-	-	C.prem_hap2_01	1184902	1186253	TDM	-		C.murc_hap2_03	37099683	37104186	-	-	C.prem_hap2_03	14151203	14155758	INVDP	copyloss		C.murc_hap2_03	33637491	33654871	-	-	C.prem_hap2_03	33648812	33666191	DUPAL	-		C.murc_hap2_04	5503666	5505003	-	-	C.prem_hap2_04	5169243	5169261	CPL	-		C.murc_hap2_05	2543851	2544263	-	-	C.prem_hap2_05
C.murc_hap2_01	1196692	1197109	-	-	C.prem_hap2_01	1294212	1294631	INVDP	copyloss		C.murc_hap2_03	37107482	37112302	-	-	C.prem_hap2_03	37312438	37317318	INVDP	copyloss		C.murc_hap2_03	33637491	35492909	-	-	C.prem_hap2_03	33710638	35566061	SYN	-		C.murc_hap2_04	5592485	5593821	-	-	C.prem_hap2_04	13143510	13144846	INVDP	copygain		C.murc_hap2_05	2570615	2571458	-	-	C.prem_hap2_05
C.murc_hap2_01	1201606	1202836	-	-	C.prem_hap2_01	10086258	10087482	DUP	copyloss		C.murc_hap2_03	37130557	37131038	-	-	C.prem_hap2_03	31396800	31397281	INVDP	copyloss		C.murc_hap2_03	33637491	35492909	-	-	C.prem_hap2_03	33710638	35566061	SYNAL	-		C.murc_hap2_04	5685309	5689395	AGTCactactagaaaaataggctactatgatagaatttttgtgatagattttaaaaaattaatcatttatcataaaaatatgacagacatgtgatagaatgttcatatatcgtaaagacacaatagatttgtgatagtttatttatctatcaAATACACATGATAACATATTAATATTTAATGAAACATTGAATTTACAATGGGCCAATTTGGGCATGGAACGACACTGTATCTTGATACCAATAAAAAAAATTTAAGTGTTGGACTCCCCTTTGGCTTCACATGGCAAGCCCTAATTTCTTAATCTAAACCTAATCACACACAAACACACAATCACGCTGCCTACCCAGATTTGGTCATCTGCTGTGCTGCTTGCCGACAACAAATTGCTGCtcttcg…	A	C.prem_hap2_04	5379389	5379389	DEL	-		C.murc_hap2_05	2578498	2578944	-	-	C.prem_hap2_05
C.murc_hap2_01	1203667	1206060	-	-	C.prem_hap2_01	1184106	1187157	DUP	copyloss		C.murc_hap2_03	37145324	37146022	-	-	C.prem_hap2_03	17980534	17981233	DUP	copyloss		C.murc_hap2_03	33769017	33772460	-	-	C.prem_hap2_03	36986214	36982810	INVDPAL	-		C.murc_hap2_04	5691666	5691821	-	-	C.prem_hap2_04	5381640	5382570	CPG	-		C.murc_hap2_05	2613823	2614111	-	-	C.prem_hap2_05
C.murc_hap2_01	1209045	1214662	-	-	C.prem_hap2_01	4534532	4540104	DUP	copyloss		C.murc_hap2_03	37146015	37146671	-	-	C.prem_hap2_03	21198397	21199052	INVDP	copyloss		C.murc_hap2_03	34002233	34011246	-	-	C.prem_hap2_03	33630670	33621694	INVDPAL	-		C.murc_hap2_04	5713363	5714054	-	-	C.prem_hap2_04	21161270	21161963	DUP	copyloss		C.murc_hap2_05	2642183	2642738	-	-	C.prem_hap2_05
C.murc_hap2_01	1217815	1218512	-	-	C.prem_hap2_01	18984127	18984817	INVTR	-		C.murc_hap2_03	37146894	37147466	-	-	C.prem_hap2_03	19129263	19129839	INVDP	copyloss		C.murc_hap2_03	34002233	34011246	-	-	C.prem_hap2_03	33692496	33683521	INVDPAL	-		C.murc_hap2_04	5717638	5717657	-	-	C.prem_hap2_04	5407540	5407851	HDR	-		C.murc_hap2_05	2655479	2655707	-	-	C.prem_hap2_05
C.murc_hap2_01	1220559	1221128	-	-	C.prem_hap2_01	20455817	20456386	DUP	copygain		C.murc_hap2_03	37157228	37161677	-	-	C.prem_hap2_03	6030170	6034544	DUP	copyloss		C.murc_hap2_03	35462407	35512955	-	-	C.prem_hap2_03	35566562	35616794	DUPAL	-		C.murc_hap2_04	5773136	5773716	-	-	C.prem_hap2_04	5464441	5465144	TDM	-		C.murc_hap2_05	2655479	2655710	-	-	C.prem_hap2_05
C.murc_hap2_01	1220559	1230457	-	-	C.prem_hap2_01	20466271	20476836	DUP	copygain		C.murc_hap2_03	37166648	37167637	-	-	C.prem_hap2_03	11288365	11289354	INVDP	copyloss		C.murc_hap2_03	35515025	35590142	-	-	C.prem_hap2_03	35616801	35691907	DUPAL	-		C.murc_hap2_04	5759769	5761839	-	-	C.prem_hap2_04	14458829	14460892	DUP	copygain		C.murc_hap2_05	2681998	2682185	-	-	C.prem_hap2_05
C.murc_hap2_01	1223145	1230457	-	-	C.prem_hap2_01	4082050	4089446	DUP	copygain		C.murc_hap2_03	37178335	37178915	-	-	C.prem_hap2_03	28501904	28502485	DUP	copyloss		C.murc_hap2_03	35561090	36777073	-	-	C.prem_hap2_03	35566562	36782548	SYN	-		C.murc_hap2_04	5792817	5794043	-	-	C.prem_hap2_04	18386217	18387443	DUP	copyloss		C.murc_hap2_05	2722973	2724280	-	-	C.prem_hap2_05
C.murc_hap2_01	1223145	1230457	-	-	C.prem_hap2_01	5104644	5112023	DUP	copygain		C.murc_hap2_03	37195498	37200309	-	-	C.prem_hap2_03	30907318	30912082	DUP	copyloss		C.murc_hap2_03	35561090	36777073	-	-	C.prem_hap2_03	35566562	36782548	SYNAL	-		C.murc_hap2_04	5797500	5797867	-	-	C.prem_hap2_04	2739511	2739883	INVDP	copyloss		C.murc_hap2_05	2777283	2777499	-	-	C.prem_hap2_05
C.murc_hap2_01	1241798	1254347	-	-	C.prem_hap2_01	18995083	19007638	DUP	copyloss		C.murc_hap2_03	37259315	37261670	-	-	C.prem_hap2_03	36550155	36552647	DUP	copyloss		C.murc_hap2_03	36128420	36128929	-	-	C.prem_hap2_03	37036363	37035837	INVDPAL	-		C.murc_hap2_04	5799055	5800805	-	-	C.prem_hap2_04	7123825	7126177	INVDP	copyloss		C.murc_hap2_05	2833720	2834329	-	-	C.prem_hap2_05
C.murc_hap2_01	1254357	1256509	-	-	C.prem_hap2_01	5981728	5983890	DUP	copygain		C.murc_hap2_03	37281118	37281438	-	-	C.prem_hap2_03	11006907	11007228	DUP	copyloss		C.murc_hap2_03	36776611	36779797	-	-	C.prem_hap2_03	36717656	36720775	DUPAL	-		C.murc_hap2_04	5839589	5840333	-	-	C.prem_hap2_04	24986460	24987208	INVTR	-		C.murc_hap2_05	2847173	2847998	-	-	C.prem_hap2_05
C.murc_hap2_01	1254360	1255084	-	-	C.prem_hap2_01	5981325	5982046	DUP	copygain		C.murc_hap2_03	37281342	37282124	-	-	C.prem_hap2_03	4474110	4474878	DUP	copyloss		C.murc_hap2_03	36779798	36779818	-	-	-	-	-	NOTAL	-		C.murc_hap2_04	5850698	5850706	-	-	C.prem_hap2_04	5533719	5539289	CPG	-		C.murc_hap2_05	2868362	2872862	-	-	C.prem_hap2_05
C.murc_hap2_01	1271368	1271368	T	TtttcttcttttcactctcatctcctttgcactcactcactcACTCAGGCACCACCATATACGAGTATTTTTAAAGAAAATGATATACTTCCCCATGATCTATAGTGCAACACTAAGCCACCCTACTTCACACTAGGGCAAAGAATTGCCACGCCTCACGATGCATGATGCAGGGCAGAGCCGTTGTGCTGCACTGCTTCGTGCCATGTGACCAAGGAAGCCACTTCTCGCACGCCATAAAGCAATCTCATTTTGAAATTTTGGCTAGAATTTCATTTCACCGTTTCCTTTGTATTTAATCTTTTTTTAAAAATTAATAATATTAATTTGTATAAACTATTGTGAAGTAATTGTTGATCTCTTTTGCTACTTAAGAAGGGTTTTAATATTTCTTTAAAG…	C.prem_hap2_01	1288542	1289374	INS	-		C.murc_hap2_03	37290003	37292291	-	-	C.prem_hap2_03	33973045	33974962	INVDP	copyloss		C.murc_hap2_03	36779819	36789420	-	-	C.prem_hap2_03	36624666	36634442	DUPAL	-		C.murc_hap2_04	5863847	5864039	-	-	C.prem_hap2_04	5556354	5562326	HDR	-		C.murc_hap2_05	2868370	2870527	-	-	C.prem_hap2_05
C.murc_hap2_01	1274203	1274741	-	-	C.prem_hap2_01	1292045	1293017	TDM	-		C.murc_hap2_03	37297949	37299805	-	-	C.prem_hap2_03	21414419	21416325	DUP	copyloss		C.murc_hap2_03	36788827	36794842	-	-	C.prem_hap2_03	36759275	36765259	DUPAL	-		C.murc_hap2_04	5926450	5927533	-	-	C.prem_hap2_04	5624723	5624732	CPL	-		C.murc_hap2_05	2876529	2877530	-	-	C.prem_hap2_05
C.murc_hap2_01	1287222	1299932	-	-	C.prem_hap2_01	21108729	21121535	TRANS	-		C.murc_hap2_03	37305379	37309367	-	-	C.prem_hap2_03	34003730	34006042	INVDP	copyloss		C.murc_hap2_03	36794397	36799459	-	-	C.prem_hap2_03	36552643	36557854	DUPAL	-		C.murc_hap2_04	5894008	5894371	-	-	C.prem_hap2_04	5485448	5485805	INVDP	copygain		C.murc_hap2_05	2885158	2887114	-	-	C.prem_hap2_05
C.murc_hap2_01	1298482	1311191	-	-	C.prem_hap2_01	14002951	14015595	DUP	copyloss		C.murc_hap2_03	37309697	37344149	-	-	C.prem_hap2_03	33926660	33952873	INVDP	copyloss		C.murc_hap2_03	36797569	36802129	-	-	C.prem_hap2_03	36675591	36680173	DUPAL	-		C.murc_hap2_04	5929182	5935390	-	-	C.prem_hap2_04	15191096	15197416	DUP	copyloss		C.murc_hap2_05	2912957	2913152	-	-	C.prem_hap2_05
C.murc_hap2_01	1316589	1317019	-	-	C.prem_hap2_01	3560358	3560774	DUP	copyloss		C.murc_hap2_03	37344686	37352855	-	-	C.prem_hap2_03	23245070	23253271	DUP	copyloss		C.murc_hap2_03	36802130	36803324	-	-	C.prem_hap2_03	16346733	16345540	INVDPAL	-		C.murc_hap2_04	5934752	5939285	-	-	C.prem_hap2_04	21086681	21091201	DUP	copyloss		C.murc_hap2_05	2913146	2913307	-	-	C.prem_hap2_05
C.murc_hap2_01	1320753	1322890	-	-	C.prem_hap2_01	2907028	2909143	INVDP	copygain		C.murc_hap2_03	37354491	37355985	-	-	C.prem_hap2_03	30603132	30604627	INVDP	copyloss		C.murc_hap2_03	36803325	36803751	-	-	-	-	-	NOTAL	-		C.murc_hap2_04	5980241	5980241	t	tCCTCTCTCTCTATTATAGTAgggaaatttacgaaaataaccattaatattttattattttcacaattaaccctctcaacttttttctatcaacattagccaaacacaagcatttcttcccaaattacccttctttacagaacaaaaccaacattgtttctcccatatcgccaaaccaaaagcagcttttcactcttgaatcatcagccaacggcgaccgcaaaagacaacagtaaaagtgatatctgatcataatctatccagatccaacacaaatcgacgtcacttagtggtatgaattattttctgaacttactGAACTGAGTCGGGTGAATCTgaatctggcgacaagctgcctgtcgcagcaaaacttggtgcgacaggcaccttgtcgcacca…	C.prem_hap2_04	5667326	5667808	INS	-		C.murc_hap2_05	3021544	3028829	-	-	C.prem_hap2_05
C.murc_hap2_01	1496512	1497153	-	-	C.prem_hap2_01	12699225	12699878	INVTR	-		C.murc_hap2_03	37356379	37362660	-	-	C.prem_hap2_03	25593633	25599928	INVDP	copyloss		C.murc_hap2_03	36803752	36805554	-	-	C.prem_hap2_03	36623977	36625703	DUPAL	-		C.murc_hap2_04	5980226	5982943	-	-	C.prem_hap2_04	22066851	22069511	DUP	copygain		C.murc_hap2_05	3102525	3102842	-	-	C.prem_hap2_05
C.murc_hap2_01	1517605	1517830	-	-	C.prem_hap2_01	17983005	17983230	DUP	copyloss		C.murc_hap2_03	37361180	37364407	-	-	C.prem_hap2_03	22866564	22869797	INVDP	copyloss		C.murc_hap2_03	36805495	36806328	-	-	C.prem_hap2_03	36590466	36591319	DUPAL	-		C.murc_hap2_04	6045160	6046478	-	-	C.prem_hap2_04	25194140	25195457	INVDP	copygain		C.murc_hap2_05	3150189	3151336	-	-	C.prem_hap2_05
C.murc_hap2_01	1530370	1530777	-	-	C.prem_hap2_01	5658213	5658622	INVDP	copyloss		C.murc_hap2_03	37363576	37365073	-	-	C.prem_hap2_03	30603128	30604628	INVDP	copyloss		C.murc_hap2_03	36806329	36809904	-	-	-	-	-	NOTAL	-		C.murc_hap2_04	6053158	6062247	-	-	C.prem_hap2_04	5729109	5738491	INVDP	copyloss		C.murc_hap2_05	3233878	3234223	-	-	C.prem_hap2_05
C.murc_hap2_01	1550762	1551063	-	-	C.prem_hap2_01	1539635	1540038	HDR	-		C.murc_hap2_03	37368144	37368814	-	-	C.prem_hap2_03	21966166	21966828	DUP	copyloss		C.murc_hap2_03	36809905	36812783	-	-	C.prem_hap2_03	20858284	20861147	DUPAL	-		C.murc_hap2_04	6057281	6057760	-	-	C.prem_hap2_04	25193898	25194377	DUP	copygain		C.murc_hap2_05	3347484	3352129	-	-	C.prem_hap2_05
C.murc_hap2_01	1554910	1557003	-	-	C.prem_hap2_01	22294680	22296857	INVDP	copygain		C.murc_hap2_03	37404573	37404795	-	-	C.prem_hap2_03	27740549	27740771	INVDP	copyloss		C.murc_hap2_03	36812784	36813009	-	-	-	-	-	NOTAL	-		C.murc_hap2_04	6074161	6074174	-	-	C.prem_hap2_04	5750413	5750857	HDR	-		C.murc_hap2_05	3401495	3402124	-	-	C.prem_hap2_05
C.murc_hap2_01	1560251	1561035	-	-	C.prem_hap2_01	2976522	2977300	INVDP	copyloss		C.murc_hap2_03	37404711	37405822	-	-	C.prem_hap2_03	28450713	28451824	INVDP	copyloss		C.murc_hap2_03	36813010	36817367	-	-	C.prem_hap2_03	33815174	33810783	INVDPAL	-		C.murc_hap2_04	6165929	6166270	-	-	C.prem_hap2_04	5844038	5844379	INVDP	copyloss		C.murc_hap2_05	3457162	3458448	-	-	C.prem_hap2_05
C.murc_hap2_01	1576316	1582782	-	-	C.prem_hap2_01	1570074	1576701	INVDP	copyloss		C.murc_hap2_03	37408314	37409163	-	-	C.prem_hap2_03	32130016	32130874	INVDP	copyloss		C.murc_hap2_03	36817368	36817462	-	-	-	-	-	NOTAL	-		C.murc_hap2_04	6169242	6169609	-	-	C.prem_hap2_04	8263847	8264213	INVDP	copyloss		C.murc_hap2_05	3533215	3534389	-	-	C.prem_hap2_05
C.murc_hap2_01	1591818	1604284	-	-	C.prem_hap2_01	1576976	1586078	INV	-		C.murc_hap2_03	37409155	37411610	-	-	C.prem_hap2_03	34107175	34109673	INVDP	copyloss		C.murc_hap2_03	36817463	36822644	-	-	C.prem_hap2_03	13663500	13658320	INVDPAL	-		C.murc_hap2_04	6194069	6195598	-	-	C.prem_hap2_04	6052088	6053627	INVTR	-		C.murc_hap2_05	3551542	3552552	-	-	C.prem_hap2_05
C.murc_hap2_01	1595632	1595911	-	-	C.prem_hap2_01	1581752	1582202	HDR	-		C.murc_hap2_03	37412496	37417111	-	-	C.prem_hap2_03	33839794	33845608	DUP	copyloss		C.murc_hap2_03	36822645	36823866	-	-	C.prem_hap2_03	20292675	20293896	DUPAL	-		C.murc_hap2_04	6215436	6215686	-	-	C.prem_hap2_04	11186670	11186920	DUP	copyloss		C.murc_hap2_05	3554810	3555168	-	-	C.prem_hap2_05
C.murc_hap2_01	1597059	1600832	-	-	C.prem_hap2_01	1580441	1580604	HDR	-		C.murc_hap2_03	37439877	37440197	-	-	C.prem_hap2_03	37272914	37273233	DUP	copyloss		C.murc_hap2_03	36823867	36823938	-	-	-	-	-	NOTAL	-		C.murc_hap2_04	6215685	6215954	-	-	C.prem_hap2_04	25703126	25703395	INVDP	copyloss		C.murc_hap2_05	3585983	3587435	-	-	C.prem_hap2_05
C.murc_hap2_01	1595922	1598855	-	-	C.prem_hap2_01	16665987	16668921	DUP	copygain		C.murc_hap2_03	37440416	37445165	-	-	C.prem_hap2_03	10998285	11003052	INVDP	copyloss		C.murc_hap2_03	36823939	36831409	-	-	C.prem_hap2_03	33818313	33810780	INVDPAL	-		C.murc_hap2_04	6218442	6223392	-	-	C.prem_hap2_04	25700356	25705271	INVDP	copyloss		C.murc_hap2_05	3612553	3612717	-	-	C.prem_hap2_05
C.murc_hap2_01	1604561	1607027	-	-	C.prem_hap2_01	1564104	1566571	DUP	copyloss		C.murc_hap2_03	37450162	37452047	-	-	C.prem_hap2_03	19063960	19065892	DUP	copyloss		C.murc_hap2_03	36831410	36843700	-	-	-	-	-	NOTAL	-		C.murc_hap2_04	6230427	6230435	-	-	C.prem_hap2_04	5897823	5900223	CPG	-		C.murc_hap2_05	3630697	3631493	-	-	C.prem_hap2_05
C.murc_hap2_01	1615399	1620529	atgttagagttataaatataaagaatatttttgtaatgattctgctgatgtggcagctgagtaagcaaggctgttatttgttagtttgtaagtttgttatagagctgagaagtttgttaatcacagctcactctcaacacgtgtgtgagcagtgcagaaggttctggatcttagtatataagatcaacctctgtattcataattcattgaataaaaattcgatctatttttcttatagtttctcttattgctcattgaattttccttcattttctctgcaaccaaacaagcataaatagcttggttaaacttcaatttggtatcagagccacatctagtctaatctcatggcattatcaagcttgaccacaaacatctcttcttcagCAACAAccttta…	a	C.prem_hap2_01	1591350	1591350	DEL	-		C.murc_hap2_03	37456178	37456570	-	-	C.prem_hap2_03	28111475	28111868	DUP	copyloss		C.murc_hap2_03	36843701	36844617	-	-	C.prem_hap2_03	20200555	20201488	DUPAL	-		C.murc_hap2_04	6268344	6268355	-	-	C.prem_hap2_04	5949748	5950138	HDR	-		C.murc_hap2_05	3640182	3640300	-	-	C.prem_hap2_05
C.murc_hap2_01	1622834	1624129	-	-	C.prem_hap2_01	16295164	16296462	INVDP	copygain		C.murc_hap2_03	37464573	37469632	-	-	C.prem_hap2_03	17710448	17715513	INVDP	copyloss		C.murc_hap2_03	36844618	36850421	-	-	-	-	-	NOTAL	-		C.murc_hap2_04	6269494	6275393	-	-	C.prem_hap2_04	5951279	5951286	CPL	-		C.murc_hap2_05	3660045	3661126	-	-	C.prem_hap2_05
C.murc_hap2_01	1630487	1637968	-	-	C.prem_hap2_01	16710810	16718256	INVDP	copyloss		C.murc_hap2_03	37475182	37477273	-	-	C.prem_hap2_03	20304188	20306304	INVDP	copyloss		C.murc_hap2_03	36850422	36851424	-	-	C.prem_hap2_03	15728886	15729865	DUPAL	-		C.murc_hap2_04	6296614	6297228	-	-	C.prem_hap2_04	3186310	3186916	INVDP	copyloss		C.murc_hap2_05	3690640	3691571	-	-	C.prem_hap2_05
C.murc_hap2_01	1656502	1656919	-	-	C.prem_hap2_01	6673165	6673582	DUP	copyloss		C.murc_hap2_03	37477241	37480441	-	-	C.prem_hap2_03	20289491	20292675	INVDP	copyloss		C.murc_hap2_03	36851425	36852647	-	-	-	-	-	NOTAL	-		C.murc_hap2_04	6350873	6351170	-	-	C.prem_hap2_04	6033166	6034177	CPG	-		C.murc_hap2_05	3725457	3730775	-	-	C.prem_hap2_05
C.murc_hap2_01	1669768	1671924	-	-	C.prem_hap2_01	6027057	6029262	DUP	copyloss		C.murc_hap2_03	37485261	37485828	-	-	C.prem_hap2_03	12252228	12252807	DUP	copyloss		C.murc_hap2_03	36852648	36853149	-	-	C.prem_hap2_03	36710047	36710549	DUPAL	-		C.murc_hap2_04	6353257	6353262	-	-	C.prem_hap2_04	6036264	6041093	CPG	-		C.murc_hap2_05	3725458	3730777	-	-	C.prem_hap2_05
C.murc_hap2_01	1675575	1693873	-	-	C.prem_hap2_01	18656654	18667283	INVTR	-		C.murc_hap2_03	37489593	37489907	-	-	C.prem_hap2_03	35156684	35156985	DUP	copyloss		C.murc_hap2_03	36853147	36858289	-	-	C.prem_hap2_03	36740753	36745986	DUPAL	-		C.murc_hap2_04	6368640	6369069	-	-	C.prem_hap2_04	1579921	1580339	DUP	copyloss		C.murc_hap2_05	3735750	3736370	-	-	C.prem_hap2_05
C.murc_hap2_01	1679706	1685470	-	-	C.prem_hap2_01	18663080	18663141	HDR	-		C.murc_hap2_03	37535054	37537730	-	-	C.prem_hap2_03	20757121	20760224	DUP	copyloss		C.murc_hap2_03	36859765	36862860	-	-	C.prem_hap2_03	36747699	36750762	DUPAL	-		C.murc_hap2_04	6369973	6369981	-	-	C.prem_hap2_04	6057290	6057863	CPG	-		C.murc_hap2_05	3736495	3741196	-	-	C.prem_hap2_05
C.murc_hap2_01	1687659	1690299	-	-	C.prem_hap2_01	18660731	18660209	CPL	-		C.murc_hap2_03	37566147	37566418	-	-	C.prem_hap2_03	36618621	36618892	INVDP	copyloss		C.murc_hap2_03	36859480	36859870	-	-	C.prem_hap2_03	36562949	36563336	DUPAL	-		C.murc_hap2_04	6371766	6371871	-	-	C.prem_hap2_04	7456023	7456128	DUP	copyloss		C.murc_hap2_05	3741866	3745850	-	-	C.prem_hap2_05
C.murc_hap2_01	1675577	1679850	-	-	C.prem_hap2_01	20617665	20621956	DUP	copygain		C.murc_hap2_03	37568059	37568216	-	-	C.prem_hap2_03	12596179	12596336	INVDP	copyloss		C.murc_hap2_03	36867668	36868959	-	-	C.prem_hap2_03	36633145	36634442	DUPAL	-		C.murc_hap2_04	6375671	6376556	-	-	C.prem_hap2_04	24105390	24106275	DUP	copyloss		C.murc_hap2_05	3749632	3749971	-	-	C.prem_hap2_05
C.murc_hap2_01	1679853	1685302	-	-	C.prem_hap2_01	1629593	1635054	INV	-		C.murc_hap2_03	37568289	37568969	-	-	C.prem_hap2_03	6339164	6339844	INVDP	copyloss		C.murc_hap2_03	36868957	36872384	-	-	C.prem_hap2_03	36636238	36639675	DUPAL	-		C.murc_hap2_04	6378989	6385886	-	-	C.prem_hap2_04	6213732	6219499	DUP	copygain		C.murc_hap2_05	3787519	3787737	-	-	C.prem_hap2_05
C.murc_hap2_01	1701227	1704210	-	-	C.prem_hap2_01	6027057	6030085	DUP	copyloss		C.murc_hap2_03	37581319	37581926	-	-	C.prem_hap2_03	8781582	8782213	INVDP	copyloss		C.murc_hap2_03	36917830	36980388	-	-	C.prem_hap2_03	36649508	36712175	DUPAL	-		C.murc_hap2_04	6385382	6431999	-	-	C.prem_hap2_04	6124810	6165702	TRANS	-		C.murc_hap2_05	3791353	3791806	-	-	C.prem_hap2_05
C.murc_hap2_01	1706172	1707682	-	-	C.prem_hap2_01	1233976	1235469	INVTR	-		C.murc_hap2_03	37585037	37585721	-	-	C.prem_hap2_03	20850323	20851022	INVDP	copyloss		C.murc_hap2_03	36980384	37007386	-	-	C.prem_hap2_03	36717656	36744684	DUPAL	-		C.murc_hap2_04	6388092	6391528	-	-	C.prem_hap2_04	6127499	6140460	HDR	-		C.murc_hap2_05	3806279	3806879	-	-	C.prem_hap2_05
C.murc_hap2_01	1720077	1720893	-	-	C.prem_hap2_01	14809845	14810661	DUP	copyloss		C.murc_hap2_03	37600780	37601137	-	-	C.prem_hap2_03	4107805	4108162	INVDP	copyloss		C.murc_hap2_03	37008363	37008622	-	-	C.prem_hap2_03	36747699	36747958	DUPAL	-		C.murc_hap2_04	6409469	6424790	-	-	C.prem_hap2_04	6158092	6158098	CPL	-		C.murc_hap2_05	3825858	3826489	-	-	C.prem_hap2_05
C.murc_hap2_01	1737743	1737891	-	-	C.prem_hap2_01	1449140	1449287	DUP	copyloss		C.murc_hap2_03	37606634	37611273	-	-	C.prem_hap2_03	36649508	36654170	DUP	copyloss		C.murc_hap2_03	37008637	37011083	-	-	C.prem_hap2_03	36748353	36750762	DUPAL	-		C.murc_hap2_04	6426857	6426862	-	-	C.prem_hap2_04	6160137	6160549	CPG	-		C.murc_hap2_05	3836996	3837625	-	-	C.prem_hap2_05
C.murc_hap2_01	1767877	1767897	-	-	C.prem_hap2_01	1682529	1688424	CPG	-		C.murc_hap2_03	37612406	37613771	-	-	C.prem_hap2_03	32197680	32199048	DUP	copyloss		C.murc_hap2_03	37008842	37013880	-	-	C.prem_hap2_03	36684658	36689697	DUPAL	-		C.murc_hap2_04	6391668	6393660	-	-	C.prem_hap2_04	6236407	6238400	DUP	copygain		C.murc_hap2_05	3849012	3849261	-	-	C.prem_hap2_05
C.murc_hap2_01	1777293	1778281	-	-	C.prem_hap2_01	2913836	2914825	TRANS	-		C.murc_hap2_03	37621036	37621651	-	-	C.prem_hap2_03	36005936	36006551	DUP	copyloss		C.murc_hap2_03	37013881	37015718	-	-	-	-	-	NOTAL	-		C.murc_hap2_04	6393752	6395885	-	-	C.prem_hap2_04	6247296	6249484	DUP	copygain		C.murc_hap2_05	3924612	3925334	-	-	C.prem_hap2_05
C.murc_hap2_01	1786859	1786870	-	-	C.prem_hap2_01	1706197	1706795	CPG	-		C.murc_hap2_03	37630401	37634807	-	-	C.prem_hap2_03	36649565	36653997	DUP	copyloss		C.murc_hap2_03	37015719	37020012	-	-	C.prem_hap2_03	37563425	37567684	DUPAL	-		C.murc_hap2_04	6396138	6397910	-	-	C.prem_hap2_04	6258433	6260198	DUP	copygain		C.murc_hap2_05	3972300	3972808	-	-	C.prem_hap2_05
C.murc_hap2_01	1805710	1806397	-	-	C.prem_hap2_01	9948404	9949091	DUP	copyloss		C.murc_hap2_03	37644519	37649221	-	-	C.prem_hap2_03	36649508	36654216	DUP	copyloss		C.murc_hap2_03	37020012	37021378	-	-	C.prem_hap2_03	24941533	24940185	INVDPAL	-		C.murc_hap2_04	6409480	6414722	-	-	C.prem_hap2_04	17788243	17793542	DUP	copygain		C.murc_hap2_05	3999236	3999958	-	-	C.prem_hap2_05
C.murc_hap2_01	1807975	1809346	-	-	C.prem_hap2_01	7825166	7826539	INVDP	copyloss		C.murc_hap2_03	37657688	37660066	-	-	C.prem_hap2_03	31780277	31782693	DUP	copyloss		C.murc_hap2_03	37021379	37021379	-	-	-	-	-	NOTAL	-		C.murc_hap2_04	6414722	6424653	cactacaaGAAAAAGTAtctactatgacagtcctctgtgtgacagtttttagtctggaggcctacaacaatagaatcgtgatagatttattttctgtcatacacttatgacatatttgtgatagaaatatcgtttatcaagaaattatgatatattggtgatataaatatcatatatcaagaaattatgatagactagtgataaattatttgactatcaagaatgaaagactgattttttatgttgacttcaattgcgcgggtttgacttaatttttaaaaataTTATATTACTAAAATAGAAGTGAAACGATGTTGTCTCagttgtatgtttcgcaagtttgaggataacagacgtaaataacaaaaaacaattaataaaatgttgcgttttgttaag…	c	C.prem_hap2_04	6104237	6104237	DEL	-		C.murc_hap2_05	4060532	4061214	-	-	C.prem_hap2_05
C.murc_hap2_01	1810991	1812955	-	-	C.prem_hap2_01	1715897	1715916	CPL	-		C.murc_hap2_03	37670372	37674840	-	-	C.prem_hap2_03	36742077	36746558	DUP	copyloss		C.murc_hap2_03	37021380	37023628	-	-	C.prem_hap2_03	16101036	16103317	DUPAL	-		C.murc_hap2_04	6428276	6430530	-	-	C.prem_hap2_04	6262951	6265181	DUP	copygain		C.murc_hap2_05	4061621	4062009	-	-	C.prem_hap2_05
C.murc_hap2_01	1820075	1820075	a	attggtattttggattaatggatcattttggaggttatttaataaaagtgtagagggcattcgtgagggctgggtgttgggatttattttggaaatggattgggcttgggtttgactagtaggaaaagtgtgtggggcatggaaagtgctagttggagacatacatggggaacacaaatcttgtgttgccgaaagtgttccatgggcatgggaattaccacccacgtgcagacttttgagctggtgttggttagatgtttgatgactttggctgggttctgtggtggttgtatgcaactggctttcggttggtagttgtagttggccgtgagcactgtcccaaatgcttgcttgtgatttgcatgtggttttttgtcgtgtgggagttgtttgtgtatg…	C.prem_hap2_01	1723067	1723998	INS	-		C.murc_hap2_03	37676320	37679903	-	-	C.prem_hap2_03	17815584	17819294	DUP	copyloss		C.murc_hap2_03	37023629	37027147	-	-	-	-	-	NOTAL	-		C.murc_hap2_04	6447147	6449700	-	-	C.prem_hap2_04	6119490	6122044	DUP	copygain		C.murc_hap2_05	4108186	4109347	-	-	C.prem_hap2_05
C.murc_hap2_01	1824084	1826453	-	-	C.prem_hap2_01	1757454	1760178	DUP	copyloss		C.murc_hap2_03	37680049	37680273	-	-	C.prem_hap2_03	18125341	18125565	DUP	copyloss		C.murc_hap2_03	37027148	37028626	-	-	C.prem_hap2_03	7556339	7554873	INVDPAL	-		C.murc_hap2_04	6453922	6456623	-	-	C.prem_hap2_04	6433750	6436458	INVDP	copyloss		C.murc_hap2_05	4130936	4131216	-	-	C.prem_hap2_05
C.murc_hap2_01	1828611	1832881	-	-	C.prem_hap2_01	10616061	10620360	DUP	copyloss		C.murc_hap2_03	37683247	37683673	-	-	C.prem_hap2_03	37609315	37609741	DUP	copyloss		C.murc_hap2_03	37028627	37071431	-	-	-	-	-	NOTAL	-		C.murc_hap2_04	6455218	6461808	-	-	C.prem_hap2_04	6517731	6526314	TRANS	-		C.murc_hap2_05	4140914	4141212	-	-	C.prem_hap2_05
C.murc_hap2_01	1832885	1833290	-	-	C.prem_hap2_01	6498747	6499152	DUP	copyloss		C.murc_hap2_03	37685042	37686065	-	-	C.prem_hap2_03	24251600	24252615	DUP	copyloss		C.murc_hap2_03	37071432	37071647	-	-	C.prem_hap2_03	36287498	36287283	INVDPAL	-		C.murc_hap2_04	6460855	6460855	t	ttAGgggtgggcatgagttggtttgggttggattttaagtcaacccaaaccaaaccataaaaatttggatccaacccaaatatttttaacccaacccaaaccaaatcatttgggttttgtttgggtttggtttgaattttattatcaaaatatttttttattttaataaaatttaattatatcaaaattataataattattaattgttattaattattaaattgatattaaaatataaaaaaatatagtggataaaaattataaattttacaataacttaatccttaaattaaagaatactagaaaatcaaaataaagtttaatcacaaaaattattatttctcaataaataagagcatacactttaataataaactttcacaaacatgacattaacaa…	C.prem_hap2_04	6523530	6525363	INS	-		C.murc_hap2_05	4140976	4145605	-	-	C.prem_hap2_05
C.murc_hap2_01	1833290	1834001	-	-	C.prem_hap2_01	1944481	1945200	TRANS	-		C.murc_hap2_03	37692589	37693035	-	-	C.prem_hap2_03	11385335	11385781	INVDP	copyloss		C.murc_hap2_03	37071648	37087687	-	-	-	-	-	NOTAL	-		C.murc_hap2_04	6465349	6475232	-	-	C.prem_hap2_04	12590448	12600383	DUP	copyloss		C.murc_hap2_05	4145829	4146127	-	-	C.prem_hap2_05
C.murc_hap2_01	1833999	1834931	-	-	C.prem_hap2_01	9042033	9042964	DUP	copyloss		C.murc_hap2_03	37709197	37715517	-	-	C.prem_hap2_03	20352185	20358294	DUP	copyloss		C.murc_hap2_03	37087688	37088182	-	-	C.prem_hap2_03	20217698	20217207	INVDPAL	-		C.murc_hap2_04	6480278	6482383	-	-	C.prem_hap2_04	6528452	6530701	DUP	copyloss		C.murc_hap2_05	4196266	4197225	-	-	C.prem_hap2_05
C.murc_hap2_01	1835781	1842643	-	-	C.prem_hap2_01	9665705	9672614	INVDP	copyloss		C.murc_hap2_03	37726707	37731482	-	-	C.prem_hap2_03	36649508	36654287	DUP	copyloss		C.murc_hap2_03	37088183	37092074	-	-	-	-	-	NOTAL	-		C.murc_hap2_04	6482399	6488515	-	-	C.prem_hap2_04	27914269	27920349	DUP	copyloss		C.murc_hap2_05	4196266	4198539	-	-	C.prem_hap2_05
C.murc_hap2_01	1843461	1851670	-	-	C.prem_hap2_01	1755968	1764481	TRANS	-		C.murc_hap2_03	37740721	37741089	-	-	C.prem_hap2_03	10616558	10616931	INVDP	copyloss		C.murc_hap2_03	37092075	37099683	-	-	C.prem_hap2_03	28667804	28660213	INVDPAL	-		C.murc_hap2_04	6492728	6494084	-	-	C.prem_hap2_04	14878640	14880056	DUP	copyloss		C.murc_hap2_05	4196267	4197225	-	-	C.prem_hap2_05
C.murc_hap2_01	1843748	1843766	-	-	C.prem_hap2_01	1756251	1756836	CPG	-		C.murc_hap2_03	37741231	37745905	-	-	C.prem_hap2_03	19745009	19749680	DUP	copyloss		C.murc_hap2_03	37099683	37104186	-	-	C.prem_hap2_03	14155758	14151203	INVDPAL	-		C.murc_hap2_04	6500884	6512432	-	-	C.prem_hap2_04	6506822	6516056	TRANS	-		C.murc_hap2_05	4203860	4204763	-	-	C.prem_hap2_05
C.murc_hap2_01	1845594	1845955	ggcatcgtttggaacagcttattaaatagagcttataacagtagagcttatagcactagagcttataccaatagagcttttggacaaaaagtcattgggtgtttggttgtcaataaaaaaaatacttttgaaccattaaactgtgtgatattttttatattatatatttttagaaaagttctataacctctactcccaaaagctcaaattttgggcttttcctagtagaggtaaattagcttatttaagctaaaaaaactctattaaaaaaataaccaaacaccataaaaaattttaaaaagtacttatacgattaaataagcactatggctcttaaataagccataccaaacaggcactAA	g	C.prem_hap2_01	1758694	1758694	DEL	-		C.murc_hap2_03	37746708	37747731	-	-	C.prem_hap2_03	24251600	24252615	DUP	copyloss		C.murc_hap2_03	37104187	37107481	-	-	-	-	-	NOTAL	-		C.murc_hap2_04	6506838	6509084	-	-	C.prem_hap2_04	6512735	6512740	CPL	-		C.murc_hap2_05	4205565	4206037	-	-	C.prem_hap2_05
C.murc_hap2_01	1851667	1852356	-	-	C.prem_hap2_01	1779601	1780289	DUP	copyloss		C.murc_hap2_03	37750425	37750642	-	-	C.prem_hap2_03	10710322	10710539	DUP	copyloss		C.murc_hap2_03	37107482	37112302	-	-	C.prem_hap2_03	37317318	37312438	INVDPAL	-		C.murc_hap2_04	6503946	6509762	-	-	C.prem_hap2_04	6338189	6341799	DUP	copygain		C.murc_hap2_05	4219763	4220729	-	-	C.prem_hap2_05
C.murc_hap2_01	1855195	1855981	-	-	C.prem_hap2_01	16422948	16423730	INVDP	copyloss		C.murc_hap2_03	37754516	37754962	-	-	C.prem_hap2_03	11385335	11385781	INVDP	copyloss		C.murc_hap2_03	37112303	37130556	-	-	-	-	-	NOTAL	-		C.murc_hap2_04	6507612	6507947	-	-	C.prem_hap2_04	17721498	17721835	DUP	copygain		C.murc_hap2_05	4291241	4293047	-	-	C.prem_hap2_05
C.murc_hap2_01	1856418	1858965	-	-	C.prem_hap2_01	3961589	3964146	INVDP	copyloss		C.murc_hap2_03	37789525	37794354	-	-	C.prem_hap2_03	36649508	36654369	DUP	copyloss		C.murc_hap2_03	37130557	37131038	-	-	C.prem_hap2_03	31397281	31396800	INVDPAL	-		C.murc_hap2_04	6509078	6514378	-	-	C.prem_hap2_04	6512735	6517733	DUP	copygain		C.murc_hap2_05	4295378	4295976	-	-	C.prem_hap2_05
C.murc_hap2_01	1859622	1862950	-	-	C.prem_hap2_01	16641781	16645135	INVDP	copyloss		C.murc_hap2_03	37795911	37797002	-	-	C.prem_hap2_03	35272733	35273825	INVDP	copyloss		C.murc_hap2_03	37131039	37145323	-	-	-	-	-	NOTAL	-		C.murc_hap2_04	6512341	6517097	-	-	C.prem_hap2_04	6465621	6470398	DUP	copyloss		C.murc_hap2_05	4393441	4393811	-	-	C.prem_hap2_05
C.murc_hap2_01	1862494	1863687	-	-	C.prem_hap2_01	10630877	10632066	DUP	copyloss		C.murc_hap2_03	37800130	37800605	-	-	C.prem_hap2_03	28667328	28667803	INVDP	copyloss		C.murc_hap2_03	37145324	37146022	-	-	C.prem_hap2_03	17980534	17981233	DUPAL	-		C.murc_hap2_04	6517095	6519084	-	-	C.prem_hap2_04	6486220	6488225	DUP	copyloss		C.murc_hap2_05	4411001	4411258	-	-	C.prem_hap2_05
C.murc_hap2_01	1869495	1869497	-	-	C.prem_hap2_01	1754422	1754784	HDR	-		C.murc_hap2_03	37800605	37806544	-	-	C.prem_hap2_03	22744259	22750229	INVDP	copyloss		C.murc_hap2_03	37146015	37146671	-	-	C.prem_hap2_03	21199052	21198397	INVDPAL	-		C.murc_hap2_04	6519082	6519447	-	-	C.prem_hap2_04	6494123	6494488	DUP	copyloss		C.murc_hap2_05	4436031	4436624	-	-	C.prem_hap2_05
C.murc_hap2_01	1870513	1874167	-	-	C.prem_hap2_01	1727866	1731143	DUP	copygain		C.murc_hap2_03	37811984	37813007	-	-	C.prem_hap2_03	24251600	24252615	DUP	copyloss		C.murc_hap2_03	37146672	37146893	-	-	-	-	-	NOTAL	-		C.murc_hap2_04	6519501	6519756	-	-	C.prem_hap2_04	28512496	28512752	DUP	copyloss		C.murc_hap2_05	4438459	4438611	-	-	C.prem_hap2_05
C.murc_hap2_01	1872310	1872718	-	-	C.prem_hap2_01	1759082	1759083	HDR	-		C.murc_hap2_03	37820284	37823009	-	-	C.prem_hap2_03	10589891	10592614	INVDP	copyloss		C.murc_hap2_03	37146894	37147466	-	-	C.prem_hap2_03	19129839	19129263	INVDPAL	-		C.murc_hap2_04	6519754	6565735	-	-	C.prem_hap2_04	6388421	6454211	TRANS	-		C.murc_hap2_05	4440008	4440348	-	-	C.prem_hap2_05
C.murc_hap2_01	1874899	1877525	-	-	C.prem_hap2_01	1742903	1745566	DUP	copygain		C.murc_hap2_03	37825284	37830714	-	-	C.prem_hap2_03	194700	200182	DUP	copyloss		C.murc_hap2_03	37147467	37157227	-	-	-	-	-	NOTAL	-		C.murc_hap2_04	6546086	6550027	-	-	C.prem_hap2_04	6414760	6415949	HDR	-		C.murc_hap2_05	4443373	4443713	-	-	C.prem_hap2_05
C.murc_hap2_01	1887021	1887265	TGATTGGAGAAAAAAAAAATAGCAACACGCCTTTCATTTCCCCTCAACTTTTAAATGAAAATGATAATAAATTAAAATTTTTGTACTTTCCAAGAAAGAATCGGATACTGCCATTCtttttttttttttttttttttttttttGAGAATGATACTGCCATTCTGGTTAGGAATGGAAAGTTTGAAAATAGATAATTTTCCTAATTTGGCCCCCACCGTTCATAACGAATGCACCAAAGTTGCAGC	T	C.prem_hap2_01	1782798	1782798	DEL	-		C.murc_hap2_03	37833321	37836496	-	-	C.prem_hap2_03	22363377	22366536	DUP	copyloss		C.murc_hap2_03	37157228	37161677	-	-	C.prem_hap2_03	6030170	6034544	DUPAL	-		C.murc_hap2_04	6556730	6558471	AGTTTGACCAATCCCAAGTCTGCAAAGTCTTTGATCATACTTCTTTGTATTTCACTCAGTGTATTTAAATTATATGCCTATAACATGAAGAAGCAAAGAGTATAGCAATAAAGTGAGATCTCAAACCACTTTGAGAATTCCTTGACATAAAAATTTTAAGGACCTCAAGATGCTGAGAAGTTAAAAGCAATACTAGGATAGACATAAGCTTACAAAAATGAATAAGAGAACAAAAGACAATATTCAATGCAACAATGATACCCCAAAAAATGTTTGAAATTCTGTTATAACCAAAAGTATTAGCCAAATAGTAATCTATCATACTTCTTGAATAATAAATGGAATAACTGAATAATAATGTGTTAGCTATAGAATGTATATGTGCTACCTCCCCAACAA…	A	C.prem_hap2_04	6422714	6422714	DEL	-		C.murc_hap2_05	4459199	4459791	-	-	C.prem_hap2_05
C.murc_hap2_01	1894247	1894835	-	-	C.prem_hap2_01	3573283	3573867	DUP	copyloss		C.murc_hap2_03	37836639	37837244	-	-	C.prem_hap2_03	17685642	17686256	INVDP	copyloss		C.murc_hap2_03	37161678	37166647	-	-	-	-	-	NOTAL	-		C.murc_hap2_04	6561251	6561937	-	-	C.prem_hap2_04	6425488	6450446	HDR	-		C.murc_hap2_05	4463646	4464502	-	-	C.prem_hap2_05
C.murc_hap2_01	1906473	1907659	-	-	C.prem_hap2_01	1801180	1801188	CPL	-		C.murc_hap2_03	37847231	37847403	-	-	C.prem_hap2_03	9209361	9209530	DUP	copyloss		C.murc_hap2_03	37166648	37167637	-	-	C.prem_hap2_03	11289354	11288365	INVDPAL	-		C.murc_hap2_04	6540430	6543537	-	-	C.prem_hap2_04	6343681	6346804	DUP	copygain		C.murc_hap2_05	4472592	4473120	-	-	C.prem_hap2_05
C.murc_hap2_01	1932039	1932047	-	-	C.prem_hap2_01	1825607	1826273	CPG	-		C.murc_hap2_03	37851574	37856033	-	-	C.prem_hap2_03	36649508	36653997	DUP	copyloss		C.murc_hap2_03	37167638	37178334	-	-	-	-	-	NOTAL	-		C.murc_hap2_04	6565820	6567766	-	-	C.prem_hap2_04	6402995	6404936	DUP	copyloss		C.murc_hap2_05	4473289	4474165	-	-	C.prem_hap2_05
C.murc_hap2_01	1995222	1995835	-	-	C.prem_hap2_01	25918308	25918923	DUP	copyloss		C.murc_hap2_03	37888329	37889873	-	-	C.prem_hap2_03	18520712	18522256	DUP	copyloss		C.murc_hap2_03	37178335	37178915	-	-	C.prem_hap2_03	28501904	28502485	DUPAL	-		C.murc_hap2_04	6567771	6568992	-	-	C.prem_hap2_04	21056837	21058059	DUP	copyloss		C.murc_hap2_05	4474904	4476507	-	-	C.prem_hap2_05
C.murc_hap2_01	1997718	1997718	c	ctcagccgctacaacaaactgttttgGTAGAGACTgaagagtctgactttgacctacatcctgaatgtatatctttgaaggcaaccatagagtacaaaggtcatgagcatcttcttactcttattgaggatatgtcctacaatgcagattgtgaggcatgcgatcgtacaacttatggtgctttctttatgcgttgtgagcagtgtgaacttaattttcacgtccagtgtggccctc	C.prem_hap2_01	1903710	1903946	INS	-		C.murc_hap2_03	37891082	37891968	-	-	C.prem_hap2_03	26429388	26430268	DUP	copyloss		C.murc_hap2_03	37178916	37195497	-	-	-	-	-	NOTAL	-		C.murc_hap2_04	6576615	6577694	-	-	C.prem_hap2_04	21058060	21059141	DUP	copyloss		C.murc_hap2_05	4476506	4476964	-	-	C.prem_hap2_05
C.murc_hap2_01	2009671	2009671	T	TaccaacaaaatgttggctccactggcaatggagtccctttaagtggcttgattgggtttgctccccagttcgcgagtcgcagggaagtcgcctttgttgggagaacttgtgcctctcggttcgagcggggacttctagtctgggttgtggtacgggcttaaaggtgcctcccacacttggggtcctccccaggatacctcgtggtcaaaacaaaaaaaTAATAATTACAATATAAC	C.prem_hap2_01	1919866	1920102	INS	-		C.murc_hap2_03	37897117	37897766	-	-	C.prem_hap2_03	15119766	15120412	DUP	copyloss		C.murc_hap2_03	37195498	37200309	-	-	C.prem_hap2_03	30907318	30912082	DUPAL	-		C.murc_hap2_04	6585297	6613276	-	-	C.prem_hap2_04	6363805	6404086	TRANS	-		C.murc_hap2_05	4477841	4479474	-	-	C.prem_hap2_05
C.murc_hap2_01	2014351	2015542	-	-	C.prem_hap2_01	2844340	2845529	DUP	copyloss		C.murc_hap2_03	37897858	37898015	-	-	C.prem_hap2_03	12657073	12657230	DUP	copyloss		C.murc_hap2_03	37200310	37259314	-	-	-	-	-	NOTAL	-		C.murc_hap2_04	6587411	6595257	-	-	C.prem_hap2_04	6365937	6386055	HDR	-		C.murc_hap2_05	4545163	4552332	-	-	C.prem_hap2_05
C.murc_hap2_01	2019553	2019924	-	-	C.prem_hap2_01	1930974	1931157	CPL	-		C.murc_hap2_03	37901506	37906051	-	-	C.prem_hap2_03	14066962	14071501	DUP	copyloss		C.murc_hap2_03	37259315	37261670	-	-	C.prem_hap2_03	36550155	36552647	DUPAL	-		C.murc_hap2_04	6593416	6594058	-	-	C.prem_hap2_04	6490948	6490957	CPL	-		C.murc_hap2_05	4578243	4578841	-	-	C.prem_hap2_05
C.murc_hap2_01	2028389	2029076	-	-	C.prem_hap2_01	19790791	19791469	TRANS	-		C.murc_hap2_03	37934804	37935596	-	-	C.prem_hap2_03	20147857	20148654	DUP	copyloss		C.murc_hap2_03	37261671	37281117	-	-	-	-	-	NOTAL	-		C.murc_hap2_04	6603947	6605778	tttaagttctgttttaggttatgatacttcgtttgctatttagacctctattgaaaaataatttggagtgcaattcgaggccagagtgatgcaacttagatatgagatgaatattttaagaaaagattcaatgtctattgaagaatactgtgacaaaatgaaaatgcttgctgacaaacttgcatgtgctggtgactccataactggaaaggatctattaatgagaattctgaatggcttaggatctagttatttggatttagcctctattatcactgcaaacaaaatggattatgatgaagcatatgccttactccttacacatgaagctagattagaacaaactcagaatgctacaaatgtgttcaatgctaattatagcatgatgaatgcaaatta…	t	C.prem_hap2_04	6500813	6500813	DEL	-		C.murc_hap2_05	4578837	4579041	-	-	C.prem_hap2_05
C.murc_hap2_01	2039570	2039714	-	-	C.prem_hap2_01	18017972	18018116	DUP	copyloss		C.murc_hap2_03	37935593	37935910	-	-	C.prem_hap2_03	35886356	35886673	DUP	copyloss		C.murc_hap2_03	37281118	37281438	-	-	C.prem_hap2_03	11006907	11007228	DUPAL	-		C.murc_hap2_04	6607424	6607430	-	-	C.prem_hap2_04	6502453	6502878	CPG	-		C.murc_hap2_05	4621595	4623085	-	-	C.prem_hap2_05
C.murc_hap2_01	2041675	2044259	-	-	C.prem_hap2_01	1947837	1948833	HDR	-		C.murc_hap2_03	37941346	37947606	-	-	C.prem_hap2_03	27008007	27014266	DUP	copyloss		C.murc_hap2_03	37281342	37282124	-	-	C.prem_hap2_03	4474110	4474878	DUPAL	-		C.murc_hap2_04	6616795	6619781	-	-	C.prem_hap2_04	6439581	6441908	INVDP	copyloss		C.murc_hap2_05	4657424	4657980	-	-	C.prem_hap2_05
C.murc_hap2_01	2062737	2063054	-	-	C.prem_hap2_01	1967546	1967833	HDR	-		C.murc_hap2_03	37957937	37962714	-	-	C.prem_hap2_03	11038728	11043518	INVDP	copyloss		C.murc_hap2_03	37282125	37290002	-	-	-	-	-	NOTAL	-		C.murc_hap2_04	6617944	6618587	-	-	C.prem_hap2_04	23493543	23494189	DUP	copyloss		C.murc_hap2_05	4661855	4662411	-	-	C.prem_hap2_05
C.murc_hap2_01	2156989	2157688	-	-	C.prem_hap2_01	2070168	2070501	CPL	-		C.murc_hap2_03	37979926	37980545	-	-	C.prem_hap2_03	19678625	19679244	INVDP	copyloss		C.murc_hap2_03	37290003	37290833	-	-	C.prem_hap2_03	33974962	33974130	INVDPAL	-		C.murc_hap2_04	6617944	6618587	-	-	C.prem_hap2_04	24721155	24721802	INVDP	copygain		C.murc_hap2_05	4662198	4662728	-	-	C.prem_hap2_05
C.murc_hap2_01	2212161	2212741	-	-	C.prem_hap2_01	17634219	17634805	DUP	copyloss		C.murc_hap2_03	37988406	37988971	-	-	C.prem_hap2_03	6944798	6945364	DUP	copyloss		C.murc_hap2_03	37291236	37292291	-	-	C.prem_hap2_03	33974136	33973045	INVDPAL	-		C.murc_hap2_04	6619779	6620216	-	-	C.prem_hap2_04	6488110	6488547	DUP	copyloss		C.murc_hap2_05	4668104	4669284	-	-	C.prem_hap2_05
C.murc_hap2_01	2225866	2226532	-	-	C.prem_hap2_01	12068947	12069594	INVDP	copyloss		C.murc_hap2_03	37995943	38004241	-	-	C.prem_hap2_03	16137124	16145451	DUP	copyloss		C.murc_hap2_03	37292292	37297948	-	-	-	-	-	NOTAL	-		C.murc_hap2_04	6620871	6620879	-	-	C.prem_hap2_04	6519947	6520239	HDR	-		C.murc_hap2_05	4739072	4742109	-	-	C.prem_hap2_05
C.murc_hap2_01	2227507	2227848	-	-	C.prem_hap2_01	2139126	2139134	HDR	-		C.murc_hap2_03	38014322	38014887	-	-	C.prem_hap2_03	6944798	6945364	INVDP	copyloss		C.murc_hap2_03	37297949	37299805	-	-	C.prem_hap2_03	21414419	21416325	DUPAL	-		C.murc_hap2_04	6624611	6624618	-	-	C.prem_hap2_04	6523990	6524748	CPG	-		C.murc_hap2_05	4742430	4746615	-	-	C.prem_hap2_05
C.murc_hap2_01	2249203	2249221	-	-	C.prem_hap2_01	2163611	2169474	CPG	-		C.murc_hap2_03	38016801	38020718	-	-	C.prem_hap2_03	14256349	14260269	DUP	copyloss		C.murc_hap2_03	37299806	37305378	-	-	-	-	-	NOTAL	-		C.murc_hap2_04	6661082	6661644	-	-	C.prem_hap2_04	6561916	6562185	CPL	-		C.murc_hap2_05	4780040	4780570	-	-	C.prem_hap2_05
C.murc_hap2_01	2268096	2268102	-	-	C.prem_hap2_01	2188329	2193261	CPG	-		C.murc_hap2_03	38040405	38040678	-	-	C.prem_hap2_03	27133953	27134227	INVDP	copyloss		C.murc_hap2_03	37305379	37306061	-	-	C.prem_hap2_03	34006042	34005360	INVDPAL	-		C.murc_hap2_04	6719335	6720469	-	-	C.prem_hap2_04	27102775	27103928	INVDP	copyloss		C.murc_hap2_05	4780041	4780350	-	-	C.prem_hap2_05
C.murc_hap2_01	2271819	2284240	-	-	C.prem_hap2_01	17595264	17607776	DUP	copyloss		C.murc_hap2_03	38048666	38049284	-	-	C.prem_hap2_03	36847470	36848100	DUP	copyloss		C.murc_hap2_03	37307699	37309367	-	-	C.prem_hap2_03	34005363	34003730	INVDPAL	-		C.murc_hap2_04	6722075	6722705	-	-	C.prem_hap2_04	10020097	10020724	DUP	copyloss		C.murc_hap2_05	4780041	4780572	-	-	C.prem_hap2_05
C.murc_hap2_01	2298579	2300041	-	-	C.prem_hap2_01	11970417	11971875	DUP	copyloss		C.murc_hap2_03	38054084	38054869	-	-	C.prem_hap2_03	36869447	36870234	DUP	copyloss		C.murc_hap2_03	37309368	37309696	-	-	-	-	-	NOTAL	-		C.murc_hap2_04	6735178	6736541	-	-	C.prem_hap2_04	11396104	11397468	INVDP	copyloss		C.murc_hap2_05	4781380	4782374	-	-	C.prem_hap2_05
C.murc_hap2_01	2302157	2312406	-	-	C.prem_hap2_01	17569940	17580297	DUP	copyloss		C.murc_hap2_03	38062856	38063885	-	-	C.prem_hap2_03	1622541	1623285	DUP	copyloss		C.murc_hap2_03	37309697	37312054	-	-	C.prem_hap2_03	33952873	33950484	INVDPAL	-		C.murc_hap2_04	6742612	6742912	ACCCTTGTAAATTGATGGGTGCTGCTCACATAAGGGCAATTGTGATTTGTAACCCCAGTTGCGGGGGGACGATAACTCATAATTTTACTTGTAATATTTGATTAATCAATAGAAGCTACTCAAAATTGTTATATCAAGACCACAATAATAGACAACAGAAACAACTCTAGTCATTGTGATGTAACACTGGAACACAGCATGTAACTGTTGCAGAAATCAACACAGCAGCTTCATTTAACTTAAGAAACGGATCACACATCAAAAGAGACCTTAATTTCCTGAATTATCCTTGGGATGTATA	A	C.prem_hap2_04	6641018	6641018	DEL	-		C.murc_hap2_05	4786925	4796345	-	-	C.prem_hap2_05
C.murc_hap2_01	2306678	2314388	-	-	C.prem_hap2_01	10497468	10505249	INVDP	copyloss		C.murc_hap2_03	38063888	38064045	-	-	C.prem_hap2_03	17292825	17292982	INVDP	copyloss		C.murc_hap2_03	37312048	37313137	-	-	C.prem_hap2_03	33944775	33943703	INVDPAL	-		C.murc_hap2_04	6743170	6743788	-	-	C.prem_hap2_04	7723706	7724322	DUP	copygain		C.murc_hap2_05	4797203	4799681	-	-	C.prem_hap2_05
C.murc_hap2_01	2314389	2314993	-	-	C.prem_hap2_01	8533291	8533895	INVDP	copyloss		C.murc_hap2_03	38064045	38208666	-	-	C.prem_hap2_03	36824150	36932820	DUP	copyloss		C.murc_hap2_03	37327428	37344149	-	-	C.prem_hap2_03	33943699	33926660	INVDPAL	-		C.murc_hap2_04	6752925	6753911	-	-	C.prem_hap2_04	22504531	22505518	TRANS	-		C.murc_hap2_05	4802059	4804310	-	-	C.prem_hap2_05
C.murc_hap2_01	2324973	2350231	-	-	C.prem_hap2_01	13102560	13127842	DUP	copygain		C.murc_hap2_03	38079070	38079700	-	-	C.prem_hap2_03	36949893	36950499	DUP	copygain		C.murc_hap2_03	37344150	37344685	-	-	-	-	-	NOTAL	-		C.murc_hap2_04	6756931	6757916	-	-	C.prem_hap2_04	11130397	11131382	INVTR	-		C.murc_hap2_05	4804310	4814429	-	-	C.prem_hap2_05
C.murc_hap2_01	2372474	2373136	-	-	C.prem_hap2_01	15907559	15908187	INVDP	copygain		C.murc_hap2_03	38106872	38257278	-	-	C.prem_hap2_03	36843897	36942037	DUP	copyloss		C.murc_hap2_03	37344686	37352855	-	-	C.prem_hap2_03	23245070	23253271	DUPAL	-		C.murc_hap2_04	6766421	6766641	-	-	C.prem_hap2_04	6662415	6662423	CPL	-		C.murc_hap2_05	4810771	4816683	-	-	C.prem_hap2_05
C.murc_hap2_01	2373177	2374162	-	-	C.prem_hap2_01	3674705	3675690	DUP	copyloss		C.murc_hap2_03	39096892	39117009	-	-	C.prem_hap2_03	37927096	37967831	CPG	-		C.murc_hap2_03	37352856	37354490	-	-	-	-	-	NOTAL	-		C.murc_hap2_04	6768385	6768385	T	TTTAttttttttttttggtcttatccacgaggtatcctggggagggccccaactgtgggaggcacctttaagcccgtaccacaacccagactagaagtccccgctcgaaccgggagacacaggttctcccaacaaatacgacttccctgcgactcgaactggggagcaaacccagtcaagccacttaaggggactccattgccagtggagccaacactttgttggttcaacttacataattta	C.prem_hap2_04	6664345	6664587	INS	-		C.murc_hap2_05	4815323	4819277	-	-	C.prem_hap2_05
C.murc_hap2_01	2377297	2378752	-	-	C.prem_hap2_01	2281831	2282680	TDM	-		C.murc_hap2_03	38309584	38314900	-	-	C.prem_hap2_03	37094836	37100049	DUP	copygain		C.murc_hap2_03	37354491	37355985	-	-	C.prem_hap2_03	30604627	30603132	INVDPAL	-		C.murc_hap2_04	6800412	6800743	-	-	C.prem_hap2_04	8488393	8488724	DUP	copygain		C.murc_hap2_05	4815323	4825442	-	-	C.prem_hap2_05
C.murc_hap2_01	2392737	2392737	t	ttgcttgtcatgaaagactttcatttgctgtttgtaaatcttggcattttcgtttgcatcattgcgaatttcttcaagttctaccagctgtaatattctttctgagctagcttgctgcatgtcaaagttgaatttc	C.prem_hap2_01	2296554	2296689	INS	-		C.murc_hap2_03	38324230	38327508	-	-	C.prem_hap2_03	37091016	37094335	DUP	copygain		C.murc_hap2_03	37355986	37356378	-	-	-	-	-	NOTAL	-		C.murc_hap2_04	6800536	6800743	-	-	C.prem_hap2_04	22815281	22815490	INVDP	copygain		C.murc_hap2_05	4818300	4823021	-	-	C.prem_hap2_05
C.murc_hap2_01	2431538	2431776	TaccaataaagtgttggctccactgataattgagtctccttaagtggcttgattgggtttgctccccagttcgagtcgcagggaagtcgcctttgttgggagaacctgtgcctctcggttcgagcggggacttctagtctgaattgtggtacgagcttaaaggtgcttcccacagttgggacccttcccaggatacctcgtggtcaaaaccaaaaaaaaaaaaaaatGCTCCTGTACTG	T	C.prem_hap2_01	2335642	2335642	DEL	-		C.murc_hap2_03	38324230	38327513	-	-	C.prem_hap2_03	37081510	37084791	DUP	copygain		C.murc_hap2_03	37356379	37362660	-	-	C.prem_hap2_03	25599928	25593633	INVDPAL	-		C.murc_hap2_04	6838865	6840234	-	-	C.prem_hap2_04	8979652	8981022	INVTR	-		C.murc_hap2_05	4821784	4827697	-	-	C.prem_hap2_05
C.murc_hap2_01	2409179	2409446	-	-	C.prem_hap2_01	4416170	4416439	INVDP	copygain		C.murc_hap2_03	38325811	38327513	-	-	C.prem_hap2_03	36977919	36979618	DUP	copygain		C.murc_hap2_03	37361180	37364407	-	-	C.prem_hap2_03	22869797	22866564	INVDPAL	-		C.murc_hap2_04	6839450	6843332	-	-	C.prem_hap2_04	18577094	18580966	DUP	copyloss		C.murc_hap2_05	4827698	4831141	-	-	C.prem_hap2_05
C.murc_hap2_01	2436924	2437630	-	-	C.prem_hap2_01	1311184	1311889	DUP	copyloss		C.murc_hap2_03	39548911	39549346	-	-	C.prem_hap2_03	37035111	37035535	DUP	copygain		C.murc_hap2_03	37363576	37365073	-	-	C.prem_hap2_03	30604628	30603128	INVDPAL	-		C.murc_hap2_04	6845211	6846034	-	-	C.prem_hap2_04	17676675	17677502	INVTR	-		C.murc_hap2_05	4832564	4835085	-	-	C.prem_hap2_05
C.murc_hap2_01	2437666	2438738	-	-	C.prem_hap2_01	2906314	2907375	INVTR	-		C.murc_hap2_03	39566246	39567267	-	-	C.prem_hap2_03	4942	5933	INVDP	copyloss		C.murc_hap2_03	37365074	37368143	-	-	-	-	-	NOTAL	-		C.murc_hap2_04	6868453	6886901	AGGCTGCCACTACTATGCATCAGTTCCATTAATAGATCATTTGAAATTAAATATACGAAAAAATTAAGAACTGTAGGATATTGAAGGGTGGTACATCAAACGGCTGCGGGTGAGTATGAAGATTAAGGGAAACTGGGAGAAGGAGGAGGTGGTGGCCCACTTGATGTTTAATGAATAAAGAAGAAAATGCATGTCAGATTTCACTTGTGATGTCTTAAGTGAAATCGGGGAAAACATGAAAAAAAAGTACAAGTGAAATCGGAAAAAAGGCAAAAAAACACAAGTCATGAGCTTCGTTGTTCTTGCATACAATAGTTATGTACATTGTAGCAAAGGTAACCCATCGACATTCTAAATTGCAGCAAAGAGAAAGTGTGGAAATGAAATAAACAGAAATTA…	A	C.prem_hap2_04	6757727	6757727	DEL	-		C.murc_hap2_05	4882152	4882708	-	-	C.prem_hap2_05
C.murc_hap2_01	2438607	2439363	-	-	C.prem_hap2_01	2907021	2907770	INVDP	copyloss		C.murc_hap2_03	39568047	39575231	-	-	C.prem_hap2_03	1	7392	INVDP	copyloss		C.murc_hap2_03	37368144	37368814	-	-	C.prem_hap2_03	21966166	21966828	DUPAL	-		C.murc_hap2_04	7017026	7019217	-	-	C.prem_hap2_04	6887665	6887674	CPL	-		C.murc_hap2_05	4882724	4883998	-	-	C.prem_hap2_05
C.murc_hap2_01	2439013	2445245	-	-	C.prem_hap2_01	4033735	4038557	INVTR	-		C.murc_hap2_03	39577349	39584799	-	-	C.prem_hap2_03	1	7452	INVDP	copyloss		C.murc_hap2_03	37368815	37404572	-	-	-	-	-	NOTAL	-		C.murc_hap2_04	6900500	6905497	-	-	C.prem_hap2_04	6024160	6029159	DUP	copygain		C.murc_hap2_05	4924732	4925732	-	-	C.prem_hap2_05
C.murc_hap2_01	2441896	2443276	gtgttgagtgttagaaaatgcatatttataaaggagaaaaccgtcattttacatttcaagtcttactaacaacccttacttttatgtatttaaccttcttgttatttaattacatgtgttttattttaattaagtattttatgtattttaggggcatcatagtcatttcacaataaacgagaaatcagatggcaaaacggacatcacttttgaactcaggacggtcgaaaaccttaggaggagcataaaaggaaaaatggcactgttcacttgtacggtgctattcacgtgtacggtactgtatacgttactgttcacgacactgttcacatagacggaccgatgacgtggcattgactgatgaggtgtcacgatcctgttggactaaaattcttatat…	g	C.prem_hap2_01	4035675	4035675	DEL	-													C.murc_hap2_03	37404573	37404795	-	-	C.prem_hap2_03	27740771	27740549	INVDPAL	-		C.murc_hap2_04	6974279	6974658	-	-	C.prem_hap2_04	6205037	6205416	DUP	copygain		C.murc_hap2_05	4939943	4940219	-	-	C.prem_hap2_05
C.murc_hap2_01	2439461	2440326	-	-	C.prem_hap2_01	9937512	9938371	INVDP	copygain													C.murc_hap2_03	37404711	37405822	-	-	C.prem_hap2_03	28451824	28450713	INVDPAL	-		C.murc_hap2_04	6997572	6999813	-	-	C.prem_hap2_04	15779762	15781993	INVDP	copygain		C.murc_hap2_05	4946258	4946892	-	-	C.prem_hap2_05
C.murc_hap2_01	2455071	2462558	-	-	C.prem_hap2_01	9596727	9604458	INVDP	copyloss													C.murc_hap2_03	37405823	37408313	-	-	-	-	-	NOTAL	-		C.murc_hap2_04	7066719	7066726	-	-	C.prem_hap2_04	6936253	6937269	CPG	-		C.murc_hap2_05	4969153	4970300	-	-	C.prem_hap2_05
C.murc_hap2_01	2469876	2471144	-	-	C.prem_hap2_01	21814857	21816124	INVDP	copyloss													C.murc_hap2_03	37408314	37409163	-	-	C.prem_hap2_03	32130874	32130016	INVDPAL	-		C.murc_hap2_04	7234922	7235599	-	-	C.prem_hap2_04	13476072	13476740	INVDP	copyloss		C.murc_hap2_05	4993081	4998706	-	-	C.prem_hap2_05
C.murc_hap2_01	2470781	2471274	-	-	C.prem_hap2_01	3890407	3890900	INVTR	-													C.murc_hap2_03	37409155	37411610	-	-	C.prem_hap2_03	34109673	34107175	INVDPAL	-		C.murc_hap2_04	7245197	7245714	-	-	C.prem_hap2_04	15646219	15646735	INVDP	copygain		C.murc_hap2_05	4993868	4997768	-	-	C.prem_hap2_05
C.murc_hap2_01	2473209	2476606	-	-	C.prem_hap2_01	11786063	11789435	INVDP	copyloss													C.murc_hap2_03	37411611	37412495	-	-	-	-	-	NOTAL	-		C.murc_hap2_04	7248792	7249954	-	-	C.prem_hap2_04	16264068	16265233	INVDP	copygain		C.murc_hap2_05	4998157	4998706	-	-	C.prem_hap2_05
C.murc_hap2_01	2527548	2527557	-	-	C.prem_hap2_01	2413644	2416767	CPG	-													C.murc_hap2_03	37412496	37413738	-	-	C.prem_hap2_03	33839794	33841052	DUPAL	-		C.murc_hap2_04	7248793	7249954	-	-	C.prem_hap2_04	23079230	23080398	INVDP	copygain		C.murc_hap2_05	5013021	5013376	-	-	C.prem_hap2_05
C.murc_hap2_01	2507943	2508290	-	-	C.prem_hap2_01	21618605	21618952	INVDP	copygain													C.murc_hap2_03	37413732	37417111	-	-	C.prem_hap2_03	33842164	33845608	DUPAL	-		C.murc_hap2_04	7251673	7258767	-	-	C.prem_hap2_04	16307694	16314671	DUP	copygain		C.murc_hap2_05	5017533	5017971	-	-	C.prem_hap2_05
C.murc_hap2_01	2557021	2557807	-	-	C.prem_hap2_01	11829915	11830707	DUP	copyloss													C.murc_hap2_03	37417112	37439876	-	-	-	-	-	NOTAL	-		C.murc_hap2_04	7255494	7258767	-	-	C.prem_hap2_04	11848186	11851482	INVDP	copygain		C.murc_hap2_05	5018074	5018726	-	-	C.prem_hap2_05
C.murc_hap2_01	2570858	2570873	-	-	C.prem_hap2_01	2463905	2464933	CPG	-													C.murc_hap2_03	37439877	37440197	-	-	C.prem_hap2_03	37272914	37273233	DUPAL	-		C.murc_hap2_04	7255566	7257269	-	-	C.prem_hap2_04	17471123	17472836	INVDP	copygain		C.murc_hap2_05	5053292	5054277	-	-	C.prem_hap2_05
C.murc_hap2_01	2593347	2596421	-	-	C.prem_hap2_01	2510563	2513633	DUP	copyloss													C.murc_hap2_03	37440198	37440415	-	-	-	-	-	NOTAL	-		C.murc_hap2_04	7257606	7258767	-	-	C.prem_hap2_04	11852148	11853311	INVDP	copygain		C.murc_hap2_05	5075935	5076340	-	-	C.prem_hap2_05
C.murc_hap2_01	2612262	2623611	-	-	C.prem_hap2_01	2489234	2500964	DUP	copyloss													C.murc_hap2_03	37440416	37445165	-	-	C.prem_hap2_03	11003052	10998285	INVDPAL	-		C.murc_hap2_04	7288654	7296158	-	-	C.prem_hap2_04	2660358	2669164	INVDP	copyloss		C.murc_hap2_05	5088417	5088793	-	-	C.prem_hap2_05
C.murc_hap2_01	2623611	2623613	-	-	C.prem_hap2_01	2522830	2523176	HDR	-													C.murc_hap2_03	37445166	37450161	-	-	-	-	-	NOTAL	-		C.murc_hap2_04	7339273	7340142	-	-	C.prem_hap2_04	6017329	6018198	DUP	copygain		C.murc_hap2_05	5088792	5089335	-	-	C.prem_hap2_05
C.murc_hap2_01	2639514	2639994	-	-	C.prem_hap2_01	10662068	10662549	INVDP	copyloss													C.murc_hap2_03	37450162	37452047	-	-	C.prem_hap2_03	19063960	19065892	DUPAL	-		C.murc_hap2_04	7405168	7405168	T	TTGTTgaacctgaagggcactcagttgctcaaacaccttcagcttctacccaagatccaagatcagattcctagatgcttaactaaagatgacttaagaaaAGGTTTAACCAAGAACTTATTCTTGACAGCAAAATCAATGAttaagactaaaggaatcgaaaaccaacaaaaagaataaataacagagaagtattaacgtggttcagctaagtcacttagcttacatccacggaggaacaagacttcaggctttattgaaaatgaactccaagattacagagaattacagattgtatatcatggaaaaactctttcttctttccaagggtaaccctccttttatattcataatttgtagccagctctctgtaccagaatcagctctcttctgttgctg…	C.prem_hap2_04	7282828	7283446	INS	-		C.murc_hap2_05	5097145	5097248	-	-	C.prem_hap2_05
C.murc_hap2_01	2640000	2642238	-	-	C.prem_hap2_01	9739822	9742043	DUP	copyloss													C.murc_hap2_03	37452048	37456177	-	-	-	-	-	NOTAL	-		C.murc_hap2_04	7407289	7407303	-	-	C.prem_hap2_04	7285576	7286284	CPG	-		C.murc_hap2_05	5097353	5098067	-	-	C.prem_hap2_05
C.murc_hap2_01	2642244	2643110	-	-	C.prem_hap2_01	16855351	16856222	INVDP	copyloss													C.murc_hap2_03	37456178	37456570	-	-	C.prem_hap2_03	28111475	28111868	DUPAL	-		C.murc_hap2_04	7408067	7409203	-	-	C.prem_hap2_04	7287047	7287121	HDR	-		C.murc_hap2_05	5107181	5107810	-	-	C.prem_hap2_05
C.murc_hap2_01	2651069	2651073	-	-	C.prem_hap2_01	2546866	2547215	HDR	-													C.murc_hap2_03	37456571	37464572	-	-	-	-	-	NOTAL	-		C.murc_hap2_04	7418329	7423473	-	-	C.prem_hap2_04	7296719	7296724	CPL	-		C.murc_hap2_05	5169719	5170093	-	-	C.prem_hap2_05
C.murc_hap2_01	2689773	2689781	-	-	C.prem_hap2_01	2586871	2588006	CPG	-													C.murc_hap2_03	37464573	37468842	-	-	C.prem_hap2_03	17715513	17711263	INVDPAL	-		C.murc_hap2_04	7449474	7449906	-	-	C.prem_hap2_04	23956529	23956961	INVDP	copygain		C.murc_hap2_05	5214355	5215642	-	-	C.prem_hap2_05
C.murc_hap2_01	2738364	2743286	-	-	C.prem_hap2_01	19359653	19365946	DUP	copygain													C.murc_hap2_03	37469223	37469632	-	-	C.prem_hap2_03	17710856	17710448	INVDPAL	-		C.murc_hap2_04	7512986	7525423	-	-	C.prem_hap2_04	6365938	6378538	INVDP	copyloss		C.murc_hap2_05	5312535	5313299	-	-	C.prem_hap2_05
C.murc_hap2_01	2750919	2752397	-	-	C.prem_hap2_01	2655864	2657340	DUP	copygain													C.murc_hap2_03	37469633	37475181	-	-	-	-	-	NOTAL	-		C.murc_hap2_04	7589567	7590175	-	-	C.prem_hap2_04	7450397	7451419	TDM	-		C.murc_hap2_05	5314603	5315295	-	-	C.prem_hap2_05
C.murc_hap2_01	2767854	2768554	TGATAATAAATTAATCCAACTTGGCCGTTAAGTTTGATCCAACACATTAAGGATCTATATCGCGATCAGTAATATTTACTGGGGTCGTACTTTTCACATTTAAAGTTTTAATATATCAGCCTCAATGTTTCGAACTTACAAAAATTGTCATTGACGACGAAAACGAAGGCAGTCAGTTACTTTAATTCTATTTAAAGTATTTTAAAACTGTACACGCAAAAGAGTAGCTGGTTCAATAATTTTGCGGCCAAAATTGAAGTCATTGATATGATGgttgtttgatttcacaaaattaatagaaatctccttaatattttaaaatacttctaaatctctgagtgtcatcttttgtattgatattaccattttatctatgatggttgtttgattttggaaatg…	T	C.prem_hap2_01	2674267	2674267	DEL	-													C.murc_hap2_03	37475182	37477273	-	-	C.prem_hap2_03	20306304	20304188	INVDPAL	-		C.murc_hap2_04	7628926	7629236	-	-	C.prem_hap2_04	7489989	7490020	HDR	-		C.murc_hap2_05	5317066	5323245	-	-	C.prem_hap2_05
C.murc_hap2_01	2766196	2767748	-	-	C.prem_hap2_01	15846915	15848468	DUP	copygain													C.murc_hap2_03	37477241	37480441	-	-	C.prem_hap2_03	20292675	20289491	INVDPAL	-		C.murc_hap2_04	7637942	7638207	-	-	C.prem_hap2_04	7499036	7499044	HDR	-		C.murc_hap2_05	5396366	5396519	-	-	C.prem_hap2_05
C.murc_hap2_01	2786192	2788137	-	-	C.prem_hap2_01	5353924	5355885	INVDP	copygain													C.murc_hap2_03	37480442	37485260	-	-	-	-	-	NOTAL	-		C.murc_hap2_04	7693633	7705704	-	-	C.prem_hap2_04	5681357	5693296	INVDP	copyloss		C.murc_hap2_05	5401091	5402421	-	-	C.prem_hap2_05
C.murc_hap2_01	2786192	2788137	-	-	C.prem_hap2_01	11947941	11949917	INVDP	copygain													C.murc_hap2_03	37485261	37485828	-	-	C.prem_hap2_03	12252228	12252807	DUPAL	-		C.murc_hap2_04	7713907	7713918	-	-	C.prem_hap2_04	7562707	7563146	CPG	-		C.murc_hap2_05	5467896	5469022	-	-	C.prem_hap2_05
C.murc_hap2_01	2794978	2795688	-	-	C.prem_hap2_01	19061358	19062069	INVDP	copyloss													C.murc_hap2_03	37485829	37489592	-	-	-	-	-	NOTAL	-		C.murc_hap2_04	7714966	7715330	-	-	C.prem_hap2_04	7564227	7564641	HDR	-		C.murc_hap2_05	5480950	5481577	-	-	C.prem_hap2_05
C.murc_hap2_01	2799016	2799022	-	-	C.prem_hap2_01	2714441	2725303	CPG	-													C.murc_hap2_03	37489593	37489907	-	-	C.prem_hap2_03	35156684	35156985	DUPAL	-		C.murc_hap2_04	7721212	7721646	-	-	C.prem_hap2_04	12190386	12190820	DUP	copyloss		C.murc_hap2_05	5498680	5499268	-	-	C.prem_hap2_05
C.murc_hap2_01	2801409	2802095	-	-	C.prem_hap2_01	2727687	2727846	HDR	-													C.murc_hap2_03	37489908	37535053	-	-	-	-	-	NOTAL	-		C.murc_hap2_04	7722433	7722437	-	-	C.prem_hap2_04	7571391	7574820	HDR	-		C.murc_hap2_05	5498681	5499268	-	-	C.prem_hap2_05
C.murc_hap2_01	2804019	2804024	-	-	C.prem_hap2_01	2729785	2730504	CPG	-													C.murc_hap2_03	37535054	37537448	-	-	C.prem_hap2_03	20757121	20759521	DUPAL	-		C.murc_hap2_04	7723612	7730300	-	-	C.prem_hap2_04	20573305	20580070	DUP	copyloss		C.murc_hap2_05	5498681	5499268	-	-	C.prem_hap2_05
C.murc_hap2_01	2809041	2809829	-	-	C.prem_hap2_01	2735564	2735568	HDR	-													C.murc_hap2_03	37537445	37537730	-	-	C.prem_hap2_03	20759939	20760224	DUPAL	-		C.murc_hap2_04	7727139	7731652	-	-	C.prem_hap2_04	12329700	12334213	INVDP	copyloss		C.murc_hap2_05	5498681	5499275	-	-	C.prem_hap2_05
C.murc_hap2_01	2813504	2814549	-	-	C.prem_hap2_01	2739488	2740530	DUP	copyloss													C.murc_hap2_03	37537731	37566146	-	-	-	-	-	NOTAL	-		C.murc_hap2_04	7730978	7735960	-	-	C.prem_hap2_04	15774749	15779762	INVTR	-		C.murc_hap2_05	5501950	5502720	-	-	C.prem_hap2_05
C.murc_hap2_01	2815208	2823788	-	-	C.prem_hap2_01	2740526	2749169	DUP	copyloss													C.murc_hap2_03	37566147	37566418	-	-	C.prem_hap2_03	36618892	36618621	INVDPAL	-		C.murc_hap2_04	7740289	7740938	TGTCACCGAAGAATCAGACACAGTCGCTTGTTTTTTGGGCCCCAAAAGTACTAACGTTTTCATGGGTTTTAATTTTTTTTTAAATTTTTCTAATGGTTAAAAATTAAAATAACGTTCTTAATAATAAACTAAAATAAGGTTGGTTCTGAAAAATCAAATGCTTCATAGTTCATATTATTCTAGTCTGTTTGATTATTTTTATTCCTAGTTCCGACTTGGTAAATTCTGTGTTTGTATTTCAAAATTTAATCTTTTCTATACCTCTCAAAATAAGTATTACGATTATATTGTACTGAGATTAAGAATAAGAATTCTATTAGAAACTCTTATATCAATTTGTGCAAGACTTGGGGAAAATTTATTTTTAAATATTTATGAAAAAAATCCACACAAAAGTAA…	T	C.prem_hap2_04	7581032	7581032	DEL	-		C.murc_hap2_05	5548293	5549068	-	-	C.prem_hap2_05
C.murc_hap2_01	2833325	2842181	-	-	C.prem_hap2_01	2742417	2748997	DUP	copyloss													C.murc_hap2_03	37566419	37568058	-	-	-	-	-	NOTAL	-		C.murc_hap2_04	7741163	7741165	-	-	C.prem_hap2_04	7581255	7581724	HDR	-		C.murc_hap2_05	5591375	5592919	-	-	C.prem_hap2_05
C.murc_hap2_01	2858882	2860896	-	-	C.prem_hap2_01	2749180	2751221	DUP	copyloss													C.murc_hap2_03	37568059	37568216	-	-	C.prem_hap2_03	12596336	12596179	INVDPAL	-		C.murc_hap2_04	7750085	7750085	t	tttctattagaatttgatatacatcataatgtggaatttagattccacaccaccaaagagtgatgattttcaattcctcctccattgaaagccaaaacatccaaaattaccccttcaatcttttattaacttgtttaatattatcaaattattattatttacaattttattttatcaatttaatattTTAGATAATTaatttcgtattagtaaaagttaaagcaattatttaactaatttaa	C.prem_hap2_04	7590593	7590834	INS	-		C.murc_hap2_05	5606598	5607367	-	-	C.prem_hap2_05
C.murc_hap2_01	2861754	2866911	-	-	C.prem_hap2_01	15831571	15836794	INVDP	copyloss													C.murc_hap2_03	37568217	37568288	-	-	-	-	-	NOTAL	-		C.murc_hap2_04	7830901	7830901	A	AAAACCAGCTACCTCATCAGCTAGAAATTCACTTTTCCAGCAGCCACTTATTAATGCCACAACAGAAAACATTTCACCAGAAAACCCCACAGCTATCAACCTCAATGTTCCTATCAATGAAGCGCAAACCAGTGATATCCTGATGAAACTTGTACCACCTGACCAATTACATACCCAGCCAAGTCTTATTCACTCTAATGCATCCCTATACGAAGACTTTGTAAATACCTTTGAAAAATCACCAACTTCCCACCAAAGGAGTACTCCCTGTAACAGTATTGCCACACAACAAGTGCATATTGAAGAAGGTGATAATGAAGATTTTAATTTGAGGCCCTGTTTCCCTTCTGATCAGCAGCAACAGACTTTCAATAGTTATGactctgatgactccctgta…	C.prem_hap2_04	7671714	7672176	INS	-		C.murc_hap2_05	5620222	5623202	-	-	C.prem_hap2_05
C.murc_hap2_01	2867566	2889920	-	-	C.prem_hap2_01	2704311	2729791	DUP	copyloss													C.murc_hap2_03	37568289	37568969	-	-	C.prem_hap2_03	6339844	6339164	INVDPAL	-		C.murc_hap2_04	7835784	7839057	-	-	C.prem_hap2_04	17571085	17574363	INVDP	copygain		C.murc_hap2_05	5628781	5629407	-	-	C.prem_hap2_05
C.murc_hap2_01	2869895	2870248	-	-	C.prem_hap2_01	3596677	3597029	DUP	copyloss													C.murc_hap2_03	37568970	37581318	-	-	-	-	-	NOTAL	-		C.murc_hap2_04	7839709	7844216	-	-	C.prem_hap2_04	9711080	9715637	DUP	copyloss		C.murc_hap2_05	5665704	5666573	-	-	C.prem_hap2_05
C.murc_hap2_01	2878196	2895358	-	-	C.prem_hap2_01	2709276	2735989	TRANS	-													C.murc_hap2_03	37581319	37581926	-	-	C.prem_hap2_03	8782213	8781582	INVDPAL	-		C.murc_hap2_04	7872625	7873978	-	-	C.prem_hap2_04	9362154	9363547	INVDP	copyloss		C.murc_hap2_05	5717621	5718610	-	-	C.prem_hap2_05
C.murc_hap2_01	2883363	2883363	T	Tgttgatgctgaaatctgctcgcctcttaaccgaccagattctttcaccaacgcttgtgttatctactgttgcttgttcactgggattggaatcgtcctcctttctctcaatagacctgcactcactaaaaatggatcagagacgccggtggttttgccggcgtaaaccctccgatgcctaagttagcataaggtgtttacgggaaaatagtgtaatttgaattccaggagtttattaaaaatttgtaaggaaatggcctggttgcaatttggcagcgttttccctctctcttttttttctatccctttcttcatcgatttcttcttcttttatagccgctgtccccacgtttccgtttgccattcatcccaccttttttgggtagtggcagcccctca…	C.prem_hap2_01	2714448	2725297	INS	-													C.murc_hap2_03	37581927	37585036	-	-	-	-	-	NOTAL	-		C.murc_hap2_04	7872626	7874537	-	-	C.prem_hap2_04	15855001	15856904	DUP	copyloss		C.murc_hap2_05	5726314	5726728	-	-	C.prem_hap2_05
C.murc_hap2_01	2883922	2884494	-	-	C.prem_hap2_01	2725861	2725924	HDR	-													C.murc_hap2_03	37585037	37585721	-	-	C.prem_hap2_03	20851022	20850323	INVDPAL	-		C.murc_hap2_04	7872626	7874747	-	-	C.prem_hap2_04	9367566	9369595	INVDP	copyloss		C.murc_hap2_05	5735155	5735667	-	-	C.prem_hap2_05
C.murc_hap2_01	2886259	2887843	-	-	C.prem_hap2_01	2727687	2727709	HDR	-													C.murc_hap2_03	37585722	37600779	-	-	-	-	-	NOTAL	-		C.murc_hap2_04	7876604	7876729	-	-	C.prem_hap2_04	8734662	8734787	DUP	copyloss		C.murc_hap2_05	5740859	5741581	-	-	C.prem_hap2_05
C.murc_hap2_01	2889909	2889920	-	-	C.prem_hap2_01	2729779	2730504	CPG	-													C.murc_hap2_03	37600780	37601137	-	-	C.prem_hap2_03	4108162	4107805	INVDPAL	-		C.murc_hap2_04	7876857	7879042	-	-	C.prem_hap2_04	16607849	16610025	DUP	copyloss		C.murc_hap2_05	5754405	5754734	-	-	C.prem_hap2_05
C.murc_hap2_01	2888304	2898741	-	-	C.prem_hap2_01	4050232	4060694	DUP	copygain													C.murc_hap2_03	37601138	37606633	-	-	-	-	-	NOTAL	-		C.murc_hap2_04	7878745	7880195	-	-	C.prem_hap2_04	9368150	9369595	INVDP	copyloss		C.murc_hap2_05	5754414	5755046	-	-	C.prem_hap2_05
C.murc_hap2_01	2921246	2921251	-	-	C.prem_hap2_01	2762195	2767335	CPG	-													C.murc_hap2_03	37606634	37611273	-	-	C.prem_hap2_03	36649508	36654170	DUPAL	-		C.murc_hap2_04	7882898	7882899	-	-	C.prem_hap2_04	7720831	7721204	HDR	-		C.murc_hap2_05	5757683	5758552	-	-	C.prem_hap2_05
C.murc_hap2_01	2997220	2998635	-	-	C.prem_hap2_01	10423788	10425199	INVDP	copygain													C.murc_hap2_03	37611274	37612405	-	-	-	-	-	NOTAL	-		C.murc_hap2_04	7904735	7906089	-	-	C.prem_hap2_04	6230394	6231750	DUP	copygain		C.murc_hap2_05	5762811	5763549	-	-	C.prem_hap2_05
C.murc_hap2_01	2997220	2998757	-	-	C.prem_hap2_01	10419308	10420842	INVDP	copygain													C.murc_hap2_03	37612406	37613771	-	-	C.prem_hap2_03	32197680	32199048	DUPAL	-		C.murc_hap2_04	7904735	7917221	-	-	C.prem_hap2_04	23025657	23038179	INVTR	-		C.murc_hap2_05	5763550	5764927	-	-	C.prem_hap2_05
C.murc_hap2_01	2997220	2998906	-	-	C.prem_hap2_01	10425336	10427011	INVDP	copygain													C.murc_hap2_03	37613772	37621035	-	-	-	-	-	NOTAL	-		C.murc_hap2_04	7923293	7923299	-	-	C.prem_hap2_04	7773599	7775671	CPG	-		C.murc_hap2_05	5764365	5764912	-	-	C.prem_hap2_05
C.murc_hap2_01	2997220	2998906	-	-	C.prem_hap2_01	10429087	10430757	INVDP	copygain													C.murc_hap2_03	37621036	37621651	-	-	C.prem_hap2_03	36005936	36006551	DUPAL	-		C.murc_hap2_04	7962702	7963593	-	-	C.prem_hap2_04	7815072	7815079	HDR	-		C.murc_hap2_05	5836814	5837633	-	-	C.prem_hap2_05
C.murc_hap2_01	3023704	3025136	-	-	C.prem_hap2_01	13692022	13693489	DUP	copyloss													C.murc_hap2_03	37621652	37630400	-	-	-	-	-	NOTAL	-		C.murc_hap2_04	7958013	7958418	-	-	C.prem_hap2_04	17552985	17553390	INVDP	copygain		C.murc_hap2_05	5843758	5844458	-	-	C.prem_hap2_05
C.murc_hap2_01	3032270	3033188	-	-	C.prem_hap2_01	2383121	2384039	DUP	copyloss													C.murc_hap2_03	37630401	37634807	-	-	C.prem_hap2_03	36649565	36653997	DUPAL	-		C.murc_hap2_04	7998466	7999750	-	-	C.prem_hap2_04	14744087	14745378	INVTR	-		C.murc_hap2_05	5858950	5859174	-	-	C.prem_hap2_05
C.murc_hap2_01	3054135	3059222	-	-	C.prem_hap2_01	9429439	9434527	DUP	copyloss													C.murc_hap2_03	37634808	37644518	-	-	-	-	-	NOTAL	-		C.murc_hap2_04	7999771	8000164	-	-	C.prem_hap2_04	8122715	8123107	DUP	copyloss		C.murc_hap2_05	5861713	5862053	-	-	C.prem_hap2_05
C.murc_hap2_01	3059224	3064460	-	-	C.prem_hap2_01	9429439	9434675	INVDP	copyloss													C.murc_hap2_03	37644519	37649221	-	-	C.prem_hap2_03	36649508	36654216	DUPAL	-		C.murc_hap2_04	8000157	8001729	-	-	C.prem_hap2_04	13267022	13268594	DUP	copyloss		C.murc_hap2_05	5879997	5880565	-	-	C.prem_hap2_05
C.murc_hap2_01	3065382	3069179	-	-	C.prem_hap2_01	3850776	3854592	INVDP	copyloss													C.murc_hap2_03	37649222	37657687	-	-	-	-	-	NOTAL	-		C.murc_hap2_04	8005086	8006510	-	-	C.prem_hap2_04	2100487	2101920	DUP	copyloss		C.murc_hap2_05	5895736	5896118	-	-	C.prem_hap2_05
C.murc_hap2_01	3075261	3085122	-	-	C.prem_hap2_01	2932752	2942615	INVDP	copyloss													C.murc_hap2_03	37657688	37660066	-	-	C.prem_hap2_03	31780277	31782693	DUPAL	-		C.murc_hap2_04	8047460	8056475	-	-	C.prem_hap2_04	15086525	15095539	INVDP	copyloss		C.murc_hap2_05	5917575	5918047	-	-	C.prem_hap2_05
C.murc_hap2_01	3098675	3099369	-	-	C.prem_hap2_01	18984130	18984819	DUP	copyloss													C.murc_hap2_03	37660067	37670371	-	-	-	-	-	NOTAL	-		C.murc_hap2_04	8056566	8065584	-	-	C.prem_hap2_04	15086525	15095539	INVDP	copyloss		C.murc_hap2_05	5918569	5918712	-	-	C.prem_hap2_05
C.murc_hap2_01	3118171	3118930	-	-	C.prem_hap2_01	24134673	24135433	DUP	copyloss													C.murc_hap2_03	37670372	37674840	-	-	C.prem_hap2_03	36742077	36746558	DUPAL	-		C.murc_hap2_04	8065360	8066851	-	-	C.prem_hap2_04	20931149	20932642	INVDP	copyloss		C.murc_hap2_05	5978817	5979020	-	-	C.prem_hap2_05
C.murc_hap2_01	3120342	3120472	-	-	C.prem_hap2_01	2880494	2880624	DUP	copyloss													C.murc_hap2_03	37674841	37676319	-	-	-	-	-	NOTAL	-		C.murc_hap2_04	8066289	8071705	-	-	C.prem_hap2_04	13768376	13773791	DUP	copyloss		C.murc_hap2_05	5990828	5992370	-	-	C.prem_hap2_05
C.murc_hap2_01	3120765	3121461	-	-	C.prem_hap2_01	15472781	15473492	INVDP	copygain													C.murc_hap2_03	37676320	37679903	-	-	C.prem_hap2_03	17815584	17819294	DUPAL	-		C.murc_hap2_04	8069489	8075145	-	-	C.prem_hap2_04	15191786	15197416	INVDP	copyloss		C.murc_hap2_05	5994537	5994887	-	-	C.prem_hap2_05
C.murc_hap2_01	3165224	3172076	-	-	C.prem_hap2_01	8362639	8369471	INVTR	-													C.murc_hap2_03	37679904	37680048	-	-	-	-	-	NOTAL	-		C.murc_hap2_04	8074469	8075940	-	-	C.prem_hap2_04	20931149	20932642	INVDP	copyloss		C.murc_hap2_05	6004888	6005206	-	-	C.prem_hap2_05
C.murc_hap2_01	3176365	3179740	-	-	C.prem_hap2_01	2938365	2940052	CPL	-													C.murc_hap2_03	37680049	37680273	-	-	C.prem_hap2_03	18125341	18125565	DUPAL	-		C.murc_hap2_04	8138193	8138347	-	-	C.prem_hap2_04	7977708	7978014	CPG	-		C.murc_hap2_05	6012540	6012692	-	-	C.prem_hap2_05
C.murc_hap2_01	3229910	3230849	-	-	C.prem_hap2_01	2990391	2991086	TDM	-													C.murc_hap2_03	37680274	37683246	-	-	-	-	-	NOTAL	-		C.murc_hap2_04	8077050	8078023	-	-	C.prem_hap2_04	22065017	22066002	INVDP	copygain		C.murc_hap2_05	6025037	6025693	-	-	C.prem_hap2_05
C.murc_hap2_01	3210666	3213564	-	-	C.prem_hap2_01	6341946	6344857	DUP	copygain													C.murc_hap2_03	37683247	37683673	-	-	C.prem_hap2_03	37609315	37609741	DUPAL	-		C.murc_hap2_04	8208327	8208763	-	-	C.prem_hap2_04	6620930	6621376	INVDP	copygain		C.murc_hap2_05	6025693	6028821	-	-	C.prem_hap2_05
C.murc_hap2_01	3228210	3229080	-	-	C.prem_hap2_01	21239799	21240674	DUP	copygain													C.murc_hap2_03	37683674	37685041	-	-	-	-	-	NOTAL	-		C.murc_hap2_04	8250342	8250806	-	-	C.prem_hap2_04	17730521	17730984	TRANS	-		C.murc_hap2_05	6047400	6047517	-	-	C.prem_hap2_05
C.murc_hap2_01	3274618	3275603	-	-	C.prem_hap2_01	3674705	3675690	INVDP	copyloss													C.murc_hap2_03	37685042	37686065	-	-	C.prem_hap2_03	24251600	24252615	DUPAL	-		C.murc_hap2_04	8259313	8259318	-	-	C.prem_hap2_04	8099184	8105634	CPG	-		C.murc_hap2_05	6049457	6049933	-	-	C.prem_hap2_05
C.murc_hap2_01	3279600	3279600	T	Tacaatctttgtctttagaccaacaagagtttagtctattagtacatagcgttgttagatagaataaggctattgcttgagagactgaagtgacaagcattgacttaaattctagtaataaatcctaactatgtacgtagcattactcataattatgaatttctttagtttatgtatttcatcaattgattattccgggcaaacaaattagtttaaaatactttaattcctcttacaatagtgaacatagtgtgcttgattttatctttttacagccaatgccataaatggaattctcactaaaaaaggttaggtacagaaagaagataagcatttaaaatttagattttgaaatatctgaatattagatatcaaaattaattatcattaatggcaata…	C.prem_hap2_01	3044520	3045180	INS	-													C.murc_hap2_03	37686066	37692588	-	-	-	-	-	NOTAL	-		C.murc_hap2_04	8305813	8306369	-	-	C.prem_hap2_04	8161019	8161028	CPL	-		C.murc_hap2_05	6083966	6084595	-	-	C.prem_hap2_05
C.murc_hap2_01	3281653	3281669	-	-	C.prem_hap2_01	3047236	3053229	CPG	-													C.murc_hap2_03	37692589	37693035	-	-	C.prem_hap2_03	11385781	11385335	INVDPAL	-		C.murc_hap2_04	8309839	8310259	-	-	C.prem_hap2_04	9934186	9934606	DUP	copyloss		C.murc_hap2_05	6084765	6085822	-	-	C.prem_hap2_05
C.murc_hap2_01	3282080	3282087	-	-	C.prem_hap2_01	3053638	3059018	CPG	-													C.murc_hap2_03	37693036	37709196	-	-	-	-	-	NOTAL	-		C.murc_hap2_04	8320714	8321499	-	-	C.prem_hap2_04	6323144	6323916	INVTR	-		C.murc_hap2_05	6090098	6090966	-	-	C.prem_hap2_05
C.murc_hap2_01	3284208	3286756	-	-	C.prem_hap2_01	1329877	1332417	DUP	copyloss													C.murc_hap2_03	37709197	37715517	-	-	C.prem_hap2_03	20352185	20358294	DUPAL	-		C.murc_hap2_04	8332785	8334070	-	-	C.prem_hap2_04	8186783	8187032	HDR	-		C.murc_hap2_05	6103581	6108612	-	-	C.prem_hap2_05
C.murc_hap2_01	3301816	3302801	-	-	C.prem_hap2_01	9615696	9616683	INVDP	copygain													C.murc_hap2_03	37715518	37726706	-	-	-	-	-	NOTAL	-		C.murc_hap2_04	8335717	8337059	GCAAAGTGACAATAATATATAGAGTGAAACTACTAACGTAACACCACCAAACCAGCGAGCAAAGGTAACAACAATTGAAATCAACACCACCAAACCAGCAAAATACAAAATTAGCCTCaaaacaaaacacaaacaaccaatactacaaaaacaacaagatttagaaataaactaaaaacaaCTAAACACGAACTCGGCAGACATAAATTCATTCCAGTTCAATTTAGTGTGCTATAGATCAAAAGCTAGTAAGATAAAGAATAAAGATTAAAACTGAACACAAAATAAGTAACATGAAGCAATAATAGTTAAATTAAACCAAACTAACAATCATGTAACCTTAAGAAAATAAACTCAACAATGAACAGCAGCAATAACCAAATCAGTTATCCATGAGTA…	G	C.prem_hap2_04	8188657	8188657	DEL	-		C.murc_hap2_05	6138089	6140013	-	-	C.prem_hap2_05
C.murc_hap2_01	3311141	3311588	-	-	C.prem_hap2_01	3087491	3088175	TDM	-													C.murc_hap2_03	37726707	37731482	-	-	C.prem_hap2_03	36649508	36654287	DUPAL	-		C.murc_hap2_04	8344263	8345725	ggctgttggtgagttttcaatcaattgctattgatgccaatgtgcaagtatacacaataagtaataaagtgatgaatattcaagatcgtctccacaggaattgatgttactagaaatgctacagcaatcacaatagtgcaatatacttttaatttaaaatgaacaaatgtaaagttaattactaccgaaattgataattgtaagaaaataaaacgaatgaatgcaataatgaaataaattaattaaattgcgtagaagaatcaaatgagaataaagtagttgaatgatcaaactctcttcatgggttgactgtttttcatcaaatgaacaccagttgctacaacaatttctacagcacttggcagaattattttgcatcctcagctatcgcgtgttgga…	g	C.prem_hap2_04	8195914	8195914	DEL	-		C.murc_hap2_05	6144371	6144993	-	-	C.prem_hap2_05
C.murc_hap2_01	3346450	3351529	-	-	C.prem_hap2_01	3122884	3123383	CPL	-													C.murc_hap2_03	37731483	37740720	-	-	-	-	-	NOTAL	-		C.murc_hap2_04	8348373	8351596	TCACTACAACAAATACCACcttttgtagcattttacggtagcattttcttttaaacgttactaaatataatgctattgtagcattttatacaagaaagctacaattagtcattgaataatattatttattttttaattgtatttcacatttaatttgtagcactttctaaatgctatatttaatttttaatatcgtagcacttagaaatgctacaaaacaatgttacattaaataatatctaaTAtagtagcatatttatatgtgctacatataatattgaataatatagcattataaaaatggtacaagttaacaacaattttgtggcaccagaaaaatgctacgaaaaggtaaaaatACTCCCGCGGGAAAATTTTGTCTACCGCCAAACATTTAGA…	T	C.prem_hap2_04	8198590	8198590	DEL	-		C.murc_hap2_05	6174863	6175104	-	-	C.prem_hap2_05
C.murc_hap2_01	3311260	3311577	-	-	C.prem_hap2_01	14563971	14564288	DUP	copygain													C.murc_hap2_03	37740721	37741089	-	-	C.prem_hap2_03	10616931	10616558	INVDPAL	-		C.murc_hap2_04	8360046	8360385	-	-	C.prem_hap2_04	6978348	6978687	INVDP	copyloss		C.murc_hap2_05	6207866	6208815	-	-	C.prem_hap2_05
C.murc_hap2_01	3313882	3319697	-	-	C.prem_hap2_01	14554479	14560216	INVDP	copygain													C.murc_hap2_03	37741090	37741230	-	-	-	-	-	NOTAL	-		C.murc_hap2_04	8365169	8365612	-	-	C.prem_hap2_04	6296151	6296594	DUP	copygain		C.murc_hap2_05	6208712	6208941	-	-	C.prem_hap2_05
C.murc_hap2_01	3352934	3357839	-	-	C.prem_hap2_01	11868387	11873309	DUP	copyloss													C.murc_hap2_03	37741231	37745905	-	-	C.prem_hap2_03	19745009	19749680	DUPAL	-		C.murc_hap2_04	8377734	8390231	-	-	C.prem_hap2_04	485601	498152	INVDP	copyloss		C.murc_hap2_05	6214480	6215139	-	-	C.prem_hap2_05
C.murc_hap2_01	3378167	3378645	atgaaagaaacttagttctatattgtttggcaagcaagaaagtaaaagaaaatgaaagagaactctaaagaacctttttattatactccgatatatcaacttaatgaatactgattgacatttatactaagctacaatcttcactacacacacgagtttgttacatcacataaccatttgctgcataactaactttacacatcagctcaaccagctaactaactttgacaggccagctcagtgagttgatctgctacaaccagctacacagcaacagcatgctctGCTCCAGCTATACAGCAACATCAtgctctgctctgctccagctttatccgctctgctctgctctgctccagctatgacaggtcagctcagtgagttgatctgctacaaccagct…	a	C.prem_hap2_01	3145166	3145166	DEL	-													C.murc_hap2_03	37745906	37746707	-	-	-	-	-	NOTAL	-		C.murc_hap2_04	8396415	8397801	-	-	C.prem_hap2_04	16509197	16510571	INVDP	copyloss		C.murc_hap2_05	6266707	6267247	-	-	C.prem_hap2_05
C.murc_hap2_01	3364068	3365151	-	-	C.prem_hap2_01	3082578	3083657	DUP	copygain													C.murc_hap2_03	37746708	37747731	-	-	C.prem_hap2_03	24251600	24252615	DUPAL	-		C.murc_hap2_04	8396416	8409007	-	-	C.prem_hap2_04	16035130	16047675	INVDP	copyloss		C.murc_hap2_05	6277761	6278744	-	-	C.prem_hap2_05
C.murc_hap2_01	3391448	3392846	-	-	C.prem_hap2_01	6147571	6148958	DUP	copyloss													C.murc_hap2_03	37747732	37750424	-	-	-	-	-	NOTAL	-		C.murc_hap2_04	8584587	8588720	-	-	C.prem_hap2_04	10737211	10741339	DUP	copyloss		C.murc_hap2_05	6296249	6296977	-	-	C.prem_hap2_05
C.murc_hap2_01	3392020	3392621	-	-	C.prem_hap2_01	15907427	15908028	DUP	copyloss													C.murc_hap2_03	37750425	37750642	-	-	C.prem_hap2_03	10710322	10710539	DUPAL	-		C.murc_hap2_04	8588720	8589803	-	-	C.prem_hap2_04	10865931	10867012	INVDP	copyloss		C.murc_hap2_05	6337793	6340940	-	-	C.prem_hap2_05
C.murc_hap2_01	3417904	3418140	-	-	C.prem_hap2_01	5765190	5765426	DUP	copygain													C.murc_hap2_03	37750643	37754515	-	-	-	-	-	NOTAL	-		C.murc_hap2_04	8589804	8589961	-	-	C.prem_hap2_04	7817993	7818150	INVDP	copyloss		C.murc_hap2_05	6362092	6362820	-	-	C.prem_hap2_05
C.murc_hap2_01	3455283	3456013	-	-	C.prem_hap2_01	3221809	3222170	CPL	-													C.murc_hap2_03	37754516	37754962	-	-	C.prem_hap2_03	11385781	11385335	INVDPAL	-		C.murc_hap2_04	8589962	8590578	-	-	C.prem_hap2_04	9029404	9030022	INVTR	-		C.murc_hap2_05	6364203	6364525	-	-	C.prem_hap2_05
C.murc_hap2_01	3486792	3486918	ACTGCGTCCAGATTAAATATAAGAAATCAAACCCATAAGAAGAAATGTGTGGAGCAAGTTGCGGAAGATAAACATCTACCATAGCAAAGACTTGGTGGAACTTATTAGGCTATCAAATATGACTAAA	A	C.prem_hap2_01	3252992	3252992	DEL	-													C.murc_hap2_03	37754963	37789524	-	-	-	-	-	NOTAL	-		C.murc_hap2_04	8590583	8599767	-	-	C.prem_hap2_04	13488339	13497567	DUP	copyloss		C.murc_hap2_05	6404741	6406090	-	-	C.prem_hap2_05
C.murc_hap2_01	3549437	3550984	-	-	C.prem_hap2_01	5682082	5683630	TRANS	-													C.murc_hap2_03	37789525	37794354	-	-	C.prem_hap2_03	36649508	36654369	DUPAL	-		C.murc_hap2_04	8596087	8602805	-	-	C.prem_hap2_04	20573305	20580070	INVDP	copyloss		C.murc_hap2_05	6421609	6422982	-	-	C.prem_hap2_05
C.murc_hap2_01	3562240	3574653	-	-	C.prem_hap2_01	10731088	10743510	INVTR	-													C.murc_hap2_03	37794355	37795910	-	-	-	-	-	NOTAL	-		C.murc_hap2_04	8602806	8605561	-	-	C.prem_hap2_04	3787284	3790051	INVDP	copyloss		C.murc_hap2_05	6423279	6423700	-	-	C.prem_hap2_05
C.murc_hap2_01	3669608	3670164	-	-	C.prem_hap2_01	3421497	3421774	CPL	-													C.murc_hap2_03	37795911	37797002	-	-	C.prem_hap2_03	35273825	35272733	INVDPAL	-		C.murc_hap2_04	8603438	8607099	-	-	C.prem_hap2_04	14921242	14924945	INVDP	copyloss		C.murc_hap2_05	6432046	6432267	-	-	C.prem_hap2_05
C.murc_hap2_01	3653604	3658393	-	-	C.prem_hap2_01	6342916	6347673	INVDP	copygain													C.murc_hap2_03	37797003	37800129	-	-	-	-	-	NOTAL	-		C.murc_hap2_04	8607154	8609091	-	-	C.prem_hap2_04	14335617	14337552	TRANS	-		C.murc_hap2_05	6438206	6439051	-	-	C.prem_hap2_05
C.murc_hap2_01	3660344	3660964	-	-	C.prem_hap2_01	18988221	18988842	DUP	copygain													C.murc_hap2_03	37800130	37800605	-	-	C.prem_hap2_03	28667803	28667328	INVDPAL	-		C.murc_hap2_04	8608527	8614118	-	-	C.prem_hap2_04	14328547	14334138	DUP	copyloss		C.murc_hap2_05	6494431	6499907	-	-	C.prem_hap2_05
C.murc_hap2_01	3701566	3701943	-	-	C.prem_hap2_01	22223631	22224008	DUP	copygain													C.murc_hap2_03	37800605	37806544	-	-	C.prem_hap2_03	22750229	22744259	INVDPAL	-		C.murc_hap2_04	8610120	8610428	-	-	C.prem_hap2_04	5290321	5290629	DUP	copygain		C.murc_hap2_05	6494568	6498484	-	-	C.prem_hap2_05
C.murc_hap2_01	3732366	3732552	-	-	C.prem_hap2_01	1806072	1806258	INVDP	copyloss													C.murc_hap2_03	37806545	37811983	-	-	-	-	-	NOTAL	-		C.murc_hap2_04	8614859	8615504	-	-	C.prem_hap2_04	14919855	14920501	INVDP	copyloss		C.murc_hap2_05	6495055	6498112	-	-	C.prem_hap2_05
C.murc_hap2_01	3732597	3736021	-	-	C.prem_hap2_01	11674054	11677458	DUP	copyloss													C.murc_hap2_03	37811984	37813007	-	-	C.prem_hap2_03	24251600	24252615	DUPAL	-		C.murc_hap2_04	8619721	8620384	-	-	C.prem_hap2_04	22829212	22829876	INVDP	copyloss		C.murc_hap2_05	6495633	6499414	-	-	C.prem_hap2_05
C.murc_hap2_01	3736021	3739266	-	-	C.prem_hap2_01	2408775	2412009	DUP	copyloss													C.murc_hap2_03	37813008	37820283	-	-	-	-	-	NOTAL	-		C.murc_hap2_04	8620642	8626196	-	-	C.prem_hap2_04	22397597	22403071	DUP	copyloss		C.murc_hap2_05	6508659	6508973	-	-	C.prem_hap2_05
C.murc_hap2_01	3739265	3742428	-	-	C.prem_hap2_01	7004566	7007708	INVDP	copyloss													C.murc_hap2_03	37820284	37823009	-	-	C.prem_hap2_03	10592614	10589891	INVDPAL	-		C.murc_hap2_04	8650048	8655332	-	-	C.prem_hap2_04	6005092	6010381	INVDP	copyloss		C.murc_hap2_05	6544329	6544697	-	-	C.prem_hap2_05
C.murc_hap2_01	3742537	3742986	-	-	C.prem_hap2_01	9739380	9739835	INVDP	copyloss													C.murc_hap2_03	37823010	37825283	-	-	-	-	-	NOTAL	-		C.murc_hap2_04	8655327	8655643	-	-	C.prem_hap2_04	17954903	17955219	INVDP	copyloss		C.murc_hap2_05	6569312	6570070	-	-	C.prem_hap2_05
C.murc_hap2_01	3754651	3754659	-	-	C.prem_hap2_01	3505306	3507319	CPG	-													C.murc_hap2_03	37825284	37830714	-	-	C.prem_hap2_03	194700	200182	DUPAL	-		C.murc_hap2_04	8656090	8658209	-	-	C.prem_hap2_04	8481115	8483237	INVDP	copyloss		C.murc_hap2_05	6570423	6570840	-	-	C.prem_hap2_05
C.murc_hap2_01	3785123	3785140	-	-	C.prem_hap2_01	3537988	3539148	CPG	-													C.murc_hap2_03	37830715	37833320	-	-	-	-	-	NOTAL	-		C.murc_hap2_04	8658807	8659365	-	-	C.prem_hap2_04	5253050	5253606	INVTR	-		C.murc_hap2_05	6571602	6572589	-	-	C.prem_hap2_05
C.murc_hap2_01	3827170	3850124	-	-	C.prem_hap2_01	12496271	12507750	TRANS	-													C.murc_hap2_03	37833321	37836496	-	-	C.prem_hap2_03	22363377	22366536	DUPAL	-		C.murc_hap2_04	8671838	8674422	-	-	C.prem_hap2_04	11391079	11393659	DUP	copyloss		C.murc_hap2_05	6618492	6619340	-	-	C.prem_hap2_05
C.murc_hap2_01	3831286	3842850	-	-	C.prem_hap2_01	12500377	12500488	CPL	-													C.murc_hap2_03	37836497	37836638	-	-	-	-	-	NOTAL	-		C.murc_hap2_04	8673464	8675056	-	-	C.prem_hap2_04	12359006	12360593	DUP	copyloss		C.murc_hap2_05	6651393	6651535	-	-	C.prem_hap2_05
C.murc_hap2_01	3830681	3838063	-	-	C.prem_hap2_01	781375	788759	DUP	copygain													C.murc_hap2_03	37836639	37837244	-	-	C.prem_hap2_03	17686256	17685642	INVDPAL	-		C.murc_hap2_04	8677141	8677870	-	-	C.prem_hap2_04	12363094	12363829	DUP	copyloss		C.murc_hap2_05	6653043	6653774	-	-	C.prem_hap2_05
C.murc_hap2_01	3839218	3850130	-	-	C.prem_hap2_01	3584497	3584508	CPL	-													C.murc_hap2_03	37837245	37847230	-	-	-	-	-	NOTAL	-		C.murc_hap2_04	8699686	8701071	-	-	C.prem_hap2_04	5401405	5402767	DUP	copyloss		C.murc_hap2_05	6654548	6655352	-	-	C.prem_hap2_05
C.murc_hap2_01	3851911	3851911	C	Ctgttggaaattttcaatataattgtgtcttatggtaaagacatgtcctattaattgtgccttatagaaaatgtaccttttactaaagacttgtctaattaaatgatgtcttgttgtaaggacatgtccatttaattgtgtcttgtagaaaaggtatcattttactaaatgatataacttttcatggcaacatttcacttagagatgcatcatttcatggtgacatttcatttgaaatggtgatggttcaatttagaccattgattaaaatcaaatctagatccaatggccatgaatgaaggggtatcatgaaaaatgataacccaaatgagggggcacaagtatatctataaataggggtcatgtttaagccatttagacatgaaatgaatgatccta…	C.prem_hap2_01	3586297	3587119	INS	-													C.murc_hap2_03	37847231	37847403	-	-	C.prem_hap2_03	9209361	9209530	DUPAL	-		C.murc_hap2_04	8703565	8704548	-	-	C.prem_hap2_04	11474965	11475948	INVDP	copyloss		C.murc_hap2_05	6671361	6671503	-	-	C.prem_hap2_05
C.murc_hap2_01	3902264	3905821	-	-	C.prem_hap2_01	11376361	11379989	DUP	copyloss													C.murc_hap2_03	37847404	37851573	-	-	-	-	-	NOTAL	-		C.murc_hap2_04	8707223	8714762	-	-	C.prem_hap2_04	26064499	26072172	INVDP	copyloss		C.murc_hap2_05	6698443	6698742	-	-	C.prem_hap2_05
C.murc_hap2_01	3919120	3919944	-	-	C.prem_hap2_01	11216138	11216982	DUP	copygain													C.murc_hap2_03	37851574	37856033	-	-	C.prem_hap2_03	36649508	36653997	DUPAL	-		C.murc_hap2_04	8709655	8716587	-	-	C.prem_hap2_04	12590448	12597411	DUP	copyloss		C.murc_hap2_05	6742025	6743007	-	-	C.prem_hap2_05
C.murc_hap2_01	3951517	3952182	-	-	C.prem_hap2_01	3560107	3560774	TRANS	-													C.murc_hap2_03	37856034	37888328	-	-	-	-	-	NOTAL	-		C.murc_hap2_04	8716605	8718537	-	-	C.prem_hap2_04	13839937	13841921	DUP	copyloss		C.murc_hap2_05	6744998	6746241	-	-	C.prem_hap2_05
C.murc_hap2_01	3952700	3952851	-	-	C.prem_hap2_01	25516236	25516387	DUP	copyloss													C.murc_hap2_03	37888329	37889873	-	-	C.prem_hap2_03	18520712	18522256	DUPAL	-		C.murc_hap2_04	8718563	8719104	-	-	C.prem_hap2_04	14879290	14879831	DUP	copyloss		C.murc_hap2_05	6746242	6747598	-	-	C.prem_hap2_05
C.murc_hap2_01	3968343	3968988	-	-	C.prem_hap2_01	3706073	3706078	CPL	-													C.murc_hap2_03	37889874	37891081	-	-	-	-	-	NOTAL	-		C.murc_hap2_04	8719266	8719970	-	-	C.prem_hap2_04	12330747	12331451	INVDP	copyloss		C.murc_hap2_05	6747599	6749681	-	-	C.prem_hap2_05
C.murc_hap2_01	3973633	3973642	-	-	C.prem_hap2_01	3710747	3711832	CPG	-													C.murc_hap2_03	37891082	37891968	-	-	C.prem_hap2_03	26429388	26430268	DUPAL	-		C.murc_hap2_04	8720276	8720793	-	-	C.prem_hap2_04	2393097	2393593	INVDP	copyloss		C.murc_hap2_05	6747773	6748845	-	-	C.prem_hap2_05
C.murc_hap2_01	4077043	4079557	-	-	C.prem_hap2_01	11650337	11652957	DUP	copyloss													C.murc_hap2_03	37891969	37897116	-	-	-	-	-	NOTAL	-		C.murc_hap2_04	8720937	8723834	-	-	C.prem_hap2_04	2054291	2057474	INVDP	copyloss		C.murc_hap2_05	6752345	6753678	-	-	C.prem_hap2_05
C.murc_hap2_01	4082195	4087070	-	-	C.prem_hap2_01	699790	704621	TRANS	-													C.murc_hap2_03	37897117	37897766	-	-	C.prem_hap2_03	15119766	15120412	DUPAL	-		C.murc_hap2_04	8728647	8729303	-	-	C.prem_hap2_04	12370546	12371194	INVDP	copyloss		C.murc_hap2_05	6815196	6816802	-	-	C.prem_hap2_05
C.murc_hap2_01	4089693	4092859	-	-	C.prem_hap2_01	14867421	14870231	DUP	copygain													C.murc_hap2_03	37897767	37897857	-	-	-	-	-	NOTAL	-		C.murc_hap2_04	8733941	8744445	-	-	C.prem_hap2_04	8463763	8470919	INVDP	copyloss		C.murc_hap2_05	6822208	6822478	-	-	C.prem_hap2_05
C.murc_hap2_01	4098067	4098702	ATGCCAAAACACTCGGCTCATCCAATGGCTTTTCAATTTGTAGCCATTCTAATCCTACAAGTCGTCGACATTTGCGTCACTGGACTTGGACCAAACTGACACATTAAAGTCTCGAATTTACCGTGACAAATTGGACCATGCATGCTCTTTTTTTTTGGGGGGGGGGGGGTGTcatgacttttgtttgcatttatatttcatgcaagaaagtcaacagtgttatgcaagcattaatactcatGTAAATAATTTTTCAAAAAATTAGTTAAGGCGTTGGCATTATTTTGCTTGATAAATCGGCTGGTTTGCTTTTTGTCTCGATGCTAAAATGTGCCGCCACGTGTGGCACCATTCAATTCACATTCTCAACAGACGCAATGATTTTTTTTTTTAAAGTAC…	A	C.prem_hap2_01	3831650	3831650	DEL	-													C.murc_hap2_03	37897858	37898015	-	-	C.prem_hap2_03	12657073	12657230	DUPAL	-		C.murc_hap2_04	8748187	8751780	-	-	C.prem_hap2_04	14919855	14923465	DUP	copyloss		C.murc_hap2_05	6846199	6846815	-	-	C.prem_hap2_05
C.murc_hap2_01	4111066	4112408	-	-	C.prem_hap2_01	3843816	3844497	HDR	-													C.murc_hap2_03	37898016	37901505	-	-	-	-	-	NOTAL	-		C.murc_hap2_04	8751784	8752681	-	-	C.prem_hap2_04	6984026	6984926	INVDP	copyloss		C.murc_hap2_05	6847061	7309382	-	-	C.prem_hap2_05
C.murc_hap2_01	4113505	4113506	-	-	C.prem_hap2_01	3845607	3846361	HDR	-													C.murc_hap2_03	37901506	37906051	-	-	C.prem_hap2_03	14066962	14071501	DUPAL	-		C.murc_hap2_04	8755052	8757994	-	-	C.prem_hap2_04	11390744	11393704	INVDP	copyloss		C.murc_hap2_05	6847684	7308720	-	-	C.prem_hap2_05
C.murc_hap2_01	4118126	4118135	-	-	C.prem_hap2_01	3856825	3857000	CPG	-													C.murc_hap2_03	37906052	37934803	-	-	-	-	-	NOTAL	-		C.murc_hap2_04	8758553	8759664	-	-	C.prem_hap2_04	26062434	26063543	DUP	copyloss		C.murc_hap2_05	6848170	6848691	-	-	C.prem_hap2_05
C.murc_hap2_01	4137701	4138904	-	-	C.prem_hap2_01	16368122	16369327	DUP	copyloss													C.murc_hap2_03	37934804	37935596	-	-	C.prem_hap2_03	20147857	20148654	DUPAL	-		C.murc_hap2_04	8759995	8761367	-	-	C.prem_hap2_04	17563927	17565300	INVTR	-		C.murc_hap2_05	6893840	6894807	-	-	C.prem_hap2_05
C.murc_hap2_01	4138571	4143479	-	-	C.prem_hap2_01	21815776	21820342	DUP	copyloss													C.murc_hap2_03	37935593	37935910	-	-	C.prem_hap2_03	35886356	35886673	DUPAL	-		C.murc_hap2_04	8761377	8768741	-	-	C.prem_hap2_04	29469695	29477029	INVDP	copyloss		C.murc_hap2_05	7041658	7042317	-	-	C.prem_hap2_05
C.murc_hap2_01	4143315	4144518	-	-	C.prem_hap2_01	16368122	16369327	DUP	copyloss													C.murc_hap2_03	37935911	37941345	-	-	-	-	-	NOTAL	-		C.murc_hap2_04	8779295	8779446	-	-	C.prem_hap2_04	7579937	7580089	TRANS	-		C.murc_hap2_05	7309385	7310035	-	-	C.prem_hap2_05
C.murc_hap2_01	4144185	4149093	-	-	C.prem_hap2_01	21815776	21820342	DUP	copyloss													C.murc_hap2_03	37941346	37947606	-	-	C.prem_hap2_03	27008007	27014266	DUPAL	-		C.murc_hap2_04	8781042	8781657	-	-	C.prem_hap2_04	21542174	21542782	DUP	copyloss		C.murc_hap2_05	7331792	7332290	-	-	C.prem_hap2_05
C.murc_hap2_01	4149009	4149477	-	-	C.prem_hap2_01	13046866	13047332	INVDP	copyloss													C.murc_hap2_03	37947607	37957936	-	-	-	-	-	NOTAL	-		C.murc_hap2_04	8797426	8798735	-	-	C.prem_hap2_04	8465184	8466159	TDM	-		C.murc_hap2_05	7333823	7334170	-	-	C.prem_hap2_05
C.murc_hap2_01	4149799	4150147	-	-	C.prem_hap2_01	10275256	10275602	DUP	copyloss													C.murc_hap2_03	37957937	37962714	-	-	C.prem_hap2_03	11043518	11038728	INVDPAL	-		C.murc_hap2_04	8815960	8815962	-	-	C.prem_hap2_04	8483281	8483681	HDR	-		C.murc_hap2_05	7334171	7334808	-	-	C.prem_hap2_05
C.murc_hap2_01	4159338	4159488	-	-	C.prem_hap2_01	3885494	3885505	CPL	-													C.murc_hap2_03	37962715	37979925	-	-	-	-	-	NOTAL	-		C.murc_hap2_04	8803962	8807208	-	-	C.prem_hap2_04	8427130	8430398	INVDP	copygain		C.murc_hap2_05	7382346	7384530	-	-	C.prem_hap2_05
C.murc_hap2_01	4180692	4181565	-	-	C.prem_hap2_01	23360666	23361528	INVDP	copyloss													C.murc_hap2_03	37979926	37980545	-	-	C.prem_hap2_03	19679244	19678625	INVDPAL	-		C.murc_hap2_04	8819478	8820482	-	-	C.prem_hap2_04	5868784	5869806	INVDP	copyloss		C.murc_hap2_05	7384526	7385226	-	-	C.prem_hap2_05
C.murc_hap2_01	4218883	4221528	-	-	C.prem_hap2_01	3942100	3944743	DUP	copyloss													C.murc_hap2_03	37980546	37988405	-	-	-	-	-	NOTAL	-		C.murc_hap2_04	8860288	8860472	-	-	C.prem_hap2_04	6308792	6308976	INVDP	copygain		C.murc_hap2_05	7385227	7395351	-	-	C.prem_hap2_05
C.murc_hap2_01	4268286	4271402	tcgatctttgccttcagtatatctcctcatccatcagtaaatcttcaatttgcttttctatgttttggatcttatttccttcttcatactagacgtggttgtatttcatctccataagatatttcttcagttgctccaactttagcttcatatccccaaacttctgtctggtccagctcagtaactaaaccatggaactctttgttgcctttttaaaacactgaacaggatcattctttgcccagcagcccagcctttcccactcttcttgtacaatacgcttgcaatcgtcataagggctctacaagtcctcatagtgaattctactgctgcttcttcgctgatagtttacccctctatttctttcttgcatcttgagcatgactagactgtaatcag…	t	C.prem_hap2_01	3968130	3968130	DEL	-													C.murc_hap2_03	37988406	37988971	-	-	C.prem_hap2_03	6944798	6945364	DUPAL	-		C.murc_hap2_04	8862212	8874677	-	-	C.prem_hap2_04	16072999	16085490	INVTR	-		C.murc_hap2_05	7388196	7397563	-	-	C.prem_hap2_05
C.murc_hap2_01	4264304	4265579	-	-	C.prem_hap2_01	11231861	11233132	INVDP	copygain													C.murc_hap2_03	37988972	37995942	-	-	-	-	-	NOTAL	-		C.murc_hap2_04	8875282	8876310	-	-	C.prem_hap2_04	8534980	8535617	TDM	-		C.murc_hap2_05	7395453	7397563	-	-	C.prem_hap2_05
C.murc_hap2_01	4276602	4276998	-	-	C.prem_hap2_01	741915	742311	DUP	copyloss													C.murc_hap2_03	37995943	38004241	-	-	C.prem_hap2_03	16137124	16145451	DUPAL	-		C.murc_hap2_04	8878095	8878972	-	-	C.prem_hap2_04	9542975	9543852	INVTR	-		C.murc_hap2_05	7397564	7397823	-	-	C.prem_hap2_05
C.murc_hap2_01	4281702	4284656	-	-	C.prem_hap2_01	1857631	1860591	DUP	copyloss													C.murc_hap2_03	38004242	38014321	-	-	-	-	-	NOTAL	-		C.murc_hap2_04	8887490	8888147	-	-	C.prem_hap2_04	8545905	8546563	INVDP	copyloss		C.murc_hap2_05	7397835	7400075	-	-	C.prem_hap2_05
C.murc_hap2_01	4282753	4287869	-	-	C.prem_hap2_01	13698827	13703716	INVDP	copyloss													C.murc_hap2_03	38014322	38014887	-	-	C.prem_hap2_03	6945364	6944798	INVDPAL	-		C.murc_hap2_04	8909208	8910406	-	-	C.prem_hap2_04	1685000	1686197	INVDP	copyloss		C.murc_hap2_05	7400075	7400407	-	-	C.prem_hap2_05
C.murc_hap2_01	4297227	4299854	-	-	C.prem_hap2_01	1732202	1734828	DUP	copyloss													C.murc_hap2_03	38014888	38016800	-	-	-	-	-	NOTAL	-		C.murc_hap2_04	8931811	8932459	-	-	C.prem_hap2_04	19427765	19428448	DUP	copyloss		C.murc_hap2_05	7404384	7410277	-	-	C.prem_hap2_05
C.murc_hap2_01	4299854	4301222	-	-	C.prem_hap2_01	16853601	16854968	DUP	copyloss													C.murc_hap2_03	38016801	38020718	-	-	C.prem_hap2_03	14256349	14260269	DUPAL	-		C.murc_hap2_04	8940549	8941855	-	-	C.prem_hap2_04	8611423	8611431	CPL	-		C.murc_hap2_05	7492277	7493100	-	-	C.prem_hap2_05
C.murc_hap2_01	4300654	4303241	-	-	C.prem_hap2_01	7572425	7575014	INVDP	copyloss													C.murc_hap2_03	38020719	38040404	-	-	-	-	-	NOTAL	-		C.murc_hap2_04	8977754	8980118	-	-	C.prem_hap2_04	8658387	8660736	DUP	copygain		C.murc_hap2_05	7521687	7522290	-	-	C.prem_hap2_05
C.murc_hap2_01	4302065	4306778	-	-	C.prem_hap2_01	8491788	8496568	INVDP	copyloss													C.murc_hap2_03	38040405	38040678	-	-	C.prem_hap2_03	27134227	27133953	INVDPAL	-		C.murc_hap2_04	9012832	9025356	-	-	C.prem_hap2_04	14404990	14417869	INVTR	-		C.murc_hap2_05	7523368	7523992	-	-	C.prem_hap2_05
C.murc_hap2_01	4305412	4306778	-	-	C.prem_hap2_01	12911481	12912852	DUP	copyloss													C.murc_hap2_03	38040679	38048665	-	-	-	-	-	NOTAL	-		C.murc_hap2_04	9014218	9014218	a	aagtaccgtacacgtgaatagtaccgtacatgtgaatagtgccatttttccttttatgctcctcctaaggtttttgaccgtcctgagttcaaaagtgatgtccgttttgccgtctgatttctcctttattgtgaaatgactataatgcccctaaaataaataaaatacttaattaaaataaaacacatgtaattaaatcacaagaaggttaaatacataaaagtaagggttgttagtaagacttgaaatgtaaaatgacggttttctcctttataaatatgcattttctaacactcaac	C.prem_hap2_04	14416181	14416479	INS	-		C.murc_hap2_05	7552159	7553146	-	-	C.prem_hap2_05
C.murc_hap2_01	4306779	4308289	-	-	C.prem_hap2_01	18659231	18660723	DUP	copyloss													C.murc_hap2_03	38048666	38049284	-	-	C.prem_hap2_03	36847470	36848100	DUPAL	-		C.murc_hap2_04	9075411	9076776	-	-	C.prem_hap2_04	6099614	6100980	INVTR	-		C.murc_hap2_05	7611757	7624259	-	-	C.prem_hap2_05
C.murc_hap2_01	4308166	4315325	-	-	C.prem_hap2_01	18660209	18667281	DUP	copyloss													C.murc_hap2_03	38049285	38054083	-	-	-	-	-	NOTAL	-		C.murc_hap2_04	9082139	9082139	A	AATaccaacaaagtattggctccactagcaatggagttcccttaaatggcttgactgggtttgctctcaagttcgagtcgcaggaaaatcgcctttgttgggagaatctgtgcctctcggctcgagcggggacttctaatctgggttgtggtacggacttaaagatgtctcccacagttggggccctccccaagatacctagtggtcaaaaaaaaaaaaaaaaaGGAGCCTTA	C.prem_hap2_04	8741665	8741897	INS	-		C.murc_hap2_05	7666074	7666074	t	tcttaaccacgaggtatcctgaggaggaccccaactgtgggtgacacctttaagcccgtaccacatcttaaattagaagtccccgctcgaaccgggaggcacgtgttctcccaacaaaggcaacttccatgcgactcgaactggggagcaaactcagtcaagccacttaaggggactccattgccagtggagctaacactttgttggtTCTAGTTTTTCTTCTATTTG	C.prem_hap2_05
C.murc_hap2_01	4323627	4324172	-	-	C.prem_hap2_01	1187071	1187635	TRANS	-													C.murc_hap2_03	38054084	38054869	-	-	C.prem_hap2_03	36869447	36870234	DUPAL	-		C.murc_hap2_04	9118895	9119221	-	-	C.prem_hap2_04	8487543	8487869	TRANS	-		C.murc_hap2_05	7678922	7679661	-	-	C.prem_hap2_05
C.murc_hap2_01	4332435	4333032	-	-	C.prem_hap2_01	16612465	16613058	INVDP	copygain													C.murc_hap2_03	38054870	38062855	-	-	-	-	-	NOTAL	-		C.murc_hap2_04	9129215	9129847	ATGTTAAATAAAAAtaagaatatggaggcaaagaacaaagaataatttcttaggatttgagacgtatttgcacactttcctttaaggttttatttgccctctccaatcttggtttgctatagagtattaatggcaaattactcccaagatatatcaaatcctgaatacaatctctagcaaataagattgtatttccagaacatatatgaaacctgcaaaatctgatgatcgtttccaaaatatgtatatttcttttatgaagaagatgttaattcaaaagaatgcaaccattcgaaatggtacttcttcaaaaaactcttttggtttgaatttgcaacgattaacatttgaaattttcaagcttgtcaaccgtttctagttGACGCctttctggaaata…	A	C.prem_hap2_04	8796660	8796660	DEL	-		C.murc_hap2_05	7679665	7682411	-	-	C.prem_hap2_05
C.murc_hap2_01	4351063	4351697	-	-	C.prem_hap2_01	20555545	20556175	DUP	copygain													C.murc_hap2_03	38062856	38063440	-	-	C.prem_hap2_03	1622541	1623125	DUPAL	-		C.murc_hap2_04	9133971	9135825	-	-	C.prem_hap2_04	8800787	8800790	HDR	-		C.murc_hap2_05	7683410	7685621	-	-	C.prem_hap2_05
C.murc_hap2_01	4361589	4363760	-	-	C.prem_hap2_01	20656238	20658466	DUP	copyloss													C.murc_hap2_03	38063441	38063885	-	-	C.prem_hap2_03	1622841	1623285	DUPAL	-		C.murc_hap2_04	9159977	9165099	-	-	C.prem_hap2_04	8838540	8843660	DUP	copyloss		C.murc_hap2_05	7688838	7689083	-	-	C.prem_hap2_05
C.murc_hap2_01	4366856	4366864	-	-	C.prem_hap2_01	4042038	4042580	CPG	-													C.murc_hap2_03	38063886	38063887	-	-	-	-	-	NOTAL	-		C.murc_hap2_04	9161651	9175131	-	-	C.prem_hap2_04	8830180	8843660	DUP	copyloss		C.murc_hap2_05	7699264	7699775	-	-	C.prem_hap2_05
C.murc_hap2_01	4368927	4374257	-	-	C.prem_hap2_01	4044616	4044817	HDR	-													C.murc_hap2_03	38063888	38064045	-	-	C.prem_hap2_03	17292982	17292825	INVDPAL	-		C.murc_hap2_04	9170011	9183486	-	-	C.prem_hap2_04	8830180	8843660	DUP	copyloss		C.murc_hap2_05	7712603	7713326	-	-	C.prem_hap2_05
C.murc_hap2_01	4377363	4382742	GCTGTAAAAATGAGTTGCAAATGCTGTTTGGTTACTGAGAAATAGAGAGAAAATTGATGAATATTCCAGATCTTATTATTTCATTAATTACAAATGAGTAAATCACAAGTCTTTTATACTTGCATTTCATTAGTAAAAGCTATTAACAAAACTGATCTGTATtaactaactaatactagctaactaaTCACGCGAACTCTCATTGCTGCATAACAGAATCAGCTGACTCAGCATTGTTGACGTGGCATTGCTGACGCACCTTAGCTTCTGACTTCTTCTCTCTTCTCAGCTCAgcacaatgagctttcttcacagcccctctcaaactcaagggacataaatgcacattgagtttgttcctcagataaatgaactgagaagagtttaagggcttagtca…	G	C.prem_hap2_01	4047917	4047917	DEL	-													C.murc_hap2_03	38064045	38065302	-	-	C.prem_hap2_03	36824150	36825411	DUPAL	-		C.murc_hap2_04	9211887	9224356	-	-	C.prem_hap2_04	16035129	16047675	DUP	copyloss		C.murc_hap2_05	7709121	7715678	-	-	C.prem_hap2_05
C.murc_hap2_01	4392159	4404904	-	-	C.prem_hap2_01	14002951	14015594	DUP	copyloss													C.murc_hap2_03	38068550	38070118	-	-	C.prem_hap2_03	36837750	36839322	DUPAL	-		C.murc_hap2_04	9245186	9245328	-	-	C.prem_hap2_04	8879496	8879504	CPL	-		C.murc_hap2_05	7812945	7812945	t	ttatcacatttatattttttcaaaatttactctattggtgaggggttaggcgggacccctacctgtcatttagaacagataatgaaaaatacatgtggagggagacgtaaaccaaaacctccaatcgagagaaataaatacaacagaaaaagaaaagattaaggcatagcctaacgaaagaagcataataaaaactaatgcagacgatgataatgtctcttacgatactagcggccgacaag	C.prem_hap2_05
C.murc_hap2_01	4410174	4410325	-	-	C.prem_hap2_01	4072699	4073005	CPG	-													C.murc_hap2_03	38076097	38090373	-	-	C.prem_hap2_03	36841029	36855254	DUPAL	-		C.murc_hap2_04	9245492	9252895	-	-	C.prem_hap2_04	1493507	1500956	DUP	copyloss		C.murc_hap2_05	7815467	7815469	-	-	C.prem_hap2_05
C.murc_hap2_01	4421712	4423499	-	-	C.prem_hap2_01	4094186	4095982	DUP	copyloss													C.murc_hap2_03	38130712	38208666	-	-	C.prem_hap2_03	36854872	36932820	DUPAL	-		C.murc_hap2_04	9269144	9269144	t	tttaatccaaaataatactcttgtaacatatgtagcaacaaaactaggatacaacattgtgagaaaataaattaaataaaattttatctcactacaaataattttttaagggttctcaaattaattattgtacccaaagtttatatgtacgataaaattatattggacccataaaatatttaatattttataagATttgtcttattttttcttttaatgttttttaagaaattaaatgataaagaaagtttgaagaggggaatacaattattaagattaaaatagtgagaaagttattagaaattggaagggtccaactatg	C.prem_hap2_04	8895910	8896231	INS	-		C.murc_hap2_05	7848485	7849595	-	-	C.prem_hap2_05
C.murc_hap2_01	4429259	4439033	-	-	C.prem_hap2_01	4094554	4094562	CPL	-													C.murc_hap2_03	38079070	38079700	-	-	C.prem_hap2_03	36949893	36950499	DUPAL	-		C.murc_hap2_04	9274757	9275596	-	-	C.prem_hap2_04	26508416	26509258	INVDP	copyloss		C.murc_hap2_05	7914575	7914866	-	-	C.prem_hap2_05
C.murc_hap2_01	4444804	4445131	TGAGTTAATAATTAAAAAAAAATGCTTGTTTGATTTTCAATTGAACATATTGAATATGATTTGTTTCAGTTTATTAATTGTTTTAAATATATTTATTTTTTAACTTGACACTTAACACTTGCCGAAAATATTGAATGAAAAATGAAATTTTGAATTATCACTCATGTGAGAATGGCTGTTGAATCAAATTGGCTTTTCAGAAACGACTGCGTTTTAAGGCTATTAAAGCATTATAAAGACATGTGCTGCTAAGCTTCTTGTAACAGGAAATaagcttcacaaaacgacatagatatggtgcgtttgaacggtaatttaagtaaccaca	T	C.prem_hap2_01	4108410	4108410	DEL	-													C.murc_hap2_03	38106872	38116969	-	-	C.prem_hap2_03	36843897	36853959	DUPAL	-		C.murc_hap2_04	9282432	9282660	-	-	C.prem_hap2_04	8908806	8909260	CPG	-		C.murc_hap2_05	7914681	7914865	-	-	C.prem_hap2_05
C.murc_hap2_01	4452627	4454195	-	-	C.prem_hap2_01	10853057	10854635	INVDP	copyloss													C.murc_hap2_03	38130712	38208666	-	-	C.prem_hap2_03	36854872	36932820	DUPAL	-		C.murc_hap2_04	9284721	9284729	-	-	C.prem_hap2_04	8911309	8912753	CPG	-		C.murc_hap2_05	7922470	7922476	-	-	C.prem_hap2_05
C.murc_hap2_01	4458476	4462111	-	-	C.prem_hap2_01	3010763	3014395	INVDP	copyloss													C.murc_hap2_03	38256105	38257278	-	-	C.prem_hap2_03	36940848	36942037	DUPAL	-		C.murc_hap2_04	9283030	9283478	-	-	C.prem_hap2_04	18739710	18740184	INVDP	copygain		C.murc_hap2_05	7936096	7936648	AGCCATTTAAATAACAAATTTCATTTCTTGATGTCAGATTTCTTTATTTTCCTATCTTCCCCAGGCAACCAAACCATAGAAAGAGAATCATTAAATTAAAGAAGTAGAAAGCTAAAATACATTTAGCAGTTCCACGGTGAAAGCTAGAGCAAAAGAAAGAAAAACCTACAAGAAGCCATTTAACTAATAAATTTAATATTCTTGGGGTTTCTTTGTTTTCTAACATTTCCTTGGAATCAAACAGTACCTAAATGAATCTTTAGATTAAAAAACAATTAAAACGTAACTATACCAGTTCCACAATCAAAGCTAGAAATGAAGGAAAAACAAAATAAACAAGAAGCCATTTGATTGACAAATTTCATTTTCTTGACATCGAAATACTATATCTTTTCCTTT…	A	C.prem_hap2_05
C.murc_hap2_01	4458476	4462111	-	-	C.prem_hap2_01	21278600	21282232	INVDP	copyloss													C.murc_hap2_03	38173727	38202812	-	-	C.prem_hap2_03	36783049	36812131	SYN	-		C.murc_hap2_04	9285543	9288605	-	-	C.prem_hap2_04	1103495	1106642	DUP	copyloss		C.murc_hap2_05	7926705	7927649	-	-	C.prem_hap2_05
C.murc_hap2_01	4458614	4462111	-	-	C.prem_hap2_01	15772923	15776418	INVDP	copygain													C.murc_hap2_03	38173727	38202812	-	-	C.prem_hap2_03	36783049	36812131	SYNAL	-		C.murc_hap2_04	9351452	9363911	-	-	C.prem_hap2_04	19686474	19698888	INVDP	copyloss		C.murc_hap2_05	7938432	7939275	-	-	C.prem_hap2_05
C.murc_hap2_01	4462496	4462946	-	-	C.prem_hap2_01	1015821	1016270	TRANS	-													C.murc_hap2_03	38202807	38298554	-	-	C.prem_hap2_03	36820111	36915860	SYN	-		C.murc_hap2_04	9389052	9389472	-	-	C.prem_hap2_04	9002970	9003177	CPL	-		C.murc_hap2_05	7940072	7940072	T	TtttttttttttttttgataaggaagtaaagctttccattaacagaactttgacagtagcaacgaaacatgaactgggaaattttccagccaaatacactgattttcaacgtctaaagctttctttgctacagaatgagcagctatattacagccccttggagcaaattggattgatgcttggctctggatcctaagctttgtctggatttctgcaataatccattcaatttctgacttgctttcttttctgttcaatgaaagatccaccacctcctttgaatctgactcaatgaccattggcacacaagccacctgttgagcaGTTGGAAGCTGAAGCTGTTTTGTTTGGAAACGAACTTTGTT	C.prem_hap2_05
C.murc_hap2_01	4477566	4482878	-	-	C.prem_hap2_01	4131115	4131117	HDR	-													C.murc_hap2_03	38202807	38298554	-	-	C.prem_hap2_03	36820111	36915860	SYNAL	-		C.murc_hap2_04	9398917	9400378	-	-	C.prem_hap2_04	8989431	8990891	DUP	copyloss		C.murc_hap2_05	7950414	7950916	-	-	C.prem_hap2_05
C.murc_hap2_01	4509593	4509824	-	-	C.prem_hap2_01	15539048	15539287	DUP	copygain													C.murc_hap2_03	38298555	38299054	-	-	-	-	-	NOTAL	-		C.murc_hap2_04	9407923	9412260	-	-	C.prem_hap2_04	12312849	12317137	DUP	copyloss		C.murc_hap2_05	7951502	7952794	-	-	C.prem_hap2_05
C.murc_hap2_01	4547135	4549686	-	-	C.prem_hap2_01	4200852	4200857	CPL	-													C.murc_hap2_03	38299055	39565056	-	-	C.prem_hap2_03	37129260	38415840	SYN	-		C.murc_hap2_04	9411653	9413549	-	-	C.prem_hap2_04	10703239	10705145	DUP	copyloss		C.murc_hap2_05	7964433	7964749	-	-	C.prem_hap2_05
C.murc_hap2_01	4566368	4578939	-	-	C.prem_hap2_01	5476429	5489122	TRANS	-													C.murc_hap2_03	38299055	39117009	-	-	C.prem_hap2_03	37129260	37947214	SYNAL	-		C.murc_hap2_04	9413551	9420204	-	-	C.prem_hap2_04	20573305	20579984	INVDP	copyloss		C.murc_hap2_05	7964470	7964731	-	-	C.prem_hap2_05
C.murc_hap2_01	4598604	4598876	cctcagttacatatctctagcaattaacaattgaattctatcactaacttaaagttatcaaacatgagatgtggaaaaaattcctaaatgaagcagaaaataactttgtttccaaatccttgttaaagaatttgtaaactcgttcatcaaatttctagatgtaaaaataaataaagagcattttttttttgcccctctttttgataccttctttttaaacaatagaaaacacattattaattggtaaattaataatttttattaaatattaaa	c	C.prem_hap2_01	4237182	4237182	DEL	-													C.murc_hap2_03	39096892	39565056	-	-	C.prem_hap2_03	37947715	38415840	SYNAL	-		C.murc_hap2_04	9439302	9440713	-	-	C.prem_hap2_04	17378653	17380089	INVTR	-		C.murc_hap2_05	7965499	7965499	C	Ctaaatgtattcaatgaactaaactaaatgttagttattacattgtataaattgaattagaactaatctaatgtacctatctacttgattaactaaattcatgtatttacataaatttatctaaatgtattcaatgaactaaactaaatgttagttattaaattgtattaattgaatttgaactaattcatctaatgtacctatctacttgattaactaaattcatgtatttacataaatttat	C.prem_hap2_05
C.murc_hap2_01	4624787	4631904	-	-	C.prem_hap2_01	23359880	23367039	DUP	copyloss													C.murc_hap2_03	38309584	38314900	-	-	C.prem_hap2_03	37094836	37100049	DUPAL	-		C.murc_hap2_04	9442987	9444070	CTATTAGTCAAATATGAGGTATGAAAATGAATATAATCCAAACACTACCTTGCTTTGCAATCTCTGTTGGGGTTCTGTTTGAATGAAGCCTTGTTTCTACTTCTGTGGATTTAATCTTTTGAACTATATTACGACCTGATATTTCCATAATTAAGTAGTCTGAGCGTCTTCGTCTGAGAAATAGAATTGGGGAAAAAAAAAGCTGCCTATTTGTAAGAACTGAAGGATCTAGTAAGAAtaagggtggcaaaaatacccgcccgatccgaacccgaaccgcacccgggcattttgggccgggtaataaaaccaagccggtcttgggcattacttgataaacccagaatccgaattttattaaaaaatattaaaaaatatatattatttaaatatttatat…	C	C.prem_hap2_04	9042688	9042688	DEL	-		C.murc_hap2_05	7982167	7982167	C	CTTTTttttttttgattacatgagactattgctcagattacaactcatatacatgagactattactgatatttacaaatcagactattactgggaccaactgacatcaatactaatggagctctgcccagattttaaccctcacaaatattcgagggatgtctactcctcactcatgggtaagggagaagactaccttcactcaaattaattgaagaaggaaatacccccacaatacttttgtgggggttcgaaccgctgccctccaagttggagggcagcagccctggccactcgggctactgcccgagtggttCGGTAATGGTATT	C.prem_hap2_05
C.murc_hap2_01	4625683	4631437	-	-	C.prem_hap2_01	15064014	15069742	DUP	copyloss													C.murc_hap2_03	38324230	38327508	-	-	C.prem_hap2_03	37091016	37094335	DUPAL	-		C.murc_hap2_04	9463242	9463247	-	-	C.prem_hap2_04	9061677	9063642	CPG	-		C.murc_hap2_05	7990583	7991304	-	-	C.prem_hap2_05
C.murc_hap2_01	4721779	4721875	TAACAGGAATATCATTTCGTTGATTCCTCTCTGCAGCAGTAAtgttctcctttccactacaaacttaggcttccctttccttgccacaatcatccat	T	C.prem_hap2_01	4352564	4352564	DEL	-													C.murc_hap2_03	38324230	38327513	-	-	C.prem_hap2_03	37081510	37084791	DUPAL	-		C.murc_hap2_04	9466367	9466367	A	AgggatggcaatttttcccgatgggatgggatcctgcaggatcccatcccatttgggacgggactatgacatatttttgtcccataaaaaaatttagggacgggattgggatatttttttatcccaattacatatgcgggacgggagtaggattgacaaatttcatctcatcccgtctcattaccgattaagaatagaaatttttttaattgggatgggatcccacaggatcccatctcttttgggacgggattgagacatatttttatcccaaaaaaaatatagggacgggattgggacgttttttcatcccatttgcatatacgggatgggactaggattggtaaatcccatcccatcccgtcccattgccaactctaATTATATAT	C.prem_hap2_04	9066745	9067133	INS	-		C.murc_hap2_05	8002506	8003106	acccgaaaggccaatcctagatccagacccggcttttgccattcctaGTTATAACTAGCTAACCACTACCACATTACCACATCACTAAGAGTTCTGCTATCTAGCCATAAGAAAGAAAGAAGGACGTGAGAAACAGCAGCATGTGCTACCGTTTCACGCGTCCTTCTCACTCTTCCCCATGGCCCACAAATACATTAAAATAATGATTAAAAAATGGCACAAAAATAATGTTTGAGTTCAATGAAATAAACAATGGCCCGTAATAAAGTTTAGACAAATGATTAAAAATTGACGTTTTTGTTCGATAGCACTCAGCTCTGCTCTACTCGTGCAGTTGTTCCACAGTTGAAAAAAAAAATAATGTGGTCATTTCTTTTTCTCAAGCACTAGAACTCCAAT…	a	C.prem_hap2_05
C.murc_hap2_01	4746193	4752985	-	-	C.prem_hap2_01	4376958	4376964	CPL	-													C.murc_hap2_03	38325811	38327513	-	-	C.prem_hap2_03	36977919	36979618	DUPAL	-		C.murc_hap2_04	9524139	9524139	T	TtgaaacagccaggaagaagaaacactaatttgacaaaaaaatctgatttttttattgataacttttcttccctttacagcagccaacccgcttctttaaaagcgagccaaagagcccacattgattaagccactatcttcggaagaaaacacttcaaacaattttaaataacaaaaacagtaattcaaaacacctaaaaaatagctaatggaaataatcccaaaataaaatattgtcaaaaaataaaaggtcgttacattccctccccctttataaaagccttggcctcaaggcttgaacaaaggaaACTTCTCCTGAATCTTAACTGCATCCTCCCAAGTTGCATCTTCGGGAAAGGAGTTAGACCACTGAACCAACCACTGCACGCACGGACGATT…	C.prem_hap2_04	9138891	9143698	INS	-		C.murc_hap2_05	8005809	8008294	-	-	C.prem_hap2_05
C.murc_hap2_01	4677213	4677944	-	-	C.prem_hap2_01	13886112	13886855	DUP	copygain													C.murc_hap2_03	39548911	39549346	-	-	C.prem_hap2_03	37035111	37035535	DUPAL	-		C.murc_hap2_04	9613642	9614627	-	-	C.prem_hap2_04	3510753	3511738	DUP	copyloss		C.murc_hap2_05	8013249	8013257	-	-	C.prem_hap2_05
C.murc_hap2_01	4684015	4686331	-	-	C.prem_hap2_01	14561665	14563967	DUP	copygain													C.murc_hap2_03	39565057	39566245	-	-	-	-	-	NOTAL	-		C.murc_hap2_04	9734267	9735009	-	-	C.prem_hap2_04	9352858	9353322	HDR	-		C.murc_hap2_05	8104632	8104971	TGATGACGCACTGGCTCTCAGCTCAATTCATCAGCAAAGCCAAGCCAACGTGTTATTATTATTAGCAGCAAATCTTATATTATTTTAAGGATTTGGCATTTTCTTCTGAATCTCTTTGGTTAATTTAATGTAAAAAAAAGAGCTTCATTAGCGAAAGTTGTGTTTTCTGTTATGTGCCAGTTTGATTTGTAATCAAATTCAGTCTATAAATTTGAAAATTTTCTATAAATATGAAAATTTTCATTTATTCACCAAGCTTTCTTTAGCAAAAGAATTACATATAACCTACTTTATTAAATTCAGTTTCTTTTATAATAAAATATATATTTTCTTCTTCTAG	T	C.prem_hap2_05
C.murc_hap2_01	4685857	4686331	-	-	C.prem_hap2_01	20463039	20463513	INVDP	copygain													C.murc_hap2_03	39566246	39567267	-	-	C.prem_hap2_03	5933	4942	INVDPAL	-		C.murc_hap2_04	9878438	9878554	-	-	C.prem_hap2_04	9505032	9505261	TDM	-		C.murc_hap2_05	8115230	8115845	-	-	C.prem_hap2_05
C.murc_hap2_01	4685857	4686331	-	-	C.prem_hap2_01	20464392	20464866	INVDP	copygain													C.murc_hap2_03	39567268	39568046	-	-	-	-	-	NOTAL	-		C.murc_hap2_04	9888374	9889020	-	-	C.prem_hap2_04	8156869	8157516	DUP	copygain		C.murc_hap2_05	8129531	8130235	-	-	C.prem_hap2_05
C.murc_hap2_01	4742913	4743043	-	-	C.prem_hap2_01	23296404	23296534	DUP	copygain													C.murc_hap2_03	39568047	39575231	-	-	C.prem_hap2_03	7392	1	INVDPAL	-		C.murc_hap2_04	9933928	9934932	-	-	C.prem_hap2_04	9562541	9562548	CPL	-		C.murc_hap2_05	8158635	8168308	-	-	C.prem_hap2_05
C.murc_hap2_01	4742917	4743043	-	-	C.prem_hap2_01	12963788	12963914	DUP	copygain													C.murc_hap2_03	39575232	39577348	-	-	-	-	-	NOTAL	-		C.murc_hap2_04	9999423	9999685	TTCGAATAATAGTGTGCTGGTATATGATGATAGAAGAAAGATAAGAGAGGGAATTTAATTAGAATGTTGACTTTAGTAATTGCAGAGATAGACTCTTTTTTTTTTAaattaaaaaccaccctagtgtagggggttaggccagattctcttatctatagattaataaaaagtaaaaagaaatacaaatggagagtcatatagaccaaaacttcaaagatagataacaacacaactaacaaatgcaaaaatagaaaaagcactaa	T	C.prem_hap2_04	9626985	9626985	DEL	-		C.murc_hap2_05	8160310	8165866	-	-	C.prem_hap2_05
C.murc_hap2_01	4742917	4743048	-	-	C.prem_hap2_01	5771652	5771783	DUP	copygain													C.murc_hap2_03	39577349	39584799	-	-	C.prem_hap2_03	7452	1	INVDPAL	-		C.murc_hap2_04	10020213	10020771	-	-	C.prem_hap2_04	18738977	18739532	INVDP	copygain		C.murc_hap2_05	8175816	8176322	-	-	C.prem_hap2_05
C.murc_hap2_01	4754621	4754960	-	-	C.prem_hap2_01	25225620	25225948	INVDP	copyloss													C.murc_hap2_03	39584800	39585304	-	-	-	-	-	NOTAL	-		C.murc_hap2_04	10030098	10030639	-	-	C.prem_hap2_04	9406651	9407151	DUP	copyloss		C.murc_hap2_05	8204558	8205921	-	-	C.prem_hap2_05
C.murc_hap2_01	4775483	4777404	-	-	C.prem_hap2_01	4378087	4380002	DUP	copyloss													-	-	-	-	-	C.prem_hap2_03	8377268	8377272	NOTAL	-		C.murc_hap2_04	10038900	10039411	-	-	C.prem_hap2_04	9665610	9665615	HDR	-		C.murc_hap2_05	8204724	8205347	-	-	C.prem_hap2_05
C.murc_hap2_01	4777843	4778671	-	-	C.prem_hap2_01	5980677	5981519	TRANS	-													-	-	-	-	-	C.prem_hap2_03	33618536	33621131	NOTAL	-		C.murc_hap2_04	10030685	10033847	-	-	C.prem_hap2_04	18597343	18600497	INVDP	copygain		C.murc_hap2_05	8205547	8205922	-	-	C.prem_hap2_05
C.murc_hap2_01	4778673	4779977	-	-	C.prem_hap2_01	12645725	12647009	INVDP	copyloss													-	-	-	-	-	C.prem_hap2_03	33630671	33637762	NOTAL	-		C.murc_hap2_04	10030985	10031196	-	-	C.prem_hap2_04	17552757	17552968	DUP	copygain		C.murc_hap2_05	8205573	8205921	-	-	C.prem_hap2_05
C.murc_hap2_01	4906482	4906772	-	-	C.prem_hap2_01	2313086	2313376	DUP	copyloss													-	-	-	-	-	C.prem_hap2_03	33638246	33641737	NOTAL	-		C.murc_hap2_04	10031113	10031516	-	-	C.prem_hap2_04	17541166	17541569	DUP	copygain		C.murc_hap2_05	8242252	8254664	-	-	C.prem_hap2_05
C.murc_hap2_01	4953124	4958979	-	-	C.prem_hap2_01	6237490	6243355	INVDP	copyloss													-	-	-	-	-	C.prem_hap2_03	33642936	33648811	NOTAL	-		C.murc_hap2_04	10092090	10099732	-	-	C.prem_hap2_04	26064499	26072172	INVDP	copyloss		C.murc_hap2_05	8253335	8263516	-	-	C.prem_hap2_05
C.murc_hap2_01	4972473	4973338	-	-	C.prem_hap2_01	22713192	22714056	INVTR	-													-	-	-	-	-	C.prem_hap2_03	33666192	33666195	NOTAL	-		C.murc_hap2_04	10098286	10104499	-	-	C.prem_hap2_04	25679781	25685942	DUP	copyloss		C.murc_hap2_05	8259836	8265744	-	-	C.prem_hap2_05
C.murc_hap2_01	5003703	5004827	-	-	C.prem_hap2_01	4609802	4609887	HDR	-													-	-	-	-	-	C.prem_hap2_03	33680363	33682958	NOTAL	-		C.murc_hap2_04	10107739	10107787	-	-	C.prem_hap2_04	9721589	9722431	HDR	-		C.murc_hap2_05	8271480	8273961	-	-	C.prem_hap2_05
C.murc_hap2_01	5004828	5009807	-	-	C.prem_hap2_01	12023458	12028403	INVDP	copygain													-	-	-	-	-	C.prem_hap2_03	33692497	33699588	NOTAL	-		C.murc_hap2_04	10149963	10149963	t	tAAATTTTTTTTTCGAGTTTTTAATATTTTATACTATCTGATAaataataataataataataatatatgaataaATTTAATTTTTTTATATTTTAAATTTATTAATCACTAATTAAAATGTAAATTTTTATTCAGTAGATATTTATATTATGGGTTGGGTCTTAATCTTAAAAAAAATATTacatatattatacatacattaattaattataatacacgaaagaaattctaaaatttctcctTAATCTTAAAAAATTACCAACTACCTAAACAAAAGGAGTTGATTTGCGTTGACTTAGATAATTACGATAATACCATTCCCCTTACATCAGCTCGTCTATAAATTAGGCTAGGCCAAGTCGCTTCTCTTGAtcacactcaaagtaaactcaaagtcaa…	C.prem_hap2_04	9764561	9765756	INS	-		C.murc_hap2_05	8273972	8276632	-	-	C.prem_hap2_05
C.murc_hap2_01	5014286	5036156	-	-	C.prem_hap2_01	18995088	19007636	DUP	copyloss													-	-	-	-	-	C.prem_hap2_03	33700072	33703563	NOTAL	-		C.murc_hap2_04	10177212	10178706	-	-	C.prem_hap2_04	9792993	9793001	CPL	-		C.murc_hap2_05	8328377	8334304	-	-	C.prem_hap2_05
C.murc_hap2_01	5017811	5022181	-	-	C.prem_hap2_01	14851312	14855615	INVDP	copyloss													-	-	-	-	-	C.prem_hap2_03	33704762	33710637	NOTAL	-		C.murc_hap2_04	10208049	10208851	-	-	C.prem_hap2_04	18468766	18469555	DUP	copygain		C.murc_hap2_05	8330615	8340878	-	-	C.prem_hap2_05
C.murc_hap2_01	5027126	5036154	-	-	C.prem_hap2_01	14366177	14375189	DUP	copyloss													-	-	-	-	-	C.prem_hap2_03	35566062	35566561	NOTAL	-		C.murc_hap2_04	10333314	10333427	ATTAATAACTTAACAATGCATGATTTTATGACATACTTAAAAGTCTTTTTAAATAATAACTTAGTGGTCATGCTTGGAAAAAACTTAAAAGACCCCAACTAAAAATGTATTGAC	A	C.prem_hap2_04	9948815	9948815	DEL	-		C.murc_hap2_05	8339552	8340878	-	-	C.prem_hap2_05
C.murc_hap2_01	5027126	5036156	-	-	C.prem_hap2_01	7430073	7439008	DUP	copygain													-	-	-	-	-	C.prem_hap2_03	36782549	36783048	NOTAL	-		C.murc_hap2_04	10383009	10384309	-	-	C.prem_hap2_04	19848908	19850212	INVDP	copyloss		C.murc_hap2_05	8369687	8369821	-	-	C.prem_hap2_05
C.murc_hap2_01	5060340	5060884	-	-	C.prem_hap2_01	4644439	4644464	HDR	-													-	-	-	-	-	C.prem_hap2_03	36942038	36949892	NOTAL	-		C.murc_hap2_04	10383963	10388138	-	-	C.prem_hap2_04	15857234	15860768	INVDP	copygain		C.murc_hap2_05	8381804	8382742	AGAATGATAGTATTTAAACCCATCCAAATACCCTACGCACTCATTTTTTTAAATTATTTTTATTACTTAAAATTACTATCATGGACACTAGTACAGAACTAAATTATTTTTATACTGCTCCTTACACCCCATTTTCAAACACTCTTGTAATCCAATTAAAACTAAAGTGCTTTCAACTCAAATATGTTTTACAGTATTGACAATTAAAGATAGAACAATGGGTTGGATGGCACGTggcactgtatgggtatgttttggtggggcacgcagcacggcatgacacgaacgcgggctgggccgagtttagaattttaggcacgcgagccttaaaagcatagtatgtgaaaaaatcccacaataagcacgcttcactctttattaaaaataaatttaaaattt…	A	C.prem_hap2_05
C.murc_hap2_01	5081290	5081297	-	-	C.prem_hap2_01	4666249	4671282	CPG	-													-	-	-	-	-	C.prem_hap2_03	36950500	36957335	NOTAL	-		C.murc_hap2_04	10383963	10388976	-	-	C.prem_hap2_04	9363201	9368318	TRANS	-		C.murc_hap2_05	8358959	8359087	-	-	C.prem_hap2_05
C.murc_hap2_01	5121285	5123054	-	-	C.prem_hap2_01	16511410	16513140	INVTR	-													-	-	-	-	-	C.prem_hap2_03	36959014	36968844	NOTAL	-		C.murc_hap2_04	10388804	10389188	-	-	C.prem_hap2_04	14749940	14750323	INVDP	copyloss		C.murc_hap2_05	8394602	8400210	-	-	C.prem_hap2_05
C.murc_hap2_01	5135590	5136276	-	-	C.prem_hap2_01	16362412	16363098	INVDP	copyloss													-	-	-	-	-	C.prem_hap2_03	36969205	36977918	NOTAL	-		C.murc_hap2_04	10389017	10390317	-	-	C.prem_hap2_04	19848908	19850212	INVDP	copyloss		C.murc_hap2_05	8408383	8409156	-	-	C.prem_hap2_05
C.murc_hap2_01	5135590	5136446	-	-	C.prem_hap2_01	7518339	7519194	DUP	copyloss													-	-	-	-	-	C.prem_hap2_03	36979619	36982809	NOTAL	-		C.murc_hap2_04	10397623	10399693	-	-	C.prem_hap2_04	10005671	10005690	HDR	-		C.murc_hap2_05	8409398	8409889	-	-	C.prem_hap2_05
C.murc_hap2_01	5135591	5136797	-	-	C.prem_hap2_01	16144441	16145652	INVDP	copyloss													-	-	-	-	-	C.prem_hap2_03	36986215	36986454	NOTAL	-		C.murc_hap2_04	10408218	10408989	acctttcaatttcccttttattattcggggtactctcatccgtaaaaggtggggggaatcaacccttaatgcaatgttaagatccatgactgcaagaactattgagagattctcatgccatgatttagagttagagccatttagcatagaaatagaattgatattggcagtaatattagtagtagacgtaattgaatacagaacaacaaacaaacaaaacaagctcatattagtcttaaaacaaaaataaattcaaataaaggtaaaccccatctcaagatacttgacactcaattaatatttcatctttggataaaatattaacttgtaagtgatatcttggtttagtaatcaaacactaataataggaatatgtcaaacaatgaatcttcctttggg…	a	C.prem_hap2_04	10014174	10014174	DEL	-		C.murc_hap2_05	8410657	8411711	-	-	C.prem_hap2_05
C.murc_hap2_01	5136278	5137003	-	-	C.prem_hap2_01	16388055	16388799	INVTR	-													-	-	-	-	-	C.prem_hap2_03	36986938	36987695	NOTAL	-		C.murc_hap2_04	10436435	10436708	-	-	C.prem_hap2_04	10041558	10042104	CPG	-		C.murc_hap2_05	8418550	8419025	-	-	C.prem_hap2_05
C.murc_hap2_01	5139413	5139992	-	-	C.prem_hap2_01	4726122	4726258	CPL	-													-	-	-	-	-	C.prem_hap2_03	36989268	36993248	NOTAL	-		C.murc_hap2_04	10592000	10592569	-	-	C.prem_hap2_04	18378186	18378782	DUP	copygain		C.murc_hap2_05	8420818	8420818	A	AGAGTGCCACATTACTTATCGGTCAAACATTTAAATGAGGATTAACGAAGTGCTACCGTTTCCAAACGAGGAAAATGAGTGGAGGGGGATTAAACTAAGGAAAATGAGTGGCTGGGGTGGGAGGAGATAACCTATAAGGAAAATATAAAAGGAAGAAATTTGACCTACTTTTCATTTCTAAATTCTTTATTTTATTATTTATTGTGGGTCCATACAAAACTAAAGGAAGACTAAGGAAACACGTGAAACGGCAAGCCCACGCTGCGTTTCTGTCGTCATTTAGTCTTCTTTTAATTTGTTTATCATTTTTCTTATAAAAT	C.prem_hap2_05
C.murc_hap2_01	5150181	5158322	-	-	C.prem_hap2_01	4736472	4741064	TDM	-													-	-	-	-	-	C.prem_hap2_03	36996262	36996584	NOTAL	-		C.murc_hap2_04	10593805	10594791	-	-	C.prem_hap2_04	3510753	3511738	INVDP	copyloss		C.murc_hap2_05	8421873	8421875	-	-	C.prem_hap2_05
C.murc_hap2_01	5307615	5313126	GTGATACAACCTTGCCTGagattacagaggaagaagcccagctggttaaggagcacacaaaaggtccagctcgtatgcgcagggcaccaacatacttcaaagattacatcacctaaagaatattcgagaaggcacaaagagagtggaaaagatggcagctgtgattttgttattttgctgtgactgttttttttactttgaatcattcatttgctggttagttacacgtgtaatgttgaggggtaaaagatatatgtagaggggaacacgtcataaaaagaaggacaggaaatggaaaatatttcttcttctctctccgtcttctctctccgtcttctcctgcaatctctgtttctccattaattttcattctttttgcttctttttgcgggagtcagc…	G	C.prem_hap2_01	4892473	4892473	DEL	-													-	-	-	-	-	C.prem_hap2_03	36998931	36999088	NOTAL	-		C.murc_hap2_04	10594026	10594516	-	-	C.prem_hap2_04	17992303	17992793	DUP	copygain		C.murc_hap2_05	8422902	8423829	TCATCAGCTTACTGGATAAAGTCAGGGGATCCTAGAAATTTATTTCTTCCTTCAAATTCAGTTACTGTGTTGTGTTGTATTTATGGGCATTGCGGtctctctctctctctctctctctcAATTTTTCTTATTGGATACGGTCCTCAATCTCACATACAATAGTATGTATGTCAAATATAATAATCATATTTTGCTTGTTCCTAGTTACTCTATATGTATGTCAAATATATATGATTTATTCAAATGAATTAATGTGAGTTGGCTCGCCAAATTTCGTCCGTTTTTTCTTGTCGTCGATGATAAAATAGTTCAGCTAACTCACATGTCTAGTCACAGtttattagtaacttactattattaattatcaacttaattaCCGAATCTCTTATATAATATGAA…	T	C.prem_hap2_05
C.murc_hap2_01	5392016	5393300	tcaacttataaaaggagcacattacaacgaaaaggggggccgtcattagagaagatgagagagaaataacacaagaaaaaacaaactgagatcaagagagaaaAGTAAGGAAGGCAACAACAAATTCAAGAAGAACACCGAGCGAATTTCAACACCTGTTCTTGTTCTCTTGTTTCTATATTGTTATGAAAATTcactacaagaaaataagcaatagatgacagaaaataactgtcataaaaggaaagtgtatgacagacagttcattcatcatctatgtcattgtcattaatttatgacagaatattttctatcatgaattcatgattgtatttcatagtcatatatccgtcaTacaatattttaaagtaaaaaaataattaaattaaattaaaattt…	t	C.prem_hap2_01	4971395	4971395	DEL	-													-	-	-	-	-	C.prem_hap2_03	36999406	37000658	NOTAL	-		C.murc_hap2_04	10594505	10594798	-	-	C.prem_hap2_04	24385912	24386206	DUP	copyloss		C.murc_hap2_05	8425015	8431007	-	-	C.prem_hap2_05
C.murc_hap2_01	5396214	5397435	-	-	C.prem_hap2_01	24730422	24731635	DUP	copyloss													-	-	-	-	-	C.prem_hap2_03	37002144	37003244	NOTAL	-		C.murc_hap2_04	10662711	10688450	-	-	C.prem_hap2_04	10285770	10311503	DUP	copygain		C.murc_hap2_05	8435043	8436185	-	-	C.prem_hap2_05
C.murc_hap2_01	5402840	5405735	-	-	C.prem_hap2_01	6243368	6246220	INVDP	copyloss													-	-	-	-	-	C.prem_hap2_03	37006205	37020749	NOTAL	-		C.murc_hap2_04	10711004	10715755	-	-	C.prem_hap2_04	10359792	10359800	CPL	-		C.murc_hap2_05	8442755	8445125	-	-	C.prem_hap2_05
C.murc_hap2_01	5405863	5415327	-	-	C.prem_hap2_01	6637586	6647012	INVTR	-													-	-	-	-	-	C.prem_hap2_03	37027446	37027659	NOTAL	-		C.murc_hap2_04	10677619	10681883	-	-	C.prem_hap2_04	18614488	18618724	INVDP	copygain		C.murc_hap2_05	8445326	8445423	-	-	C.prem_hap2_05
C.murc_hap2_01	5424511	5425685	-	-	C.prem_hap2_01	2571167	2572340	INVDP	copyloss													-	-	-	-	-	C.prem_hap2_03	37031795	37035110	NOTAL	-		C.murc_hap2_04	10685250	10688450	-	-	C.prem_hap2_04	10282572	10285772	DUP	copygain		C.murc_hap2_05	8454347	8454662	-	-	C.prem_hap2_05
C.murc_hap2_01	5424512	5425685	-	-	C.prem_hap2_01	7778202	7779374	INVDP	copygain													-	-	-	-	-	C.prem_hap2_03	37035536	37035836	NOTAL	-		C.murc_hap2_04	10697124	10698003	-	-	C.prem_hap2_04	17932098	17932976	INVDP	copygain		C.murc_hap2_05	8466583	8466961	agcatcaccaaaagactcttcaaataagattttattacttatttgaagagttacatcaatatttaaagctccaaaagacactccaattaagattcttcaaataagaaatgatcatctctctttaaatttaaagagttactttctccctcttcaatttatattttattactttttgttgaagaaaaagagaaatgtgctttaattactattgactttttattttaaaaaatagttatttaattaaaataatattaactcatttctatttgaatttttttttagagaataatatcttttttcactcatctatttgccacataggtaagcaaataaatatttaaaaagtaaaatttataaagccttatggagatgctctaAg	a	C.prem_hap2_05
C.murc_hap2_01	5446796	5451860	-	-	C.prem_hap2_01	11003937	11008984	INVTR	-													-	-	-	-	-	C.prem_hap2_03	37036364	37050053	NOTAL	-		C.murc_hap2_04	10841984	10847172	-	-	C.prem_hap2_04	17565188	17570321	INVDP	copygain		C.murc_hap2_05	8469473	8470983	-	-	C.prem_hap2_05
C.murc_hap2_01	5462810	5464004	-	-	C.prem_hap2_01	18089555	18090750	DUP	copyloss													-	-	-	-	-	C.prem_hap2_03	37050218	37051335	NOTAL	-		C.murc_hap2_04	10851786	10858674	-	-	C.prem_hap2_04	10491823	10498710	DUP	copyloss		C.murc_hap2_05	8486107	8486115	-	-	C.prem_hap2_05
C.murc_hap2_01	5487491	5488257	-	-	C.prem_hap2_01	5054295	5054302	CPL	-													-	-	-	-	-	C.prem_hap2_03	37051807	37051811	NOTAL	-		C.murc_hap2_04	10896168	10898535	-	-	C.prem_hap2_04	10530091	10531628	TDM	-		C.murc_hap2_05	8490184	8490504	-	-	C.prem_hap2_05
C.murc_hap2_01	5493353	5493359	-	-	C.prem_hap2_01	5059386	5060165	CPG	-													-	-	-	-	-	C.prem_hap2_03	37052267	37081509	NOTAL	-		C.murc_hap2_04	10963944	10971082	-	-	C.prem_hap2_04	21666470	21673639	INVDP	copyloss		C.murc_hap2_05	8490187	8490503	-	-	C.prem_hap2_05
C.murc_hap2_01	5528754	5528991	-	-	C.prem_hap2_01	5095624	5099925	CPG	-													-	-	-	-	-	C.prem_hap2_03	37084792	37091015	NOTAL	-		C.murc_hap2_04	10970616	10974035	-	-	C.prem_hap2_04	17586291	17589745	INVDP	copygain		C.murc_hap2_05	8500501	8500511	-	-	C.prem_hap2_05
C.murc_hap2_01	5544341	5545036	-	-	C.prem_hap2_01	5139381	5140075	DUP	copyloss													-	-	-	-	-	C.prem_hap2_03	37094336	37094835	NOTAL	-		C.murc_hap2_04	10974036	10975269	-	-	C.prem_hap2_04	10797068	10798305	DUP	copyloss		C.murc_hap2_05	8502809	8503219	-	-	C.prem_hap2_05
C.murc_hap2_01	5566413	5573449	-	-	C.prem_hap2_01	16641779	16648363	TRANS	-													-	-	-	-	-	C.prem_hap2_03	37100050	37101378	NOTAL	-		C.murc_hap2_04	10977401	10977589	-	-	C.prem_hap2_04	18302605	18302793	DUP	copygain		C.murc_hap2_05	8508486	8508513	-	-	C.prem_hap2_05
C.murc_hap2_01	5570050	5570497	caaaccagcccgccggaaaacgcaccatcccgtgagcgcagcaccagcatcccgtgtctcgcagcccagcagcgcgcaacgaagtcccaccagcgaaagcagccgcgcgcaacgcagcaagccccagccatcaccatcgtgcgaaatcagcagcaaccgtgcacgcaacacatcccgcgaagcagtagcagtaacgccccgcaacgcagatcctcagctccagcccgcgcgCACAGCGCAAATCAATCCAGCAATCACCCTCGTGAAGcagcagcagcaacgcctcgcaacacagccacgcaccagcatcccgcatgcaaccagcaatgtgcaactagcaaccaacagccacagcccacgcatcagcagcagccgcgcgcaacgcaacgcagcaccagc…	c	C.prem_hap2_01	16645423	16645423	DEL	-													-	-	-	-	-	C.prem_hap2_03	37127204	37129259	NOTAL	-		C.murc_hap2_04	10977401	10977740	-	-	C.prem_hap2_04	18302329	18302668	TRANS	-		C.murc_hap2_05	8510675	8511484	-	-	C.prem_hap2_05
C.murc_hap2_01	5572271	5573449	-	-	C.prem_hap2_01	5977940	5979120	INVDP	copygain																								C.murc_hap2_04	10977461	10977740	-	-	C.prem_hap2_04	15197540	15197819	INVDP	copygain		C.murc_hap2_05	8512166	8512919	-	-	C.prem_hap2_05
C.murc_hap2_01	5638988	5639412	-	-	C.prem_hap2_01	5217159	5217175	CPL	-																								C.murc_hap2_04	10981774	10983232	-	-	C.prem_hap2_04	15482439	15483907	DUP	copyloss		C.murc_hap2_05	8516451	8516528	-	-	C.prem_hap2_05
C.murc_hap2_01	5672423	5673969	-	-	C.prem_hap2_01	6397685	6399230	INVDP	copygain																								C.murc_hap2_04	10989501	10990869	-	-	C.prem_hap2_04	10335750	10337108	INVDP	copyloss		C.murc_hap2_05	8517136	8517757	-	-	C.prem_hap2_05
C.murc_hap2_01	5681866	5682853	-	-	C.prem_hap2_01	3674705	3675692	DUP	copyloss																								C.murc_hap2_04	11016864	11018741	-	-	C.prem_hap2_04	10619970	10620812	CPL	-		C.murc_hap2_05	8524046	8524489	-	-	C.prem_hap2_05
C.murc_hap2_01	5696919	5696920	-	-	C.prem_hap2_01	5280962	5281681	HDR	-																								C.murc_hap2_04	11052389	11052463	-	-	C.prem_hap2_04	10654416	10654590	CPG	-		C.murc_hap2_05	8526615	8527974	-	-	C.prem_hap2_05
C.murc_hap2_01	5725728	5725729	-	-	C.prem_hap2_01	5310507	5311573	HDR	-																								C.murc_hap2_04	11046992	11047744	-	-	C.prem_hap2_04	6545343	6546094	INVDP	copygain		C.murc_hap2_05	8528295	8528674	-	-	C.prem_hap2_05
C.murc_hap2_01	5750932	5751401	-	-	C.prem_hap2_01	18161068	18161534	DUP	copygain																								C.murc_hap2_04	11120924	11122382	-	-	C.prem_hap2_04	22045379	22046835	DUP	copygain		C.murc_hap2_05	8529337	8529958	-	-	C.prem_hap2_05
C.murc_hap2_01	5769918	5770888	-	-	C.prem_hap2_01	349948	350883	INVDP	copyloss																								C.murc_hap2_04	11188412	11191249	-	-	C.prem_hap2_04	17519282	17522133	DUP	copygain		C.murc_hap2_05	8531075	8531956	-	-	C.prem_hap2_05
C.murc_hap2_01	5820079	5821467	-	-	C.prem_hap2_01	4650972	4652382	DUP	copygain																								C.murc_hap2_04	11208382	11212451	-	-	C.prem_hap2_04	14051229	14055304	DUP	copygain		C.murc_hap2_05	8555100	8557809	-	-	C.prem_hap2_05
C.murc_hap2_01	5863063	5863478	-	-	C.prem_hap2_01	13884659	13885074	DUP	copyloss																								C.murc_hap2_04	11247102	11260928	-	-	C.prem_hap2_04	17920619	17931636	INVDP	copygain		C.murc_hap2_05	8562246	8562456	-	-	C.prem_hap2_05
C.murc_hap2_01	5863474	5864383	-	-	C.prem_hap2_01	13887164	13888086	DUP	copyloss																								C.murc_hap2_04	11259654	11260928	-	-	C.prem_hap2_04	18730716	18731985	INVDP	copygain		C.murc_hap2_05	8579049	8579904	-	-	C.prem_hap2_05
C.murc_hap2_01	5916894	5917617	-	-	C.prem_hap2_01	28086015	28086749	DUP	copyloss																								C.murc_hap2_04	11493903	11494452	-	-	C.prem_hap2_04	22579631	22580182	INVDP	copygain		C.murc_hap2_05	8587575	8588011	-	-	C.prem_hap2_05
C.murc_hap2_01	5934396	5935286	-	-	C.prem_hap2_01	5527148	5527595	CPL	-																								C.murc_hap2_04	11573142	11578444	-	-	C.prem_hap2_04	11212331	11217633	DUP	copygain		C.murc_hap2_05	8607204	8607348	-	-	C.prem_hap2_05
C.murc_hap2_01	5939156	5940525	-	-	C.prem_hap2_01	16853601	16854968	DUP	copyloss																								C.murc_hap2_04	11573434	11577513	-	-	C.prem_hap2_04	5936980	5941059	DUP	copygain		C.murc_hap2_05	8618992	8618992	T	TtttgatattaatccgaggtatcttggagaagggttctaattgtgggaggtacctttaaatttgtatcacaacttagattagaaattttcactcgaatcgggaggtacaaattctcctaacaaaggctatttttttattactcgaactaaaaaataaattcaatcaaactatttaagaggactctattcccaatagagccaatacGTAAATCAGTTTTCTGTT	C.prem_hap2_05
C.murc_hap2_01	5940045	5942318	-	-	C.prem_hap2_01	6545466	6547731	INVTR	-																								C.murc_hap2_04	11573547	11576240	-	-	C.prem_hap2_04	5934286	5936979	INVDP	copygain		C.murc_hap2_05	8621063	8621358	-	-	C.prem_hap2_05
C.murc_hap2_01	5940951	5947553	-	-	C.prem_hap2_01	8491798	8496352	INVDP	copyloss																								C.murc_hap2_04	11589080	11591840	-	-	C.prem_hap2_04	7714581	7717446	DUP	copygain		C.murc_hap2_05	8622664	8624774	-	-	C.prem_hap2_05
C.murc_hap2_01	5958693	5959164	-	-	C.prem_hap2_01	11215675	11216137	INVTR	-																								C.murc_hap2_04	11648302	11658768	-	-	C.prem_hap2_04	11434561	11444930	DUP	copygain		C.murc_hap2_05	8655048	8655781	-	-	C.prem_hap2_05
C.murc_hap2_01	5966128	5967007	-	-	C.prem_hap2_01	2232393	2233270	INVDP	copyloss																								C.murc_hap2_04	11663002	11665095	-	-	C.prem_hap2_04	12453685	12455778	TRANS	-		C.murc_hap2_05	8659962	8662777	-	-	C.prem_hap2_05
C.murc_hap2_01	6007984	6012939	-	-	C.prem_hap2_01	5604017	5604022	CPL	-																								C.murc_hap2_04	11693158	11693440	-	-	C.prem_hap2_04	11335742	11335745	HDR	-		C.murc_hap2_05	8664628	8665392	-	-	C.prem_hap2_05
C.murc_hap2_01	6055959	6068524	-	-	C.prem_hap2_01	18995088	19007634	INVDP	copyloss																								C.murc_hap2_04	11709548	11716155	-	-	C.prem_hap2_04	4888578	4895186	DUP	copyloss		C.murc_hap2_05	8672628	8673161	-	-	C.prem_hap2_05
C.murc_hap2_01	6070469	6070478	-	-	C.prem_hap2_01	5669576	5669866	HDR	-																								C.murc_hap2_04	11716153	11720156	-	-	C.prem_hap2_04	5729110	5733179	DUP	copyloss		C.murc_hap2_05	8673560	8673826	-	-	C.prem_hap2_05
C.murc_hap2_01	6104033	6104839	-	-	C.prem_hap2_01	16378713	16379535	DUP	copyloss																								C.murc_hap2_04	11719727	11727613	-	-	C.prem_hap2_04	15536988	15544871	INVDP	copyloss		C.murc_hap2_05	8689430	8689855	-	-	C.prem_hap2_05
C.murc_hap2_01	6104815	6105347	-	-	C.prem_hap2_01	19126288	19126818	INVDP	copyloss																								C.murc_hap2_04	11727612	11727988	-	-	C.prem_hap2_04	5734077	5734448	INVDP	copyloss		C.murc_hap2_05	8694087	8695074	-	-	C.prem_hap2_05
C.murc_hap2_01	6114576	6114965	-	-	C.prem_hap2_01	25691322	25691711	INVDP	copyloss																								C.murc_hap2_04	11727814	11728159	-	-	C.prem_hap2_04	26389020	26389365	INVDP	copyloss		C.murc_hap2_05	8696970	8696978	-	-	C.prem_hap2_05
C.murc_hap2_01	6146615	6149519	-	-	C.prem_hap2_01	1626143	1629189	DUP	copygain																								C.murc_hap2_04	11889249	11889683	-	-	C.prem_hap2_04	16246220	16246652	INVDP	copyloss		C.murc_hap2_05	8703656	8704002	-	-	C.prem_hap2_05
C.murc_hap2_01	6156833	6157888	-	-	C.prem_hap2_01	5786123	5787157	DUP	copyloss																								C.murc_hap2_04	11894053	11894487	-	-	C.prem_hap2_04	16246219	16246651	INVDP	copyloss		C.murc_hap2_05	8704120	8704401	-	-	C.prem_hap2_05
C.murc_hap2_01	6160888	6165271	-	-	C.prem_hap2_01	11604167	11608575	DUP	copyloss																								C.murc_hap2_04	11925432	11928264	-	-	C.prem_hap2_04	17619090	17621986	DUP	copygain		C.murc_hap2_05	8705578	8705587	-	-	C.prem_hap2_05
C.murc_hap2_01	6188385	6189345	-	-	C.prem_hap2_01	5787155	5787242	HDR	-																								C.murc_hap2_04	11938305	11939413	-	-	C.prem_hap2_04	11562699	11563809	DUP	copyloss		C.murc_hap2_05	8723169	8723693	-	-	C.prem_hap2_05
C.murc_hap2_01	6206086	6210515	-	-	C.prem_hap2_01	8242183	8246556	INVDP	copyloss																								C.murc_hap2_04	11939415	11940527	-	-	C.prem_hap2_04	11562699	11563811	DUP	copyloss		C.murc_hap2_05	8724531	8725393	-	-	C.prem_hap2_05
C.murc_hap2_01	6228323	6229707	-	-	C.prem_hap2_01	27873966	27875334	DUP	copyloss																								C.murc_hap2_04	11963931	11963940	-	-	C.prem_hap2_04	11586106	11586840	HDR	-		C.murc_hap2_05	8725402	8725893	-	-	C.prem_hap2_05
C.murc_hap2_01	6229913	6230488	-	-	C.prem_hap2_01	12099343	12099917	DUP	copyloss																								C.murc_hap2_04	11991351	11997247	-	-	C.prem_hap2_04	11614280	11614297	CPL	-		C.murc_hap2_05	8730388	8730394	-	-	C.prem_hap2_05
C.murc_hap2_01	6230483	6231872	-	-	C.prem_hap2_01	19006247	19007638	INVDP	copyloss																								C.murc_hap2_04	12029271	12030832	-	-	C.prem_hap2_04	17722421	17723986	DUP	copygain		C.murc_hap2_05	8737423	8737430	-	-	C.prem_hap2_05
C.murc_hap2_01	6241234	6241856	-	-	C.prem_hap2_01	19812005	19812630	INVDP	copyloss																								C.murc_hap2_04	12045395	12057835	-	-	C.prem_hap2_04	16073000	16085488	DUP	copyloss		C.murc_hap2_05	8741236	8747001	-	-	C.prem_hap2_05
C.murc_hap2_01	6283916	6284468	-	-	C.prem_hap2_01	5870470	5870735	HDR	-																								C.murc_hap2_04	12061075	12061686	-	-	C.prem_hap2_04	22794011	22794624	INVDP	copygain		C.murc_hap2_05	8751263	8751271	-	-	C.prem_hap2_05
C.murc_hap2_01	6291087	6291510	-	-	C.prem_hap2_01	6673159	6673582	INVTR	-																								C.murc_hap2_04	12134449	12141732	-	-	C.prem_hap2_04	11348537	11355896	DUP	copygain		C.murc_hap2_05	8767162	8767187	-	-	C.prem_hap2_05
C.murc_hap2_01	6301134	6304965	-	-	C.prem_hap2_01	14498304	14502074	DUP	copyloss																								C.murc_hap2_04	12154773	12155057	-	-	C.prem_hap2_04	24378569	24378853	INVDP	copygain		C.murc_hap2_05	8768490	8769411	aatagttatagcttttagaaatcagctcctataaaatgatcaaaggtagtttggggaattgatttgtttaggttagagttaatggtttaaggatgttgcgtatcttatgaaggtcagattagaatatgatattgataagaatctcatcttgaaaattttagaccaagaatgagctcgtgtatttggggtttttattGGttgtttcggatcgaggtaagtggattcatgtataacatttattattattattatatatatatatatatatatacaaatttatgaaaagaataatgttgttcacaaggattggcatatttatagttttgaagtatttttgttgttatagtttataataatgatttacattttggtttaaagtttatttaaaatgttttctta…	a	C.prem_hap2_05
C.murc_hap2_01	6304742	6305455	-	-	C.prem_hap2_01	10455490	10456209	INVDP	copygain																								C.murc_hap2_04	12176384	12177374	-	-	C.prem_hap2_04	3510753	3511738	DUP	copyloss		C.murc_hap2_05	8776775	8783504	-	-	C.prem_hap2_05
C.murc_hap2_01	6304743	6305339	-	-	C.prem_hap2_01	10428079	10428681	INVDP	copyloss																								C.murc_hap2_04	12182037	12182037	t	ttatccgccatttatacgggagagtgaatcaaaacaaaacgaatcaaatctgtaaaatcaaatcaaaagtgaagaagaacaacaaaataaaacaataacacacaaggaatataactcaccttcgtccttttattgaatttacctccagttctaattgcatattataaataccatcctctatttccttgagttgtctttctggatctttcacataggatactaactctggtggttgtagatcccaaatgggatgtgatttacaaaatcagagcaatttcctcaggtgaaattttacatgtaaaagctctttaagataatcgaaaaggaaacttgtcatggaggtactcatgacaagtataaaacttta	C.prem_hap2_04	11798522	11798888	INS	-		C.murc_hap2_05	8781186	8781319	-	-	C.prem_hap2_05
C.murc_hap2_01	6304743	6305654	-	-	C.prem_hap2_01	10416625	10417556	INVDP	copygain																								C.murc_hap2_04	12231135	12231270	-	-	C.prem_hap2_04	11852013	11852148	DUP	copygain		C.murc_hap2_05	8783505	8783870	-	-	C.prem_hap2_05
C.murc_hap2_01	6304743	6305662	-	-	C.prem_hap2_01	10446880	10447810	INVDP	copygain																								C.murc_hap2_04	12233743	12243843	-	-	C.prem_hap2_04	18386217	18395556	INVDP	copyloss		C.murc_hap2_05	8786178	8786824	AGTATCATCTCGTCCCGAACGCCTGTGTATCTGCTCTACTAACAATCTACAACGAAGCCGCCACCAGCAGAACAAAAGCCATAACCTTGCAGTCAGAGCCGCTGCCACAACGCCGACCTAAAATGGAGTCAATAGAGCCACCGCCACCACGCCCAACACTTaaaaaattctaacaatttaaatatataacacacatccagcaattgttataaatttaattcattactttctaattatttaaattaaaaattttctaacagtttaaatatataaaacacatccagcaatttttataaatttaatccattactttttaataatttaaactaaaaaaagtttctaacaatttaaatatgtaaaatacatcaaaaaaacttttataaatataatctattactt…	A	C.prem_hap2_05
C.murc_hap2_01	6304745	6305662	-	-	C.prem_hap2_01	10428230	10429168	INVDP	copyloss																								C.murc_hap2_04	12242616	12252717	-	-	C.prem_hap2_04	18386217	18395557	INVDP	copyloss		C.murc_hap2_05	8797866	8798181	-	-	C.prem_hap2_05
C.murc_hap2_01	6304745	6305662	-	-	C.prem_hap2_01	10430651	10431588	INVDP	copyloss																								C.murc_hap2_04	12246169	12252133	-	-	C.prem_hap2_04	17473277	17479202	DUP	copygain		C.murc_hap2_05	8802159	8802165	-	-	C.prem_hap2_05
C.murc_hap2_01	6305315	6311977	-	-	C.prem_hap2_01	2683436	2690121	DUP	copyloss																								C.murc_hap2_04	12250389	12252012	-	-	C.prem_hap2_04	16306072	16307696	INVDP	copygain		C.murc_hap2_05	8816942	8817835	-	-	C.prem_hap2_05
C.murc_hap2_01	6314217	6314955	-	-	C.prem_hap2_01	9828392	9829131	DUP	copyloss																								C.murc_hap2_04	12643182	12643988	-	-	C.prem_hap2_04	12246157	12246556	CPL	-		C.murc_hap2_05	8819837	8822743	-	-	C.prem_hap2_05
C.murc_hap2_01	6329791	6330045	-	-	C.prem_hap2_01	14171442	14171696	DUP	copyloss																								C.murc_hap2_04	12465975	12473412	-	-	C.prem_hap2_04	15781994	15789447	DUP	copygain		C.murc_hap2_05	8819837	8827427	-	-	C.prem_hap2_05
C.murc_hap2_01	6330045	6331412	-	-	C.prem_hap2_01	11791410	11792685	DUP	copyloss																								C.murc_hap2_04	12561947	12563015	-	-	C.prem_hap2_04	22070393	22071446	INVDP	copygain		C.murc_hap2_05	8823098	8827427	-	-	C.prem_hap2_05
C.murc_hap2_01	6405039	6405875	-	-	C.prem_hap2_01	1197009	1197849	TRANS	-																								C.murc_hap2_04	12600919	12609412	-	-	C.prem_hap2_04	8439877	8448349	DUP	copygain		C.murc_hap2_05	8823357	8827428	-	-	C.prem_hap2_05
C.murc_hap2_01	6410733	6415123	-	-	C.prem_hap2_01	5997810	5997824	CPL	-																								C.murc_hap2_04	12600921	12613701	-	-	C.prem_hap2_04	11667120	11679839	INVDP	copygain		C.murc_hap2_05	8825293	8827429	-	-	C.prem_hap2_05
C.murc_hap2_01	6523144	6523146	-	-	C.prem_hap2_01	6105820	6106119	HDR	-																								C.murc_hap2_04	12603463	12613702	-	-	C.prem_hap2_04	8448348	8458579	INVDP	copygain		C.murc_hap2_05	8826233	8827427	-	-	C.prem_hap2_05
C.murc_hap2_01	6523431	6536076	-	-	C.prem_hap2_01	6106403	6131577	CPG	-																								C.murc_hap2_04	12646512	12647820	-	-	C.prem_hap2_04	6189618	6190910	INVDP	copygain		C.murc_hap2_05	8836533	8836679	-	-	C.prem_hap2_05
C.murc_hap2_01	6426805	6427465	-	-	C.prem_hap2_01	4196101	4196776	INVDP	copygain																								C.murc_hap2_04	12658106	12658295	-	-	C.prem_hap2_04	14390699	14390888	INVDP	copygain		C.murc_hap2_05	8837711	8838191	-	-	C.prem_hap2_05
C.murc_hap2_01	6523431	6535883	-	-	C.prem_hap2_01	11219502	11231861	INVDP	copygain																								C.murc_hap2_04	12668016	12672276	-	-	C.prem_hap2_04	17644661	17648891	INVDP	copygain		C.murc_hap2_05	8838193	8838882	-	-	C.prem_hap2_05
C.murc_hap2_01	6523833	6535882	-	-	C.prem_hap2_01	14728554	14740589	INVDP	copygain																								C.murc_hap2_04	12914532	12917369	-	-	C.prem_hap2_04	18603986	18606844	INVDP	copygain		C.murc_hap2_05	8838881	8848557	-	-	C.prem_hap2_05
C.murc_hap2_01	6619235	6620511	-	-	C.prem_hap2_01	15797399	15798707	DUP	copygain																								C.murc_hap2_04	12934766	12936312	-	-	C.prem_hap2_04	12231250	12232796	DUP	copyloss		C.murc_hap2_05	8839899	8841809	-	-	C.prem_hap2_05
C.murc_hap2_01	6628362	6629213	-	-	C.prem_hap2_01	11963018	11963884	INVDP	copygain																								C.murc_hap2_04	12972255	12974831	-	-	C.prem_hap2_04	12747917	12750492	TRANS	-		C.murc_hap2_05	8848745	8848977	-	-	C.prem_hap2_05
C.murc_hap2_01	6629581	6641030	-	-	C.prem_hap2_01	6147571	6159029	DUP	copyloss																								C.murc_hap2_04	12974832	12977598	-	-	C.prem_hap2_04	5524237	5526998	INVDP	copyloss		C.murc_hap2_05	8848979	8854612	-	-	C.prem_hap2_05
C.murc_hap2_01	6698842	6699588	-	-	C.prem_hap2_01	6303171	6303179	CPL	-																								C.murc_hap2_04	12974832	12985898	-	-	C.prem_hap2_04	17541569	17552762	DUP	copyloss		C.murc_hap2_05	8854136	8855520	-	-	C.prem_hap2_05
C.murc_hap2_01	6703522	6703522	T	TaccaacaaagtgttggctccactggtaatggagtctccttaagtggcttgattgggtttgctccccagttcgagtcgcagggaagtcgcctttgttgggagaacctgtgcctctcggttcgagcggggatttctagtctgggttgtggtacgggcttaaaggtgcctcccacagttgaggccctccccaggatacctcgtggtcaaaaccaaaaaaaaaaaaAAATAGATGACAACATAA	C.prem_hap2_01	6307816	6308056	INS	-																								C.murc_hap2_04	12974832	12987276	-	-	C.prem_hap2_04	14867503	14880056	DUP	copyloss		C.murc_hap2_05	8855124	8855519	-	-	C.prem_hap2_05
C.murc_hap2_01	6719094	6722920	-	-	C.prem_hap2_01	2679905	2683786	DUP	copyloss																								C.murc_hap2_04	12995760	12998209	-	-	C.prem_hap2_04	12588000	12590450	DUP	copygain		C.murc_hap2_05	8855526	8857244	-	-	C.prem_hap2_05
C.murc_hap2_01	6722602	6723759	-	-	C.prem_hap2_01	780914	782084	DUP	copygain																								C.murc_hap2_04	12999393	13005720	-	-	C.prem_hap2_04	6249963	6257173	DUP	copygain		C.murc_hap2_05	8857385	8858184	-	-	C.prem_hap2_05
C.murc_hap2_01	6722602	6724126	-	-	C.prem_hap2_01	10426537	10428079	INVDP	copygain																								C.murc_hap2_04	13058536	13058966	-	-	C.prem_hap2_04	13371150	13371580	DUP	copyloss		C.murc_hap2_05	8858280	8861897	-	-	C.prem_hap2_05
C.murc_hap2_01	6723747	6727556	-	-	C.prem_hap2_01	2683409	2687233	DUP	copyloss																								C.murc_hap2_04	13059163	13066175	-	-	C.prem_hap2_04	13370003	13377015	INVDP	copyloss		C.murc_hap2_05	8861898	8869445	-	-	C.prem_hap2_05
C.murc_hap2_01	6727547	6728859	-	-	C.prem_hap2_01	14509059	14510386	DUP	copyloss																								C.murc_hap2_04	13066306	13068116	-	-	C.prem_hap2_04	13370003	13371813	DUP	copyloss		C.murc_hap2_05	8880924	8881536	-	-	C.prem_hap2_05
C.murc_hap2_01	6756802	6757949	-	-	C.prem_hap2_01	11855748	11856894	INVDP	copyloss																								C.murc_hap2_04	13071880	13072187	-	-	C.prem_hap2_04	22072641	22072950	DUP	copygain		C.murc_hap2_05	8886073	8887101	-	-	C.prem_hap2_05
C.murc_hap2_01	6758017	6758845	-	-	C.prem_hap2_01	19061244	19062072	INVDP	copyloss																								C.murc_hap2_04	13095005	13095645	-	-	C.prem_hap2_04	12743892	12744533	DUP	copygain		C.murc_hap2_05	8889284	8890642	-	-	C.prem_hap2_05
C.murc_hap2_01	6874281	6875760	-	-	C.prem_hap2_01	6476319	6476327	CPL	-																								C.murc_hap2_04	13118511	13119444	-	-	C.prem_hap2_04	12743059	12743992	DUP	copygain		C.murc_hap2_05	8902727	8903601	-	-	C.prem_hap2_05
C.murc_hap2_01	6867362	6867825	-	-	C.prem_hap2_01	3008940	3009403	INVDP	copygain																								C.murc_hap2_04	13125989	13127366	-	-	C.prem_hap2_04	13271349	13272725	DUP	copygain		C.murc_hap2_05	8904589	8905036	-	-	C.prem_hap2_05
C.murc_hap2_01	6958892	6966298	-	-	C.prem_hap2_01	2375159	2382872	DUP	copygain																								C.murc_hap2_04	13127529	13128081	-	-	C.prem_hap2_04	12747363	12747915	DUP	copygain		C.murc_hap2_05	8904879	8909823	-	-	C.prem_hap2_05
C.murc_hap2_01	6959321	6961997	-	-	C.prem_hap2_01	16662998	16665675	INVDP	copygain																								C.murc_hap2_04	13130548	13131181	-	-	C.prem_hap2_04	12800564	12801194	DUP	copyloss		C.murc_hap2_05	8909762	8910208	-	-	C.prem_hap2_05
C.murc_hap2_01	6964477	6965713	-	-	C.prem_hap2_01	278134	279371	INVDP	copygain																								C.murc_hap2_04	13130791	13132337	-	-	C.prem_hap2_04	12784253	12785796	DUP	copyloss		C.murc_hap2_05	8912009	8912445	-	-	C.prem_hap2_05
C.murc_hap2_01	7013543	7015409	-	-	C.prem_hap2_01	15120639	15122431	DUP	copygain																								C.murc_hap2_04	13154466	13155920	-	-	C.prem_hap2_04	28490715	28492190	INVDP	copyloss		C.murc_hap2_05	8912009	8912455	-	-	C.prem_hap2_05
C.murc_hap2_01	7014025	7015338	-	-	C.prem_hap2_01	15122352	15123662	DUP	copygain																								C.murc_hap2_04	13156020	13157697	-	-	C.prem_hap2_04	28490494	28492190	INVDP	copyloss		C.murc_hap2_05	8913762	8914398	-	-	C.prem_hap2_05
C.murc_hap2_01	7030553	7032181	-	-	C.prem_hap2_01	8068697	8070333	INVDP	copyloss																								C.murc_hap2_04	13171030	13172150	-	-	C.prem_hap2_04	12741176	12742297	INVDP	copygain		C.murc_hap2_05	8917297	8918139	-	-	C.prem_hap2_05
C.murc_hap2_01	7043111	7043742	-	-	C.prem_hap2_01	654506	655137	DUP	copygain																								C.murc_hap2_04	13173245	13174677	-	-	C.prem_hap2_04	12746026	12747449	DUP	copygain		C.murc_hap2_05	8926051	8927006	-	-	C.prem_hap2_05
C.murc_hap2_01	7060314	7060314	t	tatcaatatataatattatatatatatatatatatgtaattaattaaaacttcaaaaatgtaaatgtgtaatatttgggtagatatgtacattttataatatcaataaattatgtatgtatttatgtatgtacgatagtgtgtaaatgtttgatgtaatttttttttaataaatagatattaagcggattctaggtaactatattattttttcgtgtcgggtttggatcttaatattttgacatgatttttaaatgggtagcatttgggttgacctaaatttgacacgacacgaacacaactcgttgacctgttttactatctctattcattgagctcctattgttattggaatacaagactgctgacttattgtcacaaaataatctgagtgatttat…	C.prem_hap2_01	6676100	6678313	INS	-																								C.murc_hap2_04	13174866	13175535	-	-	C.prem_hap2_04	12742150	12742817	INVDP	copygain		C.murc_hap2_05	8926750	8927678	-	-	C.prem_hap2_05
C.murc_hap2_01	7090282	7090700	-	-	C.prem_hap2_01	6719099	6719516	DUP	copygain																								C.murc_hap2_04	13185819	13186338	-	-	C.prem_hap2_04	12742538	12743057	INVDP	copygain		C.murc_hap2_05	8932007	8933038	-	-	C.prem_hap2_05
C.murc_hap2_01	7147522	7147856	-	-	C.prem_hap2_01	1646967	1647300	DUP	copygain																								C.murc_hap2_04	13203320	13204266	-	-	C.prem_hap2_04	13383079	13384025	DUP	copygain		C.murc_hap2_05	8947577	8947577	A	AAAttttattacatgagactattgctcaaactacaactcatattacatgagattataactgatatttacaaatcaaactattactgagaccaacttacatcaatactaatggagttctgtccagattttaaccctcacaaatattcgagggatgtctacttctcactcttgggtaagagagaagactaccttcactcaattttaattaaagaagaaaaAAAA	C.prem_hap2_05
C.murc_hap2_01	7256618	7257395	-	-	C.prem_hap2_01	5122001	5122778	INVDP	copygain																								C.murc_hap2_04	13203409	13204128	-	-	C.prem_hap2_04	12940217	12940936	INVDP	copygain		C.murc_hap2_05	8971867	8971867	T	TgccacttcggccttggtcggagtggtgggctgctgccctcacaagcattgtgagggcagcggttcaagcccccacaaaagtatttgtgggggctaacgtgcttatttgtttaatattttaaaaatttcctctccctcgtgcaatacgagtggagtatggacatccctcttctgtaagggattatttgtctgggcatgtacttcacagaattcaatgtaataatataagtcccaatcatgtatttctgattgtaaatatcagtgtaatatatctgctataatagcagttgtaaataatttgtgtaatgcagtaatatgatgattaatcagtattcaaaaaaaGAAGTGTAATTTCA	C.prem_hap2_05
C.murc_hap2_01	7256619	7256994	-	-	C.prem_hap2_01	13080150	13080525	DUP	copygain																								C.murc_hap2_04	13203779	13209979	-	-	C.prem_hap2_04	13377031	13383082	INVDP	copyloss		C.murc_hap2_05	8982211	8983437	-	-	C.prem_hap2_05
C.murc_hap2_01	7256622	7257395	-	-	C.prem_hap2_01	5116902	5117675	INVDP	copygain																								C.murc_hap2_04	13279012	13279013	-	-	C.prem_hap2_04	12889613	12890002	HDR	-		C.murc_hap2_05	8990351	8994936	ATGAAAGAAGTTTTATTGTAGCttctgttagaataaagtcctattctttagggacatttacttgtatttgaattattccaagtttctgttaccacttggctttattttcgctaaagttggctgctttctcgttttttgttaagatcgtgtgttgaatggctatttaagccaaagttattgtcaataaaaaagttatcaagtgcaacttgttgtgttcttgttctcagcttcatataagataaaagattccaacaatctggtatcagagccacctactaggcctgataaattaaagcagcagtctttgaagttcttacagcaacgcaacagatgactactgaagggagttttatataacaagccattcctcactttgatggtcattatgaccactggagc…	A	C.prem_hap2_05
C.murc_hap2_01	7363883	7372700	-	-	C.prem_hap2_01	17316826	17325697	DUP	copyloss																								C.murc_hap2_04	13289868	13296715	-	-	C.prem_hap2_04	13108735	13115619	DUP	copyloss		C.murc_hap2_05	9002298	9002912	-	-	C.prem_hap2_05
C.murc_hap2_01	7523062	7523384	-	-	C.prem_hap2_01	7143646	7143654	HDR	-																								C.murc_hap2_04	13495516	13496729	-	-	C.prem_hap2_04	13103756	13104969	DUP	copygain		C.murc_hap2_05	9020523	9021272	-	-	C.prem_hap2_05
C.murc_hap2_01	7753972	7755118	-	-	C.prem_hap2_01	7377400	7377408	CPL	-																								C.murc_hap2_04	13495516	13496729	-	-	C.prem_hap2_04	13104967	13106180	DUP	copygain		C.murc_hap2_05	9034368	9035218	-	-	C.prem_hap2_05
C.murc_hap2_01	7592811	7593134	-	-	C.prem_hap2_01	12837270	12837592	DUP	copygain																								C.murc_hap2_04	13495516	13496729	-	-	C.prem_hap2_04	13106178	13107392	DUP	copygain		C.murc_hap2_05	9048105	9049499	-	-	C.prem_hap2_05
C.murc_hap2_01	7613953	7614534	-	-	C.prem_hap2_01	20465690	20466271	INVDP	copygain																								C.murc_hap2_04	13496860	13503807	-	-	C.prem_hap2_04	13120905	13127758	INVDP	copygain		C.murc_hap2_05	9053287	9053996	agagcctgtttggtatggcttatttaagagccataagtgcttatttaattccataagcactttttaaaaatttttatggtgtttggttatttttttagtagagttttttttagcttaaataaactaatttacctctaatagaaaaagtccaaaatttgagcttttaggagtagaggttagagagcttttccaaaaaatatatattatcaaaaatatccttgacatatttcattaattacataataccctttgtataaaacctacccaacgaaaatttttgccgttatataaacatattgttgccgctacttcacttatctctctctctctttttttttttaaataaccagcactttaattttgcaatccctacacatacccaacacttgagagagtata…	a	C.prem_hap2_05
C.murc_hap2_01	7785293	7785887	-	-	C.prem_hap2_01	10661108	10661700	INVDP	copyloss																								C.murc_hap2_04	13509081	13510101	-	-	C.prem_hap2_04	13858369	13859390	DUP	copygain		C.murc_hap2_05	9054823	9054889	-	-	C.prem_hap2_05
C.murc_hap2_01	7789336	7789755	-	-	C.prem_hap2_01	7494683	7495102	INVTR	-																								C.murc_hap2_04	13509092	13510101	-	-	C.prem_hap2_04	14205828	14206837	DUP	copygain		C.murc_hap2_05	9056054	9057153	-	-	C.prem_hap2_05
C.murc_hap2_01	7799135	7800664	-	-	C.prem_hap2_01	5546789	5548336	INVDP	copyloss																								C.murc_hap2_04	13525470	13526184	-	-	C.prem_hap2_04	13152961	13153674	DUP	copygain		C.murc_hap2_05	9069328	9070175	-	-	C.prem_hap2_05
C.murc_hap2_01	7824397	7825857	-	-	C.prem_hap2_01	7468851	7468875	HDR	-																								C.murc_hap2_04	13525470	13526517	-	-	C.prem_hap2_04	13148363	13149405	DUP	copygain		C.murc_hap2_05	9069530	9070174	-	-	C.prem_hap2_05
C.murc_hap2_01	7830913	7831294	-	-	C.prem_hap2_01	16521403	16521784	INVDP	copygain																								C.murc_hap2_04	13525470	13526517	-	-	C.prem_hap2_04	13149069	13150113	DUP	copygain		C.murc_hap2_05	9082244	9082252	-	-	C.prem_hap2_05
C.murc_hap2_01	7842411	7843755	-	-	C.prem_hap2_01	8171965	8173326	DUP	copyloss																								C.murc_hap2_04	13525470	13526517	-	-	C.prem_hap2_04	13149775	13150821	DUP	copygain		C.murc_hap2_05	9107512	9108173	-	-	C.prem_hap2_05
C.murc_hap2_01	7843755	7844315	-	-	C.prem_hap2_01	7485418	7485980	DUP	copyloss																								C.murc_hap2_04	13525470	13526517	-	-	C.prem_hap2_04	13150483	13151529	DUP	copygain		C.murc_hap2_05	9108224	9110596	-	-	C.prem_hap2_05
C.murc_hap2_01	7850608	7855218	-	-	C.prem_hap2_01	10514331	10518937	DUP	copyloss																								C.murc_hap2_04	13525470	13526517	-	-	C.prem_hap2_04	13151191	13152237	DUP	copygain		C.murc_hap2_05	9111523	9111973	-	-	C.prem_hap2_05
C.murc_hap2_01	7853488	7855213	-	-	C.prem_hap2_01	16359981	16361701	INVDP	copyloss																								C.murc_hap2_04	13525470	13526517	-	-	C.prem_hap2_04	13151899	13152945	DUP	copygain		C.murc_hap2_05	9113638	9113821	-	-	C.prem_hap2_05
C.murc_hap2_01	7853845	7855213	-	-	C.prem_hap2_01	15069746	15071114	INVDP	copyloss																								C.murc_hap2_04	13525810	13526517	-	-	C.prem_hap2_04	13152592	13153299	DUP	copygain		C.murc_hap2_05	9113834	9114381	-	-	C.prem_hap2_05
C.murc_hap2_01	7859165	7859494	-	-	C.prem_hap2_01	3719247	3719576	DUP	copyloss																								C.murc_hap2_04	13529239	13537098	-	-	C.prem_hap2_04	13370003	13383082	INVTR	-		C.murc_hap2_05	9127446	9130001	-	-	C.prem_hap2_05
C.murc_hap2_01	7859492	7860052	-	-	C.prem_hap2_01	7641966	7642526	DUP	copyloss																								C.murc_hap2_04	13535487	13536001	-	-	C.prem_hap2_04	13371100	13377030	HDR	-		C.murc_hap2_05	9140178	9140242	-	-	C.prem_hap2_05
C.murc_hap2_01	7860090	7860649	-	-	C.prem_hap2_01	7641966	7642524	INVDP	copyloss																								C.murc_hap2_04	13533533	13536877	-	-	C.prem_hap2_04	12938091	12940218	INVDP	copygain		C.murc_hap2_05	9141416	9141713	-	-	C.prem_hap2_05
C.murc_hap2_01	7860647	7860976	-	-	C.prem_hap2_01	3719247	3719576	INVDP	copyloss																								C.murc_hap2_04	13536003	13537124	-	-	C.prem_hap2_04	13158191	13158223	HDR	-		C.murc_hap2_05	9141715	9142010	-	-	C.prem_hap2_05
C.murc_hap2_01	7865693	7865918	-	-	C.prem_hap2_01	14729670	14729895	INVDP	copyloss																								C.murc_hap2_04	13542690	13546426	ctaattgaacctattgattcagattgggcttgtcaagccttctatgttgaaaaacgatctgaattagttcgtggtaaaaagagattagttattgattactagccacttaattcttttcttaaagatgataagtttccccttccaaaaatccagaccctatttgtccatcttcaaggggctcatatcttctctaagtttgatttaaaagctggtttttggcaacttggtatttcaccagttgaccgtcacaaaactgccttttgcattcccgatgcccattatcaatggaccgttctgccctttggtcttaaagttgctccttcattatttcaaaaggccatgacaaaaatctttagtcctatcctccatcatgctctggtatacattgatgatattttg…	c	C.prem_hap2_04	13163773	13163773	DEL	-		C.murc_hap2_05	9142012	9142306	-	-	C.prem_hap2_05
C.murc_hap2_01	7865919	7876408	-	-	C.prem_hap2_01	6106853	6117363	DUP	copyloss																								C.murc_hap2_04	13549423	13549830	-	-	C.prem_hap2_04	13172846	13173257	INVDP	copygain		C.murc_hap2_05	9142308	9142604	-	-	C.prem_hap2_05
C.murc_hap2_01	7876405	7877333	-	-	C.prem_hap2_01	12943513	12944442	DUP	copyloss																								C.murc_hap2_04	13589483	13596333	-	-	C.prem_hap2_04	13108735	13115621	DUP	copyloss		C.murc_hap2_05	9142606	9142901	-	-	C.prem_hap2_05
C.murc_hap2_01	7879595	7883808	-	-	C.prem_hap2_01	9596728	9600912	DUP	copyloss																								C.murc_hap2_04	13607205	13610728	attcgttaggtgttacttttgcaggaatttgacttggaattcaaagacaataaaggcacaaaaaatgttgtggctgaccatctctctcgtctcaattttgacacaattatagaaccattaacattgaatgaattatttctagatgaacaattgatgagtgtgaaaatattaccatggtatgctgatatcgttaattatcttgttacatgtcaacttccagagcaccactaagtaagacaaagccaaattttttacagaaataaagaatttcttttgggatgacctttatctattcaagtattgtgcagatcaaattgtcaaatgatgtgtcccaaaaaatgaatttcaaaatatcatttcattctaccataaacaagcttgtggaggcaattttagcgg…	a	C.prem_hap2_04	13229814	13229814	DEL	-		C.murc_hap2_05	9142903	9143137	-	-	C.prem_hap2_05
C.murc_hap2_01	7884371	7888330	-	-	C.prem_hap2_01	10397709	10401700	INVDP	copyloss																								C.murc_hap2_04	13614539	13614539	A	Agaaaggtgcataggtgtcaaagagtggaggagatactggtgtaggttgtggttgagtgaaaagggaaggtcgggatttttcagcatcaatcctggacaactcagctttgagttttctgggcatctaactcagagatgtggtcttggagatgtaggtacatctaagaggctcgggacagtcttgtggtgattcgtctggagggattgtagatgtagaggaagaggaagtggccttgggacgtggttcggagatttggacttcaaatcaagtctcccagactgaaactaaagttgactccatcagccatcgtcttgatgcagaaggcagttttgtgacggtcaactggtgaaataccaagttgccaaaaaccagctttataagacgaacagctttggctg…	C.prem_hap2_04	13233636	13234148	INS	-		C.murc_hap2_05	9143200	9143497	-	-	C.prem_hap2_05
C.murc_hap2_01	7890044	7891436	-	-	C.prem_hap2_01	9534631	9535987	INVDP	copyloss																								C.murc_hap2_04	13602909	13603375	-	-	C.prem_hap2_04	5298760	5299226	INVDP	copygain		C.murc_hap2_05	9143499	9143733	-	-	C.prem_hap2_05
C.murc_hap2_01	7890787	7893882	-	-	C.prem_hap2_01	19123832	19126965	INVTR	-																								C.murc_hap2_04	13702292	13703595	-	-	C.prem_hap2_04	12744815	12745942	INVDP	copygain		C.murc_hap2_05	9143796	9144091	-	-	C.prem_hap2_05
C.murc_hap2_01	7892909	7900283	-	-	C.prem_hap2_01	9665254	9672614	DUP	copyloss																								C.murc_hap2_04	13706297	13706583	-	-	C.prem_hap2_04	12744531	12744816	DUP	copygain		C.murc_hap2_05	9144093	9144388	-	-	C.prem_hap2_05
C.murc_hap2_01	7894684	7902459	-	-	C.prem_hap2_01	10497468	10505249	INVDP	copyloss																								C.murc_hap2_04	13709950	13713136	-	-	C.prem_hap2_04	13377035	13380220	INVDP	copyloss		C.murc_hap2_05	9144390	9144685	-	-	C.prem_hap2_05
C.murc_hap2_01	7906018	7907357	-	-	C.prem_hap2_01	4566358	4567716	DUP	copyloss																								C.murc_hap2_04	13719662	13719826	-	-	C.prem_hap2_04	13360901	13361224	TDM	-		C.murc_hap2_05	9144687	9144981	-	-	C.prem_hap2_05
C.murc_hap2_01	7951268	7951720	-	-	C.prem_hap2_01	7533002	7533452	DUP	copyloss																								C.murc_hap2_04	13775966	13779609	-	-	C.prem_hap2_04	13377022	13380663	DUP	copyloss		C.murc_hap2_05	9144983	9145278	-	-	C.prem_hap2_05
C.murc_hap2_01	7990266	8000180	-	-	C.prem_hap2_01	16370213	16380097	DUP	copygain																								C.murc_hap2_04	13779602	13781955	-	-	C.prem_hap2_04	13370125	13372478	INVDP	copyloss		C.murc_hap2_05	9145280	9145440	-	-	C.prem_hap2_05
C.murc_hap2_01	8056235	8056886	-	-	C.prem_hap2_01	9921592	9922249	DUP	copygain																								C.murc_hap2_04	13796565	13796689	-	-	C.prem_hap2_04	13446219	13446500	CPG	-		C.murc_hap2_05	9145577	9145872	-	-	C.prem_hap2_05
C.murc_hap2_01	8056235	8056886	-	-	C.prem_hap2_01	9922560	9923217	DUP	copygain																								C.murc_hap2_04	13843061	13849910	-	-	C.prem_hap2_04	13108735	13115620	DUP	copyloss		C.murc_hap2_05	9145870	9146169	-	-	C.prem_hap2_05
C.murc_hap2_01	8056926	8058088	-	-	C.prem_hap2_01	1926687	1927789	DUP	copygain																								C.murc_hap2_04	13849910	13854607	-	-	C.prem_hap2_04	14822063	14826740	INVDP	copygain		C.murc_hap2_05	9146171	9146468	-	-	C.prem_hap2_05
C.murc_hap2_01	8107252	8115879	-	-	C.prem_hap2_01	19095507	19104138	DUP	copygain																								C.murc_hap2_04	13978050	13978526	-	-	C.prem_hap2_04	13621249	13621487	CPL	-		C.murc_hap2_05	9146470	9146760	-	-	C.prem_hap2_05
C.murc_hap2_01	8107252	8119748	-	-	C.prem_hap2_01	11533390	11545848	INVDP	copygain																								C.murc_hap2_04	14007000	14007474	tttgttaaattaaattttattaatttaTCCTTACTAGTAAAGTACATTGGGGTTAATTTAATAATATAAAAAATTATTAAAATGTAAGTGTTCAAAGTAAAATTTTATAGTTCACATAATCCTATCCTCGAATGTTTACTCCCTAAATTTCTATATATGAGTGCTCTACTGTATCAAGAATAGTCCAACTAAATTTAATAATTTACACAATCAGTCAATTATATTTACTTTTTTTAAAAAAAAAAATGTTTAGGTCCCCGAATATTCTTTACATTAAAGTCGAATAAACAAAAGATTAAATTTATTACTTTACTCTTTGAAAAATAAAGTCCTaaaataccaaaaacattagtttaacttttacaaaaattttaattttatatcaaattcaacatttat…	t	C.prem_hap2_04	13649820	13649820	DEL	-		C.murc_hap2_05	9146762	9147097	-	-	C.prem_hap2_05
C.murc_hap2_01	8173915	8174120	-	-	C.prem_hap2_01	3731456	3731660	DUP	copygain																								C.murc_hap2_04	14011343	14011359	-	-	C.prem_hap2_04	13653647	13654695	CPG	-		C.murc_hap2_05	9162030	9162556	-	-	C.prem_hap2_05
C.murc_hap2_01	8196519	8197140	-	-	C.prem_hap2_01	2468915	2469535	INVDP	copygain																								C.murc_hap2_04	14067740	14068265	-	-	C.prem_hap2_04	13712328	13713378	CPG	-		C.murc_hap2_05	9163243	9163414	-	-	C.prem_hap2_05
C.murc_hap2_01	8216383	8217217	-	-	C.prem_hap2_01	7813122	7813745	TDM	-																								C.murc_hap2_04	14058287	14058536	-	-	C.prem_hap2_04	17622121	17622370	DUP	copygain		C.murc_hap2_05	9180131	9180491	-	-	C.prem_hap2_05
C.murc_hap2_01	8420341	8420659	-	-	C.prem_hap2_01	8018179	8018813	CPG	-																								C.murc_hap2_04	14058287	14060168	-	-	C.prem_hap2_04	17612918	17614768	DUP	copygain		C.murc_hap2_05	9199048	9199535	-	-	C.prem_hap2_05
C.murc_hap2_01	8421350	8422788	-	-	C.prem_hap2_01	14560215	14561667	INVDP	copygain																								C.murc_hap2_04	14096601	14101522	-	-	C.prem_hap2_04	13725262	13730192	DUP	copyloss		C.murc_hap2_05	9205430	9206043	-	-	C.prem_hap2_05
C.murc_hap2_01	8430039	8434643	-	-	C.prem_hap2_01	21135555	21140623	INVDP	copygain																								C.murc_hap2_04	14112200	14113079	-	-	C.prem_hap2_04	3140225	3141104	INVDP	copyloss		C.murc_hap2_05	9234306	9234860	-	-	C.prem_hap2_05
C.murc_hap2_01	8483314	8484859	-	-	C.prem_hap2_01	3491327	3492874	DUP	copygain																								C.murc_hap2_04	14136225	14136225	A	AccaatgggcctttggtccagtgggagagcccttgcacttagaataatgagtgcaagggttcgagcctccataaaagtatttatggggcttatttacaatccttccttaattatcacataattgagtggagccagtctattcctcacgaaatgtgagtagagtagacagctctcgaatatttgagagggtttgaagaatttgggcagcgcttcagaggagtacatgccacgatgaaggtcccaattgtagaatctgtgtgtaaatattaattgtaatacctACAGTCTTGTATAAACAGTATTCAAAAAAAAAAAAAAGTATAACTTGTTG	C.prem_hap2_04	13784878	13785208	INS	-		C.murc_hap2_05	9259937	9260705	-	-	C.prem_hap2_05
C.murc_hap2_01	8679916	8683567	-	-	C.prem_hap2_01	11798935	11802584	INVDP	copygain																								C.murc_hap2_04	14140409	14142769	-	-	C.prem_hap2_04	23691414	23693760	DUP	copyloss		C.murc_hap2_05	9266903	9266908	-	-	C.prem_hap2_05
C.murc_hap2_01	8679921	8683110	-	-	C.prem_hap2_01	19014176	19017363	DUP	copygain																								C.murc_hap2_04	14157608	14161792	-	-	C.prem_hap2_04	13725261	13729454	INVDP	copyloss		C.murc_hap2_05	9272682	9273133	-	-	C.prem_hap2_05
C.murc_hap2_01	8681945	8683567	-	-	C.prem_hap2_01	11805110	11806720	DUP	copygain																								C.murc_hap2_04	14181250	14181385	-	-	C.prem_hap2_04	7061422	7061555	INVDP	copyloss		C.murc_hap2_05	9276990	9277707	-	-	C.prem_hap2_05
C.murc_hap2_01	8683567	8686013	-	-	C.prem_hap2_01	11802594	11804988	DUP	copygain																								C.murc_hap2_04	14181429	14183743	-	-	C.prem_hap2_04	23691416	23693756	INVDP	copyloss		C.murc_hap2_05	9277886	9278540	-	-	C.prem_hap2_05
C.murc_hap2_01	8683567	8687123	-	-	C.prem_hap2_01	11806773	11810277	INVDP	copygain																								C.murc_hap2_04	14233505	14234103	tccacaataccacgaggtattttcgtggatcgatctgcaagctgtaacactactggagttgggtgtaattctccaagtccaagtttaaaaaatacagagtaaggcaacaaatttacactagctcctaaatccaacaaagcattctcaattgtgtggttccctatactacatgagatagtgggggagcctaagtctttacatttcagaggaattttgtgttagagtatagaattaacattttctgttaaaaatgtcttcttttgaacgtgaatgtttctctttttagtacaaaagtctttaagaaacttagcataagatggaacttgttttataacatcaagtaaagagatgttaacacttacctgtttgaagatttcgagaatctcacctgtggacttt…	t	C.prem_hap2_04	13875482	13875482	DEL	-		C.murc_hap2_05	9278540	9279181	-	-	C.prem_hap2_05
C.murc_hap2_01	8685657	8687123	-	-	C.prem_hap2_01	11797416	11798882	DUP	copygain																								C.murc_hap2_04	14243664	14256063	-	-	C.prem_hap2_04	15948951	15961427	TRANS	-		C.murc_hap2_05	9331201	9336046	-	-	C.prem_hap2_05
C.murc_hap2_01	8720091	8725856	-	-	C.prem_hap2_01	5559892	5565395	DUP	copygain																								C.murc_hap2_04	14252250	14253598	-	-	C.prem_hap2_04	18606839	18608189	INVDP	copygain		C.murc_hap2_05	9336042	9341894	-	-	C.prem_hap2_05
C.murc_hap2_01	8918435	8921060	-	-	C.prem_hap2_01	8536069	8537380	CPL	-																								C.murc_hap2_04	14260903	14261734	-	-	C.prem_hap2_04	13891263	13892085	INV	-		C.murc_hap2_05	9340636	9343527	-	-	C.prem_hap2_05
C.murc_hap2_01	8886133	8887498	-	-	C.prem_hap2_01	876573	877944	DUP	copygain																								C.murc_hap2_04	14295491	14295491	t	tttatttttttttggcataacttcactgaacaaaataattatttacattttctcaaacataaataggtgatggaacttataaaacattgggtaatactccaaatcggagtgggtcaagatgataagttgataaagaaaaggtttttgttttttttttaaaggctcaaaagggttaactatggatatttaataaaagggatggctagaaaggcacaaacggatcaaagatggtctttccatcgtcttttagggctctaaataatcatccatatctactagttagatgggcctcctaatgtagcaacacacatttttttaatttatttttttattttacaattttgtttttaaggttaactcaaaagaaatctagagatcgtatataaaataataaactgc…	C.prem_hap2_04	13925783	13926374	INS	-		C.murc_hap2_05	9343526	9344074	-	-	C.prem_hap2_05
C.murc_hap2_01	8886134	8887503	-	-	C.prem_hap2_01	1271238	1272611	INVDP	copygain																								C.murc_hap2_04	14304595	14305980	-	-	C.prem_hap2_04	14878640	14880055	DUP	copyloss		C.murc_hap2_05	9363480	9363991	-	-	C.prem_hap2_05
C.murc_hap2_01	8937789	8938424	-	-	C.prem_hap2_01	15404495	15405130	DUP	copygain																								C.murc_hap2_04	14317107	14317464	-	-	C.prem_hap2_04	13948024	13948248	TDM	-		C.murc_hap2_05	9372274	9373083	-	-	C.prem_hap2_05
C.murc_hap2_01	9003008	9007851	-	-	C.prem_hap2_01	8395167	8400010	INVDP	copyloss																								C.murc_hap2_04	14323096	14323713	aggtggcgtttgtttttttgtctgaaatctgaatagacctgaattagtctgaattctgaatagatctgaatgtctgaatctgaataatatgtttgttttttcatctgaatctcggaaaataagtattaagttgtttgtttttttcaactgaaaaagctgaaaatatgtacttttacttttgtatccttattaaatttaaaagtcaaataaataatatattaaataccacaatattttaacatttataagtaaaactatattcaagtgaatacataattattttagaatttttatatataaaataccataaattttaaattttatcgtatataatataagaaagaaaaacaaggatatttttgtgggataaatgtctatgggtgagttttgagatagaca…	a	C.prem_hap2_04	13953850	13953850	DEL	-		C.murc_hap2_05	9345234	9348203	-	-	C.prem_hap2_05
C.murc_hap2_01	9007735	9008280	-	-	C.prem_hap2_01	8376235	8376782	INVDP	copyloss																								C.murc_hap2_04	14331984	14332959	-	-	C.prem_hap2_04	26941221	26942196	INVDP	copyloss		C.murc_hap2_05	9389231	9389981	-	-	C.prem_hap2_05
C.murc_hap2_01	9013554	9015974	tggaccacctttgttttgtcatatgtacatctaaccactacaaaattttaatatgttcttttcaccatctttgtttctaaacctatatcaatcaaccaccttgacactaataatttaagtaaaataactattctaccccaaaatgaatcaaaagattattttatcctacaaaattttttaaaataaaaaactataattacctcttatttaaaaaaataaataaatatcaaaattcaagatgttaattttataattataatttttaaatgataaaTTTGTAATATAATTTTTTTTATTATTCAAATTTGGTTTTGACTATTATTATTTTGGTGATTAATTTAAACAATGAAAACTGTTTGATATTGTGATTGTATAACAAAATAGacacacacacacaca…	t	C.prem_hap2_01	8624671	8624671	DEL	-																								C.murc_hap2_04	14394886	14401578	-	-	C.prem_hap2_04	7161007	7167635	INVDP	copyloss		C.murc_hap2_05	9393079	9395242	-	-	C.prem_hap2_05
C.murc_hap2_01	9021511	9022119	-	-	C.prem_hap2_01	14402173	14402781	DUP	copygain																								C.murc_hap2_04	14400849	14402873	-	-	C.prem_hap2_04	10493880	10495898	INVDP	copyloss		C.murc_hap2_05	9395243	9398805	-	-	C.prem_hap2_05
C.murc_hap2_01	9094593	9096958	-	-	C.prem_hap2_01	3971673	3974069	INVDP	copyloss																								C.murc_hap2_04	14405494	14409838	-	-	C.prem_hap2_04	8422707	8426948	DUP	copygain		C.murc_hap2_05	9447743	9448199	-	-	C.prem_hap2_05
C.murc_hap2_01	9096959	9097269	-	-	C.prem_hap2_01	8715281	8715591	INVDP	copyloss																								C.murc_hap2_04	14529808	14535203	-	-	C.prem_hap2_04	17462248	17467620	INVDP	copygain		C.murc_hap2_05	9486380	9487812	-	-	C.prem_hap2_05
C.murc_hap2_01	9097562	9097851	-	-	C.prem_hap2_01	8717021	8717311	INVDP	copyloss																								C.murc_hap2_04	14581930	14582199	-	-	C.prem_hap2_04	17019230	17019503	TRANS	-		C.murc_hap2_05	9486380	9487827	-	-	C.prem_hap2_05
C.murc_hap2_01	9097848	9098075	-	-	C.prem_hap2_01	8790184	8790411	DUP	copyloss																								C.murc_hap2_04	14584073	14597709	-	-	C.prem_hap2_04	11032166	11045772	INVTR	-		C.murc_hap2_05	9499081	9499764	-	-	C.prem_hap2_05
C.murc_hap2_01	9098075	9100913	-	-	C.prem_hap2_01	27624510	27627358	DUP	copyloss																								C.murc_hap2_04	14599575	14599576	-	-	C.prem_hap2_04	14212144	14212526	HDR	-		C.murc_hap2_05	9572084	9576910	-	-	C.prem_hap2_05
C.murc_hap2_01	9401022	9405968	-	-	C.prem_hap2_01	9004044	9004049	CPL	-																								C.murc_hap2_04	14612148	14624621	-	-	C.prem_hap2_04	5262492	5275062	INVDP	copyloss		C.murc_hap2_05	9659426	9660119	-	-	C.prem_hap2_05
C.murc_hap2_01	9585623	9598133	-	-	C.prem_hap2_01	9183608	9207235	TDM	-																								C.murc_hap2_04	14734672	14736287	-	-	C.prem_hap2_04	14364354	14365460	TDM	-		C.murc_hap2_05	9682645	9682945	-	-	C.prem_hap2_05
C.murc_hap2_01	9227514	9228082	-	-	C.prem_hap2_01	1942296	1942845	INVDP	copygain																								C.murc_hap2_04	14719187	14719534	-	-	C.prem_hap2_04	6276836	6277196	INVDP	copygain		C.murc_hap2_05	9689119	9689579	-	-	C.prem_hap2_05
C.murc_hap2_01	9242676	9242838	-	-	C.prem_hap2_01	1767869	1768042	DUP	copygain																								C.murc_hap2_04	14752423	14755863	-	-	C.prem_hap2_04	14436559	14439974	DUP	copygain		C.murc_hap2_05	9689127	9689571	-	-	C.prem_hap2_05
C.murc_hap2_01	9242676	9242839	-	-	C.prem_hap2_01	1775981	1776155	DUP	copygain																								C.murc_hap2_04	14756238	14757220	-	-	C.prem_hap2_04	14423697	14424679	DUP	copygain		C.murc_hap2_05	9730077	9730919	-	-	C.prem_hap2_05
C.murc_hap2_01	9244779	9254832	-	-	C.prem_hap2_01	5749550	5759655	DUP	copygain																								C.murc_hap2_04	14799785	14812211	-	-	C.prem_hap2_04	18919122	18931668	INVDP	copyloss		C.murc_hap2_05	9778067	9778733	gatacgggtgtcatttaaggatatatgattgataattttcttTCTTTTTACTTTTCCTTTCTTCTTCTCCTTGCTTTTTGTTCGTCTGTTGGTGGTTCTTGAACCGACAGCAGCAACAACAGGAATGTTAGCACGGAAACAGGTTGCACGAGCATCGGCGTGACAACAGATAGCAGGAGCACCGCGTTGTGCAGTCTGCTCTCAGATCGCACCACCGCATCCGCTGCCCCTTAGTGTTTTTGGGGGTTTGGTCTCTTTTCATGGGCTGTTTGTTTAGTTTGTGATTGTAAATTTAGCTATTAATGTTTGGAAATTGGGATCTGAGAGCAGTAATTAAGTCTTAGAAATTGGAATTTTTTTTTTTTTATCGCAAGAACTAATAAGCTAAAAGTTGTGAAG…	g	C.prem_hap2_05
C.murc_hap2_01	9585624	9598133	-	-	C.prem_hap2_01	1860591	1872959	INVDP	copygain																								C.murc_hap2_04	14834042	14839279	-	-	C.prem_hap2_04	14517573	14517958	CPL	-		C.murc_hap2_05	9832685	9837736	-	-	C.prem_hap2_05
C.murc_hap2_01	9585624	9598135	-	-	C.prem_hap2_01	8149460	8162007	DUP	copygain																								C.murc_hap2_04	14963121	14964769	-	-	C.prem_hap2_04	14641463	14641480	CPL	-		C.murc_hap2_05	9862267	9866977	-	-	C.prem_hap2_05
C.murc_hap2_01	9622094	9634607	-	-	C.prem_hap2_01	15558537	15571071	DUP	copyloss																								C.murc_hap2_04	14967774	14968067	-	-	C.prem_hap2_04	14644454	14644456	HDR	-		C.murc_hap2_05	9865943	9873632	-	-	C.prem_hap2_05
C.murc_hap2_01	9633252	9637016	-	-	C.prem_hap2_01	15558538	15562312	DUP	copyloss																								C.murc_hap2_04	14981720	14981728	-	-	C.prem_hap2_04	14658159	14660455	CPG	-		C.murc_hap2_05	9867985	9873633	-	-	C.prem_hap2_05
C.murc_hap2_01	9637012	9637548	-	-	C.prem_hap2_01	15409475	15410011	INVDP	copyloss																								C.murc_hap2_04	14887485	14888792	-	-	C.prem_hap2_04	6277376	6278682	DUP	copygain		C.murc_hap2_05	9879227	9889402	-	-	C.prem_hap2_05
C.murc_hap2_01	9705514	9705514	t	ttttcttttgtcaccggcatctccactttattgtcaacttcttttccttttcgcaaggtcatgactgctttgacctctccatgctgctatggtgaattggtacttgcttcatgtactcctttaggattaggcactggttgatttggaaatttacctttctcaacagtcattgccaaggtctgaactgaagaagcaagttttcccgccatcttctcgaagcttgaaactgattgggcttgtgagttgaagcctgctctcatcttagtctatcaatggtgcagttttattgcttaatcgtagagtgagtaacattcttaaagttcttgaatgcatcctcccatggtctgggttgagagtagttctggttctgattgtatggtctaaatggtggctgagagg…	C.prem_hap2_01	9299140	9299707	INS	-																								C.murc_hap2_04	15057230	15057594	-	-	C.prem_hap2_04	24738789	24739153	INVDP	copyloss		C.murc_hap2_05	9879227	9889406	-	-	C.prem_hap2_05
C.murc_hap2_01	9721117	9733632	-	-	C.prem_hap2_01	13901404	13913954	INVDP	copygain																								C.murc_hap2_04	15063588	15064508	-	-	C.prem_hap2_04	19355382	19356299	DUP	copyloss		C.murc_hap2_05	9879228	9889402	-	-	C.prem_hap2_05
C.murc_hap2_01	9840382	9847343	-	-	C.prem_hap2_01	9430905	9437869	INVDP	copygain																								C.murc_hap2_04	15066689	15067072	-	-	C.prem_hap2_04	8809820	8810202	DUP	copygain		C.murc_hap2_05	9883224	9889402	-	-	C.prem_hap2_05
C.murc_hap2_01	9840385	9844275	-	-	C.prem_hap2_01	1912319	1916219	INVDP	copygain																								C.murc_hap2_04	15072627	15072848	-	-	C.prem_hap2_04	14756523	14756531	CPL	-		C.murc_hap2_05	9915809	9919828	-	-	C.prem_hap2_05
C.murc_hap2_01	9851897	9853252	-	-	C.prem_hap2_01	15409486	15410843	DUP	copygain																								C.murc_hap2_04	15073687	15079743	-	-	C.prem_hap2_04	14757374	14757387	CPL	-		C.murc_hap2_05	9958283	9963568	-	-	C.prem_hap2_05
C.murc_hap2_01	9851897	9864332	-	-	C.prem_hap2_01	14770046	14782531	INVTR	-																								C.murc_hap2_04	15094124	15098511	-	-	C.prem_hap2_04	9711045	9715391	DUP	copyloss		C.murc_hap2_05	10104850	10105940	-	-	C.prem_hap2_05
C.murc_hap2_01	9902454	9914971	-	-	C.prem_hap2_01	15558537	15571071	INVDP	copyloss																								C.murc_hap2_04	15126893	15131231	-	-	C.prem_hap2_04	14820314	14824690	DUP	copygain		C.murc_hap2_05	10110837	10111187	-	-	C.prem_hap2_05
C.murc_hap2_01	9951289	9963837	-	-	C.prem_hap2_01	11963885	11976384	INVDP	copyloss																								C.murc_hap2_04	15131261	15138626	-	-	C.prem_hap2_04	14803451	14810494	INV	-		C.murc_hap2_05	10133443	10134593	-	-	C.prem_hap2_05
C.murc_hap2_01	10015447	10015865	-	-	C.prem_hap2_01	13920127	13920544	INVDP	copygain																								C.murc_hap2_04	15134500	15134838	gcgatgagcatgtcaagaatgagggtgcctttacggcacatacaattgaaagagttgctggcaagagtgctggaacaaccactgaaccagttgttgtcacaggagcacgccgaactcttgacttagaacaaaccacccaagcactcagcaccagtatcaatcattgtgtggaagctcagcagagggaaaatagtcggttttggagctatctacagcacttggatggacaactacacaaatttgctgaatacatgaaatgcaatcatcgaaacttccctgcttccctgctccagtaatacaattttgacactagtaccacaggtgctccagcagaaacca	g	C.prem_hap2_04	14807236	14807236	DEL	-		C.murc_hap2_05	10168443	10168792	-	-	C.prem_hap2_05
C.murc_hap2_01	10015447	10015865	-	-	C.prem_hap2_01	13936067	13936484	INVDP	copygain																								C.murc_hap2_04	15189631	15189639	-	-	C.prem_hap2_04	14885191	14889661	CPG	-		C.murc_hap2_05	10168443	10168792	-	-	C.prem_hap2_05
C.murc_hap2_01	10067071	10068210	-	-	C.prem_hap2_01	21090905	21092074	DUP	copygain																								C.murc_hap2_04	15222978	15248694	-	-	C.prem_hap2_04	14923100	14961714	INV	-		C.murc_hap2_05	10176013	10179023	-	-	C.prem_hap2_05
C.murc_hap2_01	10083499	10083917	-	-	C.prem_hap2_01	23068743	23069163	INVDP	copygain																								C.murc_hap2_04	15227590	15228112	-	-	C.prem_hap2_04	14956528	14957165	HDR	-		C.murc_hap2_05	10191713	10194324	-	-	C.prem_hap2_05
C.murc_hap2_01	10089740	10097103	-	-	C.prem_hap2_01	2269775	2277127	DUP	copygain																								C.murc_hap2_04	15230450	15230450	t	ttgttgagtgttagaaaatgcatatttataaaggagaaaaccgttattttacatttcaagtcttactaacaacccttacttttatgtatttaacattcttgtgatttaattacgtgtgttttattttaattaagtaatttatgtattttaggggcattatagtcatttcacaataaaggagagatcagacggcaaaacggacatcacttttgaactcaggatggtcgaaaaccttaggaggagcataaaaggaaaatgatactattcacatgtatgatactattcacgtatacgttactgttcacggcactgttcacatagacggatcgatgacgtggcattgaccaatgatgtggcattgactgatgaggtgtcacgatcctgttggactaaaattct…	C.prem_hap2_04	14941838	14954229	INS	-		C.murc_hap2_05	10195891	10196665	-	-	C.prem_hap2_05
C.murc_hap2_01	10089949	10106342	-	-	C.prem_hap2_01	7426596	7435958	INVTR	-																								C.murc_hap2_04	15240416	15240434	-	-	C.prem_hap2_04	14931793	14931319	CPG	-		C.murc_hap2_05	10197878	10201328	-	-	C.prem_hap2_05
C.murc_hap2_01	10097101	10104197	-	-	C.prem_hap2_01	7428812	7428814	HDR	-																								C.murc_hap2_04	15241206	15241769	-	-	C.prem_hap2_04	14930546	14930270	CPL	-		C.murc_hap2_05	10206444	10209772	-	-	C.prem_hap2_05
C.murc_hap2_01	10166032	10166037	-	-	C.prem_hap2_01	9735803	9735942	CPG	-																								C.murc_hap2_04	15244549	15245077	-	-	C.prem_hap2_04	14927579	14926562	CPG	-		C.murc_hap2_05	10261853	10261861	-	-	C.prem_hap2_05
C.murc_hap2_01	10173714	10174342	-	-	C.prem_hap2_01	16367577	16368201	DUP	copygain																								C.murc_hap2_04	15228301	15228915	-	-	C.prem_hap2_04	18853524	18854111	INVDP	copygain		C.murc_hap2_05	10239594	10242706	-	-	C.prem_hap2_05
C.murc_hap2_01	10174087	10174342	-	-	C.prem_hap2_01	16361702	16361957	DUP	copygain																								C.murc_hap2_04	15281009	15286464	-	-	C.prem_hap2_04	14994222	14994236	CPL	-		C.murc_hap2_05	10332366	10344727	-	-	C.prem_hap2_05
C.murc_hap2_01	10236108	10236755	-	-	C.prem_hap2_01	896771	897417	INVDP	copygain																								C.murc_hap2_04	15297031	15309516	-	-	C.prem_hap2_04	16019285	16031688	INVDP	copyloss		C.murc_hap2_05	10332367	10343504	-	-	C.prem_hap2_05
C.murc_hap2_01	10236109	10236755	-	-	C.prem_hap2_01	1181637	1182279	INVDP	copygain																								C.murc_hap2_04	15297033	15309516	-	-	C.prem_hap2_04	5262492	5275062	INVDP	copyloss		C.murc_hap2_05	10332367	10344727	-	-	C.prem_hap2_05
C.murc_hap2_01	10236109	10236755	-	-	C.prem_hap2_01	2345574	2346216	INVDP	copygain																								C.murc_hap2_04	15350558	15350685	-	-	C.prem_hap2_04	18290948	18291075	INVDP	copygain		C.murc_hap2_05	10335283	10344592	-	-	C.prem_hap2_05
C.murc_hap2_01	10286963	10288934	-	-	C.prem_hap2_01	17605779	17607777	INVDP	copyloss																								C.murc_hap2_04	15427447	15427618	-	-	C.prem_hap2_04	15135731	15135739	CPL	-		C.murc_hap2_05	10335284	10339205	-	-	C.prem_hap2_05
C.murc_hap2_01	10286964	10287380	-	-	C.prem_hap2_01	15907030	15907446	DUP	copygain																								C.murc_hap2_04	15387106	15387467	-	-	C.prem_hap2_04	17513018	17513379	DUP	copygain		C.murc_hap2_05	10344436	10344728	-	-	C.prem_hap2_05
C.murc_hap2_01	10288931	10289538	-	-	C.prem_hap2_01	7977693	7978270	DUP	copyloss																								C.murc_hap2_04	15419501	15425128	-	-	C.prem_hap2_04	16373535	16379183	INVDP	copygain		C.murc_hap2_05	10419669	10420222	-	-	C.prem_hap2_05
C.murc_hap2_01	10296874	10301504	-	-	C.prem_hap2_01	9864203	9864210	CPL	-																								C.murc_hap2_04	15419867	15425113	-	-	C.prem_hap2_04	17758975	17764219	INVDP	copygain		C.murc_hap2_05	10421584	10425467	ACACTACTACAAAAATGCTaaataatgacccatatgttatgaccgttatttttaataaccgtcattaaaaatatttaatgacggttcttagaaaaaccgtcataatatctaacatttataatgacggttctattatagaaccgtcattaaatattatgttaaaatatatttttatttttaatgacggttatttataaaaacggtcattaaaagttagaaatttataatgacggttctataatagaaccgtcattaaatattatgttaaaatatatttttatttttaatgacggttatttataaaaacggtcattaaaagttagaaatttacaatgacggttttgttacataaccgtcattaaatatatagtattacttttaatgacggttatttataaa…	A	C.prem_hap2_05
C.murc_hap2_01	10326585	10328078	-	-	C.prem_hap2_01	6541248	6542763	INVDP	copyloss																								C.murc_hap2_04	15482955	15484311	-	-	C.prem_hap2_04	15475192	15476548	DUP	copygain		C.murc_hap2_05	10426435	10431464	-	-	C.prem_hap2_05
C.murc_hap2_01	10326798	10328076	-	-	C.prem_hap2_01	6547256	6548556	INVDP	copyloss																								C.murc_hap2_04	15526141	15526510	-	-	C.prem_hap2_04	15234790	15235606	CPG	-		C.murc_hap2_05	10437855	10437865	-	-	C.prem_hap2_05
C.murc_hap2_01	10359470	10359767	-	-	C.prem_hap2_01	9922251	9922548	DUP	copygain																								C.murc_hap2_04	15603388	15612555	-	-	C.prem_hap2_04	15699146	15708310	DUP	copygain		C.murc_hap2_05	10472434	10473682	-	-	C.prem_hap2_05
C.murc_hap2_01	10365547	10366512	-	-	C.prem_hap2_01	16855365	16856341	DUP	copyloss																								C.murc_hap2_04	15778724	15779501	-	-	C.prem_hap2_04	19402267	19403044	INVDP	copyloss		C.murc_hap2_05	10474382	10475555	-	-	C.prem_hap2_05
C.murc_hap2_01	10366309	10367031	-	-	C.prem_hap2_01	13046907	13047630	DUP	copyloss																								C.murc_hap2_04	15807157	15808481	-	-	C.prem_hap2_04	996948	998293	INVDP	copyloss		C.murc_hap2_05	10484145	10487714	-	-	C.prem_hap2_05
C.murc_hap2_01	10367593	10368974	-	-	C.prem_hap2_01	21818165	21819596	INVDP	copyloss																								C.murc_hap2_04	15816246	15816596	-	-	C.prem_hap2_04	15530618	15530619	HDR	-		C.murc_hap2_05	10484145	10487714	-	-	C.prem_hap2_05
C.murc_hap2_01	10368966	10369179	-	-	C.prem_hap2_01	9951261	9951474	INVDP	copyloss																								C.murc_hap2_04	15844740	15844748	-	-	C.prem_hap2_04	15571154	15573312	CPG	-		C.murc_hap2_05	10498051	10499110	-	-	C.prem_hap2_05
C.murc_hap2_01	10369912	10372414	-	-	C.prem_hap2_01	16860029	16862507	DUP	copyloss																								C.murc_hap2_04	15857894	15857894	T	TGATATGTTTGAATTTATAAGGAagaagtgaagagaaagaagagatgaTTTGGTTTTCTTAATTTCCTCCTTTTTTATTGAAACACTTCCGACTATATATAATAGTCTTTACAATACTGAAAATTAACAAACAATGCCAAAAAAAATAGGAAACCAACTTCCCACTTCGCTGAAAATCAGCACATCACGGGATTATTGAACAAAACCCACAactaaatgtaacacgtgcatgcatggctccatgaatgatggcgtgaataatggcttgcatggctccatgagtaatggcacgtatcattcctccccgctcaaggatccttgtcctcaaggacaaaatcaggaaatgacttggagaaacgccattcattctcccaggtggcgtcttccatcggcgcatat…	C.prem_hap2_04	15586455	15588713	INS	-		C.murc_hap2_05	10499112	10501633	-	-	C.prem_hap2_05
C.murc_hap2_01	10371449	10372722	-	-	C.prem_hap2_01	6541264	6542550	DUP	copyloss																								C.murc_hap2_04	15879131	15879816	-	-	C.prem_hap2_04	8814531	8815214	DUP	copyloss		C.murc_hap2_05	10501633	10501661	-	-	C.prem_hap2_05
C.murc_hap2_01	10394949	10395285	taagtttagttgtcttgatttctaaaatgtgattaataattatggagcttgaatagttgataatatgttcttataacttttgcatgccaatttggtaaacaaatcaaaacctctttgcgaagaataattttcaaaaaattaggtatgaacttagaatgatgaaatttattaatatctctaatcatgttattaatactattaaaattgatttcttgatgattttgatgattgatgattatatgtgtgttgcttgatgaattggtaaagttgttagtttgttataattgttgaagcttatatctttttaaccatgttgtgtatttgagaatttgttcat	t	C.prem_hap2_01	9951631	9951631	DEL	-																								C.murc_hap2_04	15879795	15880125	-	-	C.prem_hap2_04	7138242	7138572	INVDP	copyloss		C.murc_hap2_05	10512158	10512162	-	-	C.prem_hap2_05
C.murc_hap2_01	10665911	10666263	-	-	C.prem_hap2_01	15318004	15318356	DUP	copygain																								C.murc_hap2_04	15880271	15880895	-	-	C.prem_hap2_04	9367779	9368404	INVDP	copyloss		C.murc_hap2_05	10532354	10539093	-	-	C.prem_hap2_05
C.murc_hap2_01	10665911	10666263	-	-	C.prem_hap2_01	15337497	15337849	DUP	copygain																								C.murc_hap2_04	15880659	15886060	-	-	C.prem_hap2_04	21074339	21079727	DUP	copyloss		C.murc_hap2_05	10549417	10550232	-	-	C.prem_hap2_05
C.murc_hap2_01	10665911	10666358	-	-	C.prem_hap2_01	4602295	4602741	INVDP	copygain																								C.murc_hap2_04	15886269	15886673	-	-	C.prem_hap2_04	15861527	15861930	DUP	copyloss		C.murc_hap2_05	10587951	10590736	-	-	C.prem_hap2_05
C.murc_hap2_01	10674426	10675630	-	-	C.prem_hap2_01	16368122	16369327	TRANS	-																								C.murc_hap2_04	15893498	15894367	-	-	C.prem_hap2_04	17994833	17995712	INVTR	-		C.murc_hap2_05	10591105	10591114	-	-	C.prem_hap2_05
C.murc_hap2_01	10675297	10680206	-	-	C.prem_hap2_01	21815776	21820342	DUP	copyloss																								C.murc_hap2_04	15974215	15987432	-	-	C.prem_hap2_04	15057884	15070408	TRANS	-		C.murc_hap2_05	10573516	10577086	-	-	C.prem_hap2_05
C.murc_hap2_01	10677303	10679256	-	-	C.prem_hap2_01	6543427	6545451	INVDP	copyloss																								C.murc_hap2_04	15975602	15976367	-	-	C.prem_hap2_04	15059272	15059374	HDR	-		C.murc_hap2_05	10595352	10596227	-	-	C.prem_hap2_05
C.murc_hap2_01	10680042	10681245	-	-	C.prem_hap2_01	16368122	16369327	DUP	copyloss																								C.murc_hap2_04	15974218	15975602	-	-	C.prem_hap2_04	16280517	16281904	INVDP	copygain		C.murc_hap2_05	10595352	10596227	-	-	C.prem_hap2_05
C.murc_hap2_01	10821429	10823220	-	-	C.prem_hap2_01	10383388	10383398	CPL	-																								C.murc_hap2_04	15981131	15987424	-	-	C.prem_hap2_04	18608184	18614487	DUP	copygain		C.murc_hap2_05	10598597	10598913	tttatttttttgattacatgagactattgctccaactacaactcatatgacatgagactataactgatatgtataaattagactatgactgggaccaacttatatcaatactaatggagcgctgcccagattttaactttcacgaatattcgagggatgtctacttttcacacttaggtaagggagcagactgtcttcactcaaatttaattgaggaaggaaatacccccacaatgtatttgtgggggttcgaactgctgccctccaacttggagggcagcagccctTTGGCCGAGTGGCTCACAAGGATTTTTATT	t	C.prem_hap2_05
C.murc_hap2_01	10833301	10838322	CTCACAATTGAACGCCGCAAAATTATTTTGGTTATCTCTGAAAGTTATTTATATTTTCCGCCCTAATTGGTAAATCTAAATTAAAATAAATGAGATGGGTTTGGGTATTATGGGAAGAGTGGTTTTACCTAATTTAAGTACCGTATTTTGAAAACAAAGCTTTGTTACTATTGATAAACATGTTAGGAAATTTAAAATGAAGATCGATTTCTCTTTTCTATTTTAAAACTATTTATCTATGTGAATTAAAAGAGTTGAGATTGCTATTGATTACGTGCCACAGAGGAGAAATTGAATATGCCTGATTGCTAATGAGCGTTGAGATGATCCCAACATTTCCCAACTCGAGGAATTGATCTCTCCCCGAGTTTTCACTAATTCAGAGCTTCTCATAAAGAA…	C	C.prem_hap2_01	10393433	10393433	DEL	-																								C.murc_hap2_04	16002016	16002715	tttgcacataggtccaattttagaatttctaaataatgcttgctattctcaaaactttttgaaattatgatatggcctaaaatgttatgaaattttttaaataagtcattttccagaatttcaagcaatacttgttgactttaaagttttcaaaactctttcaattagaccataaacttgaaaaacaaccaatttcataaaatcatttttccattaaatataaaacctttataatgtgaaaataatgatttatttaaaatgtatgaaaaataattcaagcttttaaaagcttaatcattcttaattttgtttgttatcatcaaaatcaacataatggaaacatatatgttaacaactgaccggggcattttcgcatctgaagttgccaccattcttgct…	t	C.prem_hap2_04	15726818	15726818	DEL	-		C.murc_hap2_05	10658056	10659138	-	-	C.prem_hap2_05
C.murc_hap2_01	10712182	10713649	-	-	C.prem_hap2_01	14171442	14172909	DUP	copygain																								C.murc_hap2_04	16025143	16026019	-	-	C.prem_hap2_04	15749549	15749557	CPL	-		C.murc_hap2_05	10658056	10659138	-	-	C.prem_hap2_05
C.murc_hap2_01	10734482	10739902	-	-	C.prem_hap2_01	11042395	11047821	INVDP	copygain																								C.murc_hap2_04	15997399	15998270	-	-	C.prem_hap2_04	15713477	15714362	DUP	copygain		C.murc_hap2_05	10658417	10659138	-	-	C.prem_hap2_05
C.murc_hap2_01	10855667	10859090	-	-	C.prem_hap2_01	18989441	18992860	DUP	copygain																								C.murc_hap2_04	16005438	16006617	-	-	C.prem_hap2_04	17508214	17509395	INVDP	copygain		C.murc_hap2_05	10687623	10688431	-	-	C.prem_hap2_05
C.murc_hap2_01	10859926	10860741	-	-	C.prem_hap2_01	16456606	16457410	DUP	copygain																								C.murc_hap2_04	16035013	16036661	-	-	C.prem_hap2_04	14477818	14479247	INVDP	copyloss		C.murc_hap2_05	10708675	10709155	-	-	C.prem_hap2_05
C.murc_hap2_01	10899283	10907062	-	-	C.prem_hap2_01	7457525	7465336	INVDP	copygain																								C.murc_hap2_04	16036386	16036660	-	-	C.prem_hap2_04	14469498	14469772	INVDP	copygain		C.murc_hap2_05	10715778	10715785	-	-	C.prem_hap2_05
C.murc_hap2_01	10899284	10907062	-	-	C.prem_hap2_01	16685163	16692948	INVDP	copygain																								C.murc_hap2_04	16053832	16053832	G	GTAAGAAGTAGCATGTTGTTTGTCGCAAATAGTGTACGGTTGAGGTGCTTGATTGAAACACCAGGTAATCTCATAGTTACAGTAAGAGGAGGTTTATATTCCGTATGAGCTCCTTGAAGTGTGGACATATTTTGCGTTGTAAAGCTTAAAAACAAAATTATTAAGACTGTGTCCAAAGTGGACATTATCTATAGTAAGTTAGGCTGGAGTGTCACGTTTTTGTTGGTTCATGACTGTGAGTGAATGAAAAGTCTGAAACTAATATATATCCTGTTTTATGCTATTTAATTGTGTTTTAAGTCATCTTTTAGATTATAGTTATAATTAAGGAAATTAGTATAATTATCTTGTATGGTGCTTTGGGCCTATATTATATTACTTCCATATTATTGGAATTGC…	C.prem_hap2_04	15791802	15792375	INS	-		C.murc_hap2_05	10728018	10728765	-	-	C.prem_hap2_05
C.murc_hap2_01	10899285	10907062	-	-	C.prem_hap2_01	14362668	14370515	DUP	copygain																								C.murc_hap2_04	16075656	16075699	-	-	C.prem_hap2_04	15814113	15815952	HDR	-		C.murc_hap2_05	10728768	10730136	-	-	C.prem_hap2_05
C.murc_hap2_01	10899285	10907062	-	-	C.prem_hap2_01	2271529	2279371	INVDP	copygain																								C.murc_hap2_04	16076630	16077750	-	-	C.prem_hap2_04	16049195	16050311	INVDP	copyloss		C.murc_hap2_05	10730137	10731497	-	-	C.prem_hap2_05
C.murc_hap2_01	10943529	10944884	-	-	C.prem_hap2_01	12415614	12416982	INVDP	copygain																								C.murc_hap2_04	16080188	16080700	-	-	C.prem_hap2_04	15819071	15819116	HDR	-		C.murc_hap2_05	10731492	10733636	-	-	C.prem_hap2_05
C.murc_hap2_01	10954966	10955847	-	-	C.prem_hap2_01	10833768	10834649	INVDP	copyloss																								C.murc_hap2_04	16091868	16091868	a	aGAGCAATATTGAGCAAGTAAAATAACACTGAAATGGAACCAAGACCGCAAGTTTTGAAGAAAAAATGGCAGCTTTCTATTATCCAAATCACTCAAGTCAGGAATTTATCCAATCGTGCAGAGGAGATATTACAAGACTAACCATAGAAACAAATTGCTTACAAAACGAATTAGCAAATTGAAAGAAATCACGCGCCAGAACCTAGCCACAGCTCTGGTTTTATCGGCTTGTAACAGAATTTTGCCACGGTCAGGTAGTAATATCTACCAGCCCTTTCAACTGGAAGCTATTTTCCCTTCTAACCACCAAACTTTAGCCCAACTGCAGAAACATCCACAATGTTTTCCAGTTTAGTCCATCCAATAACAGTGCATTGTTGGATTTTTGGTGCTTGTCAA…	C.prem_hap2_04	15830270	15833689	INS	-		C.murc_hap2_05	10735499	10735940	-	-	C.prem_hap2_05
C.murc_hap2_01	10957164	10957164	a	agggcctgtttggtaccgttttcaaggctttgttttcatttttgtttccagagtacaaacataatacatgtttggtgggatgaatccaaaaataaattataaaacagagaattcgtattcgcatttacagttataaaattgagaacaacttaaacacgttctcaaacgaattacaaattaaattaaaaaatgaaccccaaaacaaaatctgaaagttatcttcctctcccgaaatcttatcccctccctctcgtcatctcttcacagctctcccttcTTCGTGGCTGTCATACTTCTCCTTCAACCACAACCCACCTGAACTGTGTACAGATCTCTCtgtctcctccctcttcatccaagtctacttcatagctctctcactctcggtggctgttactc…	C.prem_hap2_01	10554423	10556399	INS	-																								C.murc_hap2_04	16113160	16120864	-	-	C.prem_hap2_04	15861930	15870318	DUP	copyloss		C.murc_hap2_05	10742731	10743726	-	-	C.prem_hap2_05
C.murc_hap2_01	10992500	10995064	-	-	C.prem_hap2_01	10570959	10573523	DUP	copyloss																								C.murc_hap2_04	16120350	16125608	-	-	C.prem_hap2_04	15851932	15855001	DUP	copyloss		C.murc_hap2_05	10747919	10747919	t	tgctaatcccagaacaacccagatagaagtcatcttcaccacaggagaaaatatttctccaaaatcaacacatttcttttgactgaaacccttcacaaccaatttatcattgtatcgctgttgtgagttattttccattttcaacctgtaaaccatttgtttcttcagtgccctcttttccttaggaagctttacaaagtcataagtgcagttctcattcaatgattacatctcctcttgcatggctttaacatactcatttttatactggtgagacatggcttctttaaaacattctagctaccctccatctataagcatcacatattcatatggaggatatctagtgaaatgtccctattctctagtagatattctcaattttggcttaactagtgg…	C.prem_hap2_05
C.murc_hap2_01	11006768	11009301	-	-	C.prem_hap2_01	5734511	5737070	INVDP	copygain																								C.murc_hap2_04	16122205	16123632	-	-	C.prem_hap2_04	6228912	6230321	INVDP	copygain		C.murc_hap2_05	10752546	10752832	-	-	C.prem_hap2_05
C.murc_hap2_01	11018074	11023312	-	-	C.prem_hap2_01	1189272	1194469	DUP	copygain																								C.murc_hap2_04	16125665	16135765	-	-	C.prem_hap2_04	12675306	12685517	INVTR	-		C.murc_hap2_05	10755387	10755596	-	-	C.prem_hap2_05
C.murc_hap2_01	11018074	11023312	-	-	C.prem_hap2_01	1211939	1217148	INVDP	copygain																								C.murc_hap2_04	16138010	16139569	-	-	C.prem_hap2_04	15872580	15873362	TDM	-		C.murc_hap2_05	10756728	10757611	-	-	C.prem_hap2_05
C.murc_hap2_01	11018074	11023312	-	-	C.prem_hap2_01	11890521	11895726	INVDP	copygain																								C.murc_hap2_04	16135762	16136436	-	-	C.prem_hap2_04	17931632	17932324	INVDP	copygain		C.murc_hap2_05	10757612	10762861	-	-	C.prem_hap2_05
C.murc_hap2_01	11127626	11134314	-	-	C.prem_hap2_01	19301205	19307887	INVDP	copyloss																								C.murc_hap2_04	16172821	16173434	-	-	C.prem_hap2_04	9758141	9758755	DUP	copyloss		C.murc_hap2_05	10766040	10766536	-	-	C.prem_hap2_05
C.murc_hap2_01	11134597	11136145	-	-	C.prem_hap2_01	5546786	5548336	TRANS	-																								C.murc_hap2_04	16183211	16183361	-	-	C.prem_hap2_04	15913296	15913307	CPL	-		C.murc_hap2_05	10766040	10766889	-	-	C.prem_hap2_05
C.murc_hap2_01	11158236	11163661	-	-	C.prem_hap2_01	15946620	15952057	TRANS	-																								C.murc_hap2_04	16208128	16209222	aaattttgtctttacatccatctgatgtaactcaagaaagtctatttgtaatcgatatcttctttctatataaagccctttgtgacaatacgtgccttgtacctctccacagtgtcttttaaatctctcatggttttaaatatccatttgcaaccaataggttttgcaccttctagtaatggaataagatcccatacgtcattgtccttcatggatttcatctcctcattcatgacatcattccacttttgagagttagaactttttatagcatgatagaaattgatcagatcatcttctatcacaccgacatctacctcatgttctcagagaaatacaatgcaatcatatggcaatgtacttctactttctctggtggatctccttaatgacataagt…	a	C.prem_hap2_04	15938039	15938039	DEL	-		C.murc_hap2_05	10768721	10770965	-	-	C.prem_hap2_05
C.murc_hap2_01	11162909	11163654	-	-	C.prem_hap2_01	15946260	15947011	DUP	copygain																								C.murc_hap2_04	16196606	16200731	-	-	C.prem_hap2_04	18287335	18290674	INVDP	copygain		C.murc_hap2_05	10771350	10771803	-	-	C.prem_hap2_05
C.murc_hap2_01	11166095	11167280	-	-	C.prem_hap2_01	10761843	10761848	CPL	-																								C.murc_hap2_04	16243990	16244417	ccaagcttgaaactaaactggccattcataattgaactaggggtaaaatggtaattttacaaaaatacatagaaaatagaagatgaagagagaattacagaaaataaagctaaaaaatggattcagggttgtcaaattgggggggggggggagggggagggagtcctttatttatagataccatagataaatcatggacatcaaatgaaaacaattcgaatgcttaggattgtgccacgGTGCAAGCTTTGATTGGTTCGAAcacatcatcagtcaacaccacttcagcatttcggcccaataagatgctgcacgtcattagtcaatgccacatcagtatttttgtccaatagcatcctgccacatcatcgatcaacgccacatcatcagttaatgcca…	c	C.prem_hap2_04	15985305	15985305	DEL	-		C.murc_hap2_05	10773455	10776397	-	-	C.prem_hap2_05
C.murc_hap2_01	11172588	11177464	-	-	C.prem_hap2_01	19034022	19038901	INVTR	-																								C.murc_hap2_04	16272417	16277184	-	-	C.prem_hap2_04	14067760	14071916	DUP	copyloss		C.murc_hap2_05	10777859	10781522	-	-	C.prem_hap2_05
C.murc_hap2_01	11178643	11178643	T	TCTTAAACTTTAATTTTTTATTATTTTGGTGTCTATTATATTTagagtaatgattagacatctcaaatttttattttaaatttcattaattaaataattaataattttttactaaatttagataaattaattatattatctctccaactagttagtgaatgtcacatgatctgacataatttttaaaaaaaaaaatttgaaatgtttaacactattTTTGTATTTATAAGTTGCTTTAGGTGGTAATTTTGATAATTTTTTTAATTACGCATCATAGTGACTAAGAAAATAAAACTTTTTATAGGGAAAAAAAACGATAGCTTTCTCAGTCTTTGATTACAATGTCCCAAAGCCTCAATAGCACAATTAATATGATCTTTGGGATTTTAAATGATTTGT…	C.prem_hap2_01	10768869	10769572	INS	-																								C.murc_hap2_04	16278050	16278497	-	-	C.prem_hap2_04	1316773	1317221	INVDP	copyloss		C.murc_hap2_05	10780692	10781702	-	-	C.prem_hap2_05
C.murc_hap2_01	11183856	11186690	-	-	C.prem_hap2_01	10818063	10820879	DUP	copygain																								C.murc_hap2_04	16297798	16299030	-	-	C.prem_hap2_04	16338217	16339458	INVDP	copygain		C.murc_hap2_05	10782796	10783443	-	-	C.prem_hap2_05
C.murc_hap2_01	11186694	11201049	-	-	C.prem_hap2_01	10789420	10813026	TRANS	-																								C.murc_hap2_04	16373673	16374206	-	-	C.prem_hap2_04	16138837	16139103	CPL	-		C.murc_hap2_05	10783457	10784089	-	-	C.prem_hap2_05
C.murc_hap2_01	11191784	11191784	C	Ctgttgtgaaaattttaatatactcgcaagcgcacgaatttagaaatagaatagtggtaacgaggtcgatcccacagggattgttataaattaaaaagtctaatttaaatctaaaattaatattaattctaacctagttgagcaaattgagtttttaagaaaattaaaccaattaaactaaggaagcaattaaaataaaggagaattcaataagataagaattaccaaggtttcagaatccaccactattcaactagtaattatctaattattaattaatccccaattttagagtgacaactcgaaatcaatttatgtcatctcatggatataacaattaagcccaagtaattaaatctaatgtaggttctttttctgcttaataatatgacatctaag…	C.prem_hap2_01	10794433	10795766	INS	-																								C.murc_hap2_04	16359754	16365393	-	-	C.prem_hap2_04	22927567	22933206	INVDP	copygain		C.murc_hap2_05	10783522	10784015	-	-	C.prem_hap2_05
C.murc_hap2_01	11195586	11198034	-	-	C.prem_hap2_01	10799568	10799574	CPL	-																								C.murc_hap2_04	16419806	16425444	-	-	C.prem_hap2_04	21243535	21249091	INVDP	copyloss		C.murc_hap2_05	10784088	10787250	-	-	C.prem_hap2_05
C.murc_hap2_01	11200529	11200537	-	-	C.prem_hap2_01	10802069	10812516	CPG	-																								C.murc_hap2_04	16437243	16445777	-	-	C.prem_hap2_04	16198535	16206227	DUP	copyloss		C.murc_hap2_05	10789305	10797281	-	-	C.prem_hap2_05
C.murc_hap2_01	11200529	11201049	-	-	C.prem_hap2_01	10780801	10781320	DUP	copygain																								C.murc_hap2_04	16442245	16447586	-	-	C.prem_hap2_04	16187614	16192919	DUP	copyloss		C.murc_hap2_05	10796957	10797286	-	-	C.prem_hap2_05
C.murc_hap2_01	11242399	11243272	-	-	C.prem_hap2_01	15665163	15666035	INVDP	copygain																								C.murc_hap2_04	16447583	16456130	-	-	C.prem_hap2_04	16198535	16206227	DUP	copyloss		C.murc_hap2_05	10800741	10801959	-	-	C.prem_hap2_05
C.murc_hap2_01	11286333	11286893	-	-	C.prem_hap2_01	19140449	19141009	DUP	copygain																								C.murc_hap2_04	16452598	16457939	-	-	C.prem_hap2_04	16187614	16192919	DUP	copyloss		C.murc_hap2_05	10802390	10805659	-	-	C.prem_hap2_05
C.murc_hap2_01	11299905	11300364	-	-	C.prem_hap2_01	18943873	18944331	DUP	copygain																								C.murc_hap2_04	16457936	16466481	-	-	C.prem_hap2_04	16198535	16206227	DUP	copyloss		C.murc_hap2_05	10805659	10807211	-	-	C.prem_hap2_05
C.murc_hap2_01	11299905	11305541	-	-	C.prem_hap2_01	4534534	4540104	INVDP	copyloss																								C.murc_hap2_04	16462949	16468290	-	-	C.prem_hap2_04	16187614	16192919	DUP	copyloss		C.murc_hap2_05	10807205	10807394	-	-	C.prem_hap2_05
C.murc_hap2_01	11323768	11332593	-	-	C.prem_hap2_01	10950261	10950266	HDR	-																								C.murc_hap2_04	16468287	16476821	-	-	C.prem_hap2_04	16198535	16206227	DUP	copyloss		C.murc_hap2_05	10807389	10818905	-	-	C.prem_hap2_05
C.murc_hap2_01	11361906	11363173	-	-	C.prem_hap2_01	7195685	7196979	INVDP	copygain																								C.murc_hap2_04	16473289	16478630	-	-	C.prem_hap2_04	16187614	16192919	DUP	copyloss		C.murc_hap2_05	10807410	10807864	-	-	C.prem_hap2_05
C.murc_hap2_01	11369250	11370447	-	-	C.prem_hap2_01	11018725	11019921	INVTR	-																								C.murc_hap2_04	16478627	16487195	-	-	C.prem_hap2_04	16198535	16206227	DUP	copyloss		C.murc_hap2_05	10819685	10839204	-	-	C.prem_hap2_05
C.murc_hap2_01	11372170	11373623	-	-	C.prem_hap2_01	6882332	6883780	INVDP	copyloss																								C.murc_hap2_04	16483663	16489004	-	-	C.prem_hap2_04	16187614	16192919	DUP	copyloss		C.murc_hap2_05	10820843	10826008	-	-	C.prem_hap2_05
C.murc_hap2_01	11418360	11436209	-	-	C.prem_hap2_01	9804126	9819257	INVDP	copyloss																								C.murc_hap2_04	16489001	16497569	-	-	C.prem_hap2_04	16198535	16206227	DUP	copyloss		C.murc_hap2_05	10821822	10822123	-	-	C.prem_hap2_05
C.murc_hap2_01	11436651	11443377	-	-	C.prem_hap2_01	5621989	5628726	INVDP	copyloss																								C.murc_hap2_04	16494037	16499378	-	-	C.prem_hap2_04	16187614	16192919	DUP	copyloss		C.murc_hap2_05	10824142	10824766	-	-	C.prem_hap2_05
C.murc_hap2_01	11436651	11445356	-	-	C.prem_hap2_01	7452884	7462468	INVDP	copyloss																								C.murc_hap2_04	16504360	16516947	-	-	C.prem_hap2_04	16187614	16200213	TRANS	-		C.murc_hap2_05	10826746	10845670	-	-	C.prem_hap2_05
C.murc_hap2_01	11436651	11445356	-	-	C.prem_hap2_01	16680554	16690091	INVDP	copyloss																								C.murc_hap2_04	16509704	16515265	-	-	C.prem_hap2_04	16192922	16198531	HDR	-		C.murc_hap2_05	10839204	10839204	a	atgatgagcatataatacatacatattttaccattaattaaataattattagttatatttatttgttatttttaattaattgaattattttattgaatagggaattaattggagattatggataaaaatggcacaaaggagttcaatttgtgagcattaaagattaattaacttggaagcaattatgcttatatgcatgttaattcaagacaaggaaaccgaattcaacaattcatttagccatgcacgtgcagacaaagaagataaaaggggtggaaagcaatagaaagggacccgcacttgactttcatgagtggaaaaggaatGAAAATTCTTTTTGGAGTACACGTGATAAAGCCAAAGTTAAAAGCTTTGCCAACACATGAAGGATAAAAGGAA…	C.prem_hap2_05
C.murc_hap2_01	11530887	11531314	-	-	C.prem_hap2_01	11132479	11132490	HDR	-																								C.murc_hap2_04	16528857	16530867	-	-	C.prem_hap2_04	16211214	16213580	INV	-		C.murc_hap2_05	10827854	10829625	-	-	C.prem_hap2_05
C.murc_hap2_01	11472961	11476619	-	-	C.prem_hap2_01	2266907	2270576	INVDP	copygain																								C.murc_hap2_04	16530302	16530655	-	-	C.prem_hap2_04	16212132	16211425	CPG	-		C.murc_hap2_05	10840339	10842090	-	-	C.prem_hap2_05
C.murc_hap2_01	11551934	11552395	-	-	C.prem_hap2_01	13550280	13550737	DUP	copyloss																								C.murc_hap2_04	16528857	16530867	-	-	C.prem_hap2_04	17536383	17538394	INVDP	copygain		C.murc_hap2_05	10842104	10842380	-	-	C.prem_hap2_05
C.murc_hap2_01	11556132	11568619	-	-	C.prem_hap2_01	9315315	9327798	DUP	copyloss																								C.murc_hap2_04	16530867	16533619	-	-	C.prem_hap2_04	17538394	17541147	DUP	copygain		C.murc_hap2_05	10847885	10847892	-	-	C.prem_hap2_05
C.murc_hap2_01	11573416	11715599	-	-	C.prem_hap2_01	11152310	11189295	INV	-																								C.murc_hap2_04	16537726	16537974	ccttccacaggttcacctacgaaaaccttgttacgacttctccttcctctaaatgataaggttcagtggacttctcgcgacgtcgcagacagcgaaccgcccgcgtcgtcgcgatctgaacacttcaccggaccattcaatcggtaggagcgacgggcggtgtgtacaaagggcagggacatagtcaacgcgagctgatgactcgcgctTactaggaattcctcgttgaagaccaacaattgcaatgat	c	C.prem_hap2_04	16220376	16220376	DEL	-		C.murc_hap2_05	10852327	10853412	-	-	C.prem_hap2_05
C.murc_hap2_01	11576348	11577654	-	-	C.prem_hap2_01	11185993	11186341	HDR	-																								C.murc_hap2_04	16564177	16566784	-	-	C.prem_hap2_04	16246999	16247009	CPL	-		C.murc_hap2_05	10852980	10853416	-	-	C.prem_hap2_05
C.murc_hap2_01	11579149	11580087	-	-	C.prem_hap2_01	11182511	11184500	HDR	-																								C.murc_hap2_04	16589966	16591351	-	-	C.prem_hap2_04	22378747	22380130	INVDP	copyloss		C.murc_hap2_05	10855634	10856534	-	-	C.prem_hap2_05
C.murc_hap2_01	11581692	11685396	-	-	C.prem_hap2_01	11177199	11180877	HDR	-																								C.murc_hap2_04	16589968	16602517	-	-	C.prem_hap2_04	5262492	5275064	DUP	copyloss		C.murc_hap2_05	10857998	10859607	-	-	C.prem_hap2_05
C.murc_hap2_01	11686007	11690614	-	-	C.prem_hap2_01	11164930	11176581	HDR	-																								C.murc_hap2_04	16632803	16639215	-	-	C.prem_hap2_04	17589748	17596175	INVDP	copygain		C.murc_hap2_05	10859980	10860918	-	-	C.prem_hap2_05
C.murc_hap2_01	11698928	11712099	-	-	C.prem_hap2_01	11156749	11156738	CPL	-																								C.murc_hap2_04	16644503	16645295	-	-	C.prem_hap2_04	28492953	28493769	INVDP	copyloss		C.murc_hap2_05	10862619	10863125	-	-	C.prem_hap2_05
C.murc_hap2_01	11714818	11715502	-	-	C.prem_hap2_01	11153855	11152405	CPG	-																								C.murc_hap2_04	16645523	16646621	-	-	C.prem_hap2_04	28489282	28490404	DUP	copyloss		C.murc_hap2_05	10864858	10867831	-	-	C.prem_hap2_05
C.murc_hap2_01	11716893	11717544	-	-	C.prem_hap2_01	11092053	11092703	DUP	copyloss																								C.murc_hap2_04	16646621	16654270	-	-	C.prem_hap2_04	26064499	26072172	INVDP	copyloss		C.murc_hap2_05	10867675	10867834	-	-	C.prem_hap2_05
C.murc_hap2_01	11719788	11720541	-	-	C.prem_hap2_01	2524341	2525107	INVDP	copyloss																								C.murc_hap2_04	16656162	16657055	-	-	C.prem_hap2_04	16340474	16341036	TDM	-		C.murc_hap2_05	10870784	10875028	-	-	C.prem_hap2_05
C.murc_hap2_01	11724676	11726558	-	-	C.prem_hap2_01	976654	978535	DUP	copyloss																								C.murc_hap2_04	16665773	16669270	-	-	C.prem_hap2_04	16349674	16354094	TDM	-		C.murc_hap2_05	10876698	10876965	-	-	C.prem_hap2_05
C.murc_hap2_01	11726559	11736698	-	-	C.prem_hap2_01	9156827	9169617	INVDP	copyloss																								C.murc_hap2_04	16762549	16767843	-	-	C.prem_hap2_04	16456513	16456519	CPL	-		C.murc_hap2_05	10877983	10878639	CGAAACTTGCATCTTTCATGCATTTGAACATATATCACTCGGCTGGTACTTTCAGCTAAATAACTCTTAACATGACGTGGgcagtaattctggcaggtgaaattccaactgagatgggcaacctacaaaatctggaccatttagctcttaattccagtaacttaactggttctattccacccacgatcttcaatatttcaaccataacaagaattactctagctgacaaccacttcacaggtcatttaccatcaacgattggataattttggccaagaataaacttagcgggacgactcccaactccattaccaacgcttctaaactcagtgtcctagctgcaactctttctctggccttattccaaacacttttggcaacttgagattccttggccta…	C	C.prem_hap2_05
C.murc_hap2_01	11738106	11738859	-	-	C.prem_hap2_01	2524341	2525107	INVDP	copyloss																								C.murc_hap2_04	16868995	16870450	-	-	C.prem_hap2_04	4923136	4924587	DUP	copyloss		C.murc_hap2_05	10881775	10882086	-	-	C.prem_hap2_05
C.murc_hap2_01	11744307	11746712	-	-	C.prem_hap2_01	2442700	2445105	DUP	copyloss																								C.murc_hap2_04	16904495	16904886	-	-	C.prem_hap2_04	16593218	16594014	CPG	-		C.murc_hap2_05	10908418	10908885	-	-	C.prem_hap2_05
C.murc_hap2_01	11747169	11749522	-	-	C.prem_hap2_01	9167273	9169619	INVDP	copyloss																								C.murc_hap2_04	16939357	16940343	-	-	C.prem_hap2_04	22134561	22135547	DUP	copyloss		C.murc_hap2_05	10889249	10889977	-	-	C.prem_hap2_05
C.murc_hap2_01	11749521	11756756	-	-	C.prem_hap2_01	4079498	4086678	INVTR	-																								C.murc_hap2_04	16962472	16964497	-	-	C.prem_hap2_04	16651595	16651600	CPL	-		C.murc_hap2_05	10891388	10898580	-	-	C.prem_hap2_05
C.murc_hap2_01	11807768	11808479	-	-	C.prem_hap2_01	9765816	9766513	INVDP	copyloss																								C.murc_hap2_04	17044854	17047552	-	-	C.prem_hap2_04	8410697	8413360	DUP	copygain		C.murc_hap2_05	10902337	10903373	-	-	C.prem_hap2_05
C.murc_hap2_01	11883059	11883292	-	-	C.prem_hap2_01	11327911	11328144	DUP	copyloss																								C.murc_hap2_04	17125217	17125474	-	-	C.prem_hap2_04	6870208	6870466	DUP	copyloss		C.murc_hap2_05	10904262	10905908	-	-	C.prem_hap2_05
C.murc_hap2_01	11941357	11942688	-	-	C.prem_hap2_01	11076874	11078244	DUP	copyloss																								C.murc_hap2_04	17131759	17132589	-	-	C.prem_hap2_04	6348193	6349023	INVDP	copygain		C.murc_hap2_05	10922256	10939985	-	-	C.prem_hap2_05
C.murc_hap2_01	12073759	12074745	-	-	C.prem_hap2_01	12460250	12461236	INVDP	copyloss																								C.murc_hap2_04	17167031	17173750	-	-	C.prem_hap2_04	6238401	6245123	INVTR	-		C.murc_hap2_05	10922256	10951296	-	-	C.prem_hap2_05
C.murc_hap2_01	12082277	12083631	-	-	C.prem_hap2_01	7976919	7978270	DUP	copygain																								C.murc_hap2_04	17219012	17219021	-	-	C.prem_hap2_04	16920798	16921700	CPG	-		C.murc_hap2_05	10925085	10926313	-	-	C.prem_hap2_05
C.murc_hap2_01	12122999	12124543	-	-	C.prem_hap2_01	6504555	6506100	INVTR	-																								C.murc_hap2_04	17225194	17225365	-	-	C.prem_hap2_04	16927777	16927785	CPL	-		C.murc_hap2_05	10925085	10929707	-	-	C.prem_hap2_05
C.murc_hap2_01	12162993	12163002	-	-	C.prem_hap2_01	11623573	11624903	CPG	-																								C.murc_hap2_04	17342717	17342761	-	-	C.prem_hap2_04	17045605	17046064	HDR	-		C.murc_hap2_05	10933306	10933627	-	-	C.prem_hap2_05
C.murc_hap2_01	12165664	12166063	-	-	C.prem_hap2_01	16392883	16393282	INVDP	copygain																								C.murc_hap2_04	17365996	17366753	-	-	C.prem_hap2_04	20476663	20477410	DUP	copyloss		C.murc_hap2_05	10933368	10938301	-	-	C.prem_hap2_05
C.murc_hap2_01	12168438	12177741	-	-	C.prem_hap2_01	972229	981541	DUP	copyloss																								C.murc_hap2_04	17384237	17384340	-	-	C.prem_hap2_04	18733337	18733440	INVDP	copygain		C.murc_hap2_05	10934804	10934957	-	-	C.prem_hap2_05
C.murc_hap2_01	12178289	12179558	-	-	C.prem_hap2_01	18948944	18950175	DUP	copygain																								C.murc_hap2_04	17394607	17395976	-	-	C.prem_hap2_04	2308879	2310245	INVDP	copyloss		C.murc_hap2_05	10934804	10935388	-	-	C.prem_hap2_05
C.murc_hap2_01	12238259	12241962	-	-	C.prem_hap2_01	686514	689347	TRANS	-																								C.murc_hap2_04	17530306	17531419	-	-	C.prem_hap2_04	17230919	17232030	INV	-		C.murc_hap2_05	10936688	10938150	-	-	C.prem_hap2_05
C.murc_hap2_01	12240150	12241059	-	-	C.prem_hap2_01	688434	688441	CPL	-																								C.murc_hap2_04	17531589	17533045	-	-	C.prem_hap2_04	19930877	19932343	DUP	copyloss		C.murc_hap2_05	10938299	10938517	-	-	C.prem_hap2_05
C.murc_hap2_01	12240160	12240576	-	-	C.prem_hap2_01	20465150	20465565	INVDP	copygain																								C.murc_hap2_04	17547410	17552741	-	-	C.prem_hap2_04	14398175	14403500	INVDP	copyloss		C.murc_hap2_05	10944603	10950530	-	-	C.prem_hap2_05
C.murc_hap2_01	12240216	12240648	-	-	C.prem_hap2_01	11949986	11950429	DUP	copygain																								C.murc_hap2_04	17557625	17560115	-	-	C.prem_hap2_04	12220972	12223464	INVDP	copyloss		C.murc_hap2_05	10945515	10949237	-	-	C.prem_hap2_05
C.murc_hap2_01	12248963	12250158	-	-	C.prem_hap2_01	16323525	16324727	INVDP	copygain																								C.murc_hap2_04	17560588	17566976	-	-	C.prem_hap2_04	10272160	10278554	DUP	copyloss		C.murc_hap2_05	10947779	10950545	-	-	C.prem_hap2_05
C.murc_hap2_01	12248972	12256632	-	-	C.prem_hap2_01	16704548	16718256	TRANS	-																								C.murc_hap2_04	17616065	17616315	-	-	C.prem_hap2_04	15680999	15681250	INVDP	copygain		C.murc_hap2_05	10951293	10956544	-	-	C.prem_hap2_05
C.murc_hap2_01	12251912	12252235	-	-	C.prem_hap2_01	16707461	16713922	HDR	-																								C.murc_hap2_04	17701449	17702130	-	-	C.prem_hap2_04	28529635	28530316	INVDP	copyloss		C.murc_hap2_05	10956541	10958168	-	-	C.prem_hap2_05
C.murc_hap2_01	12265079	12266030	-	-	C.prem_hap2_01	8830483	8831432	INVDP	copyloss																								C.murc_hap2_04	17725389	17726375	-	-	C.prem_hap2_04	22134562	22135548	INVDP	copyloss		C.murc_hap2_05	10958182	10962327	-	-	C.prem_hap2_05
C.murc_hap2_01	12265225	12265476	-	-	C.prem_hap2_01	1942044	1942295	DUP	copyloss																								C.murc_hap2_04	17766892	17767096	-	-	C.prem_hap2_04	9839689	9839893	DUP	copygain		C.murc_hap2_05	10962284	10976397	-	-	C.prem_hap2_05
C.murc_hap2_01	12302244	12302641	tgaaaatttactcctacaaatattagggagaTATGAGAATGCTACTTTGAAATTGAATTATTCTTTATAAAATTAAAATTTATGAAATTGATAATAAAAATGTTATGACATGATTCCAACAACAAACTCGTGATATTTACCAATCTACCGACATCATATCTAATCGTTTATGTCTTAGCAAAAGTAAAATAAAAAATTACCACTTGAATTAATTGTGCATTTTGAGAGAATTCACAGTCAAATACATGAAAAAAAATAAAAAATAAAACAACTGTTGGGATATCATTCTGATTCGTAAGCTAGTGCGGCTATCCCCCAAAACCACCTAAATTACTACCACCACCACACGTCACGGCTGGCCGtcatcagactattgccagcaacaacatatttgagtt	t	C.prem_hap2_01	11737398	11737398	DEL	-																								C.murc_hap2_04	17786448	17787062	-	-	C.prem_hap2_04	17629966	17630572	DUP	copygain		C.murc_hap2_05	10963018	10965825	Acactactagaaaaatagtctttactgactttagaatagtgtcagaaattactttcactgacacttgttaattgtgtcagtaatctgggagtcagaaaaatagtgacacttgtaagtggtgtcagtaattactattactacagtatcactgatattatgacaccatagtgttagtagttattgatattttattagtgtctatgattactgttaccatggtatcactagttaatttattttaaaaaaataaaaaattgaattggatcattgcctattgatttattcagaaaattaaaaggcaccacaaaataacaaaaagaaattgatttatatcataaaatctttcatttcacatttaaatattattagtatatattacaaattccaaaacttcaataa…	A	C.prem_hap2_05
C.murc_hap2_01	12308358	12309345	-	-	C.prem_hap2_01	3674703	3675690	INVDP	copyloss																								C.murc_hap2_04	17796352	17796357	-	-	C.prem_hap2_04	17638115	17638931	CPG	-		C.murc_hap2_05	10967343	10968501	-	-	C.prem_hap2_05
C.murc_hap2_01	12377295	12379058	-	-	C.prem_hap2_01	11826760	11829836	TDM	-																								C.murc_hap2_04	17796990	17798927	-	-	C.prem_hap2_04	17639561	17641436	HDR	-		C.murc_hap2_05	10971180	10972372	Ttgatggttgtcgaagccaacaaaaataaatacctactctaaacaaattgtgtatagtgattgagcaggatcgtgtccacagagatcggtaattatttaaatctttttaaaacgtaaaacataaaatgggggttttgttgacagtaataaaaattaaattaaaataacaagaatgcaaattaaagttgtaatttaaattggagaaagctctggttgaaggaattaactcagcttgattcgactactgatcattgattcaaatataaattattattacttatgaatagatcggttatagctactgagaccctctaatagccaatctctccttaactagtcgataaccaaggtacaaccgttggttatttccctaatcaatagacaaccctagatacgatc…	T	C.prem_hap2_05
C.murc_hap2_01	12362844	12363532	-	-	C.prem_hap2_01	11901091	11901793	DUP	copygain																								C.murc_hap2_04	17803383	17806164	-	-	C.prem_hap2_04	17704380	17707154	DUP	copygain		C.murc_hap2_05	10972860	10974588	-	-	C.prem_hap2_05
C.murc_hap2_01	12389158	12389784	-	-	C.prem_hap2_01	12527957	12528582	DUP	copygain																								C.murc_hap2_04	17814314	17818638	-	-	C.prem_hap2_04	9447876	9452245	INVDP	copyloss		C.murc_hap2_05	10975142	10975147	-	-	C.prem_hap2_05
C.murc_hap2_01	12392639	12399739	-	-	C.prem_hap2_01	11848727	11855827	DUP	copygain																								C.murc_hap2_04	17826821	17828098	-	-	C.prem_hap2_04	17749410	17750682	TRANS	-		C.murc_hap2_05	10970706	10971180	-	-	C.prem_hap2_05
C.murc_hap2_01	12418579	12419408	-	-	C.prem_hap2_01	11879944	11880453	HDR	-																								C.murc_hap2_04	17826821	17828098	-	-	C.prem_hap2_04	17460764	17462024	DUP	copygain		C.murc_hap2_05	10971181	10972372	-	-	C.prem_hap2_05
C.murc_hap2_01	12420236	12421678	-	-	C.prem_hap2_01	11881302	11881484	HDR	-																								C.murc_hap2_04	17826821	17828098	-	-	C.prem_hap2_04	17609667	17610936	DUP	copygain		C.murc_hap2_05	10972373	10972962	-	-	C.prem_hap2_05
C.murc_hap2_01	12430190	12431044	-	-	C.prem_hap2_01	15248211	15249065	INVTR	-																								C.murc_hap2_04	17828102	17829297	-	-	C.prem_hap2_04	22071447	22072638	TRANS	-		C.murc_hap2_05	10972962	10973772	-	-	C.prem_hap2_05
C.murc_hap2_01	12431086	12431964	-	-	C.prem_hap2_01	11782137	11783007	DUP	copyloss																								C.murc_hap2_04	17829285	17830897	-	-	C.prem_hap2_04	21026852	21028473	INVDP	copyloss		C.murc_hap2_05	10974566	10974779	-	-	C.prem_hap2_05
C.murc_hap2_01	12432324	12433326	-	-	C.prem_hap2_01	8066835	8067838	INVDP	copyloss																								C.murc_hap2_04	17830897	17835723	-	-	C.prem_hap2_04	6353168	6357987	TRANS	-		C.murc_hap2_05	10975276	10976739	-	-	C.prem_hap2_05
C.murc_hap2_01	12434947	12436730	-	-	C.prem_hap2_01	12004339	12006086	DUP	copyloss																								C.murc_hap2_04	17835723	17835894	-	-	C.prem_hap2_04	17462022	17462193	DUP	copygain		C.murc_hap2_05	10975774	10975841	-	-	C.prem_hap2_05
C.murc_hap2_01	12436729	12444377	-	-	C.prem_hap2_01	11909791	11919503	DUP	copyloss																								C.murc_hap2_04	17835723	17835894	-	-	C.prem_hap2_04	17610934	17611105	DUP	copygain		C.murc_hap2_05	10978486	10979236	-	-	C.prem_hap2_05
C.murc_hap2_01	12444380	12445125	-	-	C.prem_hap2_01	15670704	15671449	DUP	copyloss																								C.murc_hap2_04	17835890	17836372	-	-	C.prem_hap2_04	17624836	17625314	TRANS	-		C.murc_hap2_05	10979235	10981480	-	-	C.prem_hap2_05
C.murc_hap2_01	12445151	12446029	-	-	C.prem_hap2_01	11782137	11783007	DUP	copyloss																								C.murc_hap2_04	17836583	17841296	-	-	C.prem_hap2_04	5131287	5136005	INVDP	copyloss		C.murc_hap2_05	10981607	10982300	-	-	C.prem_hap2_05
C.murc_hap2_01	12445712	12446368	-	-	C.prem_hap2_01	11895726	11896376	DUP	copyloss																								C.murc_hap2_04	17841703	17845757	-	-	C.prem_hap2_04	17768540	17771589	DUP	copyloss		C.murc_hap2_05	10982709	10985379	-	-	C.prem_hap2_05
C.murc_hap2_01	12446389	12447391	-	-	C.prem_hap2_01	8066835	8067838	INVDP	copyloss																								C.murc_hap2_04	17849954	17855765	-	-	C.prem_hap2_04	17724556	17729672	TRANS	-		C.murc_hap2_05	10983164	10986093	-	-	C.prem_hap2_05
C.murc_hap2_01	12449012	12450795	-	-	C.prem_hap2_01	12004339	12006086	DUP	copyloss																								C.murc_hap2_04	17850458	17853104	-	-	C.prem_hap2_04	17725077	17727075	HDR	-		C.murc_hap2_05	10986611	10992759	-	-	C.prem_hap2_05
C.murc_hap2_01	12456847	12457479	-	-	C.prem_hap2_01	11918527	11918535	HDR	-																								C.murc_hap2_04	17852327	17853104	-	-	C.prem_hap2_04	17665029	17665475	HDR	-		C.murc_hap2_05	10992947	10993531	-	-	C.prem_hap2_05
C.murc_hap2_01	12458449	12459194	-	-	C.prem_hap2_01	15670704	15671449	DUP	copyloss																								C.murc_hap2_04	17856416	17857084	-	-	C.prem_hap2_04	17780839	17781514	DUP	copygain		C.murc_hap2_05	11006103	11017749	-	-	C.prem_hap2_05
C.murc_hap2_01	12459220	12460098	-	-	C.prem_hap2_01	11782137	11783007	DUP	copyloss																								C.murc_hap2_04	17860278	17861664	-	-	C.prem_hap2_04	17670459	17671496	DUP	copygain		C.murc_hap2_05	11007404	11010091	-	-	C.prem_hap2_05
C.murc_hap2_01	12459781	12460437	-	-	C.prem_hap2_01	11895726	11896376	DUP	copyloss																								C.murc_hap2_04	17860746	17861086	-	-	C.prem_hap2_04	17733188	17733365	HDR	-		C.murc_hap2_05	11012006	11013556	-	-	C.prem_hap2_05
C.murc_hap2_01	12460458	12461460	-	-	C.prem_hap2_01	8066835	8067838	INVDP	copyloss																								C.murc_hap2_04	17863334	17866003	-	-	C.prem_hap2_04	17456699	17459373	DUP	copygain		C.murc_hap2_05	11012799	11013556	-	-	C.prem_hap2_05
C.murc_hap2_01	12463081	12464864	-	-	C.prem_hap2_01	12004339	12006086	DUP	copyloss																								C.murc_hap2_04	17866172	17867254	-	-	C.prem_hap2_04	17630161	17631963	DUP	copyloss		C.murc_hap2_05	11017746	11018616	-	-	C.prem_hap2_05
C.murc_hap2_01	12464863	12472594	-	-	C.prem_hap2_01	11909791	11919584	DUP	copyloss																								C.murc_hap2_04	17866509	17867254	-	-	C.prem_hap2_04	17786719	17787481	TRANS	-		C.murc_hap2_05	11018701	11024656	-	-	C.prem_hap2_05
C.murc_hap2_01	12475581	12480426	taaatccggagaaaaaccacggtcgttgtcaaactctaaattatgtgaaaaattattacaaccacactttcagaagtaatttctctcactcaagccccaaatacactcaatttctcattaaattctagaaaacttcacaaatcccttagctctctttctctcacaggaaaatggattttggggatgcttgaaacttatggagaaccttcccttttatatctaaaatggatataaaataatatattttttcTTAAATTTCTTCATTTGAAGATTTCTTGATAATGGTGGTGCCAGCTTGCCACTTTTCACATTTGTTTATGGGTttcatggatttcatttacaagctttgatgaaattaatctaaaacaattaaagtgatgtatgtattatttgatttta…	t	C.prem_hap2_01	11924025	11924025	DEL	-																								C.murc_hap2_04	17867270	17868790	-	-	C.prem_hap2_04	17796500	17798005	DUP	copyloss		C.murc_hap2_05	11020471	11020471	T	Ttgttacggtccgcccaattcgctagcccaattgcccacaatttcgggctagagagccaacacaaggccaagagtgctagcttggcccaattccggaacattctaggcaactctagcacatgagcttgtaaatactctagaattctccatagaattccagcacatgtaaatatctagaattctaggaacatggtagaattctctagaatctctagagcttggcaagcctcccctataaatatgggatggcattaggcatttgtatccaacaaacactacaacaagcattgtaatctctctttgtgcaatacaagtttcttctttggctcaattgctctcttctctattccgagaatctctaggcttacttagcaacattcggcaaagttgtctaagtgc…	C.prem_hap2_05
C.murc_hap2_01	12485753	12486693	-	-	C.prem_hap2_01	11929390	11935690	HDR	-																								C.murc_hap2_04	17869736	17874392	-	-	C.prem_hap2_04	17435979	17439847	DUP	copyloss		C.murc_hap2_05	11020949	11020957	-	-	C.prem_hap2_05
C.murc_hap2_01	12490438	12490464	-	-	C.prem_hap2_01	11939423	11940106	HDR	-																								C.murc_hap2_04	17874431	17880203	-	-	C.prem_hap2_04	17649875	17656579	TRANS	-		C.murc_hap2_05	11022477	11022595	-	-	C.prem_hap2_05
C.murc_hap2_01	12491665	12491932	-	-	C.prem_hap2_01	11941293	11941995	HDR	-																								C.murc_hap2_04	17876551	17876563	-	-	C.prem_hap2_04	17652050	17652805	HDR	-		C.murc_hap2_05	11022475	11023332	-	-	C.prem_hap2_05
C.murc_hap2_01	12490979	12491665	-	-	C.prem_hap2_01	18984811	18985522	DUP	copygain																								C.murc_hap2_04	17875832	17876551	-	-	C.prem_hap2_04	17709023	17709755	DUP	copygain		C.murc_hap2_05	11022596	11024656	-	-	C.prem_hap2_05
C.murc_hap2_01	12495156	12513621	-	-	C.prem_hap2_01	12003734	12023339	TRANS	-																								C.murc_hap2_04	17876564	17879529	-	-	C.prem_hap2_04	17710517	17713469	DUP	copygain		C.murc_hap2_05	11025049	11026542	-	-	C.prem_hap2_05
C.murc_hap2_01	12498848	12499584	-	-	C.prem_hap2_01	12007497	12008795	HDR	-																								C.murc_hap2_04	17877573	17878903	-	-	C.prem_hap2_04	17468871	17470206	DUP	copygain		C.murc_hap2_05	11026532	11043016	-	-	C.prem_hap2_05
C.murc_hap2_01	12501821	12502389	-	-	C.prem_hap2_01	12011019	12012240	HDR	-																								C.murc_hap2_04	17882168	17887044	-	-	C.prem_hap2_04	7841763	7846618	DUP	copygain		C.murc_hap2_05	11027525	11034139	-	-	C.prem_hap2_05
C.murc_hap2_01	12499620	12502382	-	-	C.prem_hap2_01	11907986	11910732	DUP	copygain																								C.murc_hap2_04	17882168	17890648	-	-	C.prem_hap2_04	16887223	16895675	INVDP	copygain		C.murc_hap2_05	11032653	11033898	-	-	C.prem_hap2_05
C.murc_hap2_01	12500535	12502401	-	-	C.prem_hap2_01	11955411	11957295	DUP	copygain																								C.murc_hap2_04	17882168	17890703	-	-	C.prem_hap2_04	7833152	7841817	TRANS	-		C.murc_hap2_05	11040136	11041957	-	-	C.prem_hap2_05
C.murc_hap2_01	12521653	12521915	-	-	C.prem_hap2_01	11990851	11990863	HDR	-																								C.murc_hap2_04	17882170	17882847	-	-	C.prem_hap2_04	5933609	5934284	INVDP	copygain		C.murc_hap2_05	11040363	11041232	-	-	C.prem_hap2_05
C.murc_hap2_01	12538054	12538054	G	GGTGttggagaatttataaataaaacacactattttatttcttcaaaaacactcctcaccaattacaactcttatttttcactctctacaccttagagattttgttacttcacttaatacttaaaccaaaggggagagggggtatttatacatgatacaaactaatcacaaccattcatttattcaattactacataaatcttcaccattcattaaaacctaccactcacctacttcaccgctcacacccaccacacctaacacaaataattcaaacctcaccaaccatacctgctcatagaatcttccatgagttgggcttgaatttattcatcttagatcaagtttatgatccaacacTAG	C.prem_hap2_01	12035745	12036107	INS	-																								C.murc_hap2_04	17882171	17886525	-	-	C.prem_hap2_04	16900205	16904532	DUP	copygain		C.murc_hap2_05	11041189	11043050	-	-	C.prem_hap2_05
C.murc_hap2_01	12551556	12559796	-	-	C.prem_hap2_01	14245223	14253466	INVTR	-																								C.murc_hap2_04	17882179	17890664	-	-	C.prem_hap2_04	7846677	7855141	INVDP	copygain		C.murc_hap2_05	11051447	11058914	-	-	C.prem_hap2_05
C.murc_hap2_01	12551557	12559796	-	-	C.prem_hap2_01	12227119	12235316	DUP	copygain																								C.murc_hap2_04	17882180	17882816	-	-	C.prem_hap2_04	16918100	16918740	DUP	copygain		C.murc_hap2_05	11066754	11066963	-	-	C.prem_hap2_05
C.murc_hap2_01	12551558	12559796	-	-	C.prem_hap2_01	16627176	16635344	INVDP	copygain																								C.murc_hap2_04	17884050	17884291	-	-	C.prem_hap2_04	8776732	8776973	INVDP	copygain		C.murc_hap2_05	11069103	11069145	-	-	C.prem_hap2_05
C.murc_hap2_01	12551559	12559796	-	-	C.prem_hap2_01	18603441	18611607	INVDP	copygain																								C.murc_hap2_04	17886115	17890703	-	-	C.prem_hap2_04	16895621	16900207	INVDP	copygain		C.murc_hap2_05	11071264	11071392	-	-	C.prem_hap2_05
C.murc_hap2_01	12568933	12571074	-	-	C.prem_hap2_01	11906826	11908929	DUP	copygain																								C.murc_hap2_04	17892102	17892502	-	-	C.prem_hap2_04	27965664	27966065	INVDP	copyloss		C.murc_hap2_05	11123904	11124245	-	-	C.prem_hap2_05
C.murc_hap2_01	12579192	12579842	-	-	C.prem_hap2_01	913158	913857	INVDP	copygain																								C.murc_hap2_04	17893689	17897077	-	-	C.prem_hap2_04	17482318	17485708	DUP	copygain		C.murc_hap2_05	11186948	11187135	-	-	C.prem_hap2_05
C.murc_hap2_01	12579196	12579841	-	-	C.prem_hap2_01	12441114	12441757	DUP	copygain																								C.murc_hap2_04	17893689	17897078	-	-	C.prem_hap2_04	17657745	17663096	DUP	copygain		C.murc_hap2_05	11218703	11219207	-	-	C.prem_hap2_05
C.murc_hap2_01	12579198	12579845	-	-	C.prem_hap2_01	3813676	3814336	DUP	copygain																								C.murc_hap2_04	17897792	17901563	-	-	C.prem_hap2_04	23738211	23741967	INVTR	-		C.murc_hap2_05	11247843	11247968	-	-	C.prem_hap2_05
C.murc_hap2_01	12649761	12650371	-	-	C.prem_hap2_01	12141064	12142382	CPG	-																								C.murc_hap2_04	17902993	17907840	-	-	C.prem_hap2_04	17735296	17740140	TRANS	-		C.murc_hap2_05	11269648	11271178	-	-	C.prem_hap2_05
C.murc_hap2_01	12666685	12666922	-	-	C.prem_hap2_01	629385	629622	INVDP	copygain																								C.murc_hap2_04	17905307	17910288	-	-	C.prem_hap2_04	19785090	19790082	INVDP	copyloss		C.murc_hap2_05	11272868	11272868	A	ATgagtgcgtttaggattgagattgagcaactgtatcttaaagcactaaaatgtttggtaaacactaacgactgtattgttgatatgatttttcacttatataataaaaaatatattatatctttaataattttgtcaaaattattatttaaaatttatatttactatatattattaacttttatttgatagttacagtttttttttctacggcagctgtaacttttaagttacagcacctcaatctcaaacgcaccct	C.prem_hap2_05
C.murc_hap2_01	12707653	12720182	-	-	C.prem_hap2_01	11963885	11976384	INVDP	copyloss																								C.murc_hap2_04	17914205	17914577	-	-	C.prem_hap2_04	17496363	17496733	TRANS	-		C.murc_hap2_05	11324444	11324680	-	-	C.prem_hap2_05
C.murc_hap2_01	12790666	12797832	-	-	C.prem_hap2_01	13232903	13240024	INVDP	copygain																								C.murc_hap2_04	17914776	17915670	-	-	C.prem_hap2_04	17734411	17735296	DUP	copyloss		C.murc_hap2_05	11334333	11339509	-	-	C.prem_hap2_05
C.murc_hap2_01	12842248	12842970	-	-	C.prem_hap2_01	12221603	12222325	INVDP	copyloss																								C.murc_hap2_04	17915665	17917341	-	-	C.prem_hap2_04	17746090	17747767	DUP	copyloss		C.murc_hap2_05	11361644	11367085	-	-	C.prem_hap2_05
C.murc_hap2_01	12848961	12849578	-	-	C.prem_hap2_01	1075733	1076352	INVDP	copyloss																								C.murc_hap2_04	17923819	17924323	-	-	C.prem_hap2_04	17794513	17795023	DUP	copyloss		C.murc_hap2_05	11377886	11378153	-	-	C.prem_hap2_05
C.murc_hap2_01	12850192	12851555	-	-	C.prem_hap2_01	12192172	12193585	DUP	copyloss																								C.murc_hap2_04	17930492	17941757	-	-	C.prem_hap2_04	23476157	23486914	DUP	copyloss		C.murc_hap2_05	11378669	11379377	-	-	C.prem_hap2_05
C.murc_hap2_01	12869900	12882362	-	-	C.prem_hap2_01	12916837	12929296	INVTR	-																								C.murc_hap2_04	17935583	17939941	-	-	C.prem_hap2_04	22374398	22378744	DUP	copygain		C.murc_hap2_05	11398520	11402418	-	-	C.prem_hap2_05
C.murc_hap2_01	12880996	12882366	-	-	C.prem_hap2_01	14740587	14741927	DUP	copygain																								C.murc_hap2_04	17942528	17943436	-	-	C.prem_hap2_04	17783132	17784038	TRANS	-		C.murc_hap2_05	11423115	11423115	g	gacatgaccctgctcaatcactatacacaatttatttagagtaggaatttatttttgttggcttcgacacccatcactaaattattgtcatgattatgtttgttaattagataattgaccactatttaattatcaacttaatctattgtgaattaaaagattcattgtatgaagattttaatgtttgtgataaatagcatagcagtgcgttgtgttatgagaataaataatctaatttaaatgaatcatcgtatgcgtttgttgattaggatttg	C.prem_hap2_05
C.murc_hap2_01	12898319	12899769	-	-	C.prem_hap2_01	10490204	10491654	INVDP	copyloss																								C.murc_hap2_04	17943934	17946876	-	-	C.prem_hap2_04	17683499	17686405	DUP	copyloss		C.murc_hap2_05	11423115	11423502	-	-	C.prem_hap2_05
C.murc_hap2_01	12901436	12906098	-	-	C.prem_hap2_01	17213537	17218233	DUP	copyloss																								C.murc_hap2_04	17944735	17947869	-	-	C.prem_hap2_04	17793682	17796847	DUP	copyloss		C.murc_hap2_05	11520180	11520181	-	-	C.prem_hap2_05
C.murc_hap2_01	12906644	12910882	-	-	C.prem_hap2_01	12211034	12215278	DUP	copyloss																								C.murc_hap2_04	17950443	17956431	-	-	C.prem_hap2_04	17435979	17442683	DUP	copyloss		C.murc_hap2_05	11578266	11582869	-	-	C.prem_hap2_05
C.murc_hap2_01	12913063	12915581	-	-	C.prem_hap2_01	12222324	12224725	DUP	copyloss																								C.murc_hap2_04	17956771	17957062	-	-	C.prem_hap2_04	17693251	17693534	TRANS	-		C.murc_hap2_05	11603197	11604198	-	-	C.prem_hap2_05
C.murc_hap2_01	12915590	12935041	-	-	C.prem_hap2_01	12242325	12263315	DUP	copyloss																								C.murc_hap2_04	17957832	17960768	-	-	C.prem_hap2_04	17683499	17686405	DUP	copyloss		C.murc_hap2_05	11640097	11640229	-	-	C.prem_hap2_05
C.murc_hap2_01	12935044	12936023	-	-	C.prem_hap2_01	5950237	5951217	INVTR	-																								C.murc_hap2_04	17958631	17961327	-	-	C.prem_hap2_04	17793682	17796371	DUP	copyloss		C.murc_hap2_05	11681803	11687879	-	-	C.prem_hap2_05
C.murc_hap2_01	12937690	12938700	-	-	C.prem_hap2_01	15995025	15996072	INVDP	copyloss																								C.murc_hap2_04	17961327	17962389	-	-	C.prem_hap2_04	17257739	17258799	DUP	copyloss		C.murc_hap2_05	11683094	11685452	ctgttaggaaattgagtttcctcccaagatctctccaagcaatttatcaagcaacaaattaataagaaaaattaaatggagaatataccaatcacacaacacaagatttacgtggaaaactccaaatccagagaaaaaccacggccgttgtcaaaaagacaaccagagaaaaaatattcactatgtggaaaattattacaaccacactctcataaattttctctcacccaagccccatatacacccaaaaTACTAAAATTTCCTAATACTCACTTAATGCTTAACTTGCATTAGATTTTAAAACTTTGAATGTTTCTCtctgggatgattagaatgaaggaagggcatctcctatttataggcaaaaaacttgcCTAAAAGTCTTCAAGTTTGATCAAA…	c	C.prem_hap2_05
C.murc_hap2_01	12952693	12957693	-	-	C.prem_hap2_01	10615502	10620588	INVDP	copyloss																								C.murc_hap2_04	17963329	17968922	-	-	C.prem_hap2_04	16192920	16198532	INVDP	copyloss		C.murc_hap2_05	11690176	11691161	-	-	C.prem_hap2_05
C.murc_hap2_01	12958875	12962345	-	-	C.prem_hap2_01	5653277	5656785	INVDP	copyloss																								C.murc_hap2_04	17973982	17979255	-	-	C.prem_hap2_04	17684244	17690057	TRANS	-		C.murc_hap2_05	11692493	11693116	-	-	C.prem_hap2_05
C.murc_hap2_01	12966096	12968152	-	-	C.prem_hap2_01	18956992	18959034	TRANS	-																								C.murc_hap2_04	17976141	17978120	-	-	C.prem_hap2_04	17686401	17688939	HDR	-		C.murc_hap2_05	11704099	11724508	-	-	C.prem_hap2_05
C.murc_hap2_01	12968297	12969842	-	-	C.prem_hap2_01	11824553	11826098	INVDP	copyloss																								C.murc_hap2_04	17976802	17982835	-	-	C.prem_hap2_04	17435979	17442683	DUP	copyloss		C.murc_hap2_05	11731864	11732513	-	-	C.prem_hap2_05
C.murc_hap2_01	12988192	12988986	-	-	C.prem_hap2_01	18040620	18041413	INVDP	copyloss																								C.murc_hap2_04	17982640	17987032	-	-	C.prem_hap2_04	17630290	17634821	DUP	copyloss		C.murc_hap2_05	11756655	11757103	-	-	C.prem_hap2_05
C.murc_hap2_01	12996853	12997946	-	-	C.prem_hap2_01	2638258	2639347	DUP	copyloss																								C.murc_hap2_04	17984626	17987742	-	-	C.prem_hap2_04	17673071	17675362	DUP	copygain		C.murc_hap2_05	11757892	11758201	-	-	C.prem_hap2_05
C.murc_hap2_01	13005023	13010489	-	-	C.prem_hap2_01	11563349	11568909	TRANS	-																								C.murc_hap2_04	18025560	18025693	-	-	C.prem_hap2_04	17834288	17834296	CPL	-		C.murc_hap2_05	11757997	11758445	-	-	C.prem_hap2_05
C.murc_hap2_01	13015448	13018383	-	-	C.prem_hap2_01	12318696	12321620	DUP	copyloss																								C.murc_hap2_04	17987311	17988098	-	-	C.prem_hap2_04	17731177	17731962	DUP	copygain		C.murc_hap2_05	11759639	11759929	-	-	C.prem_hap2_05
C.murc_hap2_01	13018385	13022880	-	-	C.prem_hap2_01	24608395	24612848	INVDP	copyloss																								C.murc_hap2_04	17990444	17992546	-	-	C.prem_hap2_04	17783533	17785629	DUP	copygain		C.murc_hap2_05	11759639	11760162	-	-	C.prem_hap2_05
C.murc_hap2_01	13036632	13036838	-	-	C.prem_hap2_01	26892545	26892752	INVDP	copyloss																								C.murc_hap2_04	18025850	18026039	-	-	C.prem_hap2_04	15197808	15197997	TRANS	-		C.murc_hap2_05	11759639	11760163	-	-	C.prem_hap2_05
C.murc_hap2_01	13036894	13037038	-	-	C.prem_hap2_01	8493013	8493157	INVDP	copyloss																								C.murc_hap2_04	18026023	18026315	-	-	C.prem_hap2_04	26996703	26996996	INVDP	copyloss		C.murc_hap2_05	11823662	11824050	-	-	C.prem_hap2_05
C.murc_hap2_01	13058331	13058562	-	-	C.prem_hap2_01	7998282	7998511	DUP	copyloss																								C.murc_hap2_04	18052434	18052718	-	-	C.prem_hap2_04	27816862	27817145	INVDP	copyloss		C.murc_hap2_05	11829044	11831855	-	-	C.prem_hap2_05
C.murc_hap2_01	13060961	13061402	-	-	C.prem_hap2_01	14841668	14842110	INVDP	copyloss																								C.murc_hap2_04	18062039	18062646	-	-	C.prem_hap2_04	18673228	18673845	INVDP	copygain		C.murc_hap2_05	11829830	11834195	-	-	C.prem_hap2_05
C.murc_hap2_01	13060963	13061384	-	-	C.prem_hap2_01	22239289	22239710	DUP	copyloss																								C.murc_hap2_04	18069484	18083220	-	-	C.prem_hap2_04	17876378	17890103	INV	-		C.murc_hap2_05	11835064	11835328	-	-	C.prem_hap2_05
C.murc_hap2_01	13060965	13061336	-	-	C.prem_hap2_01	21265185	21265556	INVDP	copygain																								C.murc_hap2_04	18071719	18072178	-	-	C.prem_hap2_04	8769381	8769840	INVDP	copygain		C.murc_hap2_05	11835656	11837989	-	-	C.prem_hap2_05
C.murc_hap2_01	13094255	13097107	-	-	C.prem_hap2_01	18086650	18089553	DUP	copyloss																								C.murc_hap2_04	18076559	18076789	-	-	C.prem_hap2_04	8776501	8776731	INVDP	copygain		C.murc_hap2_05	11930195	11930909	-	-	C.prem_hap2_05
C.murc_hap2_01	13147016	13147057	-	-	C.prem_hap2_01	12435018	12436115	HDR	-																								C.murc_hap2_04	18082202	18084550	-	-	C.prem_hap2_04	16884913	16887226	INVTR	-		C.murc_hap2_05	11988768	12001194	-	-	C.prem_hap2_05
C.murc_hap2_01	13200926	13200939	-	-	C.prem_hap2_01	12491539	12492028	CPG	-																								C.murc_hap2_04	18084099	18089696	-	-	C.prem_hap2_04	8769841	8775036	INVDP	copyloss		C.murc_hap2_05	12036038	12039957	-	-	C.prem_hap2_05
C.murc_hap2_01	13202407	13203858	-	-	C.prem_hap2_01	6882329	6883779	INVDP	copyloss																								C.murc_hap2_04	18084596	18091670	-	-	C.prem_hap2_04	17876378	17883441	INVDP	copyloss		C.murc_hap2_05	12001281	12002666	-	-	C.prem_hap2_05
C.murc_hap2_01	13228787	13235114	-	-	C.prem_hap2_01	2033026	2038808	INVDP	copyloss																								C.murc_hap2_04	18090652	18092996	-	-	C.prem_hap2_04	16884913	16887226	INVDP	copyloss		C.murc_hap2_05	12008061	12012351	-	-	C.prem_hap2_05
C.murc_hap2_01	13228802	13235061	-	-	C.prem_hap2_01	3849268	3854987	INVDP	copyloss																								C.murc_hap2_04	18092545	18093269	-	-	C.prem_hap2_04	8774284	8775036	INVDP	copyloss		C.murc_hap2_05	12092130	12136382	-	-	C.prem_hap2_05
C.murc_hap2_01	13237662	13238018	-	-	C.prem_hap2_01	16277413	16277767	TRANS	-																								C.murc_hap2_04	18093042	18100116	-	-	C.prem_hap2_04	17876378	17883441	INVDP	copyloss		C.murc_hap2_05	12195895	12196813	-	-	C.prem_hap2_05
C.murc_hap2_01	13284364	13285389	-	-	C.prem_hap2_01	12574366	12574374	HDR	-																								C.murc_hap2_04	18095058	18096502	-	-	C.prem_hap2_04	8775060	8776504	DUP	copygain		C.murc_hap2_05	12219283	12219929	-	-	C.prem_hap2_05
C.murc_hap2_01	13255839	13256076	-	-	C.prem_hap2_01	14360958	14361194	INVDP	copygain																								C.murc_hap2_04	18099098	18101442	-	-	C.prem_hap2_04	16884913	16887226	INVDP	copyloss		C.murc_hap2_05	12276182	12276182	a	ataagtttcatgcatgtgctcctcacaacctttagatcaagatccaatggctggtcaaacttcaaaagtcaacatcacacgtggcattgtttgactcatccgatttgcccaaagaacggttgagatttgacgagttaatgggtggatcgggtcaacccgaatacaaagattcggatcctacaacttgcttcaccaaccattgccacgtggcacaatcatggccatggaatcatgaacggttgagatttagtcaaaattgccagctatcccatgcattcatatctattgtaagctcatttcatcatccaatcagtgttcggtcaacagaaaaagtcaactctttttacacaagaccaattttaagccgatcttgactgatctaaaggttttcagacttcc…	C.prem_hap2_05
C.murc_hap2_01	13256862	13257348	-	-	C.prem_hap2_01	3891010	3891496	DUP	copygain																								C.murc_hap2_04	18100991	18101715	-	-	C.prem_hap2_04	8774284	8775036	INVDP	copyloss		C.murc_hap2_05	12326841	12326849	-	-	C.prem_hap2_05
C.murc_hap2_01	13270257	13270670	-	-	C.prem_hap2_01	14846476	14846890	INVDP	copygain																								C.murc_hap2_04	18101488	18108562	-	-	C.prem_hap2_04	17876378	17883441	INVDP	copyloss		C.murc_hap2_05	12327193	12327905	-	-	C.prem_hap2_05
C.murc_hap2_01	13285802	13286656	-	-	C.prem_hap2_01	15670577	15671433	DUP	copyloss																								C.murc_hap2_04	18107544	18109871	-	-	C.prem_hap2_04	16884913	16887226	INVDP	copyloss		C.murc_hap2_05	12220914	12223292	-	-	C.prem_hap2_05
C.murc_hap2_01	13346852	13347011	-	-	C.prem_hap2_01	12634761	12634766	CPL	-																								C.murc_hap2_04	18109420	18110144	-	-	C.prem_hap2_04	8774284	8775036	INVDP	copyloss		C.murc_hap2_05	12220915	12222109	-	-	C.prem_hap2_05
C.murc_hap2_01	13400906	13400906	t	ttgacatgtttggaaagtctattttgatatatacagatattgatttatatgctttgcctatgtgtttatgtgatgtgttgATAGgatgtgttgttatgtgtatgtgtgtttatggacatgggcatacgtatgtctgaatatttcattggcatgagcacgaaatgcattatgttttctataaaatgagaaagtggattttagccaaatggaatttgtagaaaaaaaagattgttttacagttttagcttggatgcttgaattcgttactggcttagtggaggacactctagatgttTATATAGTTATGAgataagtgggcgaaggacgcattggcgagaagcccaaagagtatgaaagttatgaaagttaagggagtgttctataaagcggtaattgaat…	C.prem_hap2_01	12688367	12688803	INS	-																								C.murc_hap2_04	18109917	18116991	-	-	C.prem_hap2_04	17876378	17883441	INVDP	copyloss		C.murc_hap2_05	12220982	12222099	-	-	C.prem_hap2_05
C.murc_hap2_01	13322863	13323416	-	-	C.prem_hap2_01	19648669	19649222	INVDP	copygain																								C.murc_hap2_04	18115973	18118300	-	-	C.prem_hap2_04	16884924	16887226	INVDP	copyloss		C.murc_hap2_05	12228375	12229557	-	-	C.prem_hap2_05
C.murc_hap2_01	13379114	13380301	-	-	C.prem_hap2_01	5851633	5852823	INVDP	copygain																								C.murc_hap2_04	18143190	18144415	-	-	C.prem_hap2_04	17915749	17915757	CPL	-		C.murc_hap2_05	12235254	12235911	-	-	C.prem_hap2_05
C.murc_hap2_01	13425318	13426152	-	-	C.prem_hap2_01	3817144	3817998	INVTR	-																								C.murc_hap2_04	18135825	18135992	-	-	C.prem_hap2_04	23232782	23232951	DUP	copygain		C.murc_hap2_05	12271116	12271729	-	-	C.prem_hap2_05
C.murc_hap2_01	13425324	13425877	-	-	C.prem_hap2_01	950905	951457	INVDP	copygain																								C.murc_hap2_04	18160959	18163854	-	-	C.prem_hap2_04	17217493	17220388	INVDP	copyloss		C.murc_hap2_05	12276762	12276977	-	-	C.prem_hap2_05
C.murc_hap2_01	13527429	13527721	-	-	C.prem_hap2_01	741502	741795	DUP	copygain																								C.murc_hap2_04	18163885	18165268	-	-	C.prem_hap2_04	12317138	12318526	DUP	copyloss		C.murc_hap2_05	12328812	12329449	-	-	C.prem_hap2_05
C.murc_hap2_01	13591808	13592804	-	-	C.prem_hap2_01	15995004	15996071	INVTR	-																								C.murc_hap2_04	18165268	18166126	-	-	C.prem_hap2_04	10997069	10997927	INVDP	copyloss		C.murc_hap2_05	12335376	12335381	-	-	C.prem_hap2_05
C.murc_hap2_01	13655612	13656475	-	-	C.prem_hap2_01	15355434	15356297	INVDP	copygain																								C.murc_hap2_04	18166121	18166851	-	-	C.prem_hap2_04	10997278	10998009	DUP	copyloss		C.murc_hap2_05	12338250	12339116	agttatgttaccttgggagacgagttatgccaccttgaaaacagaaactgatttgcaagatgcattcaacaagttaagggagaagaaatatagttgggccatcttcataatcaaaactgaactagatgagttggaaaaagatagaggcgactcaagtttgcctaaagatagaaacgatgaagatgaaagcccagatgcacagtttaaagttctattgccacctgaaccagatgtggagtgggttgactttgatgaggacaaggagtttgcacttcctgatttaaatgatgaaagcaacactgtcgattttgcagctgcaactctcatagtgcaagattcatatgaaagcatggcagcagtagggcttgatgacaacacacatgatgaagaactagaagc…	a	C.prem_hap2_05
C.murc_hap2_01	13655614	13656476	-	-	C.prem_hap2_01	582287	583151	DUP	copygain																								C.murc_hap2_04	18168181	18168185	-	-	C.prem_hap2_04	17943691	17944326	HDR	-		C.murc_hap2_05	12342545	12343533	-	-	C.prem_hap2_05
C.murc_hap2_01	13679637	13680134	-	-	C.prem_hap2_01	12981892	12982875	TDM	-																								C.murc_hap2_04	18170402	18172775	-	-	C.prem_hap2_04	4516153	4518591	INVDP	copyloss		C.murc_hap2_05	12357297	12358150	-	-	C.prem_hap2_05
C.murc_hap2_01	13680962	13681663	-	-	C.prem_hap2_01	21305197	21305892	DUP	copygain																								C.murc_hap2_04	18174181	18174985	-	-	C.prem_hap2_04	760369	761169	DUP	copyloss		C.murc_hap2_05	12384853	12387554	-	-	C.prem_hap2_05
C.murc_hap2_01	13743123	13743144	-	-	C.prem_hap2_01	13057000	13057769	HDR	-																								C.murc_hap2_04	18175567	18177074	-	-	C.prem_hap2_04	17948593	17949191	HDR	-		C.murc_hap2_05	12434795	12438484	-	-	C.prem_hap2_05
C.murc_hap2_01	13745384	13746543	-	-	C.prem_hap2_01	13060016	13060025	CPL	-																								C.murc_hap2_04	18185883	18186695	-	-	C.prem_hap2_04	22076446	22077254	DUP	copyloss		C.murc_hap2_05	12437402	12447162	-	-	C.prem_hap2_05
C.murc_hap2_01	13751926	13752010	-	-	C.prem_hap2_01	13065420	13065975	HDR	-																								C.murc_hap2_04	18188957	18189190	CaccaataaagtgttggctccactggcaatggagtctccttaagtggcttgactgagtttgctccccagttcgagtcgcagggaagtcgcctttgttgggagaacctgtgcctcccggttcgagcggggacttctagtctgggttgtggtacgggtttaaaggtgcctcccacagttggggcccttcccaggatacctcgtggataagaccaaaaaaaaaGGAAGCGCAGCTGC	C	C.prem_hap2_04	17965650	17965650	DEL	-		C.murc_hap2_05	12464262	12465620	-	-	C.prem_hap2_05
C.murc_hap2_01	13752594	13752603	-	-	C.prem_hap2_01	13066558	13074849	CPG	-																								C.murc_hap2_04	18208083	18208322	ATATGTGTATGTATGTATGTAGAGAACGTGATACATCATATGCATAATAAATTGCCAAAAAAAAATTAAGTAAAATAATCATCCTGAAGAACAAACTAATTCTTGTTGGGAATGACAATGAGCCGGGCGGAACTCGGTTTACAAGTTCCGACTCAGGTCCGTCATGTGGCGACGGGCTGGTGATCCCGATTTTTATTGAGAAAAGATATTTGATCCTTTTAATAAAGATTTTACCTATTA	A	C.prem_hap2_04	18005453	18005453	DEL	-		C.murc_hap2_05	12491190	12491190	t	tatatccttgttgctgtagattatgtctccaagtgggtagaagctacaacattacctaccaatgatgctaaaacagtggtgacttttcttcaaaaaaatattttctccaggtttggcactcctagagcaattattaatgatgaaggcacatatttttgcaacaaaatctttgctgcagtaatgatgaaatatggagtcagacacaagatagcaacaacatatcacccacaatccaatggtcaggttgaagtgtccaacagagaaattaaaaagatcttagaaaaagtggtgaacccaataaggaaggattggtctttacatttgcatgactctctatgggcttacagaatagcaaacaaaactctactcggcatgtctccttaccgaattgtttatggc…	C.prem_hap2_05
C.murc_hap2_01	13758782	13758788	-	-	C.prem_hap2_01	13080647	13081402	CPG	-																								C.murc_hap2_04	18209455	18210099	-	-	C.prem_hap2_04	23256832	23257478	TRANS	-		C.murc_hap2_05	12495207	12496670	-	-	C.prem_hap2_05
C.murc_hap2_01	13782400	13782796	-	-	C.prem_hap2_01	16301795	16302193	DUP	copyloss																								C.murc_hap2_04	18223509	18227985	-	-	C.prem_hap2_04	13656256	13662322	INVTR	-		C.murc_hap2_05	12495207	12496671	-	-	C.prem_hap2_05
C.murc_hap2_01	13782400	13789416	-	-	C.prem_hap2_01	17502923	17509881	DUP	copyloss																								C.murc_hap2_04	18224007	18224068	-	-	C.prem_hap2_04	13660111	13661824	HDR	-		C.murc_hap2_05	12519284	12523592	-	-	C.prem_hap2_05
C.murc_hap2_01	13783058	13789299	-	-	C.prem_hap2_01	16302215	16308435	DUP	copyloss																								C.murc_hap2_04	18248121	18248448	-	-	C.prem_hap2_04	18038596	18039249	CPG	-		C.murc_hap2_05	12519284	12528045	-	-	C.prem_hap2_05
C.murc_hap2_01	13786000	13787181	-	-	C.prem_hap2_01	279371	280577	DUP	copyloss																								C.murc_hap2_04	18254920	18256304	-	-	C.prem_hap2_04	18045718	18045723	CPL	-		C.murc_hap2_05	12523680	12523985	-	-	C.prem_hap2_05
C.murc_hap2_01	13787643	13789322	-	-	C.prem_hap2_01	280577	282254	DUP	copyloss																								C.murc_hap2_04	18260388	18260575	-	-	C.prem_hap2_04	18049809	18049901	CPL	-		C.murc_hap2_05	12564330	12564852	-	-	C.prem_hap2_05
C.murc_hap2_01	13789751	13790188	-	-	C.prem_hap2_01	17509768	17510204	DUP	copyloss																								C.murc_hap2_04	18261530	18266212	-	-	C.prem_hap2_04	9092541	9097514	DUP	copygain		C.murc_hap2_05	12564896	12566052	-	-	C.prem_hap2_05
C.murc_hap2_01	13797085	13798193	-	-	C.prem_hap2_01	13137232	13137233	HDR	-																								C.murc_hap2_04	18261533	18266204	-	-	C.prem_hap2_04	13736776	13741119	DUP	copygain		C.murc_hap2_05	12566101	12573709	-	-	C.prem_hap2_05
C.murc_hap2_01	13815007	13815582	-	-	C.prem_hap2_01	13152160	13152749	DUP	copyloss																								C.murc_hap2_04	18288712	18289066	-	-	C.prem_hap2_04	18094932	18095280	DUP	copygain		C.murc_hap2_05	12566101	12636260	-	-	C.prem_hap2_05
C.murc_hap2_01	13859311	13859958	-	-	C.prem_hap2_01	13197664	13197673	CPL	-																								C.murc_hap2_04	18309848	18327313	-	-	C.prem_hap2_04	18350440	18362444	TRANS	-		C.murc_hap2_05	12573709	12581985	-	-	C.prem_hap2_05
C.murc_hap2_01	13861730	13861944	-	-	C.prem_hap2_01	13199493	13199511	CPL	-																								C.murc_hap2_04	18317476	18318387	-	-	C.prem_hap2_04	18358189	18359021	HDR	-		C.murc_hap2_05	12586233	12586336	-	-	C.prem_hap2_05
C.murc_hap2_01	13868056	13868056	a	aattctttgaacactggaaacacatatgactttttcttgattggatacacccaatatctcctaaaataatcattaataaaagtcatcaagtactttgcacctctcatagatatgtctggtgattcccaaacatcataatgaactaagtctagaatgtatttacttctggcggtgaatctgttgaacctcaatctatgctacttacttgtaacacagtgctcataaaaatggtaagttaaccgatttaagcctaggaagcaacttttgttcagagagaatttttaaaccttgttttaacatgtggccaagtttgagatgtcacatcatcgcctactcttctccatttgacccgacacgagtataagctttttgcaatgttcctctttta	C.prem_hap2_01	13205624	13206011	INS	-																								C.murc_hap2_04	18319804	18325336	ctctccccctttttgatgatgacaaacatctcatgtattttgacatttatactcccccttaatacatggcatatataattaaacatataaatcaaattcaaaacaaaaactcccccttaatatttcaaaaccattcataaatacttcaatatcaaaatacatattatatgtctctatattcaaaatacatgacttctcccccttcatcatcaaaattattagaaattcatgctaagatcaataatatgtcaatggttaatAAAAAAAATATATATAATAACCAAACATCCAATTAACCATTAAATGATCATGAACCATCATGCCATcaaaagaatgctcaaaatgcatattatccaaaatcatattatatgctccccctaaatatatggtcaattaaaa…	c	C.prem_hap2_04	18360438	18360438	DEL	-		C.murc_hap2_05	12593987	12610907	-	-	C.prem_hap2_05
C.murc_hap2_01	13942469	13942988	-	-	C.prem_hap2_01	15119871	15120388	DUP	copygain																								C.murc_hap2_04	18365323	18367177	-	-	C.prem_hap2_04	6341797	6343676	DUP	copygain		C.murc_hap2_05	12573722	12586233	-	-	C.prem_hap2_05
C.murc_hap2_01	13942743	13943893	-	-	C.prem_hap2_01	1925917	1927057	INVDP	copygain																								C.murc_hap2_04	18369762	18370744	-	-	C.prem_hap2_04	6270080	6271079	INVDP	copygain		C.murc_hap2_05	12580108	12585661	-	-	C.prem_hap2_05
C.murc_hap2_01	13963191	13964767	-	-	C.prem_hap2_01	13315949	13318483	DUP	copyloss																								C.murc_hap2_04	18402398	18403873	-	-	C.prem_hap2_04	4923136	4924588	DUP	copyloss		C.murc_hap2_05	12580108	12585746	-	-	C.prem_hap2_05
C.murc_hap2_01	13964971	13965439	-	-	C.prem_hap2_01	2150864	2151340	INVTR	-																								C.murc_hap2_04	18403526	18407900	-	-	C.prem_hap2_04	8810662	8814876	INVTR	-		C.murc_hap2_05	12580108	12586233	-	-	C.prem_hap2_05
C.murc_hap2_01	13969214	13972036	-	-	C.prem_hap2_01	13329903	13332752	DUP	copyloss																								C.murc_hap2_04	18407535	18408286	-	-	C.prem_hap2_04	21074339	21075073	INVDP	copyloss		C.murc_hap2_05	12580108	12586233	-	-	C.prem_hap2_05
C.murc_hap2_01	13975662	13975805	-	-	C.prem_hap2_01	13327778	13327921	DUP	copyloss																								C.murc_hap2_04	18408049	18408580	-	-	C.prem_hap2_04	16269825	16270354	DUP	copyloss		C.murc_hap2_05	12580108	12586233	-	-	C.prem_hap2_05
C.murc_hap2_01	13976700	13977289	-	-	C.prem_hap2_01	13333558	13334165	DUP	copyloss																								C.murc_hap2_04	18408966	18409891	-	-	C.prem_hap2_04	25112871	25113798	TRANS	-		C.murc_hap2_05	12583317	12586233	-	-	C.prem_hap2_05
C.murc_hap2_01	13978000	13978466	-	-	C.prem_hap2_01	15801600	15802093	TRANS	-																								C.murc_hap2_04	18433897	18435477	-	-	C.prem_hap2_04	18204426	18204435	CPL	-		C.murc_hap2_05	12586045	12586233	-	-	C.prem_hap2_05
C.murc_hap2_01	13978467	13979367	-	-	C.prem_hap2_01	13295807	13296736	DUP	copyloss																								C.murc_hap2_04	18439585	18439585	G	GcccctaattgaggaggagaatgacttattacagcctgccatatgtccaaaatgatattaagatgcaattttagtataatcggttgagcttcttctccacaactcttaacctttcacttgttttagggtttctctgagactcattgtcctctccaacacttatttaactttcggagtgccgtcataggccactgttattgttgcctttaacgactattttatgttaattttagaaccatctaacctttattcttcctcaatatttgttctaaggtgaatcaacacctattattcacaaaaaaaatcacccctcaaaatcaagctctcataatttttttgagctgaaccaaaattagGCCACAACAATTACTATTAATAATAGTAGTAGTCGTCGTCTCA…	C.prem_hap2_04	18208459	18209049	INS	-		C.murc_hap2_05	12586337	12650514	-	-	C.prem_hap2_05
C.murc_hap2_01	13979522	13986266	-	-	C.prem_hap2_01	13300618	13306346	DUP	copyloss																								C.murc_hap2_04	18463393	18463406	-	-	C.prem_hap2_04	18232988	18238940	CPG	-		C.murc_hap2_05	12593987	12610907	-	-	C.prem_hap2_05
C.murc_hap2_01	13985207	13985403	-	-	C.prem_hap2_01	11244381	11244577	INVDP	copygain																								C.murc_hap2_04	18471119	18472446	-	-	C.prem_hap2_04	18248729	18257379	HDR	-		C.murc_hap2_05	12636260	12644695	-	-	C.prem_hap2_05
C.murc_hap2_01	13986267	13991532	-	-	C.prem_hap2_01	18533416	18538681	DUP	copyloss																								C.murc_hap2_04	18474701	18475436	-	-	C.prem_hap2_04	12201875	12202606	DUP	copyloss		C.murc_hap2_05	12593988	12595071	-	-	C.prem_hap2_05
C.murc_hap2_01	13991551	13994011	-	-	C.prem_hap2_01	13330711	13333173	DUP	copyloss																								C.murc_hap2_04	18475532	18477017	-	-	C.prem_hap2_04	17719622	17721110	INVTR	-		C.murc_hap2_05	12593989	12619357	-	-	C.prem_hap2_05
C.murc_hap2_01	13996648	13997031	-	-	C.prem_hap2_01	2634245	2634642	INVDP	copyloss																								C.murc_hap2_04	18483607	18483732	-	-	C.prem_hap2_04	18263048	18265523	HDR	-		C.murc_hap2_05	12600883	12601970	-	-	C.prem_hap2_05
C.murc_hap2_01	14000562	14007247	-	-	C.prem_hap2_01	13324772	13328344	DUP	copyloss																								C.murc_hap2_04	18502287	18503419	-	-	C.prem_hap2_04	18989231	18990331	INVDP	copyloss		C.murc_hap2_05	12623034	12625985	-	-	C.prem_hap2_05
C.murc_hap2_01	14008621	14009458	-	-	C.prem_hap2_01	16287217	16288055	INVTR	-																								C.murc_hap2_04	18505148	18517692	-	-	C.prem_hap2_04	6365938	6378537	INVDP	copyloss		C.murc_hap2_05	12626705	12626866	-	-	C.prem_hap2_05
C.murc_hap2_01	14009772	14017656	-	-	C.prem_hap2_01	16287217	16295300	INVTR	-																								C.murc_hap2_04	18516304	18517701	-	-	C.prem_hap2_04	17982156	17983498	DUP	copyloss		C.murc_hap2_05	12644054	12644714	-	-	C.prem_hap2_05
C.murc_hap2_01	14020395	14022603	-	-	C.prem_hap2_01	13300171	13302431	DUP	copyloss																								C.murc_hap2_04	18516305	18517693	-	-	C.prem_hap2_04	17553389	17554822	INVDP	copyloss		C.murc_hap2_05	12644697	12646747	-	-	C.prem_hap2_05
C.murc_hap2_01	14021763	14023846	-	-	C.prem_hap2_01	13298582	13300810	DUP	copyloss																								C.murc_hap2_04	18545525	18552779	-	-	C.prem_hap2_04	17446081	17453329	TRANS	-		C.murc_hap2_05	12644698	12652974	-	-	C.prem_hap2_05
C.murc_hap2_01	14024106	14024974	-	-	C.prem_hap2_01	14992256	14993141	INVTR	-																								C.murc_hap2_04	18549637	18552437	-	-	C.prem_hap2_04	18299540	18302328	INV	-		C.murc_hap2_05	12645266	12645780	-	-	C.prem_hap2_05
C.murc_hap2_01	14029877	14032979	-	-	C.prem_hap2_01	13300802	13304854	DUP	copyloss																								C.murc_hap2_04	18556501	18557368	-	-	C.prem_hap2_04	18295269	18296130	TRANS	-		C.murc_hap2_05	12645266	12646747	-	-	C.prem_hap2_05
C.murc_hap2_01	14032163	14038277	-	-	C.prem_hap2_01	13321547	13333173	DUP	copyloss																								C.murc_hap2_04	18560463	18560463	G	Gtgttgatgctgaaatctgctcgccctttgaccgaccagattctttcaccaacgtttgtgttatttgttgttgctcgtttactggaactggaattgtcccccttcctctcaatagacctgcgctcactaaaaacggatcagagacgccggtggttttgccggcgtaaaccctccgatgcctaagttagctcaaggtgtttacgggaaaataatgtgatttgggttcaagaagtttatctgaaattcgtaggaaaatggtctggttgcaatttggcagcgttttccctctctcagtttttttgtccctttctccgttgagttccttttcttttatagccgctgtccccacctttccgtttgcccttcatccccccctttttcgggtagtggcagcccctc…	C.prem_hap2_04	18310026	18321066	INS	-		C.murc_hap2_05	12650947	12651124	-	-	C.prem_hap2_05
C.murc_hap2_01	14039287	14039474	-	-	C.prem_hap2_01	13315966	13316152	DUP	copyloss																								C.murc_hap2_04	18603821	18627106	-	-	C.prem_hap2_04	18430702	18444810	TRANS	-		C.murc_hap2_05	12746017	12746017	c	ctgtaGTGAATTGGGTGCTTTAGAAAATGAAGAACAACCCAATACACTGCCCAAGATCACAAATCTAACCAACAAGATGCTAAGACCCTAAATAAAAACCTTTGAGTGTTGACAGAGCCTTTAATGGAAATGGTTGTAATCAGAAGAAACCAAGAAACAAAAATAGAAACTAATGAAACTCATAAACAAGAAGAAGTtttacgtggttcgattgtgcagaagaacacaatctacatccacgggagaagctcacagagcaagcttttattgatgattcaagtaatctttacagagtaatacaagagctaacttctaggaacaagactaagctttctctctatcttaactctctctatcacgctcttagatcgatgatgaagctgccccattaaccagctt…	C.prem_hap2_05
C.murc_hap2_01	14039474	14048263	-	-	C.prem_hap2_01	19299041	19307887	INVDP	copyloss																								C.murc_hap2_04	18610232	18610971	-	-	C.prem_hap2_04	18437324	18439012	HDR	-		C.murc_hap2_05	12693959	12694522	-	-	C.prem_hap2_05
C.murc_hap2_01	14040434	14041016	-	-	C.prem_hap2_01	20455235	20455817	INVDP	copygain																								C.murc_hap2_04	18611458	18611459	-	-	C.prem_hap2_04	18439505	18439758	HDR	-		C.murc_hap2_05	12761019	12762141	-	-	C.prem_hap2_05
C.murc_hap2_01	14049191	14050692	-	-	C.prem_hap2_01	13318100	13319576	DUP	copyloss																								C.murc_hap2_04	18613116	18623872	-	-	C.prem_hap2_04	18441438	18441446	CPL	-		C.murc_hap2_05	12823637	12823762	-	-	C.prem_hap2_05
C.murc_hap2_01	14052989	14053350	-	-	C.prem_hap2_01	10249221	10249583	INVDP	copyloss																								C.murc_hap2_04	18624632	18625214	-	-	C.prem_hap2_04	18408556	18408563	HDR	-		C.murc_hap2_05	12772148	12774619	-	-	C.prem_hap2_05
C.murc_hap2_01	14054653	14055311	-	-	C.prem_hap2_01	13319606	13320293	DUP	copyloss																								C.murc_hap2_04	18627106	18627107	-	-	C.prem_hap2_04	18410508	18411282	HDR	-		C.murc_hap2_05	12772148	12779497	-	-	C.prem_hap2_05
C.murc_hap2_01	14055310	14055434	-	-	C.prem_hap2_01	16983631	16983755	DUP	copyloss																								C.murc_hap2_04	18613121	18623862	-	-	C.prem_hap2_04	23868890	23880534	INVDP	copygain		C.murc_hap2_05	12817087	12820171	-	-	C.prem_hap2_05
C.murc_hap2_01	14055791	14058913	-	-	C.prem_hap2_01	13329903	13333035	DUP	copyloss																								C.murc_hap2_04	18656102	18656768	-	-	C.prem_hap2_04	25250114	25250766	INVDP	copyloss		C.murc_hap2_05	12828497	12830042	-	-	C.prem_hap2_05
C.murc_hap2_01	14059625	14060234	-	-	C.prem_hap2_01	13329234	13329844	DUP	copyloss																								C.murc_hap2_04	18657017	18657729	-	-	C.prem_hap2_04	7624936	7625645	DUP	copyloss		C.murc_hap2_05	12860797	12868987	-	-	C.prem_hap2_05
C.murc_hap2_01	14059881	14064564	-	-	C.prem_hap2_01	13311132	13314967	TRANS	-																								C.murc_hap2_04	18689961	18693353	-	-	C.prem_hap2_04	18178145	18181639	INVDP	copyloss		C.murc_hap2_05	12866580	12877338	-	-	C.prem_hap2_05
C.murc_hap2_01	14061329	14062141	TTgtagtgtttactttctggagtgggagtttggagtgtggagtgtggattcctcccactctagtgtttacttatcttaaaaaaggggggagtgggagtgggaatccgtgggtcccacccaattttggagtgggaagtgggattcccactcccatggggggaggtgggagtgggaatccactcccccctcttcccattttatccctataattaaattaataaataatatttaataaaataaataatatcatatttattaaaaataataatgatatcatatttattttattaaatttaataaaataaaaataaataaatattatatttaaattaataatattaaacattattaattttaataaatattaattaattatttaattaataataataaatattt…	T	C.prem_hap2_01	13312582	13312582	DEL	-																								C.murc_hap2_04	18758579	18758597	-	-	C.prem_hap2_04	18538339	18538558	CPG	-		C.murc_hap2_05	12891521	12892366	-	-	C.prem_hap2_05
C.murc_hap2_01	14061331	14062143	-	-	C.prem_hap2_01	1939558	1940375	INVDP	copygain																								C.murc_hap2_04	18695678	18705717	-	-	C.prem_hap2_04	5001580	5011662	INVDP	copygain		C.murc_hap2_05	12892462	12892722	-	-	C.prem_hap2_05
C.murc_hap2_01	14063306	14066771	-	-	C.prem_hap2_01	13324772	13328344	DUP	copyloss																								C.murc_hap2_04	18695678	18705717	-	-	C.prem_hap2_04	5021242	5031324	INVDP	copygain		C.murc_hap2_05	12894618	12895485	-	-	C.prem_hap2_05
C.murc_hap2_01	14105340	14105632	-	-	C.prem_hap2_01	13355556	13356151	HDR	-																								C.murc_hap2_04	18696326	18705717	-	-	C.prem_hap2_04	14469976	14479247	DUP	copygain		C.murc_hap2_05	12895572	12896084	-	-	C.prem_hap2_05
C.murc_hap2_01	14123702	14123705	-	-	C.prem_hap2_01	13374231	13374572	HDR	-																								C.murc_hap2_04	18808010	18809190	-	-	C.prem_hap2_04	19081216	19082395	DUP	copyloss		C.murc_hap2_05	12896069	12897531	-	-	C.prem_hap2_05
C.murc_hap2_01	14079756	14084157	-	-	C.prem_hap2_01	13305601	13309987	DUP	copygain																								C.murc_hap2_04	18837274	18837661	-	-	C.prem_hap2_04	18640135	18640154	HDR	-		C.murc_hap2_05	12897441	12898286	-	-	C.prem_hap2_05
C.murc_hap2_01	14125907	14134117	-	-	C.prem_hap2_01	12299353	12307890	INVTR	-																								C.murc_hap2_04	18867142	18869078	-	-	C.prem_hap2_04	18669724	18670490	CPL	-		C.murc_hap2_05	12919147	12920337	-	-	C.prem_hap2_05
C.murc_hap2_01	14224799	14225344	-	-	C.prem_hap2_01	13467485	13467492	CPL	-																								C.murc_hap2_04	18890668	18890679	-	-	C.prem_hap2_04	18692736	18692955	CPG	-		C.murc_hap2_05	12921508	12923120	-	-	C.prem_hap2_05
C.murc_hap2_01	14235886	14236839	-	-	C.prem_hap2_01	13478053	13478270	HDR	-																								C.murc_hap2_04	18930249	18930599	-	-	C.prem_hap2_04	9745165	9745516	INVDP	copyloss		C.murc_hap2_05	12923296	12927622	-	-	C.prem_hap2_05
C.murc_hap2_01	14257009	14257441	-	-	C.prem_hap2_01	13498669	13498671	HDR	-																								C.murc_hap2_04	18931412	18933359	-	-	C.prem_hap2_04	16444347	16446298	INVDP	copyloss		C.murc_hap2_05	12963954	12964380	-	-	C.prem_hap2_05
C.murc_hap2_01	14185937	14188728	-	-	C.prem_hap2_01	1206820	1209641	DUP	copygain																								C.murc_hap2_04	18937244	18938897	-	-	C.prem_hap2_04	19702700	19704352	DUP	copyloss		C.murc_hap2_05	12967974	12970091	-	-	C.prem_hap2_05
C.murc_hap2_01	14196619	14197274	-	-	C.prem_hap2_01	14859931	14860548	INVDP	copygain																								C.murc_hap2_04	18980872	18993317	-	-	C.prem_hap2_04	7749280	7761817	INVTR	-		C.murc_hap2_05	12970677	12971851	-	-	C.prem_hap2_05
C.murc_hap2_01	14263343	14263649	-	-	C.prem_hap2_01	3822167	3822468	INVTR	-																								C.murc_hap2_04	19026930	19026940	-	-	C.prem_hap2_04	18817037	18822243	CPG	-		C.murc_hap2_05	12974303	12975029	-	-	C.prem_hap2_05
C.murc_hap2_01	14263646	14264091	-	-	C.prem_hap2_01	3822889	3823346	TRANS	-																								C.murc_hap2_04	19051008	19051624	-	-	C.prem_hap2_04	19337407	19338049	DUP	copyloss		C.murc_hap2_05	12981285	12982264	-	-	C.prem_hap2_05
C.murc_hap2_01	14265543	14266248	-	-	C.prem_hap2_01	19172701	19173406	DUP	copyloss																								C.murc_hap2_04	19060756	19061318	-	-	C.prem_hap2_04	11855555	11856116	INVDP	copyloss		C.murc_hap2_05	12985729	12987216	-	-	C.prem_hap2_05
C.murc_hap2_01	14272400	14272408	-	-	C.prem_hap2_01	13518049	13519109	CPG	-																								C.murc_hap2_04	19062583	19062583	a	ataactcaacttgttttaaccaagtgcatgagtagcactatacgaagcttattagtagaggaattttgccctcgggggggggggggGTGttggagaatttacaaataaaacacacaaaacacactactttatttcttcaagaacactccttaccaattataactcttattttttactctctacacctttgagattttgttacttcacttgatgcttaaactaaagaggagagggggtatttatacatgaaacaaactaatcacaaccgtttatttattcaactaatacacaaatcctcaccatccattaaaacctaccactcacctacttcaccaaccacatctaccacacctaccacaagtaattcaaacatcaccaaccatacctactcatggaatc…	C.prem_hap2_04	18848025	18853327	INS	-		C.murc_hap2_05	12991638	12993115	-	-	C.prem_hap2_05
C.murc_hap2_01	14273750	14275749	-	-	C.prem_hap2_01	13520452	13520459	CPL	-																								C.murc_hap2_04	19088218	19093728	-	-	C.prem_hap2_04	18879773	18884570	HDR	-		C.murc_hap2_05	12994590	12995743	-	-	C.prem_hap2_05
C.murc_hap2_01	14364605	14364620	-	-	C.prem_hap2_01	13609698	13610057	HDR	-																								C.murc_hap2_04	19096560	19097229	-	-	C.prem_hap2_04	6849647	6850349	DUP	copyloss		C.murc_hap2_05	12996791	12997970	-	-	C.prem_hap2_05
C.murc_hap2_01	14399648	14399919	-	-	C.prem_hap2_01	13645135	13645270	CPL	-																								C.murc_hap2_04	19100312	19100657	-	-	C.prem_hap2_04	22551827	22552172	INVTR	-		C.murc_hap2_05	13000892	13001214	-	-	C.prem_hap2_05
C.murc_hap2_01	14400713	14400719	-	-	C.prem_hap2_01	13646063	13651267	CPG	-																								C.murc_hap2_04	19130361	19135991	-	-	C.prem_hap2_04	14814804	14820363	INVDP	copygain		C.murc_hap2_05	13004761	13011540	-	-	C.prem_hap2_05
C.murc_hap2_01	14284250	14284934	-	-	C.prem_hap2_01	15937507	15938189	INVDP	copygain																								C.murc_hap2_04	19130361	19142897	-	-	C.prem_hap2_04	7760423	7772961	DUP	copygain		C.murc_hap2_05	13018033	13019894	-	-	C.prem_hap2_05
C.murc_hap2_01	14430710	14431415	-	-	C.prem_hap2_01	7185758	7186463	INVTR	-																								C.murc_hap2_04	19130362	19142897	-	-	C.prem_hap2_04	12317140	12329700	INVDP	copygain		C.murc_hap2_05	13021373	13021856	-	-	C.prem_hap2_05
C.murc_hap2_01	14497991	14498221	AGAGGAAACATGAGCAGCACGAAGTGAGCCATTTTGAAATTGATCACGAATTAAATGAAAATCAATAGCAACATGTTTCATTCGGGAGTCAAAGGCCGGATTTGAGCACAAGGAAGTGGCACCAACATTATCACAATAGATCAAAGGAGCACTGTAAATGGAAACACCAAGGTCATGTAACAGATAACAAGCCCAGTTGAGTTGAGCTGTAGCAGCGCTAGTCTCTTGTAT	A	C.prem_hap2_01	13747900	13747900	DEL	-																								C.murc_hap2_04	19130363	19142897	-	-	C.prem_hap2_04	6470830	6483359	DUP	copygain		C.murc_hap2_05	13023003	13024025	-	-	C.prem_hap2_05
C.murc_hap2_01	14503719	14504515	-	-	C.prem_hap2_01	13753558	13753565	CPL	-																								C.murc_hap2_04	19130363	19142897	-	-	C.prem_hap2_04	14306004	14318499	INVDP	copygain		C.murc_hap2_05	13024818	13025958	-	-	C.prem_hap2_05
C.murc_hap2_01	14491744	14492123	-	-	C.prem_hap2_01	1177030	1177409	INVDP	copygain																								C.murc_hap2_04	19139111	19142907	-	-	C.prem_hap2_04	17554823	17558544	DUP	copygain		C.murc_hap2_05	13028478	13029201	-	-	C.prem_hap2_05
C.murc_hap2_01	14609116	14609951	-	-	C.prem_hap2_01	2010771	2011627	TRANS	-																								C.murc_hap2_04	19167189	19168157	-	-	C.prem_hap2_04	23233556	23234524	INVDP	copygain		C.murc_hap2_05	13029281	13029808	-	-	C.prem_hap2_05
C.murc_hap2_01	14638419	14647134	acttaaaatatgcaaccgcgaacataaaatatgagtacctcggtaaaattgaacacacaacatcaaacatgaaacgtagaacagcaaacatgaaactcggaacataaacatgaaacgggggcaaaagagaaaaatttcgggatatttaaaaaattattacatgaaacattgaacaacaaacacgaaacatcttacttaaaatatgcaaccgcgaacataaaatatgagtacctcggtaacattgaacacataacttcaaacatgaaacgtagagcagcaaacataaaacttggaacgtaaacatgaaacgggggcaaaagagaaaaatttcagggtatttgaaaaattgttacatgaaacattgatcaacaaatacgaaacatcttacttaaaatatgc…	a	C.prem_hap2_01	13888630	13888630	DEL	-																								C.murc_hap2_04	19233710	19239232	-	-	C.prem_hap2_04	5939638	5945101	DUP	copygain		C.murc_hap2_05	13039551	13040217	-	-	C.prem_hap2_05
C.murc_hap2_01	14660362	14662245	-	-	C.prem_hap2_01	12376071	12377949	INVDP	copygain																								C.murc_hap2_04	19449239	19450671	-	-	C.prem_hap2_04	8435268	8436701	DUP	copygain		C.murc_hap2_05	13044180	13044547	-	-	C.prem_hap2_05
C.murc_hap2_01	14663457	14666112	-	-	C.prem_hap2_01	13933434	13936066	DUP	copygain																								C.murc_hap2_04	19449239	19450671	-	-	C.prem_hap2_04	5826780	5828201	INVDP	copygain		C.murc_hap2_05	13044348	13045702	-	-	C.prem_hap2_05
C.murc_hap2_01	14666104	14678389	-	-	C.prem_hap2_01	13920543	13932981	DUP	copygain																								C.murc_hap2_04	19638992	19643882	-	-	C.prem_hap2_04	8551611	8554931	DUP	copygain		C.murc_hap2_05	13045685	13046052	-	-	C.prem_hap2_05
C.murc_hap2_01	14678389	14694243	-	-	C.prem_hap2_01	13948924	13950234	HDR	-																								C.murc_hap2_04	19943127	19946960	-	-	C.prem_hap2_04	17567457	17571347	INVDP	copygain		C.murc_hap2_05	13049523	13050773	-	-	C.prem_hap2_05
C.murc_hap2_01	14699139	14700608	-	-	C.prem_hap2_01	8140615	8142079	DUP	copyloss																								C.murc_hap2_04	19992696	20001310	-	-	C.prem_hap2_04	17737597	17746089	INVDP	copygain		C.murc_hap2_05	13054764	13055574	-	-	C.prem_hap2_05
C.murc_hap2_01	14781725	14782602	-	-	C.prem_hap2_01	14058500	14058934	CPL	-																								C.murc_hap2_04	20074274	20077409	-	-	C.prem_hap2_04	24139796	24142943	INVDP	copygain		C.murc_hap2_05	13058783	13059745	-	-	C.prem_hap2_05
C.murc_hap2_01	14783476	14785256	-	-	C.prem_hap2_01	14059794	14060218	HDR	-																								C.murc_hap2_04	20248064	20248443	-	-	C.prem_hap2_04	24156465	24156844	DUP	copygain		C.murc_hap2_05	13065271	13067848	-	-	C.prem_hap2_05
C.murc_hap2_01	14767691	14777716	-	-	C.prem_hap2_01	13047630	13056442	INVDP	copygain																								C.murc_hap2_04	20382957	20384556	-	-	C.prem_hap2_04	8725900	8727525	DUP	copygain		C.murc_hap2_05	13137384	13137399	-	-	C.prem_hap2_05
C.murc_hap2_01	14774239	14778960	-	-	C.prem_hap2_01	13044976	13051105	INVDP	copygain																								C.murc_hap2_04	20488927	20489284	-	-	C.prem_hap2_04	14767146	14767504	DUP	copygain		C.murc_hap2_05	13140817	13141032	-	-	C.prem_hap2_05
C.murc_hap2_01	14777357	14777802	-	-	C.prem_hap2_01	1766760	1767191	DUP	copygain																								C.murc_hap2_04	20533753	20537806	-	-	C.prem_hap2_04	18302792	18306844	DUP	copygain		C.murc_hap2_05	13143335	13153907	-	-	C.prem_hap2_05
C.murc_hap2_01	14797499	14797842	-	-	C.prem_hap2_01	23174683	23175027	INVDP	copyloss																								C.murc_hap2_04	20676365	20677261	-	-	C.prem_hap2_04	22503630	22504526	DUP	copygain		C.murc_hap2_05	13208618	13213710	-	-	C.prem_hap2_05
C.murc_hap2_01	14798610	14799756	-	-	C.prem_hap2_01	4841803	4842950	INVTR	-																								C.murc_hap2_04	20676365	20677261	-	-	C.prem_hap2_04	8517498	8518399	INVDP	copygain		C.murc_hap2_05	13294281	13294465	-	-	C.prem_hap2_05
C.murc_hap2_01	14905417	14910838	-	-	C.prem_hap2_01	5102366	5107785	INVDP	copygain																								C.murc_hap2_04	20784639	20791296	-	-	C.prem_hap2_04	6219573	6226210	DUP	copygain		C.murc_hap2_05	13294281	13294465	-	-	C.prem_hap2_05
C.murc_hap2_01	14913058	14913422	-	-	C.prem_hap2_01	1219305	1219669	INVDP	copygain																								C.murc_hap2_04	21237576	21239701	-	-	C.prem_hap2_04	6351046	6353236	INVDP	copygain		C.murc_hap2_05	13294281	13294465	-	-	C.prem_hap2_05
C.murc_hap2_01	14923530	14924203	-	-	C.prem_hap2_01	19350947	19351620	INVDP	copygain																								C.murc_hap2_04	21859980	21864860	-	-	C.prem_hap2_04	24435539	24440413	DUP	copygain		C.murc_hap2_05	13295647	13298330	-	-	C.prem_hap2_05
C.murc_hap2_01	14926635	14931246	-	-	C.prem_hap2_01	18265457	18270064	TRANS	-																								C.murc_hap2_04	22161710	22161804	-	-	C.prem_hap2_04	21950949	21951139	CPG	-		C.murc_hap2_05	13298333	13299365	-	-	C.prem_hap2_05
C.murc_hap2_01	14937213	14938200	-	-	C.prem_hap2_01	12460250	12461237	INVTR	-																								C.murc_hap2_04	22181708	22191452	-	-	C.prem_hap2_04	21971051	21974962	CPL	-		C.murc_hap2_05	13305530	13306025	-	-	C.prem_hap2_05
C.murc_hap2_01	14938374	14940271	-	-	C.prem_hap2_01	14240406	14241340	CPL	-																								C.murc_hap2_04	21996134	21996766	-	-	C.prem_hap2_04	14754515	14755147	INVDP	copygain		C.murc_hap2_05	13306363	13307358	-	-	C.prem_hap2_05
C.murc_hap2_01	15023181	15023869	-	-	C.prem_hap2_01	14332913	14333594	DUP	copyloss																								C.murc_hap2_04	21996207	22000566	-	-	C.prem_hap2_04	17497782	17502147	DUP	copygain		C.murc_hap2_05	13332904	13333774	-	-	C.prem_hap2_05
C.murc_hap2_01	15024665	15025636	-	-	C.prem_hap2_01	14340840	14341811	DUP	copyloss																								C.murc_hap2_04	22030121	22031775	-	-	C.prem_hap2_04	6349023	6350678	INVDP	copygain		C.murc_hap2_05	13365264	13365744	-	-	C.prem_hap2_05
C.murc_hap2_01	15026936	15027391	-	-	C.prem_hap2_01	14061680	14062134	TRANS	-																								C.murc_hap2_04	22031829	22036447	-	-	C.prem_hap2_04	17950989	17955586	DUP	copygain		C.murc_hap2_05	13395673	13395682	-	-	C.prem_hap2_05
C.murc_hap2_01	15062701	15063317	-	-	C.prem_hap2_01	14339348	14339362	CPL	-																								C.murc_hap2_04	22076826	22078372	-	-	C.prem_hap2_04	18722317	18723863	INVDP	copygain		C.murc_hap2_05	13399894	13399930	-	-	C.prem_hap2_05
C.murc_hap2_01	15063667	15064652	-	-	C.prem_hap2_01	11772384	11773369	DUP	copygain																								C.murc_hap2_04	22099270	22100656	-	-	C.prem_hap2_04	15771920	15773307	DUP	copygain		C.murc_hap2_05	13341480	13342167	-	-	C.prem_hap2_05
C.murc_hap2_01	15063667	15064652	-	-	C.prem_hap2_01	14134646	14135631	INVDP	copygain																								C.murc_hap2_04	22099270	22100736	-	-	C.prem_hap2_04	14403502	14404966	INVDP	copygain		C.murc_hap2_05	13359464	13363114	-	-	C.prem_hap2_05
C.murc_hap2_01	15063669	15064654	-	-	C.prem_hap2_01	11994327	11995311	DUP	copygain																								C.murc_hap2_04	22197485	22209001	-	-	C.prem_hap2_04	21984410	21991926	DUP	copyloss		C.murc_hap2_05	13437380	13437895	-	-	C.prem_hap2_05
C.murc_hap2_01	15066034	15067228	-	-	C.prem_hap2_01	16422537	16423732	INVDP	copyloss																								C.murc_hap2_04	22211462	22216848	-	-	C.prem_hap2_04	21962578	21967975	DUP	copyloss		C.murc_hap2_05	13437767	13440657	-	-	C.prem_hap2_05
C.murc_hap2_01	15066035	15068765	-	-	C.prem_hap2_01	16645595	16648364	INVDP	copyloss																								C.murc_hap2_04	22217493	22218863	-	-	C.prem_hap2_04	8128565	8129935	INVDP	copyloss		C.murc_hap2_05	13456729	13467343	-	-	C.prem_hap2_05
C.murc_hap2_01	15068897	15072954	-	-	C.prem_hap2_01	1675900	1679948	DUP	copyloss																								C.murc_hap2_04	22217493	22219790	-	-	C.prem_hap2_04	13286662	13289191	DUP	copyloss		C.murc_hap2_05	13456729	13467344	-	-	C.prem_hap2_05
C.murc_hap2_01	15071762	15072956	-	-	C.prem_hap2_01	4974920	4976113	DUP	copyloss																								C.murc_hap2_04	22217493	22224525	-	-	C.prem_hap2_04	13264053	13271315	INVDP	copyloss		C.murc_hap2_05	13456730	13459169	-	-	C.prem_hap2_05
C.murc_hap2_01	15087796	15088124	-	-	C.prem_hap2_01	27365881	27366210	DUP	copyloss																								C.murc_hap2_04	22218852	22219566	-	-	C.prem_hap2_04	13272936	13273650	DUP	copygain		C.murc_hap2_05	13456730	13467343	-	-	C.prem_hap2_05
C.murc_hap2_01	15092535	15093152	-	-	C.prem_hap2_01	16620502	16621113	INVTR	-																								C.murc_hap2_04	22218852	22224525	-	-	C.prem_hap2_04	8122718	8128344	INVDP	copyloss		C.murc_hap2_05	13456730	13467343	-	-	C.prem_hap2_05
C.murc_hap2_01	15105952	15108256	-	-	C.prem_hap2_01	14338785	14341796	DUP	copyloss																								C.murc_hap2_04	22218855	22222768	-	-	C.prem_hap2_04	14745665	14749589	DUP	copygain		C.murc_hap2_05	13456730	13467343	-	-	C.prem_hap2_05
C.murc_hap2_01	15107184	15111010	-	-	C.prem_hap2_01	14340729	14343162	DUP	copyloss																								C.murc_hap2_04	22218990	22224524	-	-	C.prem_hap2_04	13276125	13281610	INVDP	copygain		C.murc_hap2_05	13465975	13467343	-	-	C.prem_hap2_05
C.murc_hap2_01	15131372	15132221	-	-	C.prem_hap2_01	14343646	14344501	TRANS	-																								C.murc_hap2_04	22219755	22224525	-	-	C.prem_hap2_04	13281894	13286662	DUP	copygain		C.murc_hap2_05	13465976	13467343	-	-	C.prem_hap2_05
C.murc_hap2_01	15134137	15134309	-	-	C.prem_hap2_01	14338614	14338786	DUP	copyloss																								C.murc_hap2_04	22222092	22224519	-	-	C.prem_hap2_04	13273655	13276127	INVDP	copygain		C.murc_hap2_05	13465976	13467343	-	-	C.prem_hap2_05
C.murc_hap2_01	15139656	15140345	-	-	C.prem_hap2_01	14060219	14060896	TRANS	-																								C.murc_hap2_04	22224270	22224525	-	-	C.prem_hap2_04	13281634	13281894	INVDP	copygain		C.murc_hap2_05	13501159	13502609	-	-	C.prem_hap2_05
C.murc_hap2_01	15158046	15161702	-	-	C.prem_hap2_01	14348930	14352690	DUP	copyloss																								C.murc_hap2_04	22225470	22226047	-	-	C.prem_hap2_04	15616655	15617189	INVTR	-		C.murc_hap2_05	13525787	13531037	-	-	C.prem_hap2_05
C.murc_hap2_01	15162632	15163555	-	-	C.prem_hap2_01	14340729	14341654	DUP	copyloss																								C.murc_hap2_04	22243651	22243935	-	-	C.prem_hap2_04	17775419	17775705	INVTR	-		C.murc_hap2_05	13542628	13547297	-	-	C.prem_hap2_05
C.murc_hap2_01	15169701	15174321	-	-	C.prem_hap2_01	9160584	9165184	DUP	copyloss																								C.murc_hap2_04	22268778	22269917	GTATTTCTATATGATTTAGAGGAAAAATTTATTAATACACCTAAGTTTTAATAAATTTATGTCTAATAATAGACTTTTTACTTTATTTTtagggtaagtgtttgtttagtccctatatttaacttaagtgctcctttaatccttacattttaaaaaatgtctcaagacaaccttgctggtaactctattataatcagacccttactttgtcctcacttttacaataataccctagcaacaatattcttggagataattatgaaaagaaaaaaaatgtgaacttatcaaattagctttaaaattaaaattagttttttattttattttatgtgtaggattaaattattagtaagattattgtaagggtatcaaacattactttaaattcttttaaattgg…	G	C.prem_hap2_04	22010705	22010705	DEL	-		C.murc_hap2_05	13558571	13559418	-	-	C.prem_hap2_05
C.murc_hap2_01	15179447	15192000	-	-	C.prem_hap2_01	15558538	15571071	INVDP	copyloss																								C.murc_hap2_04	22257242	22257470	-	-	C.prem_hap2_04	22783749	22783977	DUP	copygain		C.murc_hap2_05	13576077	13582065	-	-	C.prem_hap2_05
C.murc_hap2_01	15200442	15201646	-	-	C.prem_hap2_01	2844330	2845531	INVTR	-																								C.murc_hap2_04	22274317	22275513	-	-	C.prem_hap2_04	24493064	24494256	TRANS	-		C.murc_hap2_05	13576081	13582326	-	-	C.prem_hap2_05
C.murc_hap2_01	15216690	15218003	-	-	C.prem_hap2_01	14351384	14352690	DUP	copyloss																								C.murc_hap2_04	22278843	22279455	-	-	C.prem_hap2_04	22018423	22018584	CPL	-		C.murc_hap2_05	13576081	13582326	-	-	C.prem_hap2_05
C.murc_hap2_01	15217709	15219368	-	-	C.prem_hap2_01	14338784	14340423	DUP	copyloss																								C.murc_hap2_04	22294426	22300305	-	-	C.prem_hap2_04	10504957	10510853	INVDP	copyloss		C.murc_hap2_05	13576081	13582326	-	-	C.prem_hap2_05
C.murc_hap2_01	15226172	15232626	-	-	C.prem_hap2_01	14336866	14341812	TRANS	-																								C.murc_hap2_04	22299616	22300816	-	-	C.prem_hap2_04	11333144	11334369	DUP	copyloss		C.murc_hap2_05	13583170	13589328	-	-	C.prem_hap2_05
C.murc_hap2_01	15227436	15227491	-	-	C.prem_hap2_01	14338084	14338501	HDR	-																								C.murc_hap2_04	22304823	22305143	-	-	C.prem_hap2_04	21029945	21030264	INVDP	copyloss		C.murc_hap2_05	13602755	13602950	-	-	C.prem_hap2_05
C.murc_hap2_01	15227776	15230285	GAATTTTTTAAGTGTGTGGGGCCACCGATACGCCAATATGTTCGCCGCCACCGAAAGCTCAGTGAAATAATGAGAAATCTTGAAAGAGTATTACAGGAGTTAAATAGCAAGAAAGAAGATATAAAAGCAACAATGAAGGCAGAGTGTGAACTAGGGAACAAACAACCAAGTAATGAAGTCAATGATTGGTTGAAAAACGTAGAAAGGATCAACAACGAAGCACAGAGTATTGAGAAGGAAGTGAAGAAAGGAAAATATTTCTCACGTGCGCGTTTGGGAAAACATGCTGAGGAGAAGATTCAAGAAGTGAAAGAGTATTATCAAAAGGGTTGTTCTTTCCCTAGTTTGGTGATTGATGAACCCCCATCCAGAGGATTGACGTTGACCACGGCAACATTA…	G	C.prem_hap2_01	14338787	14338787	DEL	-																								C.murc_hap2_04	22309975	22312811	-	-	C.prem_hap2_04	22031231	22034047	DUP	copyloss		C.murc_hap2_05	13613220	13614409	-	-	C.prem_hap2_05
C.murc_hap2_01	15231542	15231542	t	tatatatatataATTTAGGAGCGACTTTCTAAGAAATATAAGCTAATAAAAAAGAGTATATTTTTTCATGGAATTTTAGATCTTTTATTTATGAGATTTAAAATTACAATACTGTCCTTGTCTATGAACCAACCCAAAAAAATCATAATTTAAAAAATTGTGGATAAATTCAGCGGTCAATATTACTTTTAAACTTTAAGAAAACGATTGGCAAttatttgaattttttaattaaattttatttttatAGGAAAATAAAAAAATCTAAAAAAAGAAATATCATATCTCCAAATTCTCTTGTCATCTAATCTTCCTTTTTATTAAAAAAAAAAACAATTCTCATTTTTCTATCTCACCATCTTGGCTTGAGAGGCGAGTTTGTTGTTAGATTTATTGGTA…	C.prem_hap2_01	14340060	14340728	INS	-																								C.murc_hap2_04	22313155	22313503	-	-	C.prem_hap2_04	13890914	13891263	DUP	copyloss		C.murc_hap2_05	13663886	13664322	-	-	C.prem_hap2_05
C.murc_hap2_01	15227492	15235361	-	-	C.prem_hap2_01	14338502	14343162	DUP	copyloss																								C.murc_hap2_04	22313449	22314319	-	-	C.prem_hap2_04	14417868	14418739	DUP	copyloss		C.murc_hap2_05	13674778	13675595	ACCCGTTGTTTCATGTTGGATTCGGTCATGATAAAAGTTGACACCCCCAGTGTTTGAGGTTAAATTTGTGGAAACCAAAACTTATAATTATAAAACTACATGGGACTTTGAATATGACTGGAGGATCAAACTAAGATTTTTTACGTCTTATCGAAAATGACAAGGTCAAAGTTTTATTGCACATAACTTCGGAAAAAGAAGAAGATGATGTCAGTATCAAAACTGGAGGAAGAAGGATACAACAAATTAAAGGGAATTCATAAAATTCATAAGGAAGTCGTTTTCAACAAAATAAATAAATAGAGTGAAAAAATTGAAAATACTGACAAAGGAAGTCATCAAAGCATAATTCCCTCGTCATCAATATGATTTTATATTATCGCAAGAGTTTATGTCAAT…	A	C.prem_hap2_05
C.murc_hap2_01	15237227	15237808	-	-	C.prem_hap2_01	6372508	6373088	DUP	copyloss																								C.murc_hap2_04	22313870	22314480	-	-	C.prem_hap2_04	11665722	11666333	INVDP	copyloss		C.murc_hap2_05	13732375	13732596	ttctagaaaggaattatattgtaaatagttaaccgtttatcacaaatggctagccaataaatgtcttgcaggtctctggaattaaacgacaaattgataactccaaacggtaaacccataattaaaaaattagcataacagtaacttggacaagtcgaaacggtgatccaacagcagttaacggtggttcgatcatgcctagaaaggcaacatcgactagtt	t	C.prem_hap2_05
C.murc_hap2_01	15238538	15240425	-	-	C.prem_hap2_01	14332102	14333953	DUP	copyloss																								C.murc_hap2_04	22314361	22316645	-	-	C.prem_hap2_04	13892086	13894377	DUP	copyloss		C.murc_hap2_05	13743326	13743830	-	-	C.prem_hap2_05
C.murc_hap2_01	15246471	15255373	-	-	C.prem_hap2_01	5250212	5259024	INVDP	copyloss																								C.murc_hap2_04	22316953	22317713	-	-	C.prem_hap2_04	10497953	10498711	DUP	copyloss		C.murc_hap2_05	13743326	13743830	-	-	C.prem_hap2_05
C.murc_hap2_01	15255636	15256527	-	-	C.prem_hap2_01	14338784	14339685	DUP	copyloss																								C.murc_hap2_04	22317712	22319757	-	-	C.prem_hap2_04	21989650	21991742	DUP	copyloss		C.murc_hap2_05	13743326	13746679	-	-	C.prem_hap2_05
C.murc_hap2_01	15258954	15259378	-	-	C.prem_hap2_01	14061682	14062105	DUP	copyloss																								C.murc_hap2_04	22320398	22321072	-	-	C.prem_hap2_04	22011984	22012666	DUP	copyloss		C.murc_hap2_05	13846745	13847436	-	-	C.prem_hap2_05
C.murc_hap2_01	15259378	15259787	-	-	C.prem_hap2_01	9614899	9615308	TRANS	-																								C.murc_hap2_04	22324565	22331131	-	-	C.prem_hap2_04	21968888	21975035	DUP	copyloss		C.murc_hap2_05	13882286	13883164	-	-	C.prem_hap2_05
C.murc_hap2_01	15261239	15261365	-	-	C.prem_hap2_01	21937226	21937352	DUP	copyloss																								C.murc_hap2_04	22331131	22332393	-	-	C.prem_hap2_04	16066360	16067625	INVTR	-		C.murc_hap2_05	13899936	13900789	-	-	C.prem_hap2_05
C.murc_hap2_01	15261378	15264551	-	-	C.prem_hap2_01	14349556	14352690	DUP	copyloss																								C.murc_hap2_04	22339318	22339606	-	-	C.prem_hap2_04	21985151	21985439	DUP	copyloss		C.murc_hap2_05	13901564	13904143	-	-	C.prem_hap2_05
C.murc_hap2_01	15264260	15269414	-	-	C.prem_hap2_01	14338785	14343162	DUP	copyloss																								C.murc_hap2_04	22344702	22345206	-	-	C.prem_hap2_04	21982032	21982539	DUP	copyloss		C.murc_hap2_05	13928278	13928950	-	-	C.prem_hap2_05
C.murc_hap2_01	15302967	15306417	-	-	C.prem_hap2_01	14349236	14352690	DUP	copyloss																								C.murc_hap2_04	22348359	22353388	-	-	C.prem_hap2_04	11053092	11058128	TRANS	-		C.murc_hap2_05	13963938	13964384	-	-	C.prem_hap2_05
C.murc_hap2_01	15306123	15306997	-	-	C.prem_hap2_01	14338784	14339685	DUP	copyloss																								C.murc_hap2_04	22354163	22354783	-	-	C.prem_hap2_04	20384774	20385392	DUP	copyloss		C.murc_hap2_05	13964227	13969169	-	-	C.prem_hap2_05
C.murc_hap2_01	15307210	15307840	-	-	C.prem_hap2_01	20481407	20482039	INVTR	-																								C.murc_hap2_04	22357013	22359669	-	-	C.prem_hap2_04	21989641	21991637	DUP	copyloss		C.murc_hap2_05	13969108	13969554	-	-	C.prem_hap2_05
C.murc_hap2_01	15309320	15313210	-	-	C.prem_hap2_01	14340729	14343162	DUP	copyloss																								C.murc_hap2_04	22358055	22362121	-	-	C.prem_hap2_04	21990029	21992011	DUP	copyloss		C.murc_hap2_05	14047110	14047795	-	-	C.prem_hap2_05
C.murc_hap2_01	15321932	15323262	-	-	C.prem_hap2_01	7832581	7833944	INVDP	copyloss																								C.murc_hap2_04	22362268	22363422	-	-	C.prem_hap2_04	20428810	20429965	INVDP	copyloss		C.murc_hap2_05	14047792	14048329	-	-	C.prem_hap2_05
C.murc_hap2_01	15346720	15347033	ATAAAAgccacttgagttttggtctagtgatgaatcattattctcaaaattgagtatgactatgagggtaatggttcgattctgcataaacttaatcttcttcaattaagtataattgtatggagctaatttataagtttttctcttttgcaaaatgagtgtggagtagagacatcgtctgtgagagttatttgtctaggcatatattttatagaatttaatataataatgtaagtcAGATTATTCGTCTAGATATATACTTTATAAAATTTAATATAATAATATAAGTAAGTAATCAATATTAAAAAAATGAT	A	C.prem_hap2_01	14398478	14398478	DEL	-																								C.murc_hap2_04	22365447	22382171	-	-	C.prem_hap2_04	21962578	21973064	DUP	copyloss		C.murc_hap2_05	14048171	14048703	-	-	C.prem_hap2_05
C.murc_hap2_01	15449860	15450162	-	-	C.prem_hap2_01	14501839	14502635	CPG	-																								C.murc_hap2_04	22394904	22395731	-	-	C.prem_hap2_04	14022687	14023517	DUP	copyloss		C.murc_hap2_05	14049332	14053133	-	-	C.prem_hap2_05
C.murc_hap2_01	15493223	15493632	-	-	C.prem_hap2_01	14545688	14546708	CPG	-																								C.murc_hap2_04	22395980	22402688	-	-	C.prem_hap2_04	7161007	7167635	INVDP	copyloss		C.murc_hap2_05	14050721	14053080	-	-	C.prem_hap2_05
C.murc_hap2_01	15389658	15390527	-	-	C.prem_hap2_01	5155034	5155867	DUP	copygain																								C.murc_hap2_04	22401959	22403972	-	-	C.prem_hap2_04	10493880	10495898	INVDP	copyloss		C.murc_hap2_05	14052532	14053748	-	-	C.prem_hap2_05
C.murc_hap2_01	15446325	15457912	-	-	C.prem_hap2_01	2679914	2690395	DUP	copygain																								C.murc_hap2_04	22409365	22414026	-	-	C.prem_hap2_04	15798717	15803381	DUP	copyloss		C.murc_hap2_05	14161758	14163425	-	-	C.prem_hap2_05
C.murc_hap2_01	15548842	15548842	A	AATTTAGGGAAAATATTATTTACACACAAATTTGTAAATAAAATAAAATGAGGACACTTGTTCGAAAAGACAAAATTAataagagtaatgatggagtcaccatcacttatacaaagaaatgtgtacaaattgatctggcatgaagagattagttatataaaactattatatgattatttaattgaaaaaaaataattgttatcactttttagtctatcttttcatgtcggataagtttggcacactaatttataaaaaaactatttgtaattttatcattattgatcaattaataaagtgAATTAGTttatctttcagtgattttgtgcatttttatgtgtaaat	C.prem_hap2_01	14613014	14613358	INS	-																								C.murc_hap2_04	22414026	22421933	-	-	C.prem_hap2_04	16802948	16810921	INVDP	copyloss		C.murc_hap2_05	14164375	14165360	-	-	C.prem_hap2_05
C.murc_hap2_01	15516107	15517390	-	-	C.prem_hap2_01	20906202	20907518	INVDP	copygain																								C.murc_hap2_04	22439606	22440217	-	-	C.prem_hap2_04	11665722	11666333	DUP	copyloss		C.murc_hap2_05	14164375	14165360	-	-	C.prem_hap2_05
C.murc_hap2_01	15572526	15573130	-	-	C.prem_hap2_01	14637671	14638276	DUP	copygain																								C.murc_hap2_04	22468053	22472713	-	-	C.prem_hap2_04	11553761	11558414	DUP	copyloss		C.murc_hap2_05	14164375	14165360	-	-	C.prem_hap2_05
C.murc_hap2_01	15601519	15601864	-	-	C.prem_hap2_01	14667408	14667529	HDR	-																								C.murc_hap2_04	22485397	22485867	-	-	C.prem_hap2_04	22061009	22063828	HDR	-		C.murc_hap2_05	14193320	14193494	-	-	C.prem_hap2_05
C.murc_hap2_01	15622334	15622901	-	-	C.prem_hap2_01	14688152	14688207	HDR	-																								C.murc_hap2_04	22486495	22487217	-	-	C.prem_hap2_04	22509403	22510105	DUP	copyloss		C.murc_hap2_05	14209807	14210763	-	-	C.prem_hap2_05
C.murc_hap2_01	15614258	15615451	-	-	C.prem_hap2_01	19622917	19624107	DUP	copygain																								C.murc_hap2_04	22488336	22509822	-	-	C.prem_hap2_04	22073086	22093748	DUP	copyloss		C.murc_hap2_05	14226447	14229109	-	-	C.prem_hap2_05
C.murc_hap2_01	15627286	15628519	-	-	C.prem_hap2_01	14782532	14783763	INVTR	-																								C.murc_hap2_04	22492025	22512719	-	-	C.prem_hap2_04	22077251	22098390	DUP	copyloss		C.murc_hap2_05	14231584	14232426	-	-	C.prem_hap2_05
C.murc_hap2_01	15628515	15638489	-	-	C.prem_hap2_01	14759910	14770045	INVTR	-																								C.murc_hap2_04	22498687	22499047	-	-	C.prem_hap2_04	22146030	22146034	HDR	-		C.murc_hap2_05	14233263	14234057	TGTCGCCACTCACAAAGCAACAAAGCCCAAAACAAAAGCCACCATACAAAATTGCTCCTAATAAACCATCCTTTACCTATCAAAGCATAATTATTTTAATTTTTGTGATTTTTCAGGGTAAAATAAAAAAAAAAGTTGATTATTTAATTGCTCAAGTACTCATTTTTTTTTCAAATTTACGAGAATGATTCTAAAATTGTGATTCGATTTAATTGATAAAAGTTGAGATGTGAATTAGATTTCCTATGTTCATTAAGCCACTTCTTTTTTGGATTGATGATTAATTGTTGATTTCTAAGAGATTAATGAAAAAAATTAGGGGAAGTGATAGGATCGGGAGCCCTCTATTTTTGACACAGTAATATATATAAAATCTTAGTCTTTCAACACAATCAAATC…	T	C.prem_hap2_05
C.murc_hap2_01	15630789	15631866	-	-	C.prem_hap2_01	14767771	14766569	TDM	-																								C.murc_hap2_04	22523120	22524364	-	-	C.prem_hap2_04	15515776	15517019	INVDP	copygain		C.murc_hap2_05	14254383	14257337	-	-	C.prem_hap2_05
C.murc_hap2_01	15639674	15639871	-	-	C.prem_hap2_01	14693753	14694232	HDR	-																								C.murc_hap2_04	22529283	22540061	-	-	C.prem_hap2_04	8593251	8604216	INVDP	copygain		C.murc_hap2_05	14254887	14256788	-	-	C.prem_hap2_05
C.murc_hap2_01	15641779	15642654	-	-	C.prem_hap2_01	14696159	14697338	HDR	-																								C.murc_hap2_04	22550747	22556095	-	-	C.prem_hap2_04	22128838	22133900	DUP	copygain		C.murc_hap2_05	14257334	14258283	-	-	C.prem_hap2_05
C.murc_hap2_01	15659761	15659988	-	-	C.prem_hap2_01	14783762	14783989	DUP	copygain																								C.murc_hap2_04	22592332	22625690	-	-	C.prem_hap2_04	22097478	22132064	TRANS	-		C.murc_hap2_05	14259295	14263207	-	-	C.prem_hap2_05
C.murc_hap2_01	15660860	15662836	-	-	C.prem_hap2_01	9247904	9249555	INVDP	copyloss																								C.murc_hap2_04	22600029	22601249	-	-	C.prem_hap2_04	22105160	22105209	HDR	-		C.murc_hap2_05	14273199	14274351	-	-	C.prem_hap2_05
C.murc_hap2_01	15668762	15668767	-	-	C.prem_hap2_01	14721825	14727239	CPG	-																								C.murc_hap2_04	22606108	22608324	-	-	C.prem_hap2_04	22110078	22114721	HDR	-		C.murc_hap2_05	14273347	14274350	-	-	C.prem_hap2_05
C.murc_hap2_01	15669663	15670160	-	-	C.prem_hap2_01	15425961	15426458	TRANS	-																								C.murc_hap2_04	22606108	22608838	-	-	C.prem_hap2_04	22251773	22256464	HDR	-		C.murc_hap2_05	14280511	14291623	-	-	C.prem_hap2_05
C.murc_hap2_01	15669933	15674598	-	-	C.prem_hap2_01	16556983	16561656	INVTR	-																								C.murc_hap2_04	22636658	22637271	-	-	C.prem_hap2_04	24775422	24776043	TRANS	-		C.murc_hap2_05	14284067	14284907	-	-	C.prem_hap2_05
C.murc_hap2_01	15674589	15675084	-	-	C.prem_hap2_01	15425962	15426458	DUP	copyloss																								C.murc_hap2_04	22636658	22637273	-	-	C.prem_hap2_04	23512466	23513081	DUP	copygain		C.murc_hap2_05	14284067	14291623	-	-	C.prem_hap2_05
C.murc_hap2_01	15675085	15680990	-	-	C.prem_hap2_01	14691300	14697340	DUP	copygain																								C.murc_hap2_04	22705669	22707055	-	-	C.prem_hap2_04	12317139	12318526	DUP	copyloss		C.murc_hap2_05	14284067	14291623	-	-	C.prem_hap2_05
C.murc_hap2_01	15688009	15688656	-	-	C.prem_hap2_01	19944208	19944849	DUP	copyloss																								C.murc_hap2_04	22721538	22722946	-	-	C.prem_hap2_04	6365938	6367345	DUP	copyloss		C.murc_hap2_05	14337280	14337958	TTTTCACCTCATCTACCCACACACGAGAAGCATTTTTTCCAAGAGCTACACAATGCACCATTGCATTAGGATCATTTGTTACCCAACGTTCTATTGCAACTACTTCATCTACTTCAAGCCAATTCAACAACTTGCACTTTTGGCCTTTCCGATTTGGGCTTACATGCTGTACTCATAAGCAAAACAAAGAAAACAACATTTCTAATTATAATTAAGTTAATAGTTACTAAACTATTAATTATGACAGCATAAATTGTTGTATAAGTTTAAACTTTACTTGTAGAGTACTATTAGATTGAGTTGATGTAGATAGATTTTGATTTTGTCCATCATTTGATGCTTCACTTTGTACAAAAAGAAATTAAAAAAAGAAGTTGATTTCACAATTTTATGAAATTA…	T	C.prem_hap2_05
C.murc_hap2_01	15693498	15694167	-	-	C.prem_hap2_01	2849184	2849852	INVDP	copyloss																								C.murc_hap2_04	22722954	22724303	-	-	C.prem_hap2_04	26058757	26060145	DUP	copyloss		C.murc_hap2_05	14347683	14348277	-	-	C.prem_hap2_05
C.murc_hap2_01	15713732	15714157	-	-	C.prem_hap2_01	10415430	10415855	INVDP	copyloss																								C.murc_hap2_04	22729143	22734223	-	-	C.prem_hap2_04	27915274	27920358	INVDP	copyloss		C.murc_hap2_05	14363492	14371001	-	-	C.prem_hap2_05
C.murc_hap2_01	15714053	15714634	-	-	C.prem_hap2_01	16466494	16467074	INVDP	copyloss																								C.murc_hap2_04	22741268	22741694	atatcctAATTggaaattatcatttgtataacttaaattagcgtttttatcaaaaatactacaacactttaaaggtgtatcaatcgtctaccctaaattgacaaaagttatctgccaaccactaaaccattaactaccgtttgaaagttaacagaactatagtggattgacgattttacccttgaaaattatcacttgtatacctttaaaatctcttattatcacctatatactcttaaattatcacttgtatcatgtgaaaagacaagattacccttctgacgtcatcatatttaaacggcaactaacggtttggtggacaacatatacattttgtcaatttagggtggacgactgatatactctgaaagtgttgtagtaaatttgataacagagtaa…	a	C.prem_hap2_04	22389919	22389919	DEL	-		C.murc_hap2_05	14363492	14371001	-	-	C.prem_hap2_05
C.murc_hap2_01	15714803	15716050	-	-	C.prem_hap2_01	10435663	10436923	INVDP	copygain																								C.murc_hap2_04	22819535	22819828	ATCTTTTGGAGTCTTTTGTTTTGTTTAGCAATGAGGCTGAGGAGATTTGTGGGCTCAGTGATTCTGCTTCTGGCAATAGACTGTCGTTCCTTTTGAATATTGCTTCTGACTTGACAATCTCATTTCCATTGACAACACTGAGATACAGCCCGAAGCCAATTAATTGTAGTTAACCGAAGAATGAGCCTTTTGGACTCCGATTGCAGATGCATATTTTGGTCTGATGAAGGCCCGTCCAGTTGGTGGATTGGCAACATCACTTGCAACAGAAGCTGAGGTTCGCCAATGATTTAC	A	C.prem_hap2_04	22468351	22468351	DEL	-		C.murc_hap2_05	14363496	14370999	-	-	C.prem_hap2_05
C.murc_hap2_01	15714803	15716244	-	-	C.prem_hap2_01	10424622	10426076	INVDP	copygain																								C.murc_hap2_04	22864474	22864477	-	-	C.prem_hap2_04	22515513	22515812	HDR	-		C.murc_hap2_05	14364547	14364692	-	-	C.prem_hap2_05
C.murc_hap2_01	15714803	15716251	-	-	C.prem_hap2_01	10432819	10434271	INVDP	copygain																								C.murc_hap2_04	22866177	22866468	-	-	C.prem_hap2_04	29090515	29090805	DUP	copyloss		C.murc_hap2_05	14368135	14369880	-	-	C.prem_hap2_05
C.murc_hap2_01	15714812	15716244	-	-	C.prem_hap2_01	10445805	10447246	INVDP	copygain																								C.murc_hap2_04	22866814	22867098	-	-	C.prem_hap2_04	11863098	11863371	DUP	copyloss		C.murc_hap2_05	14368135	14370999	-	-	C.prem_hap2_05
C.murc_hap2_01	15714814	15716045	-	-	C.prem_hap2_01	10438805	10440044	INVDP	copygain																								C.murc_hap2_04	22867793	22868660	-	-	C.prem_hap2_04	22517439	22517494	HDR	-		C.murc_hap2_05	14368135	14371000	-	-	C.prem_hap2_05
C.murc_hap2_01	15714814	15716242	-	-	C.prem_hap2_01	10456132	10457573	INVDP	copygain																								C.murc_hap2_04	22871246	22871682	-	-	C.prem_hap2_04	340269	340705	DUP	copyloss		C.murc_hap2_05	14400079	14400079	c	ctatcaagatttacttcacacttcgaaaataaacaatcaatcctcggcaacagcgccaaaaacttgttggttaattttaaactcaattgctattaatgtcaatgtgcaagtgtacacaacaagtaataaagtgatgagtatctaagatcgtctc	C.prem_hap2_05
C.murc_hap2_01	15714814	15716244	-	-	C.prem_hap2_01	10434868	10436309	INVDP	copygain																								C.murc_hap2_04	22873969	22874207	ttttttttttttattacatgagactattgctcaaacaacaactcatattacatgagactataactgatatttacaaatcagactattactgggaccaacttacattaatattaatagagctctgcctaaattttaaccctcacaaatattcgagggatgtctactcctcactcttgggtaaagaaaaagattaccttcactcaattTTTTGGCcgagtggcttattggccttggaaact	t	C.prem_hap2_04	22522245	22522245	DEL	-		C.murc_hap2_05	14410262	14422945	-	-	C.prem_hap2_05
C.murc_hap2_01	15714814	15716244	-	-	C.prem_hap2_01	10436917	10438358	INVDP	copygain																								C.murc_hap2_04	22886613	22913008	-	-	C.prem_hap2_04	22522930	22551623	TRANS	-		C.murc_hap2_05	14422946	14430086	-	-	C.prem_hap2_05
C.murc_hap2_01	15714814	15716244	-	-	C.prem_hap2_01	10441612	10443047	INVDP	copygain																								C.murc_hap2_04	22887135	22889110	-	-	C.prem_hap2_04	22523450	22526733	HDR	-		C.murc_hap2_05	14430084	14431828	-	-	C.prem_hap2_05
C.murc_hap2_01	15714814	15716251	-	-	C.prem_hap2_01	10437754	10439201	INVDP	copygain																								C.murc_hap2_04	22899040	22900061	-	-	C.prem_hap2_04	22536904	22536957	HDR	-		C.murc_hap2_05	14431185	14432412	-	-	C.prem_hap2_05
C.murc_hap2_01	15714814	15716251	-	-	C.prem_hap2_01	10442086	10443518	INVDP	copygain																								C.murc_hap2_04	22910106	22911049	-	-	C.prem_hap2_04	22546995	22549668	CPG	-		C.murc_hap2_05	14490480	14491954	-	-	C.prem_hap2_05
C.murc_hap2_01	15714826	15715913	-	-	C.prem_hap2_01	10431834	10432929	INVDP	copygain																								C.murc_hap2_04	22903853	22903868	-	-	C.prem_hap2_04	22567552	22568745	HDR	-		C.murc_hap2_05	14492537	14495753	-	-	C.prem_hap2_05
C.murc_hap2_01	15714826	15716163	-	-	C.prem_hap2_01	10433983	10435335	INVDP	copygain																								C.murc_hap2_04	22910106	22911049	-	-	C.prem_hap2_04	22575000	22577676	CPG	-		C.murc_hap2_05	14492538	14492820	-	-	C.prem_hap2_05
C.murc_hap2_01	15714826	15716242	-	-	C.prem_hap2_01	10448515	10449939	INVDP	copygain																								C.murc_hap2_04	22918567	22924178	-	-	C.prem_hap2_04	20031530	20037213	INVDP	copyloss		C.murc_hap2_05	14492538	14493924	-	-	C.prem_hap2_05
C.murc_hap2_01	15714826	15716242	-	-	C.prem_hap2_01	10450496	10451920	INVDP	copygain																								C.murc_hap2_04	22924179	22925256	-	-	C.prem_hap2_04	17478562	17479639	INVDP	copyloss		C.murc_hap2_05	14492538	14505081	-	-	C.prem_hap2_05
C.murc_hap2_01	15714826	15716244	-	-	C.prem_hap2_01	10420142	10421577	INVDP	copygain																								C.murc_hap2_04	22924387	22925256	-	-	C.prem_hap2_04	17470256	17471125	INVDP	copygain		C.murc_hap2_05	14492538	14505081	-	-	C.prem_hap2_05
C.murc_hap2_01	15714826	15716244	-	-	C.prem_hap2_01	10444723	10446150	INVDP	copygain																								C.murc_hap2_04	23086399	23093153	-	-	C.prem_hap2_04	24452808	24460622	INVDP	copyloss		C.murc_hap2_05	14536131	14538026	-	-	C.prem_hap2_05
C.murc_hap2_01	15714826	15716251	-	-	C.prem_hap2_01	10453852	10455279	INVDP	copygain																								C.murc_hap2_04	23090931	23092017	-	-	C.prem_hap2_04	24142785	24143875	INVDP	copygain		C.murc_hap2_05	14731758	14741649	-	-	C.prem_hap2_05
C.murc_hap2_01	15714835	15716245	-	-	C.prem_hap2_01	10440651	10442065	INVDP	copygain																								C.murc_hap2_04	23094568	23094917	-	-	C.prem_hap2_04	22508268	22508621	INVDP	copygain		C.murc_hap2_05	14737907	14743855	-	-	C.prem_hap2_05
C.murc_hap2_01	15714935	15721385	-	-	C.prem_hap2_01	19599915	19606074	INVTR	-																								C.murc_hap2_04	23133311	23136535	-	-	C.prem_hap2_04	12411509	12414727	INVDP	copyloss		C.murc_hap2_05	14748281	14760767	-	-	C.prem_hap2_05
C.murc_hap2_01	15720499	15720653	ctcatgttgggtagctttgttattggtgtagggaggtgcagcagccctcgatcctttatggcctcgtacacctcatccagggacatcttcaaggaagtgtaccgcccatagtccgggttctggtcgatcaggtgcactgctctttctctgtttgc	c	C.prem_hap2_01	19600635	19600635	DEL	-																								C.murc_hap2_04	23144246	23149604	-	-	C.prem_hap2_04	6986617	6992006	DUP	copyloss		C.murc_hap2_05	14748282	14760767	-	-	C.prem_hap2_05
C.murc_hap2_01	15715569	15716244	-	-	C.prem_hap2_01	10421835	10422521	INVDP	copygain																								C.murc_hap2_04	23149601	23161942	-	-	C.prem_hap2_04	3784337	3796713	DUP	copyloss		C.murc_hap2_05	14748283	14760767	-	-	C.prem_hap2_05
C.murc_hap2_01	15721685	15722929	-	-	C.prem_hap2_01	2426199	2427443	INVDP	copygain																								C.murc_hap2_04	23161939	23165746	-	-	C.prem_hap2_04	6225068	6228895	TRANS	-		C.murc_hap2_05	14748283	14760767	-	-	C.prem_hap2_05
C.murc_hap2_01	15765281	15766119	-	-	C.prem_hap2_01	14873971	14874617	HDR	-																								C.murc_hap2_04	23163955	23168886	-	-	C.prem_hap2_04	26058751	26063584	INVDP	copyloss		C.murc_hap2_05	14748876	14749639	-	-	C.prem_hap2_05
C.murc_hap2_01	15767386	15768281	-	-	C.prem_hap2_01	14875908	14878227	HDR	-																								C.murc_hap2_04	23174984	23179694	TTTGTTGAGAAGGAAAGGTCAATGATATCTGACCATTCATTGACAAATATATTGTATTAGTTGTATATTAGTTCAGTTGTCTTTTATATTTAGACTACCTAGAATAGATTAGCATGATTGTAGGAAATCTCTTGTATAAAGGTACGTCTTCTGATTCAATAAAATCATTCAAAAGGCTAATATTATTTTCCTTCTTTACATGGTATCAGAGCAGGGAACGATACCCTAACTCTCTGCCCtctttctttttgcctttcttttttcgttgtttctCATTATCATGACGGAACAGTAACCTTAGAATGGAGGCAAGCTTGATGCTGCCAATccatattttcttcaccattctgataatccaggaatggtgcttgtttccaagcccctcaatagggataatta…	T	C.prem_hap2_04	22805832	22805832	DEL	-		C.murc_hap2_05	14800143	14800525	-	-	C.prem_hap2_05
C.murc_hap2_01	15770817	15770817	G	GGGATGCATAATAAATATGAAAGAAACTAAAAACGAAATGATGATCGCGTGAAATGTTTTTGGATTATTAGGAGATTAATCATTAATGAATAAATAATGGATCCATCGTGGTCTGTTTTAAAATTTATATAGCATAGCTATAACATTAGGGGATCTTAACTTAATTTAACATTCAACATCACACTTAAAAGATTAATTATTAATTGATATGTTAACTCGTAATGAATTGTAAATTCACCACCTTTATGTTTATTATCAAAGCGCGATGTTGTTGTATCATTGAGTCAGTGTTGACGGTAGAAGTAAAGAAACAACCCACTAATATCTGAAAATATAGAGGCAATGCTCTATATTGGGGCCACTAAAGGAAAATAATAAAATCAAGGCCGCAGCTAAAAT…	C.prem_hap2_01	14880733	14881331	INS	-																								C.murc_hap2_04	23194426	23204717	-	-	C.prem_hap2_04	22820743	22820749	CPL	-		C.murc_hap2_05	14816493	14817031	-	-	C.prem_hap2_05
C.murc_hap2_01	15772201	15775117	-	-	C.prem_hap2_01	20557073	20559983	INVTR	-																								C.murc_hap2_04	23208147	23208153	-	-	C.prem_hap2_04	22824171	22825616	CPG	-		C.murc_hap2_05	14841756	14842221	-	-	C.prem_hap2_05
C.murc_hap2_01	15778876	15779640	-	-	C.prem_hap2_01	20082633	20083416	INVDP	copyloss																								C.murc_hap2_04	23213837	23213839	-	-	C.prem_hap2_04	22831308	22831535	HDR	-		C.murc_hap2_05	14888722	14888730	-	-	C.prem_hap2_05
C.murc_hap2_01	15780544	15780765	-	-	C.prem_hap2_01	17983005	17983226	INVDP	copyloss																								C.murc_hap2_04	23271162	23271400	AGTAATCGCGAAGCTGGCTACTTAATTAATTAGTTATAAATAGCCTATGATTCTgtttagaattgagatactataacttttaaactatagctattatggaaaaaaaaattgtaattattaaataaaaattaataatatgtaataaatataaaattttaataataattttgatataagtattaaagatataatagattttttgtgatacaagtaaaaaatcatattaacataacttccaa	A	C.prem_hap2_04	22889327	22889327	DEL	-		C.murc_hap2_05	14904965	14905394	gtatttcgatccaatcaatttactggccaactgccttatcaggtaagtggtttatcgtatttagccactttagacctttctgacaactctctccaaggcagggtgccgtcttggttgttcactcttccttccttgaattatatagatctttcccagaataagttcaccggtccaattgatcaattccagtcgcttaattcactagaagaagtccatttggaagaaaatcagatgcatggtacaattcctagttccctcttccaacttgtgaacctcactgatctcgatctttcatcaaatgacttgagtggcactgttaggtacaacctgttaccagagttgaaaaatctgagatatcttgatctttcaaacaacagccaactctcatttatttcctct…	g	C.prem_hap2_05
C.murc_hap2_01	15790236	15791238	-	-	C.prem_hap2_01	2151407	2152384	INVTR	-																								C.murc_hap2_04	23256315	23256930	-	-	C.prem_hap2_04	18716169	18716783	DUP	copygain		C.murc_hap2_05	14922338	14934394	-	-	C.prem_hap2_05
C.murc_hap2_01	15799591	15800419	agggttaactatggatatttaataaaagggatggctagaaaggctcaaacggatcaaagatggcctttccatcgtcttttagggctctaaataatcatccatatctactagttagatgggcctcccaatgtagcaacacacttttttttttaagggttaactcaaaagaaatctagaaatcgtgtatacaataataaactgttaagctgtataaagaatgggcaaaagggttactctccaagaaaaataataggctcaaaaactcacttggtacttattatgacatgttcattccttcaagcaactcatatttgtctccgacatcaacatgtagagtagcaaacataatgtaacatcacttaagaccaaagataatacaaatactaaaatttaaaatta…	a	C.prem_hap2_01	14908179	14908179	DEL	-																								C.murc_hap2_04	23278960	23279867	-	-	C.prem_hap2_04	25928464	25929317	INVDP	copyloss		C.murc_hap2_05	14934394	14938870	-	-	C.prem_hap2_05
C.murc_hap2_01	15847260	15847712	-	-	C.prem_hap2_01	21166637	21167090	INVDP	copygain																								C.murc_hap2_04	23281437	23281777	-	-	C.prem_hap2_04	26603991	26604331	INVDP	copyloss		C.murc_hap2_05	14934394	14946130	-	-	C.prem_hap2_05
C.murc_hap2_01	15891390	15892570	-	-	C.prem_hap2_01	14999938	14999945	CPL	-																								C.murc_hap2_04	23318888	23320031	-	-	C.prem_hap2_04	22939081	22940227	DUP	copygain		C.murc_hap2_05	14946130	14946820	-	-	C.prem_hap2_05
C.murc_hap2_01	15895110	15896618	-	-	C.prem_hap2_01	15002486	15002495	CPL	-																								C.murc_hap2_04	23361087	23361424	-	-	C.prem_hap2_04	7911746	7912083	INVDP	copyloss		C.murc_hap2_05	14959245	14959714	-	-	C.prem_hap2_05
C.murc_hap2_01	15914571	15923411	-	-	C.prem_hap2_01	19299032	19307895	DUP	copyloss																								C.murc_hap2_04	23361423	23361799	-	-	C.prem_hap2_04	7908770	7909156	INVDP	copyloss		C.murc_hap2_05	14960404	14961343	-	-	C.prem_hap2_05
C.murc_hap2_01	15916779	15923403	-	-	C.prem_hap2_01	5539594	5546224	INVDP	copygain																								C.murc_hap2_04	23371646	23375857	-	-	C.prem_hap2_04	18599839	18603985	INVDP	copygain		C.murc_hap2_05	14963566	14964222	-	-	C.prem_hap2_05
C.murc_hap2_01	15916795	15923403	-	-	C.prem_hap2_01	1221599	1228224	DUP	copyloss																								C.murc_hap2_04	23403342	23408270	-	-	C.prem_hap2_04	13725258	13730192	INVTR	-		C.murc_hap2_05	14967269	14972342	-	-	C.prem_hap2_05
C.murc_hap2_01	15927576	15929012	-	-	C.prem_hap2_01	6225696	6227146	DUP	copyloss																								C.murc_hap2_04	23408755	23412479	-	-	C.prem_hap2_04	10217648	10221335	INVDP	copyloss		C.murc_hap2_05	14975731	14981794	-	-	C.prem_hap2_05
C.murc_hap2_01	15948001	15948007	-	-	C.prem_hap2_01	15043686	15045363	CPG	-																								C.murc_hap2_04	23424892	23425239	-	-	C.prem_hap2_04	23046499	23047333	HDR	-		C.murc_hap2_05	14985703	14986511	-	-	C.prem_hap2_05
C.murc_hap2_01	15964799	15965127	gtgatacgcccgggaaagtgattgccataaggtatcttcattattcccggttctttcctcggtctgggtgaattatgcaatgctattttttatttgcccatttatctggtacaagttaaaaatattacatgttaataattatcaacaaaagcaaaaaaaaAAAAAAAAaggtgatgttgtcgcaccaagaggagctgcctcatggtgcgacaTGGTGCCTCCCAACTTTTAAAAAATCCTAACTTGTAATATATTTTAGCAACCCCAAATTAAAATCCCAGTTCCGTTGTTAAATACAAAGGAAACGTTTTGGCAAGGAGGATTTGATA	g	C.prem_hap2_01	15062195	15062195	DEL	-																								C.murc_hap2_04	23437424	23449960	-	-	C.prem_hap2_04	16035130	16047675	INVDP	copyloss		C.murc_hap2_05	15047680	15053316	-	-	C.prem_hap2_05
C.murc_hap2_01	15965491	15965924	CCAATAATcagtgacagatctagaaaaataatttatcgggggctaaattaaataacaacaaaatgtaaaaactgaaatttgaatatataaaaatttttataacacatttacatttgttctctatgcgatttcatattttaaaaacgttgtgcaatagacttattatcaacattattaaatatatatttttctacataaacaataaaattattattcattcattcatctctcatccgattctgaagttaattcttcacaaatttcattgctgaaaatgttctctctattgtggttatagaaactgaaagaaCGAgactttttgatagtttgatagagattatttaaaaatttattaatttttcttttaaacaaaaaaattttttttttcagcgggggctc…	C	C.prem_hap2_01	15062558	15062558	DEL	-																								C.murc_hap2_04	23437424	23449961	-	-	C.prem_hap2_04	10184226	10196812	DUP	copyloss		C.murc_hap2_05	15047680	15053316	-	-	C.prem_hap2_05
C.murc_hap2_01	15995594	15996187	-	-	C.prem_hap2_01	15100647	15100657	HDR	-																								C.murc_hap2_04	23462374	23463235	-	-	C.prem_hap2_04	21927697	21928508	INVDP	copyloss		C.murc_hap2_05	15087779	15088846	-	-	C.prem_hap2_05
C.murc_hap2_01	15983323	15983987	-	-	C.prem_hap2_01	16594567	16595231	INVDP	copygain																								C.murc_hap2_04	23478645	23478645	G	Gtgttagcctatatggctataaatattgattttgatgataacaaaccacatgtattttaaaagctttgataatgtttttaaagtttcggatttggacttatttgaaattatttaaatggttttggggtcattatataatttcacaaagtttgggcaaagtcataatttcagaaagcggcttaccggatactgataaacggcaagccggatacggggcagtaagcaccagaacgaaagcggcttaccggatatggttaaacggcaagccggttacgaccaaaaatgtgcataacggctagtaacggctagtttttgagttcaaactatataaactctaaaccaattcatttttggtaactcaagcaagtataaacaagtgcacacaacttatattgagct…	C.prem_hap2_04	23088445	23089304	INS	-		C.murc_hap2_05	15137807	15138550	-	-	C.prem_hap2_05
C.murc_hap2_01	16017649	16019041	-	-	C.prem_hap2_01	15126693	15126698	CPL	-																								C.murc_hap2_04	23533354	23533621	TTGTTaggactctaatagtttattttattttaattgcttgttttaatttctttcctattagtattaggttttcttatttcaatttaagtccttattaaattgcaattaggattatcttgaactactataaataagtggtttctattatgttttgggaggcaagtaataaaactaattctaattcctattaattcttctcccttctctttaaattcttcatctattctctcttaattctctaatcaaaaccctagaatcctatcatcGC	T	C.prem_hap2_04	23143968	23143968	DEL	-		C.murc_hap2_05	15188541	15188553	-	-	C.prem_hap2_05
C.murc_hap2_01	16029935	16030641	-	-	C.prem_hap2_01	566775	567482	DUP	copyloss																								C.murc_hap2_04	23557157	23561993	-	-	C.prem_hap2_04	23167457	23167469	CPL	-		C.murc_hap2_05	15199116	15199790	-	-	C.prem_hap2_05
C.murc_hap2_01	16033089	16033628	-	-	C.prem_hap2_01	18924391	18924929	INVDP	copyloss																								C.murc_hap2_04	23599511	23599878	ACACACAATGACGCTAGAAAAATGAAGATGCTAAGGAGAAGGAAGGGATCTCTAGCAGCATTATAAATTTTAACACAGATACCAATGCTATCAAAAAATAGCAAGAGAAATTAGAACACAATGCATATGAAGCAGAATTCACATCCAATCATCTATTTAGAAAAGAACATCTAGACTGCAAATTGAATAAAGAAATTAAAATAGGCTGACATCTTTGAACAATATCAAATGGAAGAATAAATTAGCTGATTTTTgaaaaaaaaaggaaaagaaaaagaaaagGCCTACATGTTAATACCATTTTTAACAGAAGTACGAATTTATTTGAAAGTTGGGAAGTTGAACAACTCCTAAAAATTGAGCAACAA	A	C.prem_hap2_04	23204994	23204994	DEL	-		C.murc_hap2_05	15199789	15200493	-	-	C.prem_hap2_05
C.murc_hap2_01	16033715	16033859	-	-	C.prem_hap2_01	18953158	18953303	INVTR	-																								C.murc_hap2_04	23543211	23548633	-	-	C.prem_hap2_04	18086957	18092376	DUP	copygain		C.murc_hap2_05	15211024	15212500	-	-	C.prem_hap2_05
C.murc_hap2_01	16034081	16034635	-	-	C.prem_hap2_01	19017895	19018447	INVTR	-																								C.murc_hap2_04	23605685	23606470	-	-	C.prem_hap2_04	20476630	20477410	DUP	copyloss		C.murc_hap2_05	15213620	15214265	-	-	C.prem_hap2_05
C.murc_hap2_01	16036630	16037085	-	-	C.prem_hap2_01	11602691	11603145	INVDP	copyloss																								C.murc_hap2_04	23608391	23609773	-	-	C.prem_hap2_04	5273679	5275062	DUP	copyloss		C.murc_hap2_05	15216651	15218470	-	-	C.prem_hap2_05
C.murc_hap2_01	16037260	16037981	-	-	C.prem_hap2_01	14067836	14068561	INVTR	-																								C.murc_hap2_04	23615434	23616795	-	-	C.prem_hap2_04	21888510	21889897	INVDP	copyloss		C.murc_hap2_05	15219243	15220444	-	-	C.prem_hap2_05
C.murc_hap2_01	16037982	16038426	-	-	C.prem_hap2_01	19017472	19017903	INVTR	-																								C.murc_hap2_04	23617677	23618580	-	-	C.prem_hap2_04	23220432	23220922	HDR	-		C.murc_hap2_05	15255576	15256239	-	-	C.prem_hap2_05
C.murc_hap2_01	16038600	16038880	-	-	C.prem_hap2_01	23027729	23028009	INVDP	copyloss																								C.murc_hap2_04	23660331	23663685	-	-	C.prem_hap2_04	23265245	23265274	HDR	-		C.murc_hap2_05	15264853	15265503	-	-	C.prem_hap2_05
C.murc_hap2_01	16038881	16039863	-	-	C.prem_hap2_01	19040852	19041861	INVDP	copyloss																								C.murc_hap2_04	23666297	23666648	-	-	C.prem_hap2_04	23267916	23267926	HDR	-		C.murc_hap2_05	15264854	15265502	-	-	C.prem_hap2_05
C.murc_hap2_01	16042945	16043567	-	-	C.prem_hap2_01	21146835	21147479	INVTR	-																								C.murc_hap2_04	23673198	23674740	-	-	C.prem_hap2_04	16870744	16872273	INVTR	-		C.murc_hap2_05	15266547	15267204	-	-	C.prem_hap2_05
C.murc_hap2_01	16047133	16048787	-	-	C.prem_hap2_01	18975211	18977298	INVTR	-																								C.murc_hap2_04	23675025	23675367	Agccacttcggccttggcctaagtggtgggctgctgccctcacaatgcttgtgagggtagcggttctagcccccacaaaagcattgtgggggctaaatgttctttatatccttctcccttgcgaaatgcaagtggagcataaacatcctctcctgtgaggggttatttgtattgggcatgtacttcatagaattcattgtaataatgtaagtcccaatcatgtatatctgattgtaaatatcagtgtaatatctctgctacaataagcagttgttgtaaatatctgtgtaatgcagtaatctgatgattaatcagtctcaaaaaaaaaaagaagaaaataagt	A	C.prem_hap2_04	23274789	23274789	DEL	-		C.murc_hap2_05	15292263	15296748	-	-	C.prem_hap2_05
C.murc_hap2_01	16047821	16047939	-	-	C.prem_hap2_01	18976062	18976606	HDR	-																								C.murc_hap2_04	23724038	23724038	A	AAACTTGTAAAGAGTAtaccaataagcctttggtccagtggaagaatctttgcatttacaatgttgagtgcaaggattcaaaccttcataaaaatatttacggggattatttacaatcttccctcaattatcaaataattgagtagagccagtctatccctcacaaaatgtgaatggagtggacagccctcgaatatttgagagggtttgaagaatttaagcagcgcttcagaggagtacatgccacgaagaaaatcccaattgtaaaatctgtttgtaaatattaattgtattacccacaatcctgtataacagtattaaAAAAA	C.prem_hap2_04	23323502	23323827	INS	-		C.murc_hap2_05	15375374	15376390	-	-	C.prem_hap2_05
C.murc_hap2_01	16048190	16062410	-	-	C.prem_hap2_01	18890181	18905051	INVDP	copyloss																								C.murc_hap2_04	23782060	23782388	-	-	C.prem_hap2_04	23382068	23382074	HDR	-		C.murc_hap2_05	15390155	15402163	-	-	C.prem_hap2_05
C.murc_hap2_01	16050174	16060060	-	-	C.prem_hap2_01	18934773	18943872	INVDP	copyloss																								C.murc_hap2_04	23786335	23787959	-	-	C.prem_hap2_04	7298307	7299941	DUP	copyloss		C.murc_hap2_05	15390702	15390710	-	-	C.prem_hap2_05
C.murc_hap2_01	16075127	16090833	-	-	C.prem_hap2_01	19022095	19033150	INVTR	-																								C.murc_hap2_04	23787950	23789302	-	-	C.prem_hap2_04	15948945	15950310	DUP	copyloss		C.murc_hap2_05	15391326	15392469	-	-	C.prem_hap2_05
C.murc_hap2_01	16083805	16084269	-	-	C.prem_hap2_01	19024381	19024152	CPL	-																								C.murc_hap2_04	23792487	23801567	-	-	C.prem_hap2_04	20091140	20098723	DUP	copyloss		C.murc_hap2_05	15401494	15402149	-	-	C.prem_hap2_05
C.murc_hap2_01	16084781	16089289	-	-	C.prem_hap2_01	19023657	19023640	CPL	-																								C.murc_hap2_04	23808665	23808895	-	-	C.prem_hap2_04	7292957	7293188	TRANS	-		C.murc_hap2_05	15402759	15403628	-	-	C.prem_hap2_05
C.murc_hap2_01	16092992	16093461	-	-	C.prem_hap2_01	16395284	16395748	DUP	copyloss																								C.murc_hap2_04	23811203	23811203	G	GaaccaactttggttggtgtgagtggttcggcactctcactccttaagagagatcaggggttcaagccccgctctcgtatggagtcaccactttggccagtattttaccccttacgggccgacccggtgtgagcggagattaatttgggttgtgatacgggtttaaaggtgcctcccacagttggagcccactcaggaccacctcgtggtttagacaaaaaataataatataaatA	C.prem_hap2_04	23387979	23388214	INS	-		C.murc_hap2_05	15403629	15404085	-	-	C.prem_hap2_05
C.murc_hap2_01	16093587	16094500	-	-	C.prem_hap2_01	11657477	11658391	INVDP	copyloss																								C.murc_hap2_04	23823681	23823756	-	-	C.prem_hap2_04	23400748	23401101	HDR	-		C.murc_hap2_05	15404083	15405731	-	-	C.prem_hap2_05
C.murc_hap2_01	16094350	16094758	-	-	C.prem_hap2_01	18975699	18976106	INVDP	copyloss																								C.murc_hap2_04	23833042	23833048	-	-	C.prem_hap2_04	23410185	23411083	CPG	-		C.murc_hap2_05	15461828	15462166	-	-	C.prem_hap2_05
C.murc_hap2_01	16098812	16099257	-	-	C.prem_hap2_01	18903547	18903992	INVDP	copyloss																								C.murc_hap2_04	23834473	23846122	-	-	C.prem_hap2_04	23412511	23412513	HDR	-		C.murc_hap2_05	15481321	15486404	-	-	C.prem_hap2_05
C.murc_hap2_01	16099376	16099616	-	-	C.prem_hap2_01	18944619	18944859	INVDP	copyloss																								C.murc_hap2_04	23909882	23910965	-	-	C.prem_hap2_04	22373298	22374399	DUP	copygain		C.murc_hap2_05	15490185	15494776	tttttttttttgaaagagaaagtaaagctttcattaagaatcaatagtgagtaacaacaaaatctcatctgggtaatttcccagccaaacagcagaacttacatactctaaagctttctttgctagcccatgagcaatacgattgaaagatcttggaacatgctggatttgcaccctacctagcctctttaagctatcttgaattgtggctatcttccagaagatttccattatgcttccttttctgttacaagcaagatcaaccaccccttttgaatctgactctataatcattggcagaaaatttgtactttgagctacctggatgccaaaattgattgcctctgcttccatgcattccacatcccctttgtaaatggtattctgaacagctgctgc…	t	C.prem_hap2_05
C.murc_hap2_01	16099615	16100285	-	-	C.prem_hap2_01	544607	545313	INVDP	copyloss																								C.murc_hap2_04	23918867	23920685	-	-	C.prem_hap2_04	22380129	22381946	DUP	copygain		C.murc_hap2_05	15500901	15501199	-	-	C.prem_hap2_05
C.murc_hap2_01	16173766	16173787	-	-	C.prem_hap2_01	15220963	15222581	HDR	-																								C.murc_hap2_04	23927238	23928225	-	-	C.prem_hap2_04	6898731	6899718	INVTR	-		C.murc_hap2_05	15509206	15509950	-	-	C.prem_hap2_05
C.murc_hap2_01	16120454	16121148	-	-	C.prem_hap2_01	12371293	12371984	DUP	copygain																								C.murc_hap2_04	23927939	23928227	-	-	C.prem_hap2_04	17995963	17996250	DUP	copygain		C.murc_hap2_05	15522831	15527719	-	-	C.prem_hap2_05
C.murc_hap2_01	16120458	16121153	-	-	C.prem_hap2_01	11434174	11434867	INVDP	copygain																								C.murc_hap2_04	23955277	23955602	-	-	C.prem_hap2_04	14798403	14798728	DUP	copyloss		C.murc_hap2_05	15530042	15535667	-	-	C.prem_hap2_05
C.murc_hap2_01	16201647	16210047	-	-	C.prem_hap2_01	4308706	4317058	DUP	copyloss																								C.murc_hap2_04	24030508	24032031	-	-	C.prem_hap2_04	15860423	15861934	INVDP	copyloss		C.murc_hap2_05	15587571	15587833	-	-	C.prem_hap2_05
C.murc_hap2_01	16210045	16218384	-	-	C.prem_hap2_01	4308705	4316997	INVDP	copyloss																								C.murc_hap2_04	24030512	24032031	-	-	C.prem_hap2_04	13931014	13932533	DUP	copyloss		C.murc_hap2_05	15626905	15627684	-	-	C.prem_hap2_05
C.murc_hap2_01	16256663	16266204	-	-	C.prem_hap2_01	15319853	15327633	DUP	copygain																								C.murc_hap2_04	24073935	24073942	-	-	C.prem_hap2_04	23638412	23639869	CPG	-		C.murc_hap2_05	15610638	15616390	-	-	C.prem_hap2_05
C.murc_hap2_01	16258565	16262712	-	-	C.prem_hap2_01	15310576	15314657	DUP	copygain																								C.murc_hap2_04	24098808	24100362	-	-	C.prem_hap2_04	23664735	23664743	CPL	-		C.murc_hap2_05	15712302	15712898	-	-	C.prem_hap2_05
C.murc_hap2_01	16258565	16262712	-	-	C.prem_hap2_01	15330072	15334153	DUP	copygain																								C.murc_hap2_04	24159617	24160627	-	-	C.prem_hap2_04	8118428	8119431	INVTR	-		C.murc_hap2_05	15713845	15715682	-	-	C.prem_hap2_05
C.murc_hap2_01	16258937	16266204	-	-	C.prem_hap2_01	15301959	15308137	DUP	copygain																								C.murc_hap2_04	24166868	24166868	T	Ttgttgatgcgagattctggttatcctcttgactatgaccaggatctttgctcgatcaactcgaccacgatcagaatctctcctcgtatgactccttccccaaaaatccctgcatacacagaaacaagtcagagtacgccggttgttttcccggcgtaaaccctcaaacgctcaagtcagatatgaaggttttgtcttcctgggaaccttagccactaatcttaaggcttgtttttagtatcgattattcaatgctctctttttcttagtttcaatctcaaaaaatctaacacttttaccttcgttggccacccttttataggcttctcctgagtttagaccttccctcaatccacgcccattactttcccatctctcggaagtggatgctccgtttcc…	C.prem_hap2_04	23730506	23731185	INS	-		C.murc_hap2_05	15728110	15729167	-	-	C.prem_hap2_05
C.murc_hap2_01	16269906	16271661	-	-	C.prem_hap2_01	15353407	15353416	CPL	-																								C.murc_hap2_04	24186172	24191072	TGTCAAAGAAAGGTTTCAATGCAGAAAAATAATTCTGTCGTATATTCTTCTCCAAATCAGAGGCAATATATGAAGCTAATTACATCCTAAAAAAGGAAGAAATAACTTGTTTCTATATTTAAATACAAGAGTGATCAGCTAAAAGATTCCCGGACGTAATTACAAAATCAATTCTATAATTGACAGCATATGCCAACAGCTCATGCTAGCTCACGAcgacactccccctcaagttggagcatatatatctatcatgcccaacttgtcaattatatcatgaaacacccttcctgatactgcttttgtgagtatgtcagccaattgatctccagattgaacaaatgggaagtgtatagttttctcgtcaagcttctccttgatgaaatgacgatctacttc…	T	C.prem_hap2_04	23755210	23755210	DEL	-		C.murc_hap2_05	15729144	15729489	-	-	C.prem_hap2_05
C.murc_hap2_01	16271651	16272948	-	-	C.prem_hap2_01	15318400	15319699	DUP	copygain																								C.murc_hap2_04	24209365	24213361	-	-	C.prem_hap2_04	25195464	25199478	INVDP	copygain		C.murc_hap2_05	15729315	15729590	-	-	C.prem_hap2_05
C.murc_hap2_01	16271651	16272948	-	-	C.prem_hap2_01	15337893	15339192	DUP	copygain																								C.murc_hap2_04	24209365	24221359	-	-	C.prem_hap2_04	15536990	15549125	INVDP	copyloss		C.murc_hap2_05	15729586	15730816	-	-	C.prem_hap2_05
C.murc_hap2_01	16274485	16275110	-	-	C.prem_hap2_01	11839960	11840584	DUP	copyloss																								C.murc_hap2_04	24209370	24221359	-	-	C.prem_hap2_04	14424678	14436558	DUP	copygain		C.murc_hap2_05	15731735	15732680	-	-	C.prem_hap2_05
C.murc_hap2_01	16299962	16300576	-	-	C.prem_hap2_01	7523982	7524592	DUP	copyloss																								C.murc_hap2_04	24220451	24221360	-	-	C.prem_hap2_04	25191106	25192015	INVDP	copygain		C.murc_hap2_05	15732661	15734132	-	-	C.prem_hap2_05
C.murc_hap2_01	16308639	16309479	-	-	C.prem_hap2_01	2084555	2085400	INVTR	-																								C.murc_hap2_04	24222223	24227492	-	-	C.prem_hap2_04	23779718	23779723	CPL	-		C.murc_hap2_05	15734024	15735082	-	-	C.prem_hap2_05
C.murc_hap2_01	16308814	16309489	-	-	C.prem_hap2_01	14375223	14375925	DUP	copygain																								C.murc_hap2_04	24242014	24242014	A	AgccatgcatgacacatgcatgtgcagtttcacgtgtggaaattgtaaagatgagtactggagccgtgattttgggatgaccttaattatcaagttgcttttgggataaccttatcaagttgttttttattatcttgtacgaaatattagttaagtcgttattttaatatttattttattgatttcagccgtgattgtaggttgaaaatcaaggtcttgtgattataaataagctccagaatatgaataaaggcattgagattttaaactgcaattatttggttatttctcaccacaagcagaaacaatatcactagcactacttgtaatcgttagctgcatctgactgggacctaacagCCACGTTCTCGGAAGATTAGTATATATGATAATCCAGAT…	C.prem_hap2_04	23794269	23794701	INS	-		C.murc_hap2_05	15735059	15735402	-	-	C.prem_hap2_05
C.murc_hap2_01	16315843	16321475	-	-	C.prem_hap2_01	16501428	16507062	TRANS	-																								C.murc_hap2_04	24277278	24277286	-	-	C.prem_hap2_04	23829878	23831430	HDR	-		C.murc_hap2_05	15736460	15736567	-	-	C.prem_hap2_05
C.murc_hap2_01	16321042	16321775	-	-	C.prem_hap2_01	15223495	15224226	INVDP	copyloss																								C.murc_hap2_04	24296869	24297120	-	-	C.prem_hap2_04	6666815	6667066	INVTR	-		C.murc_hap2_05	15753861	15753861	t	taaaataatttttcaatcaaacaagaatctctcacttactcacaccaccatatacaccccaacataatggcacagctgagcgctgacatcgacacattgttgagatgggtactactcttttccatcaagcctcctcttccagccaaattctggacctatgccttcaaaacagctgttcatttaataaatcgattgccTTCTCCAGTAACACATATAAAATGTCTTTTTCAGCTTCTATTTCATGATATTCCAAATTACAATAAACTTCGTGTGTTTGGTTCTCTTTTCTTTCCTTGGCTTAAGCCTTATACATCCAATAAATTAGAACCTAGGTCCTCTCCATGTCTATTTCTCGGATATAGCTCCCAACACAGTGCTTACATTTGTCTTGAACTTGGG…	C.prem_hap2_05
C.murc_hap2_01	16325945	16326392	-	-	C.prem_hap2_01	27589585	27590032	DUP	copyloss																								C.murc_hap2_04	24304581	24304817	-	-	C.prem_hap2_04	2877909	2878145	DUP	copyloss		C.murc_hap2_05	15906972	15907578	-	-	C.prem_hap2_05
C.murc_hap2_01	16328995	16329669	-	-	C.prem_hap2_01	26403094	26403767	INVDP	copyloss																								C.murc_hap2_04	24305584	24308676	-	-	C.prem_hap2_04	2870422	2873514	INVDP	copyloss		C.murc_hap2_05	15980107	15980107	a	acactacaagaaaaaagagatatagcaacaggaattcagcaacatgcatgctacgcgtgttgtaaaatatgatgtttaacaacattttaagatcgtgcgttgttaaaaattgcttaaagtttactttcaacaacatgctttaaggcgcgttgtgaaaaacattattacaacagttttctgattgtggcggttttggtaagacaaataacaacgtacaatataagcatgttgttaaaaaattcattttcgacaacattctaaaaggcacgttgctatcgagaatgtagcacaacattttttagtttgttgtcaattgttttcaaccatgacataatttgccataggtgaaaaatgtttatatttataatttctctatagtaataataaagccttttcaaa…	C.prem_hap2_05
C.murc_hap2_01	16332074	16334606	-	-	C.prem_hap2_01	9676133	9678664	INVDP	copyloss																								C.murc_hap2_04	24316053	24316394	-	-	C.prem_hap2_04	23864608	23867007	HDR	-		C.murc_hap2_05	15761650	15762326	-	-	C.prem_hap2_05
C.murc_hap2_01	16334635	16335014	-	-	C.prem_hap2_01	17586758	17587137	INVDP	copyloss																								C.murc_hap2_04	24317505	24317997	-	-	C.prem_hap2_04	23868118	23868121	HDR	-		C.murc_hap2_05	15893997	15901085	-	-	C.prem_hap2_05
C.murc_hap2_01	16336746	16338465	-	-	C.prem_hap2_01	20698401	20700092	DUP	copyloss																								C.murc_hap2_04	24386381	24387097	-	-	C.prem_hap2_04	27074645	27075359	INVDP	copyloss		C.murc_hap2_05	15893997	15901085	-	-	C.prem_hap2_05
C.murc_hap2_01	16338882	16347801	-	-	C.prem_hap2_01	13807249	13816164	INVDP	copyloss																								C.murc_hap2_04	24388455	24388848	-	-	C.prem_hap2_04	21780484	21780872	INVDP	copyloss		C.murc_hap2_05	15897699	15901085	-	-	C.prem_hap2_05
C.murc_hap2_01	16370994	16371280	-	-	C.prem_hap2_01	9675847	9676133	INVDP	copyloss																								C.murc_hap2_04	24392382	24392383	-	-	C.prem_hap2_04	23952997	23953346	HDR	-		C.murc_hap2_05	15899717	15901085	-	-	C.prem_hap2_05
C.murc_hap2_01	16371277	16374637	-	-	C.prem_hap2_01	17789645	17793001	DUP	copyloss																								C.murc_hap2_04	24395579	24396003	-	-	C.prem_hap2_04	23893194	23893619	INVDP	copyloss		C.murc_hap2_05	15899719	15901085	-	-	C.prem_hap2_05
C.murc_hap2_01	16384308	16385498	-	-	C.prem_hap2_01	20660028	20661218	TRANS	-																								C.murc_hap2_04	24535145	24541174	-	-	C.prem_hap2_04	24096311	24096331	CPL	-		C.murc_hap2_05	15899722	15901085	-	-	C.prem_hap2_05
C.murc_hap2_01	16388693	16389384	-	-	C.prem_hap2_01	9891850	9892542	TRANS	-																								C.murc_hap2_04	24542638	24543620	-	-	C.prem_hap2_04	26563574	26564552	INVDP	copyloss		C.murc_hap2_05	15947495	15953163	-	-	C.prem_hap2_05
C.murc_hap2_01	16403694	16408028	-	-	C.prem_hap2_01	21814764	21819028	DUP	copyloss																								C.murc_hap2_04	24554140	24555230	-	-	C.prem_hap2_04	20598441	20599496	DUP	copyloss		C.murc_hap2_05	15950966	15961385	-	-	C.prem_hap2_05
C.murc_hap2_01	16408199	16408552	-	-	C.prem_hap2_01	16857267	16857618	INVDP	copyloss																								C.murc_hap2_04	24558529	24559233	-	-	C.prem_hap2_04	1105947	1106642	DUP	copyloss		C.murc_hap2_05	15951193	15951644	-	-	C.prem_hap2_05
C.murc_hap2_01	16408807	16410274	-	-	C.prem_hap2_01	10274135	10275602	DUP	copyloss																								C.murc_hap2_04	24560193	24560193	A	AGTACCTCCTCAGCCAAATAAGTCAATAGCCTTAACCTCAGGCTTCTCGACATCCTCTTTAGGCCCAGTGAAGCACACCACTCTCCATGTTAGCTTTGATCTGATCCATCTTAGCATTCTCAGAAAAGTTTGTCAAAAAATGTTTTTTTTCATACTATTCTAACTCAAGTTTCTCAAaaaataaaataaaataaaatgaaataaaataaaaAGCACTTAAACATTTCAAAAGCCTTCTTAAACAAAATCAACTGAAATCAACAATGGCACCAGCGAATTAACTACTGGAATCAACAATGTCAGATAAAGCAACCAAAAAGAACATGGGACCAATTGAAATCAACTATTGGATAAGGCACTGCTGCTTAAACAAAATCAAAGGAAATTCTATACCGTAAA…	C.prem_hap2_04	24104362	24104887	INS	-		C.murc_hap2_05	15952963	15953556	-	-	C.prem_hap2_05
C.murc_hap2_01	16411661	16411952	-	-	C.prem_hap2_01	293837	294125	INVTR	-																								C.murc_hap2_04	24564104	24564146	-	-	C.prem_hap2_04	24109787	24110531	HDR	-		C.murc_hap2_05	15955723	15956469	-	-	C.prem_hap2_05
C.murc_hap2_01	16412693	16412876	-	-	C.prem_hap2_01	8038762	8038945	INVDP	copyloss																								C.murc_hap2_04	24586950	24588072	-	-	C.prem_hap2_04	4518749	4520158	INVDP	copyloss		C.murc_hap2_05	15956313	15956566	-	-	C.prem_hap2_05
C.murc_hap2_01	16412878	16413616	-	-	C.prem_hap2_01	20251636	20252383	DUP	copyloss																								C.murc_hap2_04	24591360	24592491	-	-	C.prem_hap2_04	24136258	24138643	HDR	-		C.murc_hap2_05	15956544	15957042	-	-	C.prem_hap2_05
C.murc_hap2_01	16420361	16420379	-	-	C.prem_hap2_01	15479998	15480245	HDR	-																								C.murc_hap2_04	24697852	24698745	-	-	C.prem_hap2_04	24105388	24106274	DUP	copyloss		C.murc_hap2_05	15957106	15960861	-	-	C.prem_hap2_05
C.murc_hap2_01	16460720	16487408	-	-	C.prem_hap2_01	15574826	15600993	TRANS	-																								C.murc_hap2_04	24716874	24718409	-	-	C.prem_hap2_04	24282804	24283808	TDM	-		C.murc_hap2_05	15957106	15961385	-	-	C.prem_hap2_05
C.murc_hap2_01	16464648	16464651	-	-	C.prem_hap2_01	15578703	15579390	HDR	-																								C.murc_hap2_04	24743927	24772781	-	-	C.prem_hap2_04	24309458	24309467	CPL	-		C.murc_hap2_05	15957706	15958015	-	-	C.prem_hap2_05
C.murc_hap2_01	16465596	16466806	-	-	C.prem_hap2_01	15580333	15582986	HDR	-																								C.murc_hap2_04	24777899	24778234	-	-	C.prem_hap2_04	14798393	14798728	TRANS	-		C.murc_hap2_05	15958413	15958851	-	-	C.prem_hap2_05
C.murc_hap2_01	16467098	16467878	Ttgttgatgcaagattctggttctcctcgttctacgaccaggatctctgctcgatcaacttcatcacgaccaggaggtctcctcgtgaggctttttctccagaggttcctgcacacacagacaagtcagagtacgccggttgttttcccgacgcaaaccctccgacgctcaagtcagatatgaaggttcggggaacgcttgccacagatcttatggctttttcgtggtttttctctttaatctcaaaaatgccaacccttttaccttcgttggctacctttttataggcttcctctgaatcccagttttccgcttttttcctgacggtatgggactctgactgctgcgttatgggcaaacgtgggatcttgcgtgttacgccacggttctggggaaagc…	T	C.prem_hap2_01	15583279	15583279	DEL	-																								C.murc_hap2_04	24827938	24827943	-	-	C.prem_hap2_04	24364119	24369375	CPG	-		C.murc_hap2_05	16003149	16004604	-	-	C.prem_hap2_05
C.murc_hap2_01	16473377	16477124	-	-	C.prem_hap2_01	15588823	15593153	HDR	-																								C.murc_hap2_04	24830403	24830597	-	-	C.prem_hap2_04	24371773	24372181	CPG	-		C.murc_hap2_05	16003153	16010178	-	-	C.prem_hap2_05
C.murc_hap2_01	16477978	16478388	-	-	C.prem_hap2_01	15594001	15594007	CPL	-																								C.murc_hap2_04	24838043	24838725	-	-	C.prem_hap2_04	20272855	20273539	DUP	copyloss		C.murc_hap2_05	16003153	16015887	-	-	C.prem_hap2_05
C.murc_hap2_01	16479087	16479804	-	-	C.prem_hap2_01	15594706	15594714	CPL	-																								C.murc_hap2_04	24845808	24874788	-	-	C.prem_hap2_04	24412703	24431797	DUP	copyloss		C.murc_hap2_05	16003153	16015892	-	-	C.prem_hap2_05
C.murc_hap2_01	16481925	16482157	-	-	C.prem_hap2_01	15596893	15597368	HDR	-																								C.murc_hap2_04	24876294	24876740	-	-	C.prem_hap2_04	26281311	26281756	INVDP	copyloss		C.murc_hap2_05	16014436	16015887	-	-	C.prem_hap2_05
C.murc_hap2_01	16484489	16486251	-	-	C.prem_hap2_01	15599707	15599793	HDR	-																								C.murc_hap2_04	24878254	24878886	-	-	C.prem_hap2_04	5467743	5468375	INVDP	copyloss		C.murc_hap2_05	16015444	16015886	-	-	C.prem_hap2_05
C.murc_hap2_01	16467879	16490891	-	-	C.prem_hap2_01	15583275	15605843	DUP	copygain																								C.murc_hap2_04	24878877	24879900	-	-	C.prem_hap2_04	5464443	5465467	INVDP	copyloss		C.murc_hap2_05	16117944	16126125	-	-	C.prem_hap2_05
C.murc_hap2_01	16479097	16479795	-	-	C.prem_hap2_01	14309123	14309821	DUP	copygain																								C.murc_hap2_04	24879565	24880224	-	-	C.prem_hap2_04	5464485	5465145	INVDP	copyloss		C.murc_hap2_05	16124581	16126129	-	-	C.prem_hap2_05
C.murc_hap2_01	16479795	16494010	-	-	C.prem_hap2_01	15594706	15609524	TRANS	-																								C.murc_hap2_04	24880089	24883809	-	-	C.prem_hap2_04	5729495	5733179	INVDP	copyloss		C.murc_hap2_05	16132942	16133804	-	-	C.prem_hap2_05
C.murc_hap2_01	16481925	16482157	-	-	C.prem_hap2_01	15596893	15597368	HDR	-																								C.murc_hap2_04	24883377	24884231	-	-	C.prem_hap2_04	5471014	5471865	INVDP	copyloss		C.murc_hap2_05	16174031	16174758	-	-	C.prem_hap2_05
C.murc_hap2_01	16484489	16486251	-	-	C.prem_hap2_01	15599707	15599793	HDR	-																								C.murc_hap2_04	24902694	24908701	-	-	C.prem_hap2_04	24387293	24393289	DUP	copygain		C.murc_hap2_05	16180048	16185567	-	-	C.prem_hap2_05
C.murc_hap2_01	16487408	16488039	ttgttagagaattgtagaatatgaaggcaaagaacaatgaaatttcttaggatttgagacgtgtttgcacactttcctttaaggttttatttgccctcaccaatcttggtttgctatagagttttaatggcaaattacccccaagatatatcaaatcctgaatacaatctttagcaaataagattgtatttccagaacaagcatgaaatcttcaaaatctgattgctcatctaattgtgtgtctttcttttatgaagaagatgtttatttgaaagaatacaaccattagaaatgatacttcttcggaaaaactctttggttttaatttgcatcgatttacaattgaaatcttttcaatcttgctaaccgtttttccaattgacaactttctggaaataa…	t	C.prem_hap2_01	15600993	15600993	DEL	-																								C.murc_hap2_04	24925865	24930513	-	-	C.prem_hap2_04	22784211	22788880	TRANS	-		C.murc_hap2_05	16180214	16185567	-	-	C.prem_hap2_05
C.murc_hap2_01	16489061	16489067	-	-	C.prem_hap2_01	15601998	15603654	CPG	-																								C.murc_hap2_04	24932200	24933001	-	-	C.prem_hap2_04	24441430	24441554	CPL	-		C.murc_hap2_05	16180348	16183392	-	-	C.prem_hap2_05
C.murc_hap2_01	16489894	16490074	-	-	C.prem_hap2_01	15604450	15605006	HDR	-																								C.murc_hap2_04	24937498	24937887	-	-	C.prem_hap2_04	24446050	24451325	CPG	-		C.murc_hap2_05	16180348	16185190	-	-	C.prem_hap2_05
C.murc_hap2_01	16490891	16492765	-	-	C.prem_hap2_01	15605843	15608275	HDR	-																								C.murc_hap2_04	24977404	24978376	-	-	C.prem_hap2_04	15596741	15597700	DUP	copygain		C.murc_hap2_05	16252525	16252532	-	-	C.prem_hap2_05
C.murc_hap2_01	16483532	16483780	-	-	C.prem_hap2_01	15918629	15918877	INVDP	copygain																								C.murc_hap2_04	25048739	25048895	-	-	C.prem_hap2_04	24563581	24563943	CPG	-		C.murc_hap2_05	16246726	16249314	-	-	C.prem_hap2_05
C.murc_hap2_01	16484494	16485755	-	-	C.prem_hap2_01	4385333	4386605	INVDP	copygain																								C.murc_hap2_04	25089229	25089853	-	-	C.prem_hap2_04	24604061	24604560	TDM	-		C.murc_hap2_05	16289647	16289839	-	-	C.prem_hap2_05
C.murc_hap2_01	16496143	16499872	-	-	C.prem_hap2_01	15544536	15548278	DUP	copyloss																								C.murc_hap2_04	25094052	25095439	-	-	C.prem_hap2_04	14416180	14418963	TRANS	-		C.murc_hap2_05	16290283	16291388	-	-	C.prem_hap2_05
C.murc_hap2_01	16499866	16501920	-	-	C.prem_hap2_01	15953010	15955096	INVDP	copyloss																								C.murc_hap2_04	25094350	25094350	t	ttgttgagtgttagaaaatgcatatttataaaggagaaaaccgtcattttacattttaagtcttactaacaacccttacttttatatatttaaccttcttgtgatttaattacatgtgttttattttaattaagtattttatgtattttaggggcattatagtcatttcacaataaaggagagatcagacggcaaaacggacatcacttttgaactcaggacggtcgaaaaccttaggaggagcataaaaggaaaaatggcactattcacatgtacggtactattcacgtgtacggtactgtatacgttactgttcacgacactgttcacataaacggatgatgacgtggcattgaccgatgatgtggcattgactgatgaggtgtcacgatcctgttg…	C.prem_hap2_04	14416478	14417867	INS	-		C.murc_hap2_05	16337585	16341111	-	-	C.prem_hap2_05
C.murc_hap2_01	16507463	16508147	-	-	C.prem_hap2_01	15604408	15606587	HDR	-																								C.murc_hap2_04	25133912	25134816	-	-	C.prem_hap2_04	24105393	24106274	TRANS	-		C.murc_hap2_05	16354803	16354808	-	-	C.prem_hap2_05
C.murc_hap2_01	16512302	16519612	-	-	C.prem_hap2_01	15584621	15591851	DUP	copyloss																								C.murc_hap2_04	25145690	25145700	-	-	C.prem_hap2_04	24658275	24660665	CPG	-		C.murc_hap2_05	16436266	16436294	-	-	C.prem_hap2_05
C.murc_hap2_01	16517024	16520824	-	-	C.prem_hap2_01	15544474	15548278	DUP	copyloss																								C.murc_hap2_04	25169352	25169817	-	-	C.prem_hap2_04	24684355	24684395	HDR	-		C.murc_hap2_05	16342016	16345120	-	-	C.prem_hap2_05
C.murc_hap2_01	16521797	16535193	-	-	C.prem_hap2_01	15526714	15537449	INVTR	-																								C.murc_hap2_04	25205844	25205986	-	-	C.prem_hap2_04	24720264	24720272	CPL	-		C.murc_hap2_05	16471137	16476365	-	-	C.prem_hap2_05
C.murc_hap2_01	16528611	16531678	-	-	C.prem_hap2_01	15530616	15530210	CPL	-																								C.murc_hap2_04	25264023	25265447	-	-	C.prem_hap2_04	2100485	2101920	INVDP	copyloss		C.murc_hap2_05	16489446	16489617	-	-	C.prem_hap2_05
C.murc_hap2_01	16523610	16530699	-	-	C.prem_hap2_01	5021515	5028585	DUP	copygain																								C.murc_hap2_04	25393247	25393252	-	-	C.prem_hap2_04	24907490	24912195	CPG	-		C.murc_hap2_05	16518127	16518780	-	-	C.prem_hap2_05
C.murc_hap2_01	16535287	16538068	-	-	C.prem_hap2_01	15709396	15712184	TRANS	-																								C.murc_hap2_04	25410246	25411937	-	-	C.prem_hap2_04	24929201	24929210	CPL	-		C.murc_hap2_05	16518478	16518785	-	-	C.prem_hap2_05
C.murc_hap2_01	16537998	16539062	-	-	C.prem_hap2_01	15919047	15920144	INVTR	-																								C.murc_hap2_04	25441303	25441704	-	-	C.prem_hap2_04	24958548	24958549	HDR	-		C.murc_hap2_05	16559716	16559716	t	taatattgttttccagcaagtctgtccaacatctgatctatgaatgaaagtgggaaatagtctttccttgtggctttgttgagcttcctgtaatccatatgcactctccatccagtcattgtccttgtaggaataaattcattattctcattagccattactgttatccctcctttctttggaacacattgaactgggcttacccatgaactgtctgatattgggtatatgactccagcatctaaccatttgatgatttccttcttcaccacttctttcataataggattcagccttctctggtgctccaccgaattgctggaacaattctctaacaggattttatgcatacatatggatgggcttatcccttttatatctgccatggtccatccaatt…	C.prem_hap2_05
C.murc_hap2_01	16539736	16539868	-	-	C.prem_hap2_01	15553748	15553880	TRANS	-																								C.murc_hap2_04	25470435	25471620	-	-	C.prem_hap2_04	24988365	24988373	CPL	-		C.murc_hap2_05	16526132	16527817	-	-	C.prem_hap2_05
C.murc_hap2_01	16541570	16545277	-	-	C.prem_hap2_01	15572941	15577939	TRANS	-																								C.murc_hap2_04	25579479	25579634	-	-	C.prem_hap2_04	25095480	25095792	CPG	-		C.murc_hap2_05	16588722	16592209	-	-	C.prem_hap2_05
C.murc_hap2_01	16544097	16544120	-	-	C.prem_hap2_01	15575417	15576760	HDR	-																								C.murc_hap2_04	25538014	25538135	-	-	C.prem_hap2_04	7735358	7735479	INVDP	copygain		C.murc_hap2_05	16592207	16592398	-	-	C.prem_hap2_05
C.murc_hap2_01	16545278	16547491	-	-	C.prem_hap2_01	647241	649448	DUP	copyloss																								C.murc_hap2_04	25584837	25585617	-	-	C.prem_hap2_04	26422233	26423012	DUP	copyloss		C.murc_hap2_05	16601741	16604213	-	-	C.prem_hap2_05
C.murc_hap2_01	16551044	16552493	-	-	C.prem_hap2_01	14002951	14004400	DUP	copyloss																								C.murc_hap2_04	25632398	25632403	-	-	C.prem_hap2_04	25174200	25175011	CPG	-		C.murc_hap2_05	16634669	16636491	-	-	C.prem_hap2_05
C.murc_hap2_01	16558862	16563171	-	-	C.prem_hap2_01	11563887	11568199	DUP	copyloss																								C.murc_hap2_04	29942284	29949107	-	-	C.prem_hap2_04	29493241	29499164	TDM	-		C.murc_hap2_05	16675160	16680953	-	-	C.prem_hap2_05
C.murc_hap2_01	16573937	16573937	c	cactaacaaagtgttggctccactggcaatagagtctccttaagtggcttgattgggtttgctccccagttcgagtcgcagggaaattgcctttgttgggagaacatgtgcctcccgattcaagcggagacttctaatctgggttgtggtacggacttaaaggtgcctcccacagttggggccctccccaagatacctcgtgattaagacaaaaaaaaaaaaaAAAagatacatcaagg	C.prem_hap2_01	15624624	15624862	INS	-																								C.murc_hap2_04	25766765	25767018	-	-	C.prem_hap2_04	5217827	5218080	DUP	copygain		C.murc_hap2_05	16676325	16676664	-	-	C.prem_hap2_05
C.murc_hap2_01	16578946	16580363	-	-	C.prem_hap2_01	18574553	18575975	INVDP	copyloss																								C.murc_hap2_04	26049902	26050024	-	-	C.prem_hap2_04	12816804	12816926	DUP	copygain		C.murc_hap2_05	16678171	16679752	-	-	C.prem_hap2_05
C.murc_hap2_01	16585945	16587835	-	-	C.prem_hap2_01	15634990	15636420	TDM	-																								C.murc_hap2_04	26378589	26379030	-	-	C.prem_hap2_04	22666946	22667386	DUP	copygain		C.murc_hap2_05	16693151	16693843	-	-	C.prem_hap2_05
C.murc_hap2_01	16587988	16588211	-	-	C.prem_hap2_01	21305856	21306079	INVDP	copygain																								C.murc_hap2_04	26507828	26512657	-	-	C.prem_hap2_04	16288184	16292987	INVDP	copygain		C.murc_hap2_05	16713448	16714467	-	-	C.prem_hap2_05
C.murc_hap2_01	16591469	16592274	-	-	C.prem_hap2_01	15643046	15643845	DUP	copygain																								C.murc_hap2_04	26508445	26512654	-	-	C.prem_hap2_04	17533293	17537560	DUP	copygain		C.murc_hap2_05	16749467	16749912	-	-	C.prem_hap2_05
C.murc_hap2_01	16602585	16603549	-	-	C.prem_hap2_01	15642070	15643033	DUP	copygain																								C.murc_hap2_04	26730377	26730833	-	-	C.prem_hap2_04	22833801	22834260	DUP	copygain		C.murc_hap2_05	16773990	16780505	-	-	C.prem_hap2_05
C.murc_hap2_01	16609918	16610304	AtagggatggtaattttttctgatgggatgggatcctgcgggattccatcccatttaggacgggattgggacatatttttgtcccataaaaaaatttgggacgagagtgagacctttttttatcccaattacatatgcgggacgggagtgggattgacaaattccgtcccatcccgtctcattaccaattaagaatgaaaatttttccaattgggataggatcccgcaggatctcatctcttttgggataggattgggacatatttttgtcccaaaaaaaatatagagatgggactgagatatttttcatctcatttgcatatacgggatgggactggaattggtaaatcccatcccatcacgtcccattaccaaccctaGTTGTCA	A	C.prem_hap2_01	15651308	15651308	DEL	-																								C.murc_hap2_04	26730381	26730833	-	-	C.prem_hap2_04	10090051	10090505	INVDP	copygain		C.murc_hap2_05	16776311	16776547	-	-	C.prem_hap2_05
C.murc_hap2_01	16649614	16653312	-	-	C.prem_hap2_01	15692441	15700961	HDR	-																								C.murc_hap2_04	26730388	26730833	-	-	C.prem_hap2_04	24971418	24971863	DUP	copygain		C.murc_hap2_05	16780505	16783116	-	-	C.prem_hap2_05
C.murc_hap2_01	16654894	16659645	-	-	C.prem_hap2_01	15719782	15724476	DUP	copygain																								C.murc_hap2_04	26741663	26742047	-	-	C.prem_hap2_04	5252664	5253048	DUP	copygain		C.murc_hap2_05	16794593	16794920	TAACTTCTAGAAATGttttttttttttaatactgttatacatgactgtaggtattacaattaagatttacaaacagattctacaattgggaccttcatcgtggcatgtactcttctgaagcgctgcccaaattcttcaaactctctcaaatattcgagggctgtccactctactcaccttttgtgaggaatagactggctccactcaattatttgataattggggaaggattgtaaataagtctcataaatactttcatggaggctcgaacccttgcactcattattctaagtgcaagaggtcttccactggaccaaagacccattgg	T	C.prem_hap2_05
C.murc_hap2_01	16660213	16664247	-	-	C.prem_hap2_01	15920274	15924003	INVTR	-																								C.murc_hap2_04	26837962	26839846	-	-	C.prem_hap2_04	25192009	25193884	INVDP	copygain		C.murc_hap2_05	16845090	16857441	-	-	C.prem_hap2_05
C.murc_hap2_01	16661261	16661831	-	-	C.prem_hap2_01	15922644	15922943	HDR	-																								C.murc_hap2_04	26876399	26877103	-	-	C.prem_hap2_04	8560931	8561645	INVDP	copygain		C.murc_hap2_05	16860035	16860913	-	-	C.prem_hap2_05
C.murc_hap2_01	16673774	16674110	-	-	C.prem_hap2_01	15716405	15716743	DUP	copygain																								C.murc_hap2_04	26876410	26877102	-	-	C.prem_hap2_04	5836826	5837517	INVDP	copygain		C.murc_hap2_05	16880831	16893347	-	-	C.prem_hap2_05
C.murc_hap2_01	16693302	16693935	-	-	C.prem_hap2_01	17770570	17771204	DUP	copyloss																								C.murc_hap2_04	27433453	27434140	-	-	C.prem_hap2_04	22458662	22459343	DUP	copygain		C.murc_hap2_05	16880836	16890449	-	-	C.prem_hap2_05
C.murc_hap2_01	16693719	16694087	-	-	C.prem_hap2_01	10623827	10624196	DUP	copyloss																								C.murc_hap2_04	27768125	27768914	-	-	C.prem_hap2_04	5411244	5412038	DUP	copygain		C.murc_hap2_05	16880836	16893345	-	-	C.prem_hap2_05
C.murc_hap2_01	16694084	16694282	-	-	C.prem_hap2_01	17770963	17771161	DUP	copyloss																								C.murc_hap2_04	27939109	27946892	-	-	C.prem_hap2_04	14320648	14328425	INVDP	copygain		C.murc_hap2_05	16908567	16909902	aggcaacccctaagttacgttttgcgtaacatacagcttggcaaatcttgagcattcaatgtgcctaaatctaatctaacggacgacattaaattagcggaaagtggtaataagcgacacaccggctaaactggttgtttcaagtgatgggctacCCGTCCTTGCCTTTCTCTTACGAATTTAAGTTAAATCTAACCAGCGAAGAACTTAACTTTGAAATCAACGAGGAAGGACCGGTCATCGGAGATGAGGTAGAGGTGGCGACATCCCAAGCAGCATTGATTTGTTGAAACTCAACGAGACATTGATTCACTGCTACGCTGTTACATAATTCGTTCTTGTGATTAAATCTGTAAACAAGTTCTGCCACCTAAATTTGTAAGTTCATCCACATCAAAA…	a	C.prem_hap2_05
C.murc_hap2_01	16694321	16695042	-	-	C.prem_hap2_01	11311128	11311850	DUP	copyloss																								C.murc_hap2_04	27944016	27944681	-	-	C.prem_hap2_04	5289583	5290248	DUP	copygain		C.murc_hap2_05	16910197	16910553	AACATGTGTCACCTTCgccactttggccttgactgaagtggtgggctgctgccctcacaaggcttgtgagggcagcggttctagcccccacaaaagcattgtgggggctaaatgttctcaatatgtaaaaattattctcccttgcgaaatgcgagtggagtatagacatcccctctctgtgagggattatttgtactgggcatgtacttcacagaattcaatgtaatgatataagtcccaatcatgtatatctgattgtaattatcagtgtaatatatctgctataatagcagttgttgtaaatatctgtgtaatatagtaacctgatgtttaattagttcaaaaaaaaaaaAAAAA	A	C.prem_hap2_05
C.murc_hap2_01	16703924	16703924	g	gTgttagtgaattggatgaagctggagtagagcatgatgttgctgtatagctggagcagagcatgctgttgctgtgtagctggttgtagcagatcatctcactgagctgacctgttaaagttagttagctggttgagctgatgtgtaaaattagttatgcagcaaatggttatgtgatgtaacaaactcgtgcgtgtagagcagattgcagcttagtataactgacaatctgtattcattaagttggtcaacttgaaaataataagaagatctacaaagttctctttcattttcttttactttcttgcttgccaaacaatatagaactaagtttctttcattgtatcagagccataaatggcaaatacagttcaaaacaacaactcttttagttttgtt…	C.prem_hap2_01	15761731	15766957	INS	-																								C.murc_hap2_04	28363334	28366000	-	-	C.prem_hap2_04	22381941	22384632	INVDP	copygain		C.murc_hap2_05	16942607	16945691	-	-	C.prem_hap2_05
C.murc_hap2_01	16704550	16704550	T	TactaacaaagtgttgactccactggcaatggagttcccttaagtggtttgactgggtttgctcctcagttcgagttgcagggaagtcgcctttgttgggagaacttgtgcctcccggttcgagcggggacttctagtctgggttgtagtacgggcttaaagatgccttccacagttggagccttccccaggatacctcgtggttaagacaaaaaaaaaTGACATTAAATAAC	C.prem_hap2_01	15767585	15767817	INS	-																								C.murc_hap2_04	28368619	28369442	-	-	C.prem_hap2_04	23725993	23726816	DUP	copygain		C.murc_hap2_05	16944827	16945419	-	-	C.prem_hap2_05
C.murc_hap2_01	16708421	16717262	-	-	C.prem_hap2_01	15778663	15780843	HDR	-																								C.murc_hap2_04	28384053	28384314	-	-	C.prem_hap2_04	17707181	17707442	INVDP	copygain		C.murc_hap2_05	16964139	16965674	-	-	C.prem_hap2_05
C.murc_hap2_01	16719853	16724438	-	-	C.prem_hap2_01	6995920	7000512	INVDP	copyloss																								C.murc_hap2_04	28393803	28396426	-	-	C.prem_hap2_04	9073978	9076602	DUP	copygain		C.murc_hap2_05	16965679	16971944	-	-	C.prem_hap2_05
C.murc_hap2_01	16725235	16725598	-	-	C.prem_hap2_01	5080752	5081120	DUP	copyloss																								C.murc_hap2_04	28739463	28740159	-	-	C.prem_hap2_04	5552109	5552817	DUP	copygain		C.murc_hap2_05	16966129	16966138	-	-	C.prem_hap2_05
C.murc_hap2_01	16728171	16728609	-	-	C.prem_hap2_01	15111965	15112401	DUP	copyloss																								C.murc_hap2_04	28817365	28818660	-	-	C.prem_hap2_04	10228942	10230238	INVDP	copygain		C.murc_hap2_05	16967945	16970067	-	-	C.prem_hap2_05
C.murc_hap2_01	16737077	16737077	t	tTTCTCTTCATCTCCAAACCTGTCATAAGGGAACACATTTTTAGTATATGTCAAATATTACAAAAATTTATGTGGCAAAGTTGTAGAGAGAAAAAAAAATTTATTTTTGTGAAATCATAGTGCAGTTGATGTAACCATTGCCTCTATATATGATCAATCAAAATTTAAATTTTGTATGCGGAGAATCATTTCCAAATAAATGAACAAAAACATGAGTTTAGGCACACTTCACCTTTGAGTAACAGATGTGATCTTGTCGATGAGAATGTATCCAATCCGAGCAGCAAAATCATAATCAGAGCACAGAATGCAATGGCACAGAATTTTCTCATTATGATCAATTAACTTAGTAAGTGGAAAAAGCTATAGTTTATTGAAATGACTCCCCAGCACGTTTAT…	C.prem_hap2_01	15790857	15796300	INS	-																								C.murc_hap2_04	28831189	28833019	-	-	C.prem_hap2_04	6245388	6247217	INVDP	copygain		C.murc_hap2_05	16968746	16975010	-	-	C.prem_hap2_05
C.murc_hap2_01	16742620	16742903	taagtcttttttttttccctttcttagttctaaataatctttttaatcaatttgttaactaactacaatatttttaaagaactaatattttttatttatacaaatattttataccacttatcaaaatccaaaagtgtgcatttgttacattttcaatgtcataaaaaaaataaaaacatcataagattaaccttAAATTTTATTTTACGACGTTTTATATCACATTTGGTGTGTCTTTAACCCATCACATTATTAATACCAAATAGTGAAATAGGGCCTAAACT	t	C.prem_hap2_01	15803747	15803747	DEL	-																								C.murc_hap2_04	28838501	28840053	-	-	C.prem_hap2_04	6193012	6194571	DUP	copygain		C.murc_hap2_05	16975786	16976643	-	-	C.prem_hap2_05
C.murc_hap2_01	16748359	16748417	-	-	C.prem_hap2_01	15809253	15809605	HDR	-																								C.murc_hap2_04	29008162	29008950	-	-	C.prem_hap2_04	22139407	22140192	INVDP	copygain		C.murc_hap2_05	16976640	16976872	-	-	C.prem_hap2_05
C.murc_hap2_01	16749021	16749729	-	-	C.prem_hap2_01	15810214	15810221	CPL	-																								C.murc_hap2_04	29197343	29199934	-	-	C.prem_hap2_04	9538438	9539538	DUP	copygain		C.murc_hap2_05	16976877	16978140	-	-	C.prem_hap2_05
C.murc_hap2_01	16765441	16765867	-	-	C.prem_hap2_01	22169371	22169806	INVDP	copygain																								C.murc_hap2_04	29197353	29199919	-	-	C.prem_hap2_04	6003234	6004311	DUP	copygain		C.murc_hap2_05	16985408	16986538	-	-	C.prem_hap2_05
C.murc_hap2_01	16769789	16771021	-	-	C.prem_hap2_01	15908191	15909442	DUP	copygain																								C.murc_hap2_04	29515524	29516205	-	-	C.prem_hap2_04	9073301	9073984	INVDP	copygain		C.murc_hap2_05	16988476	16988476	t	tgaaaattggcgggaaaggtttttggtttgtggagttggtcaccccactgatttggatttaagactttaagaatggtagccgtggaataggctggctcagaatgagcttcactaaggaaaaaatgtttaacttttactaactcagtgaattcaagtatgctttggtagaaagactggagtttggataaatctcatggtttgaaaaaccagcttttcggaaaaaatctttaaaattgcctgaaatggattagaatgataaaacccatcctccatagttaaaatattttgttgataggctttattaaaccaatccgaagatttttgtgaaatctttgattgagaaacaataatttgcgaagaagag	C.prem_hap2_05
C.murc_hap2_01	16779486	16790378	-	-	C.prem_hap2_01	17481772	17492920	INVTR	-																								C.murc_hap2_04	29594840	29599599	-	-	C.prem_hap2_04	7219788	7224550	DUP	copygain		C.murc_hap2_05	17082099	17083054	-	-	C.prem_hap2_05
C.murc_hap2_01	16782924	16783713	-	-	C.prem_hap2_01	17489481	17488445	TDM	-																								C.murc_hap2_04	29594844	29599599	-	-	C.prem_hap2_04	7054439	7059161	INVDP	copygain		C.murc_hap2_05	17150872	17152835	-	-	C.prem_hap2_05
C.murc_hap2_01	16828323	16829430	-	-	C.prem_hap2_01	11976385	11977480	INVTR	-																								C.murc_hap2_04	29919460	29920078	-	-	C.prem_hap2_04	17531977	17532595	INVDP	copygain		C.murc_hap2_05	17151100	17154095	-	-	C.prem_hap2_05
C.murc_hap2_01	16833395	16833863	tAAATTAACCATAACAATGCAGCAGCAGCTGGTGCTGCTTATGGTTCCTTCTATCTGAACTTCCACGCTTTGTGTGTGACACAACACAGAAAATGTGgaagaagaagaagaagaCGTTTATAAAGACAGCGAGCTAGCGAAGATGATGACAAGAATGTCATACGCTGAATACAAGGTAATCTTTTTCCTCCCCGTAGGTAAGAGGATGAACAGGCAAGTCATATAGAGGCAAAGGGAAGGCAACGCCTTTCTTCCGGGTTTGTTATGTTTTTATGTTGTTTACCATTTTCGCACCATTATCTCTGTAATAGCAGATTCAGGTACCCTAAAGAATGTAATGCTACAACATCCTTAGCCATTTACATATAATATACATGAGTGCTTGTCAAAAAATGGGGC…	t	C.prem_hap2_01	15887958	15887958	DEL	-																																			C.murc_hap2_05	17159206	17160405	-	-	C.prem_hap2_05
C.murc_hap2_01	16835543	16836568	-	-	C.prem_hap2_01	15889653	15904087	HDR	-																																			C.murc_hap2_05	17163720	17165112	-	-	C.prem_hap2_05
C.murc_hap2_01	16840083	16849812	-	-	C.prem_hap2_01	972229	981951	INVDP	copyloss																																			C.murc_hap2_05	17184575	17187010	-	-	C.prem_hap2_05
C.murc_hap2_01	16848482	16858218	-	-	C.prem_hap2_01	972229	981951	INVDP	copyloss																																			C.murc_hap2_05	17198060	17199418	-	-	C.prem_hap2_05
C.murc_hap2_01	16857358	16858218	-	-	C.prem_hap2_01	6347927	6348781	DUP	copygain																																			C.murc_hap2_05	17198063	17199418	-	-	C.prem_hap2_05
C.murc_hap2_01	16862350	16862958	-	-	C.prem_hap2_01	19394010	19394617	DUP	copyloss																																			C.murc_hap2_05	17199419	17201984	-	-	C.prem_hap2_05
C.murc_hap2_01	16866591	16879664	-	-	C.prem_hap2_01	16047288	16069943	TRANS	-																																			C.murc_hap2_05	17219001	17220684	-	-	C.prem_hap2_05
C.murc_hap2_01	16868020	16868040	-	-	C.prem_hap2_01	16048740	16051438	HDR	-																																			C.murc_hap2_05	17259894	17260344	-	-	C.prem_hap2_05
C.murc_hap2_01	16870415	16870422	-	-	C.prem_hap2_01	16053810	16054646	CPG	-																																			C.murc_hap2_05	17285463	17285472	-	-	C.prem_hap2_05
C.murc_hap2_01	16874064	16874076	-	-	C.prem_hap2_01	16058342	16064285	CPG	-																																			C.murc_hap2_05	17285810	17286264	-	-	C.prem_hap2_05
C.murc_hap2_01	16868041	16874073	-	-	C.prem_hap2_01	15924014	15930118	DUP	copygain																																			C.murc_hap2_05	17285862	17286264	-	-	C.prem_hap2_05
C.murc_hap2_01	16874076	16879834	-	-	C.prem_hap2_01	15975000	15985971	HDR	-																																			C.murc_hap2_05	17287063	17287199	-	-	C.prem_hap2_05
C.murc_hap2_01	16923597	16923836	-	-	C.prem_hap2_01	16041863	16042507	HDR	-																																			C.murc_hap2_05	17287253	17309333	-	-	C.prem_hap2_05
C.murc_hap2_01	16929852	16930408	-	-	C.prem_hap2_01	16005442	16005991	DUP	copyloss																																			C.murc_hap2_05	17295601	17304480	-	-	C.prem_hap2_05
C.murc_hap2_01	16930406	16932697	-	-	C.prem_hap2_01	16016248	16018507	DUP	copyloss																																			C.murc_hap2_05	17297311	17299664	-	-	C.prem_hap2_05
C.murc_hap2_01	16932705	16933378	-	-	C.prem_hap2_01	26403094	26403767	INVDP	copyloss																																			C.murc_hap2_05	17297613	17311860	-	-	C.prem_hap2_05
C.murc_hap2_01	16936473	16943197	-	-	C.prem_hap2_01	1736180	1742902	DUP	copyloss																																			C.murc_hap2_05	17299823	17301005	-	-	C.prem_hap2_05
C.murc_hap2_01	16944143	16946615	-	-	C.prem_hap2_01	15594001	15596521	INVDP	copyloss																																			C.murc_hap2_05	17309322	17311517	-	-	C.prem_hap2_05
C.murc_hap2_01	16944707	16962692	-	-	C.prem_hap2_01	15953180	15985774	TRANS	-																																			C.murc_hap2_05	17309322	17311860	-	-	C.prem_hap2_05
C.murc_hap2_01	16946699	16947473	-	-	C.prem_hap2_01	15955180	15970622	HDR	-																																			C.murc_hap2_05	17359337	17359345	-	-	C.prem_hap2_05
C.murc_hap2_01	16947469	16956912	-	-	C.prem_hap2_01	15925715	15935256	DUP	copygain																																			C.murc_hap2_05	17312918	17315098	-	-	C.prem_hap2_05
C.murc_hap2_01	16963837	16964247	-	-	C.prem_hap2_01	15939773	15940174	DUP	copygain																																			C.murc_hap2_05	17374829	17375002	-	-	C.prem_hap2_05
C.murc_hap2_01	16977787	16978947	-	-	C.prem_hap2_01	20450570	20451749	DUP	copygain																																			C.murc_hap2_05	17411262	17411829	-	-	C.prem_hap2_05
C.murc_hap2_01	17029051	17041338	-	-	C.prem_hap2_01	18995088	19007635	INVDP	copyloss																																			C.murc_hap2_05	17423403	17424949	-	-	C.prem_hap2_05
C.murc_hap2_01	17136090	17136090	C	CGTAAAGAAATCAAAaaaaaaaaaaaaagccagcgcaggcagatttataaagcattaattccatataattcaacatttaattatgacttgcagaagacaggaaaggaaagagagagagagactggaataaaaatagagaaCAGGGCAAAATAAagtatactaaatatttattacatacaatgcacataaataaagtatcaattggtttaagtcatatgttcttctcgctcgtcttttgacaggaaattaaaacagtaaTGGCAacatttaattgtgatttgcagaagacaaaaagagagagagagagagaaacaaactgaaataaaaacagagaatcaaattttgcgaccaccggtcaggaata	C.prem_hap2_01	16230473	16230836	INS	-																																			C.murc_hap2_05	17433101	17433337	-	-	C.prem_hap2_05
C.murc_hap2_01	17161377	17161377	T	TaaaaaataattgaaagcaactctatggtaattttcataattgttgcatctaactttttatggataagataacatttgtattgatataacttagaactcaaataaatcttacacgcaacaatggaaaaataaagaataattaaatatattttagtggaaacatatatataataAAGATCCATTATTATATGGACAATAATGATGATGATAGCAGTAAGCAATTCATTTGAGATGTTCTTAAATATGCAATCGGGTTGAACTAAAAATTTAAACTTTTTCACAATTCTACCAATCAATTTTTAACTGAATTTTTTCAAGTGAAAACTACAAATTTTAAGTTGAGATATAAACTCAAACTTAACTGTAAATATCCAAAATACATCCAACAACCCCACAACT…	C.prem_hap2_01	16256191	16256668	INS	-																																			C.murc_hap2_05	17445259	17454070	-	-	C.prem_hap2_05
C.murc_hap2_01	17081363	17100233	-	-	C.prem_hap2_01	16570607	16594519	DUP	copygain																																			C.murc_hap2_05	17455444	17455444	A	ATGCTTCTCGTGTACTTATACCTTAGAGATCAGtttattttttgtttttttttttttttACGAATAGGCTTTCTTACTGTTTTTCTATTGTCTTTGAGTGAATCTGCATTCTTGCATTTGTTGAAATTTCATTGGATGACACTTCAATTTAATCTCTTGCACTTGGAGAGAATTAAAATTGCTTTGATAGGAACATAAATTTCATCCTCCATAATTTGAATTTGAAATA	C.prem_hap2_05
C.murc_hap2_01	17084043	17089690	-	-	C.prem_hap2_01	16695568	16700749	DUP	copygain																																			C.murc_hap2_05	17461960	17461966	-	-	C.prem_hap2_05
C.murc_hap2_01	17088132	17089690	-	-	C.prem_hap2_01	16596134	16597668	DUP	copygain																																			C.murc_hap2_05	17463481	17464805	-	-	C.prem_hap2_05
C.murc_hap2_01	17117233	17117653	-	-	C.prem_hap2_01	635292	635711	DUP	copygain																																			C.murc_hap2_05	17499928	17500806	-	-	C.prem_hap2_05
C.murc_hap2_01	17135687	17138900	-	-	C.prem_hap2_01	16529823	16532980	DUP	copygain																																			C.murc_hap2_05	17499930	17500806	-	-	C.prem_hap2_05
C.murc_hap2_01	17135853	17138947	-	-	C.prem_hap2_01	16606217	16609294	DUP	copygain																																			C.murc_hap2_05	17522692	17523088	-	-	C.prem_hap2_05
C.murc_hap2_01	17135870	17137893	-	-	C.prem_hap2_01	16284750	16286757	DUP	copygain																																			C.murc_hap2_05	17527415	17527424	-	-	C.prem_hap2_05
C.murc_hap2_01	17135870	17138995	-	-	C.prem_hap2_01	16331642	16334742	DUP	copygain																																			C.murc_hap2_05	17551978	17572223	-	-	C.prem_hap2_05
C.murc_hap2_01	17135996	17137130	-	-	C.prem_hap2_01	16510265	16511396	DUP	copygain																																			C.murc_hap2_05	17570844	17572223	-	-	C.prem_hap2_05
C.murc_hap2_01	17139385	17150318	-	-	C.prem_hap2_01	20533030	20544170	INVDP	copygain																																			C.murc_hap2_05	17572223	17576059	-	-	C.prem_hap2_05
C.murc_hap2_01	17140537	17150318	-	-	C.prem_hap2_01	22405690	22415088	DUP	copygain																																			C.murc_hap2_05	17572235	17574148	-	-	C.prem_hap2_05
C.murc_hap2_01	17146043	17146312	-	-	C.prem_hap2_01	21242395	21242662	DUP	copygain																																			C.murc_hap2_05	17640450	17644195	-	-	C.prem_hap2_05
C.murc_hap2_01	17152863	17153261	-	-	C.prem_hap2_01	16337080	16337478	DUP	copygain																																			C.murc_hap2_05	17584304	17587395	-	-	C.prem_hap2_05
C.murc_hap2_01	17158711	17160929	-	-	C.prem_hap2_01	16274152	16276413	DUP	copygain																																			C.murc_hap2_05	17587391	17589111	-	-	C.prem_hap2_05
C.murc_hap2_01	17158711	17160929	-	-	C.prem_hap2_01	16319524	16321781	DUP	copygain																																			C.murc_hap2_05	17589401	17684335	-	-	C.prem_hap2_05
C.murc_hap2_01	17158711	17160929	-	-	C.prem_hap2_01	16432716	16434974	DUP	copygain																																			C.murc_hap2_05	17619083	17619579	-	-	C.prem_hap2_05
C.murc_hap2_01	17158711	17160929	-	-	C.prem_hap2_01	16492261	16494518	DUP	copygain																																			C.murc_hap2_05	17629888	17631529	-	-	C.prem_hap2_05
C.murc_hap2_01	17161371	17161615	-	-	C.prem_hap2_01	16529572	16529817	DUP	copygain																																			C.murc_hap2_05	17638730	17639542	-	-	C.prem_hap2_05
C.murc_hap2_01	17161918	17164780	-	-	C.prem_hap2_01	16513205	16516055	DUP	copygain																																			C.murc_hap2_05	17680604	17684214	-	-	C.prem_hap2_05
C.murc_hap2_01	17161966	17164780	-	-	C.prem_hap2_01	16649015	16651814	DUP	copygain																																			C.murc_hap2_05	17683809	17702628	-	-	C.prem_hap2_05
C.murc_hap2_01	17161989	17163156	-	-	C.prem_hap2_01	16339982	16341146	DUP	copygain																																			C.murc_hap2_05	17694859	17694859	G	Gtgtcacgggatgagtgttttgcgcagctaacccgtgcggcacttagacaactttgccgaatattgctaagtaagcctagagattctcgaacaagagaagagagagcaattgagccaaagaaacttgtattgcacaaagagagattacagtgcttgttggatacaaatgcttaatgccatcccatatttataggggaggctttgcctaactttgcctaacttcacctaacttcacctaactttgccaaacttggtcaaactcatgtgctggaattgtataaagtattctagaatatttacatgttcacatgtgctagagttgcctagaaccttccggaattgggccaagctagcactcttggccttgtgttggctctctagcccgaaattgtgggcaat…	C.prem_hap2_05
C.murc_hap2_01	17165029	17165947	-	-	C.prem_hap2_01	16384413	16385311	DUP	copygain																																			C.murc_hap2_05	17700359	17700372	-	-	C.prem_hap2_05
C.murc_hap2_01	17166053	17166272	-	-	C.prem_hap2_01	16387834	16388054	DUP	copygain																																			C.murc_hap2_05	17702629	17703275	-	-	C.prem_hap2_05
C.murc_hap2_01	17166053	17167242	-	-	C.prem_hap2_01	16472820	16474008	DUP	copygain																																			C.murc_hap2_05	17707765	17708356	-	-	C.prem_hap2_05
C.murc_hap2_01	17166268	17167258	-	-	C.prem_hap2_01	16389714	16390703	DUP	copygain																																			C.murc_hap2_05	17717858	17719179	-	-	C.prem_hap2_05
C.murc_hap2_01	17166784	17167039	-	-	C.prem_hap2_01	16641523	16641779	DUP	copygain																																			C.murc_hap2_05	17724288	17724506	-	-	C.prem_hap2_05
C.murc_hap2_01	17168178	17168178	A	Accggctcggcagctgatttcttaaaatttgttaaatttcatttaattgaaaaaaatgttgcaacccataaagcgcgtaaaattaattaatgggccactaattcttcttcttaaaagaaaagttttgcagggagattgaaaaaaggctaattcgtgttgaagatcataactgagtatctgtcacaaatacaagtcaagctacacaattgttcttgtcatactatttattggcacttgtgatccttgaatgtaatacttggcaatatacattgacttttcatctgttgtcacatggagggaaatccgctgtctctttgatgtaatacttggcaatatacattgacttttcatta	C.prem_hap2_01	16394911	16395263	INS	-																																			C.murc_hap2_05	17725334	17726180	-	-	C.prem_hap2_05
C.murc_hap2_01	17168170	17170457	-	-	C.prem_hap2_01	16265675	16267956	DUP	copygain																																			C.murc_hap2_05	17770898	17776176	-	-	C.prem_hap2_05
C.murc_hap2_01	17168706	17168921	-	-	C.prem_hap2_01	16401832	16402048	DUP	copygain																																			C.murc_hap2_05	17778089	17778378	-	-	C.prem_hap2_05
C.murc_hap2_01	17170451	17177435	-	-	C.prem_hap2_01	16403777	16403782	CPL	-																																			C.murc_hap2_05	17778529	17779374	-	-	C.prem_hap2_05
C.murc_hap2_01	17181648	17181667	-	-	C.prem_hap2_01	16407927	16413181	HDR	-																																			C.murc_hap2_05	17779284	17780746	-	-	C.prem_hap2_05
C.murc_hap2_01	17169648	17170122	-	-	C.prem_hap2_01	16520554	16521027	DUP	copygain																																			C.murc_hap2_05	17780731	17781243	-	-	C.prem_hap2_05
C.murc_hap2_01	17177429	17180076	-	-	C.prem_hap2_01	16267951	16270508	DUP	copygain																																			C.murc_hap2_05	17781330	17781504	-	-	C.prem_hap2_05
C.murc_hap2_01	17177861	17180076	-	-	C.prem_hap2_01	16341145	16343612	DUP	copygain																																			C.murc_hap2_05	17782594	17783166	-	-	C.prem_hap2_05
C.murc_hap2_01	17179658	17180076	-	-	C.prem_hap2_01	16522787	16523205	DUP	copygain																																			C.murc_hap2_05	17784081	17784339	-	-	C.prem_hap2_05
C.murc_hap2_01	17181627	17183893	-	-	C.prem_hap2_01	16454439	16456598	DUP	copygain																																			C.murc_hap2_05	17784435	17785280	-	-	C.prem_hap2_05
C.murc_hap2_01	17181633	17182630	-	-	C.prem_hap2_01	16526866	16527863	DUP	copygain																																			C.murc_hap2_05	17784910	17786083	-	-	C.prem_hap2_05
C.murc_hap2_01	17183457	17183893	-	-	C.prem_hap2_01	16350900	16351340	DUP	copygain																																			C.murc_hap2_05	17786092	17792711	-	-	C.prem_hap2_05
C.murc_hap2_01	17183893	17187217	-	-	C.prem_hap2_01	16416516	16419761	DUP	copygain																																			C.murc_hap2_05	17797471	17797471	g	gggtgcgtttgggattgaggttgggcagctgtagcttaaaagctacagtattaaagtgtttggtaaacactagctgctgtagcttttaaggtatattgatatgatttttcatttgtataatataaaatttatatttattatatattattaaatgttgtttcataattacagtttttttttcacagtagctgtagctttaaagctacagcacctcaatcctaaacacactctaa	C.prem_hap2_05
C.murc_hap2_01	17184379	17187246	-	-	C.prem_hap2_01	16546696	16549569	DUP	copygain																																			C.murc_hap2_05	17833569	17837093	tCACTACaagaaaaaagagatttaacaacgtgtaatttacgttgttgaaggcattcaacaacgctcgcgcgcatgctgttaatgttgatgttgtcttaagttgaatattttcaacaacattctctgcgcgttgttaaaagttttttgcttgttgttaaaatttatttagctacattcaataaatgtggctgaaaccctattttgcttgtatattttcaacaacatgcagacaaaagttgcaaataacatttcgctttaagaatacacacacacgttttatacaaattaataaaactaataatattgatataaaagattccattaacatcctcttgtaattgtgaatacaatattcttaacaattgtgaaatgtacaagaatttaataacgcaaaatagt…	t	C.prem_hap2_05
C.murc_hap2_01	17801413	17801422	-	-	C.prem_hap2_01	17338501	17339069	CPG	-																																			C.murc_hap2_05	17856214	17863323	-	-	C.prem_hap2_05
C.murc_hap2_01	17807078	17811950	-	-	C.prem_hap2_01	17344619	17346144	CPL	-																																			C.murc_hap2_05	17856215	17857353	-	-	C.prem_hap2_05
C.murc_hap2_01	17814075	17814706	-	-	C.prem_hap2_01	17348275	17348296	CPL	-																																			C.murc_hap2_05	17856215	17866182	-	-	C.prem_hap2_05
C.murc_hap2_01	17854476	17854485	-	-	C.prem_hap2_01	17388011	17388568	CPG	-																																			C.murc_hap2_05	17856215	17866182	-	-	C.prem_hap2_05
C.murc_hap2_01	17184399	17190631	-	-	C.prem_hap2_01	16442506	16447034	DUP	copygain																																			C.murc_hap2_05	17856215	17866182	-	-	C.prem_hap2_05
C.murc_hap2_01	17184403	17190631	-	-	C.prem_hap2_01	16636491	16640969	DUP	copygain																																			C.murc_hap2_05	17894587	17895698	-	-	C.prem_hap2_05
C.murc_hap2_01	17189857	17190627	-	-	C.prem_hap2_01	16471893	16472652	DUP	copygain																																			C.murc_hap2_05	17895659	17899149	-	-	C.prem_hap2_05
C.murc_hap2_01	17189857	17190631	-	-	C.prem_hap2_01	16386904	16387677	DUP	copygain																																			C.murc_hap2_05	17899141	17901348	-	-	C.prem_hap2_05
C.murc_hap2_01	17189857	17190631	-	-	C.prem_hap2_01	16610189	16610963	DUP	copygain																																			C.murc_hap2_05	17921895	17921981	-	-	C.prem_hap2_05
C.murc_hap2_01	17190033	17190393	-	-	C.prem_hap2_01	16435918	16436276	DUP	copygain																																			C.murc_hap2_05	17921988	17925896	-	-	C.prem_hap2_05
C.murc_hap2_01	17191989	17192488	-	-	C.prem_hap2_01	16520039	16520539	DUP	copygain																																			C.murc_hap2_05	17975321	17975568	-	-	C.prem_hap2_05
C.murc_hap2_01	17192702	17192988	-	-	C.prem_hap2_01	16653118	16653403	DUP	copygain																																			C.murc_hap2_05	17980667	17981678	-	-	C.prem_hap2_05
C.murc_hap2_01	17192710	17193007	-	-	C.prem_hap2_01	16518762	16519058	DUP	copygain																																			C.murc_hap2_05	17985441	17991720	-	-	C.prem_hap2_05
C.murc_hap2_01	17193372	17194415	-	-	C.prem_hap2_01	22784673	22785724	DUP	copygain																																			C.murc_hap2_05	17987371	17988637	-	-	C.prem_hap2_05
C.murc_hap2_01	17203334	17204461	-	-	C.prem_hap2_01	16296463	16297601	DUP	copygain																																			C.murc_hap2_05	17990509	17991718	-	-	C.prem_hap2_05
C.murc_hap2_01	17210579	17211124	-	-	C.prem_hap2_01	16601207	16601750	DUP	copygain																																			C.murc_hap2_05	18091003	18093051	-	-	C.prem_hap2_05
C.murc_hap2_01	17213712	17218074	-	-	C.prem_hap2_01	16449137	16454454	DUP	copygain																																			C.murc_hap2_05	18110733	18116756	-	-	C.prem_hap2_05
C.murc_hap2_01	17214830	17216210	-	-	C.prem_hap2_01	16337993	16339356	DUP	copygain																																			C.murc_hap2_05	18118120	18118316	-	-	C.prem_hap2_05
C.murc_hap2_01	17216204	17218074	-	-	C.prem_hap2_01	16347116	16349477	DUP	copygain																																			C.murc_hap2_05	18123456	18123464	-	-	C.prem_hap2_05
C.murc_hap2_01	17217717	17218074	-	-	C.prem_hap2_01	16526524	16526881	DUP	copygain																																			C.murc_hap2_05	18145573	18146263	-	-	C.prem_hap2_05
C.murc_hap2_01	17218146	17220146	-	-	C.prem_hap2_01	16524348	16526344	DUP	copygain																																			C.murc_hap2_05	18145573	18146263	-	-	C.prem_hap2_05
C.murc_hap2_01	17218146	17220435	-	-	C.prem_hap2_01	16271650	16273933	DUP	copygain																																			C.murc_hap2_05	18174936	18175048	-	-	C.prem_hap2_05
C.murc_hap2_01	17218146	17220435	-	-	C.prem_hap2_01	16489602	16492008	DUP	copygain																																			C.murc_hap2_05	18243726	18243785	-	-	C.prem_hap2_05
C.murc_hap2_01	17218146	17220866	-	-	C.prem_hap2_01	16344700	16347373	DUP	copygain																																			C.murc_hap2_05	18214185	18215173	-	-	C.prem_hap2_05
C.murc_hap2_01	17218147	17219271	-	-	C.prem_hap2_01	16623263	16624387	DUP	copygain																																			C.murc_hap2_05	18265162	18267072	-	-	C.prem_hap2_05
C.murc_hap2_01	17218147	17220435	-	-	C.prem_hap2_01	16316983	16319272	DUP	copygain																																			C.murc_hap2_05	18318000	18318001	-	-	C.prem_hap2_05
C.murc_hap2_01	17218147	17220435	-	-	C.prem_hap2_01	16430176	16432465	DUP	copygain																																			C.murc_hap2_05	18376904	18377178	-	-	C.prem_hap2_05
C.murc_hap2_01	17227440	17228630	-	-	C.prem_hap2_01	16349318	16350512	DUP	copygain																																			C.murc_hap2_05	18432047	18432717	-	-	C.prem_hap2_05
C.murc_hap2_01	17255654	17255879	-	-	C.prem_hap2_01	10592114	10592339	INVDP	copygain																																			C.murc_hap2_05	18455827	18456540	-	-	C.prem_hap2_05
C.murc_hap2_01	17277950	17278264	-	-	C.prem_hap2_01	3821413	3821730	INVDP	copygain																																			C.murc_hap2_05	18463567	18464573	-	-	C.prem_hap2_05
C.murc_hap2_01	17308694	17314955	-	-	C.prem_hap2_01	20456765	20463047	INVDP	copygain																																			C.murc_hap2_05	18486408	18490706	-	-	C.prem_hap2_05
C.murc_hap2_01	17312716	17314955	-	-	C.prem_hap2_01	20452106	20454339	DUP	copygain																																			C.murc_hap2_05	18490833	18491129	-	-	C.prem_hap2_05
C.murc_hap2_01	17316341	17316468	-	-	C.prem_hap2_01	20463941	20464068	DUP	copygain																																			C.murc_hap2_05	18499091	18499971	-	-	C.prem_hap2_05
C.murc_hap2_01	17317833	17318021	-	-	C.prem_hap2_01	20464064	20464252	DUP	copygain																																			C.murc_hap2_05	18510960	18512510	-	-	C.prem_hap2_05
C.murc_hap2_01	17318218	17319974	-	-	C.prem_hap2_01	19126969	19128722	INVDP	copygain																																			C.murc_hap2_05	18516316	18516937	-	-	C.prem_hap2_05
C.murc_hap2_01	17399462	17407285	-	-	C.prem_hap2_01	5623799	5631602	INVDP	copygain																																			C.murc_hap2_05	18537665	18542749	-	-	C.prem_hap2_05
C.murc_hap2_01	17399464	17407285	-	-	C.prem_hap2_01	5747264	5755029	DUP	copygain																																			C.murc_hap2_05	18563804	18563804	a	aATATTTACAGATGACTTTGTGCCAATAAACTGACCAAAAAGTAAATAGTAAAAGACAtgattgactacaataattttttttggcggctaagcgttgataagaaaggacaaaaattaaaaagatgccttcacaattttttccttatcaggtagtgagtaaagaaagaacatttgtaaaGAGGAAATAAAGAAAAAGTTGGCTACTTAAGTCTTTTTGCTAGCTAAAAACTATTTTTATCTTGAGGTATCTCTTATTTGTCCATCGTTTTATCAATTGCCTTTGCTATATcttcatccaataactaatgactcatagcttccgattttgttccacatgatgtcatgtcactgatctcaattatgatattcaaatattcttcacatttttctttagtaccg…	C.prem_hap2_05
C.murc_hap2_01	17570143	17570817	-	-	C.prem_hap2_01	15616185	15616859	INVDP	copygain																																			C.murc_hap2_05	18564302	18565031	-	-	C.prem_hap2_05
C.murc_hap2_01	17676413	17681699	-	-	C.prem_hap2_01	13499506	13504707	DUP	copygain																																			C.murc_hap2_05	18587300	18594657	-	-	C.prem_hap2_05
C.murc_hap2_01	17879543	17880548	-	-	C.prem_hap2_01	347297	348289	DUP	copyloss																																			C.murc_hap2_05	18607589	18609055	agttaattgtctttggttctttacaaactccttgtacttatcagatttccgtggcgttcaaactcttgacttatcaatcagaccatccataactgattatggcgtcttcacataccaaggttcatgctttcatatgcaaatacgtccctaactcaattacccttatgttttcatcaatttagtataacaatagagtttttatttatttaaatatgtccctaactcaattacatttatgttttcatcaattttatttaacaatagagtttttattttatttacaaatatgtccctaattcaattatattattttcaattgaaattagtgacatattttataaaatgattaaaatatatatttattaaatagattgaaaatattggggagctaaaatttta…	a	C.prem_hap2_05
C.murc_hap2_01	17883796	17884020	TCATGGCTGGAAGGCAATTGGACGTATCCACtctttctttctttatttattttttcAAAGTTGACATATGGTACTCAACTACTCATTGACACGTGTCGGGAGTCTATATATGTTCATACAATTATATAACATAGTTTAAAATGTTACACCTAATGTATGTACACTAGATTTGTCTAGATCTCACTTATGAATATCCACAAGAGAGGATATGGCTCATCAAACTTT	T	C.prem_hap2_01	17416869	17416869	DEL	-																																			C.murc_hap2_05	18611597	18613765	-	-	C.prem_hap2_05
C.murc_hap2_01	17890411	17890644	tttttattttggttttgaccacgaggtatcctggggagagtcccaactgtggaaggcacctttaagcatgtaccacaactcagactagaagtccccgctcgaatcgagagacacatgttctctcaacaatggtgacttccctgcgactcgaactagggagcaaacccagtcaaaccacttaaggggactccattgccggtggagccaacactttgttggtagtaacaagatatt	t	C.prem_hap2_01	17423220	17423220	DEL	-																																			C.murc_hap2_05	18613789	18616716	-	-	C.prem_hap2_05
C.murc_hap2_01	17906562	17908059	-	-	C.prem_hap2_01	17439007	17441061	HDR	-																																			C.murc_hap2_05	18616476	18619219	-	-	C.prem_hap2_05
C.murc_hap2_01	17927077	17927440	-	-	C.prem_hap2_01	17460105	17460113	CPL	-																																			C.murc_hap2_05	18619238	18620341	-	-	C.prem_hap2_05
C.murc_hap2_01	17932458	17934470	CGAATGGAGAAGAGGAGTGCTAGATGTCAAGAATGCCGAGTTTCTCTCGGCAGAAAAAAAAAAAAAAGATTTTTTAAACTTAAAAAGTTAAAACGCCGGTATAAAATGTAAAAAAAAATGTTGACTCTCTCTCCCTCCTCTCCCACGCTTGCTGGTAGCCTGGTACTCCTCTTCCCCTCCTTTCGCTCACTACTCTTCTCCTTCACGCGCTCTCTACCACTCCTCGTCTCCTCCTCTCGCTCGCTACTACTCCAGATCTACTCGTTGGTCACTGGTCGTCGGTGGTCGCTGCTCGCGGTGCTCGGTGGTGCTGCTCGTCTCTCTCCATCGACCATGTTCTCACCTGCTGCAAATTTGCAATCCCTCAGCCCTTGTAAATTTTAGTTGCCAGCCCATCCA…	C	C.prem_hap2_01	17465193	17465193	DEL	-																																			C.murc_hap2_05	18620537	18620901	-	-	C.prem_hap2_05
C.murc_hap2_01	17946443	17955326	-	-	C.prem_hap2_01	17741729	17750402	DUP	copyloss																																			C.murc_hap2_05	18621372	18622140	-	-	C.prem_hap2_05
C.murc_hap2_01	18082494	18121175	-	-	C.prem_hap2_01	17634307	17692328	TDM	-																																			C.murc_hap2_05	18644388	18645780	-	-	C.prem_hap2_05
C.murc_hap2_01	17977748	17978665	-	-	C.prem_hap2_01	22565602	22566520	DUP	copygain																																			C.murc_hap2_05	18655428	18661722	-	-	C.prem_hap2_05
C.murc_hap2_01	17988161	17991470	-	-	C.prem_hap2_01	17478471	17481775	DUP	copygain																																			C.murc_hap2_05	18675282	18675282	g	gTCAATGGTTAATCATTCAGGAACTTGAGACACGCTTCAAGAATCCAATTTCCTTCAAGAACATGAGAAAAAAAACCAATGGTTAAATTTATgagataaataaagagattgtattttatcaaatttttatctcttttttttaatctaaaacaaccttttcaactggtttgttaaccgattatagcattttttaaatgattaaatttttcattaataaaaataatgtgtaccgttgattagatctaatggcatatatttcttacactattgatgttgtaaaaaaaattacggtattatagagggaccctAAATTGTTTAGTGAAAGGAAAAGGAGAAATTACAGCAAACACAAATGACTCAAAACTCAATTTGTCTTTGACATGATATAAGTCTCTTTTG…	C.prem_hap2_05
C.murc_hap2_01	18043459	18055972	-	-	C.prem_hap2_01	19109910	19122361	DUP	copygain																																			C.murc_hap2_05	18674402	18675266	-	-	C.prem_hap2_05
C.murc_hap2_01	18087851	18090742	-	-	C.prem_hap2_01	17496877	17499776	DUP	copygain																																			C.murc_hap2_05	18694859	18699008	-	-	C.prem_hap2_05
C.murc_hap2_01	18122520	18123764	-	-	C.prem_hap2_01	16045608	16046845	INVDP	copygain																																			C.murc_hap2_05	18707637	18708794	-	-	C.prem_hap2_05
C.murc_hap2_01	18143092	18147981	-	-	C.prem_hap2_01	2902255	2907139	INVDP	copygain																																			C.murc_hap2_05	18737813	18738924	-	-	C.prem_hap2_05
C.murc_hap2_01	18143204	18150114	-	-	C.prem_hap2_01	21180376	21187084	INVDP	copygain																																			C.murc_hap2_05	18777932	18779317	-	-	C.prem_hap2_05
C.murc_hap2_01	18165756	18166852	-	-	C.prem_hap2_01	3798758	3799853	INVDP	copygain																																			C.murc_hap2_05	18786001	18786621	-	-	C.prem_hap2_05
C.murc_hap2_01	18179455	18179852	-	-	C.prem_hap2_01	1039667	1040064	DUP	copygain																																			C.murc_hap2_05	18793613	18793620	-	-	C.prem_hap2_05
C.murc_hap2_01	18274867	18275514	-	-	C.prem_hap2_01	7595466	7596111	INVDP	copyloss																																			C.murc_hap2_05	18800496	18801789	-	-	C.prem_hap2_05
C.murc_hap2_01	18318327	18319096	-	-	C.prem_hap2_01	3765698	3766467	INVDP	copygain																																			C.murc_hap2_05	18801354	18803229	-	-	C.prem_hap2_05
C.murc_hap2_01	18513788	18514176	-	-	C.prem_hap2_01	18085326	18085333	CPL	-																																			C.murc_hap2_05	18803207	18805751	-	-	C.prem_hap2_05
C.murc_hap2_01	18495483	18495781	-	-	C.prem_hap2_01	20211872	20212170	INVDP	copygain																																			C.murc_hap2_05	18805405	18806697	-	-	C.prem_hap2_05
C.murc_hap2_01	18495488	18502533	-	-	C.prem_hap2_01	411836	418873	DUP	copygain																																			C.murc_hap2_05	18807574	18811556	-	-	C.prem_hap2_05
C.murc_hap2_01	18515490	18518396	-	-	C.prem_hap2_01	15771654	15774575	DUP	copygain																																			C.murc_hap2_05	18817233	18817850	-	-	C.prem_hap2_05
C.murc_hap2_01	18515492	18518396	-	-	C.prem_hap2_01	3009497	3012402	DUP	copygain																																			C.murc_hap2_05	18817235	18817850	-	-	C.prem_hap2_05
C.murc_hap2_01	18515492	18518396	-	-	C.prem_hap2_01	21277334	21280239	DUP	copygain																																			C.murc_hap2_05	18817237	18817850	-	-	C.prem_hap2_05
C.murc_hap2_01	18547601	18560119	-	-	C.prem_hap2_01	6147570	6160111	DUP	copyloss																																			C.murc_hap2_05	18823074	18823857	-	-	C.prem_hap2_05
C.murc_hap2_01	18569788	18570212	-	-	C.prem_hap2_01	18128255	18128679	DUP	copyloss																																			C.murc_hap2_05	18832949	18835025	ttcgaaatgatattgtgaacttaagtggttaagactcgttgattctgtaggattccaagaattaactaaacttaaaaactcacacaaaactttgaaatttgaaaatattattgaactcaaaatttgccttcaagggctacaagaaagggttatttacattagtagtaattatcataaattatgaagtaaaaagaaaacaaagtctaaactttagataataaggaaactaatccaaatgtgataaataattcgtaatctgcattaGAAAGGATCATGCCTTTAAGTTAAATACTTGGAAAGCCCTACTAGGTACTCAAACTATTAAAAAAAATGTGAAAGACATTGAGGATATAGAATGGCCTTGAATTTTGTTGATAGGAGTTTTGAAATTTTTTTCTG…	t	C.prem_hap2_05
C.murc_hap2_01	18573735	18579299	-	-	C.prem_hap2_01	10518933	10524460	INVDP	copyloss																																			C.murc_hap2_05	18847244	18854606	-	-	C.prem_hap2_05
C.murc_hap2_01	18579294	18586599	-	-	C.prem_hap2_01	10490204	10497468	INVDP	copyloss																																			C.murc_hap2_05	18893726	18894521	-	-	C.prem_hap2_05
C.murc_hap2_01	18597982	18598492	-	-	C.prem_hap2_01	14784241	14784753	INVDP	copygain																																			C.murc_hap2_05	18928086	18929646	-	-	C.prem_hap2_05
C.murc_hap2_01	18598493	18604601	-	-	C.prem_hap2_01	19061244	19067352	INVTR	-																																			C.murc_hap2_05	18939854	18940512	-	-	C.prem_hap2_05
C.murc_hap2_01	18608737	18608745	-	-	C.prem_hap2_01	18153955	18155163	CPG	-																																			C.murc_hap2_05	18940512	18942466	-	-	C.prem_hap2_05
C.murc_hap2_01	18608857	18615482	-	-	C.prem_hap2_01	18120461	18127030	DUP	copyloss																																			C.murc_hap2_05	18999250	18999589	ttttaaaactttttattataaaataaaattaaaaaaatgaaatgcactgtttttgtgctgagtttcacttcttcaatccctaattttttctaagtatcaacacatatacaactcacaaacatacatagagtatagggtaaggctaaaatctaggccgtcgtcatcttgccatcgtcttaccctcttatattgactttcttttcgccatcatcttaccaaaatctcggtcgtcgtcatcttaccatcgtcttcctaacgtattggttactgattgcattgagaaattgagtgagtgaaggtgcattttgtggtatcgccatcgtcttcttctccattgtgt	t	C.prem_hap2_05
C.murc_hap2_01	18620059	18621084	-	-	C.prem_hap2_01	183628	184621	DUP	copyloss																																			C.murc_hap2_05	19000505	19003387	-	-	C.prem_hap2_05
C.murc_hap2_01	18624605	18627458	-	-	C.prem_hap2_01	17588479	17591333	DUP	copyloss																																			C.murc_hap2_05	19066837	19067310	-	-	C.prem_hap2_05
C.murc_hap2_01	18653974	18655229	-	-	C.prem_hap2_01	13117602	13118988	INVDP	copyloss																																			C.murc_hap2_05	19040734	19046614	-	-	C.prem_hap2_05
C.murc_hap2_01	18654371	18659003	-	-	C.prem_hap2_01	5958608	5963249	DUP	copyloss																																			C.murc_hap2_05	19042224	19047005	-	-	C.prem_hap2_05
C.murc_hap2_01	18656088	18663341	-	-	C.prem_hap2_01	9665254	9672614	INVDP	copyloss																																			C.murc_hap2_05	19091294	19092698	-	-	C.prem_hap2_05
C.murc_hap2_01	18663389	18666259	-	-	C.prem_hap2_01	6243354	6246220	DUP	copyloss																																			C.murc_hap2_05	19158847	19160502	-	-	C.prem_hap2_05
C.murc_hap2_01	18664877	18666259	-	-	C.prem_hap2_01	19131298	19132680	INVDP	copygain																																			C.murc_hap2_05	19173206	19173827	-	-	C.prem_hap2_05
C.murc_hap2_01	18664878	18666259	-	-	C.prem_hap2_01	19122449	19123831	DUP	copyloss																																			C.murc_hap2_05	19222456	19222782	-	-	C.prem_hap2_05
C.murc_hap2_01	18701627	18702449	-	-	C.prem_hap2_01	19061243	19062065	DUP	copyloss																																			C.murc_hap2_05	19222978	19224667	-	-	C.prem_hap2_05
C.murc_hap2_01	18729429	18729432	-	-	C.prem_hap2_01	18220412	18221011	HDR	-																																			C.murc_hap2_05	19225014	19230561	-	-	C.prem_hap2_05
C.murc_hap2_01	18734344	18734676	CTATgtgcctgtttggtatggcttatttaagagccataagagcttatttaatcgtataagcactttttaaaaaattttatagtgtttggttatttttttaatagagtttttttagcttaaataagttaatttacctctactagcaaaagcccaaaatttgaacttttgggagtagaggttataaagcttttctaaaaatatataatataaaaaatatcacatagtttaatggttcaaaagtgcgttttttattgacaaccaaacactcaatgactttttatccaaaagctctattggtataagctctatttaataagttgtaccaaacggagc	C	C.prem_hap2_01	18226818	18226818	DEL	-																																			C.murc_hap2_05	19230777	19238978	-	-	C.prem_hap2_05
C.murc_hap2_01	18737486	18737516	-	-	C.prem_hap2_01	18229621	18230704	HDR	-																																			C.murc_hap2_05	19272850	19274539	-	-	C.prem_hap2_05
C.murc_hap2_01	18771459	18772343	-	-	C.prem_hap2_01	18222033	18222935	DUP	copygain																																			C.murc_hap2_05	19280198	19280325	-	-	C.prem_hap2_05
C.murc_hap2_01	18781947	18782552	-	-	C.prem_hap2_01	21126710	21127315	TRANS	-																																			C.murc_hap2_05	19316100	19317551	-	-	C.prem_hap2_05
C.murc_hap2_01	18783148	18786752	-	-	C.prem_hap2_01	13231313	13235547	INVTR	-																																			C.murc_hap2_05	19317695	19326675	-	-	C.prem_hap2_05
C.murc_hap2_01	18785942	18785963	-	-	C.prem_hap2_01	13232754	13232176	CPG	-																																			C.murc_hap2_05	19366098	19366681	-	-	C.prem_hap2_05
C.murc_hap2_01	18789485	18790143	-	-	C.prem_hap2_01	18283467	18283472	CPL	-																																			C.murc_hap2_05	19393497	19393761	CTAACTTGTCTTTATCCAGAAAATCTATTCAAGGCTAGAAACAATAGAACACCGAATGAATGTTGGATTTTAGAAGAGACTTAAGAGGGCCATGATCAACAAAGGGAAGACGGTCTGAGAAGGCCCTAAAGCATAAAATCTTCATTGAATGATAGTGAGGTACCCTTGGACCTTTTAATAAACGCTTTATTCCCAATCCTCTCACTTAAGGAATGTAAGGAGGAAAAATTGATAAAAAGGATCATAAGCATACTTATAGGAATTA	C	C.prem_hap2_05
C.murc_hap2_01	18839276	18839714	-	-	C.prem_hap2_01	6718551	6718988	DUP	copygain																																			C.murc_hap2_05	19429429	19432201	-	-	C.prem_hap2_05
C.murc_hap2_01	19110973	19110981	-	-	C.prem_hap2_01	18612549	18613757	CPG	-																																			C.murc_hap2_05	19432246	19447285	-	-	C.prem_hap2_05
C.murc_hap2_01	19117602	19118487	-	-	C.prem_hap2_01	4633125	4634015	INVTR	-																																			C.murc_hap2_05	19447325	19450137	-	-	C.prem_hap2_05
C.murc_hap2_01	19136905	19137138	TCAAGGttttttttttttgtcttaaccacaaggtattatggggaggatcccaattgtgggaggcacctttaagcccgtaccacaactcagactagaagtccccgctcgaactgggaggcacaggttctcccaacaaaggtgacttccctgcgactcgaactggggagcaaactcagtcaaaccacttaaggggactccattgccagtggagccaacactttgttggtAaatttc	T	C.prem_hap2_01	18638908	18638908	DEL	-																																			C.murc_hap2_05	19452015	19452891	-	-	C.prem_hap2_05
C.murc_hap2_01	19140522	19141032	ACCAAATCCAAGAGGATCTATTTTTAACCACATTGATTTTTCAGTCCATGGTAAATGGCAAGACTAGGAGCAACGCAAGGCCGAAATCAAGCTTCCATAATTTGGGTTTCAAAGTAGAAAATGATAAAAGAACAAAACTTCCAAAGAGATAACATGTTATTATAAAAAGCTCTCTCTATATTACTATGCTCTACATTTTTTTAATATTATTAATGAAATCTCTAAAAATACTATCTTTTAGATATTCAATTTCTTCATTGTGAAATGAAATTCAAACATATATATATATATAGAAAATTGTGTAACATGAAGTCTTTAGTATTGAACTTGAAATTTCATCTGCATCGAAATTTCCAGATACATTGCAGAGAATCTCTTCACAAATTAATTTGTTTGAAG…	A	C.prem_hap2_01	18642103	18642103	DEL	-																																			C.murc_hap2_05	19509135	19509515	-	-	C.prem_hap2_05
C.murc_hap2_01	19148258	19148449	-	-	C.prem_hap2_01	18649290	18649770	CPG	-																																			C.murc_hap2_05	19480988	19481611	-	-	C.prem_hap2_05
[truncated: 2,370 more rows]
[truncated: 44 more columns]

## Sheet: Supplemental Table S9
Supplemental Table S9 Structural variants in Prem-hap1 genome with respect to EL-hap1
chr1											Chr2											Chr3											chr4											chr5
[truncated: 24,074 more rows]
[truncated: 44 more columns]
