# Supplementary material for: The genome of a low‐seeded mandarin, Premier, displays major structural changes due to gamma irradiation
Source: Plant Genome. 2026 Mar 19;19(1):e70220. doi: 10.1002/tpg2.70220 (PMC13003167; doi:10.1002/tpg2.70220)
Supplement: Supplementary file 23 — Supplemental Table S10 Structural variants in Prem‐hap1 genome with respect to EL‐hap2 [file TPG2-19-e70220-s017.zip]

Archive with 1 entries (1 files):
- Supplemental Tables_EL_Premier_3rd_S10.xlsx
