# Supplementary material for: The genome of a low‐seeded mandarin, Premier, displays major structural changes due to gamma irradiation
Source: Plant Genome. 2026 Mar 19;19(1):e70220. doi: 10.1002/tpg2.70220 (PMC13003167; doi:10.1002/tpg2.70220)
Supplement: Supplementary file 23 — Supplemental Table S10 Structural variants in Prem‐hap1 genome with respect to EL‐hap2 [file TPG2-19-e70220-s017.zip › Supplemental Tables_EL_Premier_3rd_S10.xlsx]

## Sheet: Supplemental Table S10
Supplemental Table S10 Structural variants in Prem-hap1 genome with respect to EL-hap2
chr1											chr2											chr3											chr4											chr5
Ref chr	ref start	ref end	seq in ref	seq in query	query chr	query start	query end	annotation type	copy status		Ref chr	ref start	ref end	seq in ref	seq in query	query chr	query start	query end	annotation type	copy status		Ref chr	ref start	ref end	seq in ref	seq in query	query chr	query start	query end	annotation type	copy status		Ref chr	ref start	ref end	seq in ref	seq in query	query chr	query start	query end	annotation type	copy status		Ref chr	ref start	ref end	seq in ref	seq in query	query chr
C.ellen_hap2_01	1	912	-	-	C.prem_hap1_01	2685	3596	SYN	-		C.ellen_hap2_02	1	329	-	-	C.prem_hap1_02	2689598	2689926	DUP	copygain		C.ellen_hap2_03	1	2355	-	-	C.prem_hap1_03	38773452	38775809	INVDP	copyloss		C.ellen_hap2_04	1	4964	-	-	-	-	-	NOTAL	-		C.ellen_hap2_05	1	16	-	-	-
C.ellen_hap2_01	1	912	-	-	C.prem_hap1_01	2685	3596	SYNAL	-		C.ellen_hap2_02	1	329	-	-	C.prem_hap1_02	2689598	2689926	DUPAL	-		C.ellen_hap2_03	1	2355	-	-	C.prem_hap1_03	38775809	38773452	INVDPAL	-		C.ellen_hap2_04	4965	5834	-	-	C.prem_hap1_04	14861141	14862003	DUP	copyloss		C.ellen_hap2_05	17	2791	-	-	C.prem_hap1_05
C.ellen_hap2_01	912	1396	-	-	C.prem_hap1_01	25603669	25604154	DUP	copyloss		C.ellen_hap2_02	1	349	-	-	C.prem_hap1_02	1640396	1640745	DUP	copygain		C.ellen_hap2_03	2252	6577	-	-	C.prem_hap1_03	38773452	38777804	INVDP	copyloss		C.ellen_hap2_04	4965	5834	-	-	C.prem_hap1_04	14861141	14862003	DUPAL	-		C.ellen_hap2_05	17	2791	-	-	C.prem_hap1_05
C.ellen_hap2_01	912	1396	-	-	C.prem_hap1_01	25603669	25604154	DUPAL	-		C.ellen_hap2_02	1	349	-	-	C.prem_hap1_02	1640396	1640745	DUPAL	-		C.ellen_hap2_03	2252	6577	-	-	C.prem_hap1_03	38777804	38773452	INVDPAL	-		C.ellen_hap2_04	5835	1115277	-	-	-	-	-	NOTAL	-		C.ellen_hap2_05	20	1835	-	-	C.prem_hap1_05
C.ellen_hap2_01	1396	2229	-	-	C.prem_hap1_01	25605959	25606791	DUP	copyloss		C.ellen_hap2_02	1	354	-	-	C.prem_hap1_02	669696	670050	DUP	copygain		C.ellen_hap2_03	6454	9996	-	-	C.prem_hap1_03	419	3957	SYN	-		C.ellen_hap2_04	1115278	1116033	-	-	C.prem_hap1_04	20171444	20172201	INVDP	copyloss		C.ellen_hap2_05	20	1835	-	-	C.prem_hap1_05
C.ellen_hap2_01	1396	2229	-	-	C.prem_hap1_01	25605959	25606791	DUPAL	-		C.ellen_hap2_02	1	354	-	-	C.prem_hap1_02	669696	670050	DUPAL	-		C.ellen_hap2_03	6454	9996	-	-	C.prem_hap1_03	419	3957	SYNAL	-		C.ellen_hap2_04	1115278	1116033	-	-	C.prem_hap1_04	20172201	20171444	INVDPAL	-		C.ellen_hap2_05	20	2072	-	-	C.prem_hap1_05
C.ellen_hap2_01	2230	2239	-	-	-	-	-	NOTAL	-		C.ellen_hap2_02	1	432	-	-	C.prem_hap1_02	2198653	2199085	DUP	copygain		C.ellen_hap2_03	6454	12347	-	-	C.prem_hap1_03	38776219	38782109	INVTR	-		C.ellen_hap2_04	1116034	1123379	-	-	-	-	-	NOTAL	-		C.ellen_hap2_05	20	2072	-	-	C.prem_hap1_05
C.ellen_hap2_01	2240	2771	-	-	C.prem_hap1_01	16552	17083	DUP	copyloss		C.ellen_hap2_02	1	432	-	-	C.prem_hap1_02	2198653	2199085	DUPAL	-		C.ellen_hap2_03	6454	12347	-	-	C.prem_hap1_03	38782109	38776219	INVTRAL	-		C.ellen_hap2_04	1123380	1128241	-	-	C.prem_hap1_04	14130342	14135190	INVDP	copyloss		C.ellen_hap2_05	20	2084	-	-	C.prem_hap1_05
C.ellen_hap2_01	2240	2771	-	-	C.prem_hap1_01	16552	17083	DUPAL	-		C.ellen_hap2_02	1	1139	-	-	C.prem_hap1_02	1678478	1679613	DUP	copygain		C.ellen_hap2_03	6469	11898	-	-	C.prem_hap1_03	38783368	38788797	INVDP	copygain		C.ellen_hap2_04	1123380	1128241	-	-	C.prem_hap1_04	14135190	14130342	INVDPAL	-		C.ellen_hap2_05	20	2084	-	-	C.prem_hap1_05
C.ellen_hap2_01	2772	5448	-	-	-	-	-	NOTAL	-		C.ellen_hap2_02	1	1139	-	-	C.prem_hap1_02	1678478	1679613	DUPAL	-		C.ellen_hap2_03	6469	11898	-	-	C.prem_hap1_03	38788797	38783368	INVDPAL	-		C.ellen_hap2_04	1128242	1129485	-	-	-	-	-	NOTAL	-		C.ellen_hap2_05	20	2319	-	-	C.prem_hap1_05
C.ellen_hap2_01	5449	5815	-	-	C.prem_hap1_01	17078	17439	DUP	copyloss		C.ellen_hap2_02	1	3549	-	-	C.prem_hap1_02	1530356	1533908	DUP	copygain		C.ellen_hap2_03	11032	4451824	-	-	C.prem_hap1_03	8677	4449499	SYN	-		C.ellen_hap2_04	1129486	1130377	-	-	C.prem_hap1_04	14134948	14135858	INVDP	copyloss		C.ellen_hap2_05	20	2319	-	-	C.prem_hap1_05
C.ellen_hap2_01	5449	5815	-	-	C.prem_hap1_01	17078	17439	DUPAL	-		C.ellen_hap2_02	1	3549	-	-	C.prem_hap1_02	1530356	1533908	DUPAL	-		C.ellen_hap2_03	11032	4451824	-	-	C.prem_hap1_03	8677	4449499	SYNAL	-		C.ellen_hap2_04	1129486	1130377	-	-	C.prem_hap1_04	14135858	14134948	INVDPAL	-		C.ellen_hap2_05	20	2332	-	-	C.prem_hap1_05
C.ellen_hap2_01	5816	8361	-	-	-	-	-	NOTAL	-		C.ellen_hap2_02	1	401549	-	-	C.prem_hap1_02	3301733	3701479	SYN	-		C.ellen_hap2_03	4451808	10484883	-	-	C.prem_hap1_03	4456419	10489477	SYN	-		C.ellen_hap2_04	1130378	1145762	-	-	-	-	-	NOTAL	-		C.ellen_hap2_05	20	2332	-	-	C.prem_hap1_05
C.ellen_hap2_01	8362	9168	-	-	C.prem_hap1_01	29773202	29774002	INVDP	copygain		C.ellen_hap2_02	1	31487	-	-	C.prem_hap1_02	3301733	3333218	SYNAL	-		C.ellen_hap2_03	4451808	8441622	-	-	C.prem_hap1_03	4456419	8446211	SYNAL	-		C.ellen_hap2_04	1145763	1147151	-	-	C.prem_hap1_04	7890911	7892277	DUP	copyloss		C.ellen_hap2_05	20	2848	-	-	C.prem_hap1_05
C.ellen_hap2_01	8362	9168	-	-	C.prem_hap1_01	29774002	29773202	INVDPAL	-		C.ellen_hap2_02	22721	205169	-	-	C.prem_hap1_02	3324090	3506542	SYNAL	-		C.ellen_hap2_03	8421539	10484883	-	-	C.prem_hap1_03	8426140	10489477	SYNAL	-		C.ellen_hap2_04	1145763	1147151	-	-	C.prem_hap1_04	7890911	7892277	DUPAL	-		C.ellen_hap2_05	20	2848	-	-	C.prem_hap1_05
C.ellen_hap2_01	8474	13974	-	-	C.prem_hap1_01	2507	7809	DUP	copygain		C.ellen_hap2_02	194132	206617	-	-	C.prem_hap1_02	3495506	3506542	TDM	-		C.ellen_hap2_03	10473449	10485759	-	-	C.prem_hap1_03	10497691	10509999	INV	-		C.ellen_hap2_04	1147152	1149661	-	-	-	-	-	NOTAL	-		C.ellen_hap2_05	20	7138	-	-	C.prem_hap1_05
C.ellen_hap2_01	8474	13974	-	-	C.prem_hap1_01	2507	7809	DUPAL	-		C.ellen_hap2_02	195580	401549	-	-	C.prem_hap1_02	3495506	3701479	SYNAL	-		C.ellen_hap2_03	10473449	10485759	-	-	C.prem_hap1_03	10509999	10497691	INVAL	-		C.ellen_hap2_04	1149662	1151149	-	-	C.prem_hap1_04	7882809	7884299	INVDP	copyloss		C.ellen_hap2_05	20	1211	-	-	C.prem_hap1_05
C.ellen_hap2_01	8474	25982	-	-	C.prem_hap1_01	12800	30021	SYN	-		C.ellen_hap2_02	12912	13307	-	-	C.prem_hap1_02	3012137	3012532	DUP	copygain		C.ellen_hap2_03	10480053	10485759	-	-	C.prem_hap1_03	10489978	10495684	DUP	copygain		C.ellen_hap2_04	1149662	1151149	-	-	C.prem_hap1_04	7884299	7882809	INVDPAL	-		C.ellen_hap2_05	3835	7138	-	-	C.prem_hap1_05
C.ellen_hap2_01	8474	25982	-	-	C.prem_hap1_01	12800	30021	SYNAL	-		C.ellen_hap2_02	12912	13307	-	-	C.prem_hap1_02	3012137	3012532	DUPAL	-		C.ellen_hap2_03	10480053	10485759	-	-	C.prem_hap1_03	10489978	10495684	DUPAL	-		C.ellen_hap2_04	1151150	1187686	-	-	-	-	-	NOTAL	-		C.ellen_hap2_05	20	7251	-	-	C.prem_hap1_05
C.ellen_hap2_01	9413	12115	-	-	C.prem_hap1_01	1	2684	DUP	copygain		C.ellen_hap2_02	12912	13430	-	-	C.prem_hap1_02	1391711	1392230	DUP	copygain		C.ellen_hap2_03	10485760	10486259	-	-	-	-	-	NOTAL	-		C.ellen_hap2_04	1187687	1188139	-	-	C.prem_hap1_04	19059006	19059457	DUP	copyloss		C.ellen_hap2_05	20	3054	-	-	C.prem_hap1_05
C.ellen_hap2_01	9413	12115	-	-	C.prem_hap1_01	1	2684	DUPAL	-		C.ellen_hap2_02	12912	13430	-	-	C.prem_hap1_02	1391711	1392230	DUPAL	-		C.ellen_hap2_03	10486260	11390903	-	-	C.prem_hap1_03	10500203	11404825	SYN	-		C.ellen_hap2_04	1187687	1188139	-	-	C.prem_hap1_04	19059006	19059457	DUPAL	-		C.ellen_hap2_05	2244	7251	-	-	C.prem_hap1_05
C.ellen_hap2_01	24296	28121	-	-	C.prem_hap1_01	26144	30021	DUP	copyloss		C.ellen_hap2_02	12912	13483	-	-	C.prem_hap1_02	1901140	1901711	DUP	copygain		C.ellen_hap2_03	10486260	11390903	-	-	C.prem_hap1_03	10500203	11404825	SYNAL	-		C.ellen_hap2_04	1188140	1206629	-	-	-	-	-	NOTAL	-		C.ellen_hap2_05	2957	4163458	-	-	C.prem_hap1_05
C.ellen_hap2_01	24296	28121	-	-	C.prem_hap1_01	26144	30021	DUPAL	-		C.ellen_hap2_02	12912	13483	-	-	C.prem_hap1_02	1901140	1901711	DUPAL	-		C.ellen_hap2_03	11385831	11434562	-	-	C.prem_hap1_03	11338820	11364611	DUP	copyloss		C.ellen_hap2_04	1206630	1207259	-	-	C.prem_hap1_04	1232604	1233231	INV	-		C.ellen_hap2_05	2957	4163458	-	-	C.prem_hap1_05
C.ellen_hap2_01	26402	30261	-	-	C.prem_hap1_01	26144	30021	DUP	copyloss		C.ellen_hap2_02	12912	13608	-	-	C.prem_hap1_02	2657635	2658333	DUP	copygain		C.ellen_hap2_03	11385831	11396181	-	-	C.prem_hap1_03	11338820	11349228	DUPAL	-		C.ellen_hap2_04	1206630	1207259	-	-	C.prem_hap1_04	1233231	1232604	INVAL	-		C.ellen_hap2_05	12351	14805	-	-	C.prem_hap1_05
C.ellen_hap2_01	26402	30261	-	-	C.prem_hap1_01	26144	30021	DUPAL	-		C.ellen_hap2_02	12912	13608	-	-	C.prem_hap1_02	2657635	2658333	DUPAL	-		C.ellen_hap2_03	11417133	11434562	-	-	C.prem_hap1_03	11347070	11364611	DUPAL	-		C.ellen_hap2_04	1207260	1258474	-	-	-	-	-	NOTAL	-		C.ellen_hap2_05	12351	14805	-	-	C.prem_hap1_05
C.ellen_hap2_01	28544	32401	-	-	C.prem_hap1_01	26144	30021	DUP	copyloss		C.ellen_hap2_02	12912	13608	-	-	C.prem_hap1_02	2658178	2658874	DUP	copygain		C.ellen_hap2_03	11434540	12005873	-	-	C.prem_hap1_03	11379322	11950704	SYN	-		C.ellen_hap2_04	1258475	1259015	-	-	C.prem_hap1_04	29472194	29472734	INVDP	copyloss		C.ellen_hap2_05	12351	24759	-	-	C.prem_hap1_05
C.ellen_hap2_01	28544	32401	-	-	C.prem_hap1_01	26144	30021	DUPAL	-		C.ellen_hap2_02	12912	13608	-	-	C.prem_hap1_02	2658178	2658874	DUPAL	-		C.ellen_hap2_03	11434540	12005873	-	-	C.prem_hap1_03	11379322	11950704	SYNAL	-		C.ellen_hap2_04	1258475	1259015	-	-	C.prem_hap1_04	29472734	29472194	INVDPAL	-		C.ellen_hap2_05	12351	24759	-	-	C.prem_hap1_05
C.ellen_hap2_01	30261	55246	-	-	C.prem_hap1_01	31221	60407	SYN	-		C.ellen_hap2_02	20337	25329	-	-	C.prem_hap1_02	1835482	1840461	DUP	copygain		C.ellen_hap2_03	12003937	12045332	-	-	C.prem_hap1_03	11781917	11838246	DUP	copyloss		C.ellen_hap2_04	1259016	1308178	-	-	-	-	-	NOTAL	-		C.ellen_hap2_05	12351	24760	-	-	C.prem_hap1_05
C.ellen_hap2_01	30261	38397	-	-	C.prem_hap1_01	31221	39228	SYNAL	-		C.ellen_hap2_02	20337	25329	-	-	C.prem_hap1_02	1835482	1840461	DUPAL	-		C.ellen_hap2_03	12003937	12033053	-	-	C.prem_hap1_03	11781917	11810848	DUPAL	-		C.ellen_hap2_04	1308179	1308593	-	-	C.prem_hap1_04	5717453	5717868	INVDP	copyloss		C.ellen_hap2_05	12351	24760	-	-	C.prem_hap1_05
C.ellen_hap2_01	33146	38397	-	-	C.prem_hap1_01	34059	43554	TDM	-		C.ellen_hap2_02	20783	28675	-	-	C.prem_hap1_02	3084506	3092385	DUP	copygain		C.ellen_hap2_03	12041754	12045332	-	-	C.prem_hap1_03	11834661	11838246	DUPAL	-		C.ellen_hap2_04	1308179	1308593	-	-	C.prem_hap1_04	5717868	5717453	INVDPAL	-		C.ellen_hap2_05	158441	160559	-	-	C.prem_hap1_05
C.ellen_hap2_01	33146	55246	-	-	C.prem_hap1_01	38301	60407	SYNAL	-		C.ellen_hap2_02	20783	28675	-	-	C.prem_hap1_02	3084506	3092385	DUPAL	-		C.ellen_hap2_03	12045333	12045672	-	-	-	-	-	NOTAL	-		C.ellen_hap2_04	1308594	1308924	-	-	-	-	-	NOTAL	-		C.ellen_hap2_05	158441	160559	-	-	C.prem_hap1_05
C.ellen_hap2_01	55105	55504	-	-	C.prem_hap1_01	1077638	1078037	DUP	copyloss		C.ellen_hap2_02	21491	23457	-	-	C.prem_hap1_02	1939087	1941045	DUP	copygain		C.ellen_hap2_03	12045673	12046140	-	-	C.prem_hap1_03	11530324	11530821	DUP	copyloss		C.ellen_hap2_04	1308925	1309358	-	-	C.prem_hap1_04	20600884	20601317	INVTR	-		C.ellen_hap2_05	158441	162894	-	-	C.prem_hap1_05
C.ellen_hap2_01	55105	55504	-	-	C.prem_hap1_01	1077638	1078037	DUPAL	-		C.ellen_hap2_02	21491	23457	-	-	C.prem_hap1_02	1939087	1941045	DUPAL	-		C.ellen_hap2_03	12045673	12046140	-	-	C.prem_hap1_03	11530324	11530821	DUPAL	-		C.ellen_hap2_04	1308925	1309358	-	-	C.prem_hap1_04	20601317	20600884	INVTRAL	-		C.ellen_hap2_05	158441	162894	-	-	C.prem_hap1_05
C.ellen_hap2_01	55504	178906	-	-	C.prem_hap1_01	60265	184351	SYN	-		C.ellen_hap2_02	21527	25705	-	-	C.prem_hap1_02	3133464	3137630	DUP	copygain		C.ellen_hap2_03	12046141	12055079	-	-	C.prem_hap1_03	30938073	30945414	DUP	copyloss		C.ellen_hap2_04	1309359	1333029	-	-	-	-	-	NOTAL	-		C.ellen_hap2_05	158441	163828	-	-	C.prem_hap1_05
C.ellen_hap2_01	55504	109660	-	-	C.prem_hap1_01	60265	114405	SYNAL	-		C.ellen_hap2_02	21527	25705	-	-	C.prem_hap1_02	3133464	3137630	DUPAL	-		C.ellen_hap2_03	12046141	12047884	-	-	C.prem_hap1_03	30938073	30939829	DUPAL	-		C.ellen_hap2_04	1333030	1343852	-	-	C.prem_hap1_04	14722485	14733328	INVTR	-		C.ellen_hap2_05	158441	160685	-	-	C.prem_hap1_05
C.ellen_hap2_01	109660	109758	TGTCCACATTTTCAGGTAGCGGAAGTAAAAACTCAACAAAAACATCAAAGGGGCACAAAACTTTCAAGTTGTATCAAATCATAGAAGAGAGGAAGTTAA	T	C.prem_hap1_01	114405	114405	DEL	-		C.ellen_hap2_02	22322	27026	-	-	C.prem_hap1_02	1401464	1406157	DUP	copygain		C.ellen_hap2_03	12052105	12055079	-	-	C.prem_hap1_03	30942423	30945414	DUPAL	-		C.ellen_hap2_04	1333030	1343852	-	-	C.prem_hap1_04	14733328	14722485	INVTRAL	-		C.ellen_hap2_05	160685	163828	-	-	C.prem_hap1_05
C.ellen_hap2_01	109759	175439	-	-	C.prem_hap1_01	114403	180064	SYNAL	-		C.ellen_hap2_02	22322	27026	-	-	C.prem_hap1_02	1401464	1406157	DUPAL	-		C.ellen_hap2_03	12055080	12055133	-	-	-	-	-	NOTAL	-		C.ellen_hap2_04	1343853	1344194	-	-	-	-	-	NOTAL	-		C.ellen_hap2_05	158441	163828	-	-	C.prem_hap1_05
C.ellen_hap2_01	173110	175439	-	-	C.prem_hap1_01	177735	180878	TDM	-		C.ellen_hap2_02	23002	24292	-	-	C.prem_hap1_02	2994413	2995698	DUP	copygain		C.ellen_hap2_03	12055134	12056461	-	-	C.prem_hap1_03	11920831	11922183	DUP	copyloss		C.ellen_hap2_04	1344195	1345587	-	-	C.prem_hap1_04	27442911	27444294	INVDP	copyloss		C.ellen_hap2_05	158441	163828	-	-	C.prem_hap1_05
C.ellen_hap2_01	173110	178906	-	-	C.prem_hap1_01	178544	184351	SYNAL	-		C.ellen_hap2_02	23002	24292	-	-	C.prem_hap1_02	2994413	2995698	DUPAL	-		C.ellen_hap2_03	12055134	12056461	-	-	C.prem_hap1_03	11920831	11922183	DUPAL	-		C.ellen_hap2_04	1344195	1345587	-	-	C.prem_hap1_04	27444294	27442911	INVDPAL	-		C.ellen_hap2_05	159055	163106	-	-	C.prem_hap1_05
C.ellen_hap2_01	177631	180834	-	-	C.prem_hap1_01	2900424	2903621	DUP	copygain		C.ellen_hap2_02	25420	26122	-	-	C.prem_hap1_02	2946820	2947521	DUP	copygain		C.ellen_hap2_03	12056349	12056615	-	-	C.prem_hap1_03	11867271	11867540	DUP	copyloss		C.ellen_hap2_04	1345588	1370776	-	-	-	-	-	NOTAL	-		C.ellen_hap2_05	159055	163106	-	-	C.prem_hap1_05
C.ellen_hap2_01	177631	180834	-	-	C.prem_hap1_01	2900424	2903621	DUPAL	-		C.ellen_hap2_02	25420	26122	-	-	C.prem_hap1_02	2946820	2947521	DUPAL	-		C.ellen_hap2_03	12056349	12056615	-	-	C.prem_hap1_03	11867271	11867540	DUPAL	-		C.ellen_hap2_04	1370777	1371417	-	-	C.prem_hap1_04	11835882	11836535	DUP	copyloss		C.ellen_hap2_05	161065	162903	-	-	C.prem_hap1_05
C.ellen_hap2_01	178901	271320	-	-	C.prem_hap1_01	185680	278107	SYN	-		C.ellen_hap2_02	46904	48710	-	-	C.prem_hap1_02	1823773	1825579	DUP	copygain		C.ellen_hap2_03	12056612	12057578	-	-	C.prem_hap1_03	11030379	11031311	DUP	copyloss		C.ellen_hap2_04	1370777	1371417	-	-	C.prem_hap1_04	11835882	11836535	DUPAL	-		C.ellen_hap2_05	161065	162903	-	-	C.prem_hap1_05
C.ellen_hap2_01	178901	271320	-	-	C.prem_hap1_01	185680	278107	SYNAL	-		C.ellen_hap2_02	46904	48710	-	-	C.prem_hap1_02	1823773	1825579	DUPAL	-		C.ellen_hap2_03	12056612	12057578	-	-	C.prem_hap1_03	11030379	11031311	DUPAL	-		C.ellen_hap2_04	1371418	1408470	-	-	-	-	-	NOTAL	-		C.ellen_hap2_05	436718	436975	-	-	C.prem_hap1_05
C.ellen_hap2_01	271321	271879	-	-	-	-	-	NOTAL	-		C.ellen_hap2_02	51875	55442	-	-	C.prem_hap1_02	1633588	1637155	DUP	copygain		C.ellen_hap2_03	12057579	12058272	-	-	-	-	-	NOTAL	-		C.ellen_hap2_04	1408471	1415247	-	-	C.prem_hap1_04	23260352	23266767	DUP	copyloss		C.ellen_hap2_05	436718	436975	-	-	C.prem_hap1_05
C.ellen_hap2_01	271880	272633	-	-	C.prem_hap1_01	273404	274177	DUP	copyloss		C.ellen_hap2_02	51875	55442	-	-	C.prem_hap1_02	1633588	1637155	DUPAL	-		C.ellen_hap2_03	12058273	12059901	-	-	C.prem_hap1_03	11688936	11690575	DUP	copyloss		C.ellen_hap2_04	1408471	1409964	-	-	C.prem_hap1_04	23260352	23261909	DUPAL	-		C.ellen_hap2_05	913578	914044	-	-	C.prem_hap1_05
C.ellen_hap2_01	271880	272633	-	-	C.prem_hap1_01	273404	274177	DUPAL	-		C.ellen_hap2_02	53331	55479	-	-	C.prem_hap1_02	2295676	2297822	DUP	copygain		C.ellen_hap2_03	12058273	12059901	-	-	C.prem_hap1_03	11688936	11690575	DUPAL	-		C.ellen_hap2_04	1412174	1414997	-	-	C.prem_hap1_04	23261909	23264727	DUPAL	-		C.ellen_hap2_05	913578	914044	-	-	C.prem_hap1_05
C.ellen_hap2_01	272634	279260	-	-	-	-	-	NOTAL	-		C.ellen_hap2_02	53331	55479	-	-	C.prem_hap1_02	2295676	2297822	DUPAL	-		C.ellen_hap2_03	12059902	12059933	-	-	-	-	-	NOTAL	-		C.ellen_hap2_04	1414997	1415247	-	-	C.prem_hap1_04	23266517	23266767	DUPAL	-		C.ellen_hap2_05	913578	914044	-	-	C.prem_hap1_05
C.ellen_hap2_01	279261	356070	-	-	C.prem_hap1_01	281007	359288	SYN	-		C.ellen_hap2_02	65770	66205	-	-	C.prem_hap1_02	1104716	1105151	DUP	copygain		C.ellen_hap2_03	12059934	12061513	-	-	C.prem_hap1_03	11517572	11519146	DUP	copyloss		C.ellen_hap2_04	1415248	1470380	-	-	-	-	-	NOTAL	-		C.ellen_hap2_05	913578	914044	-	-	C.prem_hap1_05
C.ellen_hap2_01	279261	300801	-	-	C.prem_hap1_01	281007	302512	SYNAL	-		C.ellen_hap2_02	65770	66205	-	-	C.prem_hap1_02	1104716	1105151	DUPAL	-		C.ellen_hap2_03	12059934	12061513	-	-	C.prem_hap1_03	11517572	11519146	DUPAL	-		C.ellen_hap2_04	1470381	1470699	-	-	C.prem_hap1_04	30771129	30771462	DUP	copyloss		C.ellen_hap2_05	916136	916310	-	-	C.prem_hap1_05
C.ellen_hap2_01	300801	300827	-	-	C.prem_hap1_01	302512	303582	HDR	-		C.ellen_hap2_02	75989	79102	-	-	C.prem_hap1_02	3185030	3188133	DUP	copygain		C.ellen_hap2_03	12061514	12062483	-	-	-	-	-	NOTAL	-		C.ellen_hap2_04	1470381	1470699	-	-	C.prem_hap1_04	30771129	30771462	DUPAL	-		C.ellen_hap2_05	916136	916310	-	-	C.prem_hap1_05
C.ellen_hap2_01	300828	326670	-	-	C.prem_hap1_01	303583	329431	SYNAL	-		C.ellen_hap2_02	75989	79102	-	-	C.prem_hap1_02	3185030	3188133	DUPAL	-		C.ellen_hap2_03	12062484	12064669	-	-	C.prem_hap1_03	11698184	11700360	DUP	copyloss		C.ellen_hap2_04	1470700	1473246	-	-	-	-	-	NOTAL	-		C.ellen_hap2_05	919642	921086	-	-	C.prem_hap1_05
C.ellen_hap2_01	326664	326670	-	-	C.prem_hap1_01	329424	329940	CPG	-		C.ellen_hap2_02	76895	81044	-	-	C.prem_hap1_02	2947529	2951669	DUP	copygain		C.ellen_hap2_03	12062484	12064669	-	-	C.prem_hap1_03	11698184	11700360	DUPAL	-		C.ellen_hap2_04	1473247	1473388	-	-	C.prem_hap1_04	32423077	32423218	INVDP	copyloss		C.ellen_hap2_05	919642	921086	-	-	C.prem_hap1_05
C.ellen_hap2_01	326664	356070	-	-	C.prem_hap1_01	329933	359288	SYNAL	-		C.ellen_hap2_02	76895	81044	-	-	C.prem_hap1_02	2947529	2951669	DUPAL	-		C.ellen_hap2_03	12064670	12066026	-	-	-	-	-	NOTAL	-		C.ellen_hap2_04	1473247	1473388	-	-	C.prem_hap1_04	32423218	32423077	INVDPAL	-		C.ellen_hap2_05	1032099	1032608	-	-	C.prem_hap1_05
C.ellen_hap2_01	356071	357065	-	-	C.prem_hap1_01	16161388	16162397	DUP	copyloss		C.ellen_hap2_02	86023	95572	-	-	C.prem_hap1_02	3145942	3155486	DUP	copygain		C.ellen_hap2_03	12066027	12460838	-	-	C.prem_hap1_03	11935081	12329897	SYN	-		C.ellen_hap2_04	1473389	1514777	-	-	-	-	-	NOTAL	-		C.ellen_hap2_05	1032099	1032608	-	-	C.prem_hap1_05
C.ellen_hap2_01	356071	357065	-	-	C.prem_hap1_01	16161388	16162397	DUPAL	-		C.ellen_hap2_02	86023	95572	-	-	C.prem_hap1_02	3145942	3155486	DUPAL	-		C.ellen_hap2_03	12066027	12289486	-	-	C.prem_hap1_03	11935081	12158546	SYNAL	-		C.ellen_hap2_04	1514778	1515413	-	-	C.prem_hap1_04	31643745	31644387	INVDP	copyloss		C.ellen_hap2_05	1106621	1106798	-	-	C.prem_hap1_05
C.ellen_hap2_01	357064	417673	-	-	C.prem_hap1_01	359281	423232	SYN	-		C.ellen_hap2_02	88427	95812	-	-	C.prem_hap1_02	2649845	2657225	DUP	copygain		C.ellen_hap2_03	12269442	12460838	-	-	C.prem_hap1_03	12138496	12329897	SYNAL	-		C.ellen_hap2_04	1514778	1515413	-	-	C.prem_hap1_04	31644387	31643745	INVDPAL	-		C.ellen_hap2_05	1106621	1106798	-	-	C.prem_hap1_05
C.ellen_hap2_01	357064	401318	-	-	C.prem_hap1_01	359281	403657	SYNAL	-		C.ellen_hap2_02	88427	95812	-	-	C.prem_hap1_02	2649845	2657225	DUPAL	-		C.ellen_hap2_03	12452123	12496733	-	-	C.prem_hap1_03	12272279	12316890	DUP	copyloss		C.ellen_hap2_04	1515414	1537731	-	-	-	-	-	NOTAL	-		C.ellen_hap2_05	1237819	1238011	-	-	C.prem_hap1_05
C.ellen_hap2_01	401315	417673	-	-	C.prem_hap1_01	406898	423232	SYNAL	-		C.ellen_hap2_02	88789	95898	-	-	C.prem_hap1_02	3284480	3291586	DUP	copygain		C.ellen_hap2_03	12452123	12496733	-	-	C.prem_hap1_03	12272279	12316890	DUPAL	-		C.ellen_hap2_04	1537732	1538347	-	-	C.prem_hap1_04	5376994	5377610	DUP	copyloss		C.ellen_hap2_05	1237819	1238011	-	-	C.prem_hap1_05
C.ellen_hap2_01	401318	401318	t	ttaagtttttgattaaattgtgagattctttgtaagggagataggaaatactcatttgagaagttgtaatctttgtaatctcataatcttttgtaactcatctcattctaataaagcttaaagtagagctgtttcaaccgtggatgtaggcatcttgttgccgaaccacgttatatcatcttgttatttttgttattctttatgattACtgataactctatgaaatgagagttatcatgacacttttagacttaaatcaataatacttagggagtaaattatgtgttttcattgtggttttgttatatttcgcataaacattcatttcaatttaatcttagtaaattttgcttgatttagagtaattcgtgctcaaattatgtgcttaattgtaggtgt…	C.prem_hap1_01	403657	406897	INS	-		C.ellen_hap2_02	88789	95898	-	-	C.prem_hap1_02	3284480	3291586	DUPAL	-		C.ellen_hap2_03	12496602	12820378	-	-	C.prem_hap1_03	12299256	12623041	SYN	-		C.ellen_hap2_04	1537732	1538347	-	-	C.prem_hap1_04	5376994	5377610	DUPAL	-		C.ellen_hap2_05	1254072	1254223	-	-	C.prem_hap1_05
C.ellen_hap2_01	417669	420610	-	-	C.prem_hap1_01	430850	433806	SYN	-		C.ellen_hap2_02	89056	91379	-	-	C.prem_hap1_02	2301024	2303347	DUP	copygain		C.ellen_hap2_03	12496602	12820378	-	-	C.prem_hap1_03	12299256	12623041	SYNAL	-		C.ellen_hap2_04	1538348	1576550	-	-	-	-	-	NOTAL	-		C.ellen_hap2_05	1254072	1254223	-	-	C.prem_hap1_05
C.ellen_hap2_01	417669	420610	-	-	C.prem_hap1_01	430850	433806	SYNAL	-		C.ellen_hap2_02	89056	91379	-	-	C.prem_hap1_02	2301024	2303347	DUPAL	-		C.ellen_hap2_03	12820379	12821372	-	-	-	-	-	NOTAL	-		C.ellen_hap2_04	1576551	1584086	-	-	C.prem_hap1_04	5229204	5236756	DUP	copyloss		C.ellen_hap2_05	1323950	1325574	-	-	C.prem_hap1_05
C.ellen_hap2_01	420610	427647	-	-	C.prem_hap1_01	18025639	18032684	DUP	copyloss		C.ellen_hap2_02	89957	95573	-	-	C.prem_hap1_02	2720310	2725918	DUP	copygain		C.ellen_hap2_03	12821373	12821625	-	-	C.prem_hap1_03	12623034	12623286	DUP	copyloss		C.ellen_hap2_04	1576551	1584086	-	-	C.prem_hap1_04	5229204	5236756	DUPAL	-		C.ellen_hap2_05	1323950	1325574	-	-	C.prem_hap1_05
C.ellen_hap2_01	420610	427647	-	-	C.prem_hap1_01	18025639	18032684	DUPAL	-		C.ellen_hap2_02	89957	95573	-	-	C.prem_hap1_02	2720310	2725918	DUPAL	-		C.ellen_hap2_03	12821373	12821625	-	-	C.prem_hap1_03	12623034	12623286	DUPAL	-		C.ellen_hap2_04	1584087	1599480	-	-	-	-	-	NOTAL	-		C.ellen_hap2_05	1489871	1497036	-	-	C.prem_hap1_05
C.ellen_hap2_01	427648	427648	-	-	-	-	-	NOTAL	-		C.ellen_hap2_02	90054	94851	-	-	C.prem_hap1_02	3029983	3034778	DUP	copygain		C.ellen_hap2_03	12821626	12824444	-	-	-	-	-	NOTAL	-		C.ellen_hap2_04	1599481	1600705	-	-	C.prem_hap1_04	4875907	4877151	INVDP	copyloss		C.ellen_hap2_05	1489871	1496254	-	-	C.prem_hap1_05
C.ellen_hap2_01	427649	430404	-	-	C.prem_hap1_01	433799	436554	SYN	-		C.ellen_hap2_02	90054	94851	-	-	C.prem_hap1_02	3029983	3034778	DUPAL	-		C.ellen_hap2_03	12824445	12824709	-	-	C.prem_hap1_03	12569537	12569816	DUP	copyloss		C.ellen_hap2_04	1599481	1600705	-	-	C.prem_hap1_04	4877151	4875907	INVDPAL	-		C.ellen_hap2_05	1496581	1497036	-	-	C.prem_hap1_05
C.ellen_hap2_01	427649	430404	-	-	C.prem_hap1_01	433799	436554	SYNAL	-		C.ellen_hap2_02	90864	96443	-	-	C.prem_hap1_02	1662236	1667808	DUP	copygain		C.ellen_hap2_03	12824445	12824709	-	-	C.prem_hap1_03	12569537	12569816	DUPAL	-		C.ellen_hap2_04	1600706	1605187	-	-	-	-	-	NOTAL	-		C.ellen_hap2_05	1496535	1497036	-	-	C.prem_hap1_05
C.ellen_hap2_01	430397	431538	-	-	C.prem_hap1_01	444479	445620	SYN	-		C.ellen_hap2_02	90864	96443	-	-	C.prem_hap1_02	1662236	1667808	DUPAL	-		C.ellen_hap2_03	12824710	12826910	-	-	-	-	-	NOTAL	-		C.ellen_hap2_04	1605188	1605631	-	-	C.prem_hap1_04	3761949	3762392	SYN	-		C.ellen_hap2_05	1496535	1497036	-	-	C.prem_hap1_05
C.ellen_hap2_01	430397	431538	-	-	C.prem_hap1_01	444479	445620	SYNAL	-		C.ellen_hap2_02	91324	95212	-	-	C.prem_hap1_02	1342971	1346854	DUP	copygain		C.ellen_hap2_03	12826911	12827336	-	-	C.prem_hap1_03	4146817	4147244	DUP	copyloss		C.ellen_hap2_04	1605188	1605631	-	-	C.prem_hap1_04	3761949	3762392	SYNAL	-		C.ellen_hap2_05	1515899	1518877	-	-	C.prem_hap1_05
C.ellen_hap2_01	431534	435124	-	-	C.prem_hap1_01	452187	455777	SYN	-		C.ellen_hap2_02	91324	95212	-	-	C.prem_hap1_02	1342971	1346854	DUPAL	-		C.ellen_hap2_03	12826911	12827336	-	-	C.prem_hap1_03	4146817	4147244	DUPAL	-		C.ellen_hap2_04	1605195	1605631	-	-	C.prem_hap1_04	1070990	1071426	DUP	copygain		C.ellen_hap2_05	1515899	1518877	-	-	C.prem_hap1_05
C.ellen_hap2_01	431534	435124	-	-	C.prem_hap1_01	452187	455777	SYNAL	-		C.ellen_hap2_02	91881	96443	-	-	C.prem_hap1_02	2006687	2011243	DUP	copygain		C.ellen_hap2_03	12827335	12830520	-	-	C.prem_hap1_03	12627172	12629610	DUP	copyloss		C.ellen_hap2_04	1605195	1605631	-	-	C.prem_hap1_04	1070990	1071426	DUPAL	-		C.ellen_hap2_05	1554623	1556175	-	-	C.prem_hap1_05
C.ellen_hap2_01	435117	571870	-	-	C.prem_hap1_01	456655	593595	SYN	-		C.ellen_hap2_02	91881	96443	-	-	C.prem_hap1_02	2006687	2011243	DUPAL	-		C.ellen_hap2_03	12827335	12827512	-	-	C.prem_hap1_03	12627172	12627348	DUPAL	-		C.ellen_hap2_04	1605632	1608055	-	-	-	-	-	NOTAL	-		C.ellen_hap2_05	1554623	1556175	-	-	C.prem_hap1_05
C.ellen_hap2_01	435117	571870	-	-	C.prem_hap1_01	456655	593595	SYNAL	-		C.ellen_hap2_02	93450	95797	-	-	C.prem_hap1_02	1408978	1411319	DUP	copygain		C.ellen_hap2_03	12828244	12830520	-	-	C.prem_hap1_03	12627358	12629610	DUPAL	-		C.ellen_hap2_04	1608056	1608282	-	-	C.prem_hap1_04	16378588	16378814	TRANS	-		C.ellen_hap2_05	1977341	1977992	-	-	C.prem_hap1_05
C.ellen_hap2_01	571854	573675	-	-	C.prem_hap1_01	599388	600742	SYN	-		C.ellen_hap2_02	93450	95797	-	-	C.prem_hap1_02	1408978	1411319	DUPAL	-		C.ellen_hap2_03	12830521	12832639	-	-	-	-	-	NOTAL	-		C.ellen_hap2_04	1608056	1608282	-	-	C.prem_hap1_04	16378588	16378814	TRANSAL	-		C.ellen_hap2_05	1977341	1977992	-	-	C.prem_hap1_05
C.ellen_hap2_01	571854	572187	-	-	C.prem_hap1_01	599388	599722	SYNAL	-		C.ellen_hap2_02	93500	96443	-	-	C.prem_hap1_02	2634150	2637091	DUP	copygain		C.ellen_hap2_03	12832640	12837046	-	-	C.prem_hap1_03	18713798	18718195	DUP	copyloss		C.ellen_hap2_04	1608283	1652769	-	-	-	-	-	NOTAL	-		C.ellen_hap2_05	2010537	2010889	-	-	C.prem_hap1_05
C.ellen_hap2_01	572187	572674	-	-	C.prem_hap1_01	599722	599741	HDR	-		C.ellen_hap2_02	93500	96443	-	-	C.prem_hap1_02	2634150	2637091	DUPAL	-		C.ellen_hap2_03	12832640	12837046	-	-	C.prem_hap1_03	18713798	18718195	DUPAL	-		C.ellen_hap2_04	1652770	1653352	-	-	C.prem_hap1_04	433042	433624	TRANS	-		C.ellen_hap2_05	2010537	2010889	-	-	C.prem_hap1_05
C.ellen_hap2_01	572675	573675	-	-	C.prem_hap1_01	599742	600742	SYNAL	-		C.ellen_hap2_02	97794	99926	-	-	C.prem_hap1_02	2798267	2800400	INVDP	copygain		C.ellen_hap2_03	12837047	12837194	-	-	-	-	-	NOTAL	-		C.ellen_hap2_04	1652770	1653352	-	-	C.prem_hap1_04	433042	433624	TRANSAL	-		C.ellen_hap2_05	2011636	2013076	-	-	C.prem_hap1_05
C.ellen_hap2_01	573671	575504	-	-	C.prem_hap1_01	602106	603923	SYN	-		C.ellen_hap2_02	97794	99926	-	-	C.prem_hap1_02	2800400	2798267	INVDPAL	-		C.ellen_hap2_03	12837195	12838978	-	-	C.prem_hap1_03	12580870	12582633	DUP	copyloss		C.ellen_hap2_04	1653353	1665983	-	-	-	-	-	NOTAL	-		C.ellen_hap2_05	2011636	2013076	-	-	C.prem_hap1_05
C.ellen_hap2_01	573671	575504	-	-	C.prem_hap1_01	602106	603923	SYNAL	-		C.ellen_hap2_02	97928	100915	-	-	C.prem_hap1_02	3016453	3019439	INVDP	copygain		C.ellen_hap2_03	12837195	12838978	-	-	C.prem_hap1_03	12580870	12582633	DUPAL	-		C.ellen_hap2_04	1665984	1667370	-	-	C.prem_hap1_04	23277010	23278403	INVDP	copyloss		C.ellen_hap2_05	2329853	2330109	-	-	C.prem_hap1_05
C.ellen_hap2_01	575505	576259	-	-	C.prem_hap1_01	19799123	19799839	INVDP	copyloss		C.ellen_hap2_02	97928	100915	-	-	C.prem_hap1_02	3019439	3016453	INVDPAL	-		C.ellen_hap2_03	12838979	12839126	-	-	-	-	-	NOTAL	-		C.ellen_hap2_04	1665984	1667370	-	-	C.prem_hap1_04	23278403	23277010	INVDPAL	-		C.ellen_hap2_05	2329853	2330109	-	-	C.prem_hap1_05
C.ellen_hap2_01	575505	576259	-	-	C.prem_hap1_01	19799839	19799123	INVDPAL	-		C.ellen_hap2_02	97952	99568	-	-	C.prem_hap1_02	3158003	3159617	INVDP	copygain		C.ellen_hap2_03	12839127	12840020	-	-	C.prem_hap1_03	12586576	12587468	DUP	copyloss		C.ellen_hap2_04	1667371	1722472	-	-	-	-	-	NOTAL	-		C.ellen_hap2_05	2371315	2373284	-	-	C.prem_hap1_05
C.ellen_hap2_01	576256	591062	-	-	C.prem_hap1_01	603912	618760	SYN	-		C.ellen_hap2_02	97952	99568	-	-	C.prem_hap1_02	3159617	3158003	INVDPAL	-		C.ellen_hap2_03	12839127	12840020	-	-	C.prem_hap1_03	12586576	12587468	DUPAL	-		C.ellen_hap2_04	1722473	1723179	-	-	C.prem_hap1_04	24117627	24118346	DUP	copyloss		C.ellen_hap2_05	2371315	2373284	-	-	C.prem_hap1_05
C.ellen_hap2_01	576256	591062	-	-	C.prem_hap1_01	603912	618760	SYNAL	-		C.ellen_hap2_02	97952	100459	-	-	C.prem_hap1_02	1658642	1661145	INVDP	copygain		C.ellen_hap2_03	12840021	12844536	-	-	-	-	-	NOTAL	-		C.ellen_hap2_04	1722473	1723179	-	-	C.prem_hap1_04	24117627	24118346	DUPAL	-		C.ellen_hap2_05	2425950	2427222	-	-	C.prem_hap1_05
C.ellen_hap2_01	591063	591926	-	-	C.prem_hap1_01	4691132	4691998	TRANS	-		C.ellen_hap2_02	97952	100459	-	-	C.prem_hap1_02	1661145	1658642	INVDPAL	-		C.ellen_hap2_03	12844537	12848110	-	-	C.prem_hap1_03	12594145	12597705	DUP	copyloss		C.ellen_hap2_04	1723180	1738173	-	-	-	-	-	NOTAL	-		C.ellen_hap2_05	2425950	2427222	-	-	C.prem_hap1_05
C.ellen_hap2_01	591063	591926	-	-	C.prem_hap1_01	4691132	4691998	TRANSAL	-		C.ellen_hap2_02	98485	99847	-	-	C.prem_hap1_02	1938790	1940149	INVDP	copygain		C.ellen_hap2_03	12844537	12848110	-	-	C.prem_hap1_03	12594145	12597705	DUPAL	-		C.ellen_hap2_04	1738174	1741807	-	-	C.prem_hap1_04	4826595	4830223	DUP	copyloss		C.ellen_hap2_05	2444242	2445048	-	-	C.prem_hap1_05
C.ellen_hap2_01	591927	754078	-	-	C.prem_hap1_01	618751	780452	SYN	-		C.ellen_hap2_02	98485	99847	-	-	C.prem_hap1_02	1940149	1938790	INVDPAL	-		C.ellen_hap2_03	12848111	12866188	-	-	-	-	-	NOTAL	-		C.ellen_hap2_04	1738174	1741807	-	-	C.prem_hap1_04	4826595	4830223	DUPAL	-		C.ellen_hap2_05	2444242	2445048	-	-	C.prem_hap1_05
C.ellen_hap2_01	591927	616476	-	-	C.prem_hap1_01	618751	643088	SYNAL	-		C.ellen_hap2_02	98672	100027	-	-	C.prem_hap1_02	1638670	1640028	INVDP	copygain		C.ellen_hap2_03	12866189	12867659	-	-	C.prem_hap1_03	11256804	11258254	DUP	copyloss		C.ellen_hap2_04	1741808	1751092	-	-	-	-	-	NOTAL	-		C.ellen_hap2_05	2445715	2452493	-	-	C.prem_hap1_05
C.ellen_hap2_01	616466	616610	-	-	C.prem_hap1_01	643079	643088	CPL	-		C.ellen_hap2_02	98672	100027	-	-	C.prem_hap1_02	1640028	1638670	INVDPAL	-		C.ellen_hap2_03	12866189	12867659	-	-	C.prem_hap1_03	11256804	11258254	DUPAL	-		C.ellen_hap2_04	1751093	1766160	-	-	C.prem_hap1_04	4825998	4837440	DUP	copyloss		C.ellen_hap2_05	2445715	2452493	-	-	C.prem_hap1_05
C.ellen_hap2_01	616600	754078	-	-	C.prem_hap1_01	643079	780452	SYNAL	-		C.ellen_hap2_02	98947	101511	-	-	C.prem_hap1_02	1456067	1458627	INVDP	copygain		C.ellen_hap2_03	12867660	12869293	-	-	-	-	-	NOTAL	-		C.ellen_hap2_04	1751093	1751353	-	-	C.prem_hap1_04	4825998	4826252	DUPAL	-		C.ellen_hap2_05	2449587	2452376	-	-	C.prem_hap1_05
C.ellen_hap2_01	708566	713397	-	-	C.prem_hap1_01	3934022	3938897	DUP	copygain		C.ellen_hap2_02	98947	101511	-	-	C.prem_hap1_02	1458627	1456067	INVDPAL	-		C.ellen_hap2_03	12869294	13188975	-	-	C.prem_hap1_03	12621761	12941448	SYN	-		C.ellen_hap2_04	1751347	1754874	-	-	C.prem_hap1_04	4826673	4830220	DUPAL	-		C.ellen_hap2_05	2449587	2452376	-	-	C.prem_hap1_05
C.ellen_hap2_01	708566	713397	-	-	C.prem_hap1_01	3934022	3938897	DUPAL	-		C.ellen_hap2_02	99494	100143	-	-	C.prem_hap1_02	2728401	2729050	INVDP	copygain		C.ellen_hap2_03	12869294	13188975	-	-	C.prem_hap1_03	12621761	12941448	SYNAL	-		C.ellen_hap2_04	1760337	1763289	-	-	C.prem_hap1_04	4827909	4830896	DUPAL	-		C.ellen_hap2_05	2503329	2503680	-	-	C.prem_hap1_05
C.ellen_hap2_01	754078	797589	-	-	C.prem_hap1_01	780906	824293	SYN	-		C.ellen_hap2_02	99494	100143	-	-	C.prem_hap1_02	2729050	2728401	INVDPAL	-		C.ellen_hap2_03	13187656	13188234	-	-	C.prem_hap1_03	12942401	12942979	DUP	copygain		C.ellen_hap2_04	1763283	1766160	-	-	C.prem_hap1_04	4834368	4837440	DUPAL	-		C.ellen_hap2_05	2503329	2503680	-	-	C.prem_hap1_05
C.ellen_hap2_01	754078	797589	-	-	C.prem_hap1_01	780906	824293	SYNAL	-		C.ellen_hap2_02	101168	103268	-	-	C.prem_hap1_02	1111649	1113754	INVDP	copygain		C.ellen_hap2_03	13187656	13188234	-	-	C.prem_hap1_03	12942401	12942979	DUPAL	-		C.ellen_hap2_04	1766161	1776756	-	-	-	-	-	NOTAL	-		C.ellen_hap2_05	2544104	2544741	-	-	C.prem_hap1_05
C.ellen_hap2_01	797581	903563	-	-	C.prem_hap1_01	824985	931728	SYN	-		C.ellen_hap2_02	101168	103268	-	-	C.prem_hap1_02	1113754	1111649	INVDPAL	-		C.ellen_hap2_03	13188269	35224880	-	-	C.prem_hap1_03	12946677	34963148	SYN	-		C.ellen_hap2_04	1776757	1778773	-	-	C.prem_hap1_04	7391543	7393555	DUP	copyloss		C.ellen_hap2_05	2544104	2544741	-	-	C.prem_hap1_05
C.ellen_hap2_01	797581	901140	-	-	C.prem_hap1_01	824985	928530	SYNAL	-		C.ellen_hap2_02	101500	111929	-	-	C.prem_hap1_02	2809014	2817439	INVDP	copygain		C.ellen_hap2_03	13188269	15153518	-	-	C.prem_hap1_03	12946677	14911948	SYNAL	-		C.ellen_hap2_04	1776757	1778773	-	-	C.prem_hap1_04	7391543	7393555	DUPAL	-		C.ellen_hap2_05	2544104	2544741	-	-	C.prem_hap1_05
C.ellen_hap2_01	901053	901140	-	-	C.prem_hap1_01	928442	929320	CPG	-		C.ellen_hap2_02	101500	102962	-	-	C.prem_hap1_02	2817439	2815977	INVDPAL	-		C.ellen_hap2_03	15143058	15158554	-	-	C.prem_hap1_03	14901489	14911948	TDM	-		C.ellen_hap2_04	1778774	1780942	-	-	-	-	-	NOTAL	-		C.ellen_hap2_05	2544104	2544741	-	-	C.prem_hap1_05
C.ellen_hap2_01	901053	903563	-	-	C.prem_hap1_01	929233	931728	SYNAL	-		C.ellen_hap2_02	107462	111929	-	-	C.prem_hap1_02	2813519	2809014	INVDPAL	-		C.ellen_hap2_03	15148094	16803386	-	-	C.prem_hap1_03	14901489	16556778	SYNAL	-		C.ellen_hap2_04	1780943	1781241	-	-	C.prem_hap1_04	11292432	11292730	INVDP	copyloss		C.ellen_hap2_05	2605927	2606200	-	-	C.prem_hap1_05
C.ellen_hap2_01	834680	835220	-	-	C.prem_hap1_01	1054173	1054714	INVDP	copygain		C.ellen_hap2_02	107462	111929	-	-	C.prem_hap1_02	2809014	2813519	INVDP	copygain		C.ellen_hap2_03	16783381	17391227	-	-	C.prem_hap1_03	16536782	17144624	SYNAL	-		C.ellen_hap2_04	1780943	1781241	-	-	C.prem_hap1_04	11292730	11292432	INVDPAL	-		C.ellen_hap2_05	2605927	2606200	-	-	C.prem_hap1_05
C.ellen_hap2_01	834680	835220	-	-	C.prem_hap1_01	1054714	1054173	INVDPAL	-		C.ellen_hap2_02	107462	111929	-	-	C.prem_hap1_02	2813519	2809014	INVDPAL	-		C.ellen_hap2_03	17371154	19639103	-	-	C.prem_hap1_03	17124545	19392500	SYNAL	-		C.ellen_hap2_04	1781242	1782018	-	-	-	-	-	NOTAL	-		C.ellen_hap2_05	2798882	2799781	-	-	C.prem_hap1_05
C.ellen_hap2_01	856285	856734	-	-	C.prem_hap1_01	780459	780908	INVDP	copygain		C.ellen_hap2_02	107903	111516	-	-	C.prem_hap1_02	1384343	1387951	INVDP	copygain		C.ellen_hap2_03	19607115	19651519	-	-	C.prem_hap1_03	19360513	19392500	TDM	-		C.ellen_hap2_04	1782019	1782345	-	-	C.prem_hap1_04	7391544	7391870	DUP	copyloss		C.ellen_hap2_05	2798882	2799781	-	-	C.prem_hap1_05
C.ellen_hap2_01	856285	856734	-	-	C.prem_hap1_01	780908	780459	INVDPAL	-		C.ellen_hap2_02	107903	111516	-	-	C.prem_hap1_02	1387951	1384343	INVDPAL	-		C.ellen_hap2_03	19619535	20020216	-	-	C.prem_hap1_03	19360513	19761240	SYNAL	-		C.ellen_hap2_04	1782019	1782345	-	-	C.prem_hap1_04	7391544	7391870	DUPAL	-		C.ellen_hap2_05	3086858	3099899	-	-	C.prem_hap1_05
C.ellen_hap2_01	903556	905544	-	-	C.prem_hap1_01	932715	934700	SYN	-		C.ellen_hap2_02	108443	111309	-	-	C.prem_hap1_02	1383285	1386147	INVDP	copygain		C.ellen_hap2_03	20000307	21592286	-	-	C.prem_hap1_03	19741286	21333311	SYNAL	-		C.ellen_hap2_04	1782346	1783456	-	-	-	-	-	NOTAL	-		C.ellen_hap2_05	3086858	3094329	-	-	C.prem_hap1_05
C.ellen_hap2_01	903556	905544	-	-	C.prem_hap1_01	932715	934700	SYNAL	-		C.ellen_hap2_02	108443	111309	-	-	C.prem_hap1_02	1386147	1383285	INVDPAL	-		C.ellen_hap2_03	21584435	21592286	-	-	C.prem_hap1_03	21325459	21339972	TDM	-		C.ellen_hap2_04	1783457	2229623	-	-	C.prem_hap1_04	4814901	5261067	SYN	-		C.ellen_hap2_05	3094336	3098213	-	-	C.prem_hap1_05
C.ellen_hap2_01	905545	906191	-	-	C.prem_hap1_01	3099764	3100410	DUP	copyloss		C.ellen_hap2_02	109063	111934	-	-	C.prem_hap1_02	2708281	2711145	INVDP	copygain		C.ellen_hap2_03	21584435	25256145	-	-	C.prem_hap1_03	21332120	25003826	SYNAL	-		C.ellen_hap2_04	1783457	2229623	-	-	C.prem_hap1_04	4814901	5261067	SYNAL	-		C.ellen_hap2_05	3098538	3099899	-	-	C.prem_hap1_05
C.ellen_hap2_01	905545	906191	-	-	C.prem_hap1_01	3099764	3100410	DUPAL	-		C.ellen_hap2_02	109063	111934	-	-	C.prem_hap1_02	2711145	2708281	INVDPAL	-		C.ellen_hap2_03	25251446	25256145	-	-	C.prem_hap1_03	24999126	25009027	CPG	-		C.ellen_hap2_04	1906500	1906875	-	-	C.prem_hap1_04	183747	184122	INVDP	copygain		C.ellen_hap2_05	3180327	3181044	-	-	C.prem_hap1_05
C.ellen_hap2_01	906191	919669	-	-	C.prem_hap1_01	934691	948208	SYN	-		C.ellen_hap2_02	118981	120244	-	-	C.prem_hap1_02	1174199	1175463	INVDP	copygain		C.ellen_hap2_03	25251446	27012702	-	-	C.prem_hap1_03	25004327	26765584	SYNAL	-		C.ellen_hap2_04	1906500	1906875	-	-	C.prem_hap1_04	184122	183747	INVDPAL	-		C.ellen_hap2_05	3180327	3181044	-	-	C.prem_hap1_05
C.ellen_hap2_01	906191	919669	-	-	C.prem_hap1_01	934691	948208	SYNAL	-		C.ellen_hap2_02	118981	120244	-	-	C.prem_hap1_02	1175463	1174199	INVDPAL	-		C.ellen_hap2_03	26996068	27015582	-	-	C.prem_hap1_03	26748951	26765584	TDM	-		C.ellen_hap2_04	2062684	2063477	-	-	C.prem_hap1_04	448877	449662	INVDP	copygain		C.ellen_hap2_05	3570874	3571450	-	-	C.prem_hap1_05
C.ellen_hap2_01	919670	932441	-	-	-	-	-	NOTAL	-		C.ellen_hap2_02	134844	138319	-	-	C.prem_hap1_02	2327267	2330744	INVDP	copygain		C.ellen_hap2_03	26998948	30980571	-	-	C.prem_hap1_03	26748951	30730570	SYNAL	-		C.ellen_hap2_04	2062684	2063477	-	-	C.prem_hap1_04	449662	448877	INVDPAL	-		C.ellen_hap2_05	3570874	3571450	-	-	C.prem_hap1_05
C.ellen_hap2_01	932442	955460	-	-	C.prem_hap1_01	954041	976971	SYN	-		C.ellen_hap2_02	134844	138319	-	-	C.prem_hap1_02	2330744	2327267	INVDPAL	-		C.ellen_hap2_03	30969328	30992315	-	-	C.prem_hap1_03	30719328	30730570	CPL	-		C.ellen_hap2_04	2164148	2164488	-	-	C.prem_hap1_04	3731734	3732095	DUP	copygain		C.ellen_hap2_05	3720165	3720984	-	-	C.prem_hap1_05
C.ellen_hap2_01	932442	955460	-	-	C.prem_hap1_01	954041	976971	SYNAL	-		C.ellen_hap2_02	136139	138202	-	-	C.prem_hap1_02	34245801	34247865	DUP	copygain		C.ellen_hap2_03	30981072	35224880	-	-	C.prem_hap1_03	30719328	34963148	SYNAL	-		C.ellen_hap2_04	2164148	2164488	-	-	C.prem_hap1_04	3731734	3732095	DUPAL	-		C.ellen_hap2_05	3720165	3720984	-	-	C.prem_hap1_05
C.ellen_hap2_01	955457	955902	-	-	C.prem_hap1_01	977592	978037	DUP	copyloss		C.ellen_hap2_02	136139	138202	-	-	C.prem_hap1_02	34245801	34247865	DUPAL	-		C.ellen_hap2_03	13191512	13191934	-	-	C.prem_hap1_03	12941443	12941865	DUP	copygain		C.ellen_hap2_04	2165390	2165871	-	-	C.prem_hap1_04	3639418	3639942	INVDP	copygain		C.ellen_hap2_05	3789605	3790416	-	-	C.prem_hap1_05
C.ellen_hap2_01	955457	955902	-	-	C.prem_hap1_01	977592	978037	DUPAL	-		C.ellen_hap2_02	137021	140108	-	-	C.prem_hap1_02	2732497	2735582	INVDP	copygain		C.ellen_hap2_03	13191512	13191934	-	-	C.prem_hap1_03	12941443	12941865	DUPAL	-		C.ellen_hap2_04	2165390	2165871	-	-	C.prem_hap1_04	3639942	3639418	INVDPAL	-		C.ellen_hap2_05	3789605	3790416	-	-	C.prem_hap1_05
C.ellen_hap2_01	955903	955962	-	-	-	-	-	NOTAL	-		C.ellen_hap2_02	137021	140108	-	-	C.prem_hap1_02	2735582	2732497	INVDPAL	-		C.ellen_hap2_03	13191971	13192262	-	-	C.prem_hap1_03	12943110	12943401	DUP	copygain		C.ellen_hap2_04	2217571	2217719	-	-	C.prem_hap1_04	4146853	4147001	INVDP	copygain		C.ellen_hap2_05	3789605	3790416	-	-	C.prem_hap1_05
C.ellen_hap2_01	955963	959338	-	-	C.prem_hap1_01	976811	980195	SYN	-		C.ellen_hap2_02	141468	148562	-	-	C.prem_hap1_02	2351549	2358634	INVDP	copygain		C.ellen_hap2_03	13191971	13192262	-	-	C.prem_hap1_03	12943110	12943401	DUPAL	-		C.ellen_hap2_04	2217571	2217719	-	-	C.prem_hap1_04	4147001	4146853	INVDPAL	-		C.ellen_hap2_05	3789605	3790416	-	-	C.prem_hap1_05
C.ellen_hap2_01	955963	959338	-	-	C.prem_hap1_01	976811	980195	SYNAL	-		C.ellen_hap2_02	141468	148562	-	-	C.prem_hap1_02	2358634	2351549	INVDPAL	-		C.ellen_hap2_03	13192422	13192668	-	-	C.prem_hap1_03	12942908	12943154	INVDP	copygain		C.ellen_hap2_04	2217573	2217719	-	-	C.prem_hap1_04	3476432	3476578	INVDP	copygain		C.ellen_hap2_05	3879605	3879858	-	-	C.prem_hap1_05
C.ellen_hap2_01	959339	959676	-	-	-	-	-	NOTAL	-		C.ellen_hap2_02	142638	148871	-	-	C.prem_hap1_02	1734224	1740456	INVDP	copygain		C.ellen_hap2_03	13192422	13192668	-	-	C.prem_hap1_03	12943154	12942908	INVDPAL	-		C.ellen_hap2_04	2217573	2217719	-	-	C.prem_hap1_04	3476578	3476432	INVDPAL	-		C.ellen_hap2_05	3879605	3879858	-	-	C.prem_hap1_05
C.ellen_hap2_01	959677	960229	-	-	C.prem_hap1_01	12869381	12869934	INVDP	copyloss		C.ellen_hap2_02	142638	148871	-	-	C.prem_hap1_02	1740456	1734224	INVDPAL	-		C.ellen_hap2_03	17713978	17714474	-	-	C.prem_hap1_03	12946122	12946618	INVDP	copygain		C.ellen_hap2_04	2217573	2217729	-	-	C.prem_hap1_04	2103392	2103548	DUP	copygain		C.ellen_hap2_05	4163449	4194962	-	-	C.prem_hap1_05
C.ellen_hap2_01	959677	960229	-	-	C.prem_hap1_01	12869934	12869381	INVDPAL	-		C.ellen_hap2_02	142822	145267	-	-	C.prem_hap1_02	1110825	1113275	INVDP	copygain		C.ellen_hap2_03	17713978	17714474	-	-	C.prem_hap1_03	12946618	12946122	INVDPAL	-		C.ellen_hap2_04	2217573	2217729	-	-	C.prem_hap1_04	2103392	2103548	DUPAL	-		C.ellen_hap2_05	4163449	4184037	-	-	C.prem_hap1_05
C.ellen_hap2_01	960230	977869	-	-	C.prem_hap1_01	983388	997648	SYN	-		C.ellen_hap2_02	142822	145267	-	-	C.prem_hap1_02	1113275	1110825	INVDPAL	-		C.ellen_hap2_03	23685619	23686627	-	-	C.prem_hap1_03	10496721	10497729	DUP	copygain		C.ellen_hap2_04	2229622	2230069	-	-	C.prem_hap1_04	27068711	27069158	TRANS	-		C.ellen_hap2_05	4184037	4184309	gggtgcgtttgggattgaggtgctgtagcttttaagctacagttgctgtgaaaaaaaagctgtaattatgaaataaaaattaataatatatagtaaatataaattttaaataataattttgataacattattaaagatataataaattttgtattatataagtgaaaaaccatatcaacatagcttaaaagctacagcagctagtgtttaccaaacactttagtgctctaacttttaagctacagctgcccaacctcaatcccaaacgcaccc	g	C.prem_hap1_05
C.ellen_hap2_01	960230	970220	-	-	C.prem_hap1_01	983388	993366	SYNAL	-		C.ellen_hap2_02	142858	145152	-	-	C.prem_hap1_02	1679303	1681594	INVDP	copygain		C.ellen_hap2_03	23685619	23686627	-	-	C.prem_hap1_03	10496721	10497729	DUPAL	-		C.ellen_hap2_04	2229622	2230069	-	-	C.prem_hap1_04	27068711	27069158	TRANSAL	-		C.ellen_hap2_05	4184310	4187967	-	-	C.prem_hap1_05
C.ellen_hap2_01	970220	970830	-	-	C.prem_hap1_01	993366	995495	HDR	-		C.ellen_hap2_02	142858	145152	-	-	C.prem_hap1_02	1681594	1679303	INVDPAL	-		C.ellen_hap2_03	26318424	26319125	-	-	C.prem_hap1_03	4450267	4450968	DUP	copygain		C.ellen_hap2_04	2230069	5206825	-	-	C.prem_hap1_04	5261059	8237592	SYN	-		C.ellen_hap2_05	4187967	4187967	a	actaaatttttatttagttagttcgtggattgaacataattaaaaattttcagtccgcaaacaaatccgtaaaatagtagattggatatggattgggtcaaatccgtatccgatccgcagatgtatgaattagatttggatttagattgaatttcatcaatccgtggattgaattaaattgaaaatttataatccgcaaaatcgtggatcgaatatggattgatgttcaatccgtaaaatccgatctgcgaatacccctaAAAATAAATATCATATTAAAAAGATTAAAATTAAAAAAGTATTGTACAAACATCCCTCAAATATTAAAAAAATCTTATTCTCaataataataataataataataataataataataataataataataataataatCTC…	C.prem_hap1_05
C.ellen_hap2_01	970831	972140	-	-	C.prem_hap1_01	995496	996803	SYNAL	-		C.ellen_hap2_02	146651	150194	-	-	C.prem_hap1_02	1446045	1449586	INVDP	copygain		C.ellen_hap2_03	26318424	26319125	-	-	C.prem_hap1_03	4450267	4450968	DUPAL	-		C.ellen_hap2_04	2230069	5202189	-	-	C.prem_hap1_04	5261059	8233232	SYNAL	-		C.ellen_hap2_05	4187967	4194962	-	-	C.prem_hap1_05
C.ellen_hap2_01	972140	977080	-	-	C.prem_hap1_01	996803	996860	HDR	-		C.ellen_hap2_02	146651	150194	-	-	C.prem_hap1_02	1449586	1446045	INVDPAL	-		C.ellen_hap2_03	32155305	32157923	-	-	C.prem_hap1_03	12943423	12946053	DUP	copygain		C.ellen_hap2_04	5201878	5202493	-	-	C.prem_hap1_04	8232922	8233232	TDM	-		C.ellen_hap2_05	4194963	4194966	-	-	-
C.ellen_hap2_01	977081	977869	-	-	C.prem_hap1_01	996861	997648	SYNAL	-		C.ellen_hap2_02	148416	151064	-	-	C.prem_hap1_02	1182405	1185051	INVDP	copygain		C.ellen_hap2_03	32155305	32157923	-	-	C.prem_hap1_03	12943423	12946053	DUPAL	-		C.ellen_hap2_04	5202184	5206825	-	-	C.prem_hap1_04	8232922	8237592	SYNAL	-		C.ellen_hap2_05	4194967	4196096	-	-	C.prem_hap1_05
C.ellen_hap2_01	977870	978130	-	-	-	-	-	NOTAL	-		C.ellen_hap2_02	148416	151064	-	-	C.prem_hap1_02	1185051	1182405	INVDPAL	-		C.ellen_hap2_03	32158162	32158957	-	-	C.prem_hap1_03	12941829	12942641	INVDP	copygain		C.ellen_hap2_04	2268237	2269355	-	-	C.prem_hap1_04	9400650	9401768	DUP	copygain		C.ellen_hap2_05	4194967	4196096	-	-	C.prem_hap1_05
C.ellen_hap2_01	978131	981005	-	-	C.prem_hap1_01	1011108	1013968	SYN	-		C.ellen_hap2_02	163150	167461	-	-	C.prem_hap1_02	1744511	1748816	INVDP	copygain		C.ellen_hap2_03	32158162	32158957	-	-	C.prem_hap1_03	12942641	12941829	INVDPAL	-		C.ellen_hap2_04	2268237	2269355	-	-	C.prem_hap1_04	9400650	9401768	DUPAL	-		C.ellen_hap2_05	4196096	4220751	-	-	C.prem_hap1_05
C.ellen_hap2_01	978131	981005	-	-	C.prem_hap1_01	1011108	1013968	SYNAL	-		C.ellen_hap2_02	163150	167461	-	-	C.prem_hap1_02	1748816	1744511	INVDPAL	-		C.ellen_hap2_03	35061604	35063361	-	-	C.prem_hap1_03	10494897	10496654	INVDP	copygain		C.ellen_hap2_04	2353025	2353362	-	-	C.prem_hap1_04	2034792	2035129	INVDP	copygain		C.ellen_hap2_05	4196096	4220751	-	-	C.prem_hap1_05
C.ellen_hap2_01	981001	990723	-	-	C.prem_hap1_01	22591370	22601100	INVDP	copyloss		C.ellen_hap2_02	183626	186860	-	-	C.prem_hap1_02	2635575	2638808	INVDP	copygain		C.ellen_hap2_03	35061604	35063361	-	-	C.prem_hap1_03	10496654	10494897	INVDPAL	-		C.ellen_hap2_04	2353025	2353362	-	-	C.prem_hap1_04	2035129	2034792	INVDPAL	-		C.ellen_hap2_05	4220746	4245399	-	-	C.prem_hap1_05
C.ellen_hap2_01	981001	990723	-	-	C.prem_hap1_01	22601100	22591370	INVDPAL	-		C.ellen_hap2_02	183626	186860	-	-	C.prem_hap1_02	2638808	2635575	INVDPAL	-		C.ellen_hap2_03	35139570	35139994	-	-	C.prem_hap1_03	4454916	4455342	DUP	copygain		C.ellen_hap2_04	2406949	2407508	-	-	C.prem_hap1_04	19601891	19602424	INVDP	copygain		C.ellen_hap2_05	4220746	4245399	-	-	C.prem_hap1_05
C.ellen_hap2_01	985426	987306	-	-	C.prem_hap1_01	11466544	11468425	DUP	copygain		C.ellen_hap2_02	189823	191754	-	-	C.prem_hap1_02	2907016	2908948	INVDP	copygain		C.ellen_hap2_03	35139570	35139994	-	-	C.prem_hap1_03	4454916	4455342	DUPAL	-		C.ellen_hap2_04	2406949	2407508	-	-	C.prem_hap1_04	19602424	19601891	INVDPAL	-		C.ellen_hap2_05	4245400	4245752	-	-	-
C.ellen_hap2_01	985426	987306	-	-	C.prem_hap1_01	11466544	11468425	DUPAL	-		C.ellen_hap2_02	189823	191754	-	-	C.prem_hap1_02	2908948	2907016	INVDPAL	-		C.ellen_hap2_03	35220947	35236225	-	-	C.prem_hap1_03	34866653	34879239	DUP	copyloss		C.ellen_hap2_04	2686460	2686875	-	-	C.prem_hap1_04	20601431	20601844	DUP	copygain		C.ellen_hap2_05	4245753	4246023	-	-	C.prem_hap1_05
C.ellen_hap2_01	990724	994673	-	-	C.prem_hap1_01	1013960	1018353	SYN	-		C.ellen_hap2_02	196269	196728	-	-	C.prem_hap1_02	1631869	1632326	INVDP	copygain		C.ellen_hap2_03	35220947	35225563	-	-	C.prem_hap1_03	34866653	34871257	DUPAL	-		C.ellen_hap2_04	2686460	2686875	-	-	C.prem_hap1_04	20601431	20601844	DUPAL	-		C.ellen_hap2_05	4245753	4246023	-	-	C.prem_hap1_05
C.ellen_hap2_01	990724	992653	-	-	C.prem_hap1_01	1013960	1015896	SYNAL	-		C.ellen_hap2_02	196269	196728	-	-	C.prem_hap1_02	1632326	1631869	INVDPAL	-		C.ellen_hap2_03	35226961	35229757	-	-	C.prem_hap1_03	34871680	34874400	DUPAL	-		C.ellen_hap2_04	2963664	2964282	-	-	C.prem_hap1_04	266902	267523	INVDP	copygain		C.ellen_hap2_05	4246022	4280514	-	-	C.prem_hap1_05
C.ellen_hap2_01	992647	992653	-	-	C.prem_hap1_01	1015889	1016318	CPG	-		C.ellen_hap2_02	209947	211764	-	-	C.prem_hap1_02	2357828	2359646	INVDP	copygain		C.ellen_hap2_03	35231355	35236225	-	-	C.prem_hap1_03	34874434	34879239	DUPAL	-		C.ellen_hap2_04	2963664	2964282	-	-	C.prem_hap1_04	267523	266902	INVDPAL	-		C.ellen_hap2_05	4246022	4265354	-	-	C.prem_hap1_05
C.ellen_hap2_01	992647	994673	-	-	C.prem_hap1_01	1016311	1018353	SYNAL	-		C.ellen_hap2_02	209947	211764	-	-	C.prem_hap1_02	2359646	2357828	INVDPAL	-		C.ellen_hap2_03	35235582	35241987	-	-	C.prem_hap1_03	34824508	34830343	DUP	copyloss		C.ellen_hap2_04	3071971	3073014	-	-	C.prem_hap1_04	9248998	9250040	DUP	copygain		C.ellen_hap2_05	4265338	4265354	-	-	C.prem_hap1_05
C.ellen_hap2_01	994669	1024384	-	-	C.prem_hap1_01	1024203	1053779	SYN	-		C.ellen_hap2_02	214411	217248	-	-	C.prem_hap1_02	3009333	3012173	INVDP	copygain		C.ellen_hap2_03	35235582	35236359	-	-	C.prem_hap1_03	34824508	34825282	DUPAL	-		C.ellen_hap2_04	3071971	3073014	-	-	C.prem_hap1_04	9248998	9250040	DUPAL	-		C.ellen_hap2_05	4265338	4280514	-	-	C.prem_hap1_05
C.ellen_hap2_01	994669	996788	-	-	C.prem_hap1_01	1024203	1026403	SYNAL	-		C.ellen_hap2_02	214411	217248	-	-	C.prem_hap1_02	3012173	3009333	INVDPAL	-		C.ellen_hap2_03	35236968	35241987	-	-	C.prem_hap1_03	34825278	34830343	DUPAL	-		C.ellen_hap2_04	3071982	3073014	-	-	C.prem_hap1_04	17129106	17130138	INVDP	copygain		C.ellen_hap2_05	4280515	4280516	-	-	-
C.ellen_hap2_01	996788	1002189	TTGTTGTGTATTCagtgaatcaaatcaaaagggatgaaacggcagtgctaacttgcgttttgtgaagctcagtcacctcagctaaacgacgcacaaaactgcgtttagataagtaaatgaattacttattgcaacgacatgaagccctgccgttttggagttaatgaagcacaagctgagcacgtgcgatctaaaggttgttaaagaaccgttattgcacatggtcctcacgtgtgtctctggaaaagcctcttgagtggtttataaactaacatacgcagctgaaaacatagaaagtgttgagagactgagagcatagtaacgagagaaagaaagcttgaagaactagaggctttcttgttctttattgagtgcttgttaatctctgtaatcaagact…	T	C.prem_hap1_01	1026403	1026403	DEL	-		C.ellen_hap2_02	217365	236008	-	-	C.prem_hap1_02	1085988	1104587	INVDP	copygain		C.ellen_hap2_03	35241627	35242123	-	-	C.prem_hap1_03	34917095	34917591	DUP	copyloss		C.ellen_hap2_04	3071982	3073014	-	-	C.prem_hap1_04	17130138	17129106	INVDPAL	-		C.ellen_hap2_05	4280517	4281355	-	-	C.prem_hap1_05
C.ellen_hap2_01	1002190	1020222	-	-	C.prem_hap1_01	1026399	1044428	SYNAL	-		C.ellen_hap2_02	217365	236008	-	-	C.prem_hap1_02	1104587	1085988	INVDPAL	-		C.ellen_hap2_03	35241627	35242123	-	-	C.prem_hap1_03	34917095	34917591	DUPAL	-		C.ellen_hap2_04	3073008	3073469	-	-	C.prem_hap1_04	4349677	4350139	DUP	copygain		C.ellen_hap2_05	4280517	4281355	-	-	C.prem_hap1_05
C.ellen_hap2_01	1020217	1020222	-	-	C.prem_hap1_01	1044422	1049455	CPG	-		C.ellen_hap2_02	218550	224510	-	-	C.prem_hap1_02	3178568	3184526	INVDP	copygain		C.ellen_hap2_03	35242124	35246057	-	-	-	-	-	NOTAL	-		C.ellen_hap2_04	3073008	3073469	-	-	C.prem_hap1_04	4349677	4350139	DUPAL	-		C.ellen_hap2_05	4281353	4371423	-	-	C.prem_hap1_05
C.ellen_hap2_01	1020217	1024384	-	-	C.prem_hap1_01	1049449	1053779	SYNAL	-		C.ellen_hap2_02	218550	224510	-	-	C.prem_hap1_02	3184526	3178568	INVDPAL	-		C.ellen_hap2_03	35246058	35246292	-	-	C.prem_hap1_03	34770557	34770793	DUP	copyloss		C.ellen_hap2_04	3078651	3078958	-	-	C.prem_hap1_04	9250037	9250344	DUP	copygain		C.ellen_hap2_05	4281353	4288886	-	-	C.prem_hap1_05
C.ellen_hap2_01	1016554	1016808	-	-	C.prem_hap1_01	982717	982971	INVDP	copygain		C.ellen_hap2_02	219278	233011	-	-	C.prem_hap1_02	1347718	1361447	INVDP	copygain		C.ellen_hap2_03	35246058	35246292	-	-	C.prem_hap1_03	34770557	34770793	DUPAL	-		C.ellen_hap2_04	3078651	3078958	-	-	C.prem_hap1_04	9250037	9250344	DUPAL	-		C.ellen_hap2_05	4288886	4288886	T	TgccacttcggccttggtcgaagtggtgggctgctgcccccacaaaagtattgtgggggctaaatgttctttatatttaaaaatatttctctcttgtgaaatgcgagtagagtatggacatccctctcctgtgaggggttatttgtctgggcatgtacttcatagaattcaatgtaataatgtaagtctcaatcatgtatatctgattgtaaatatcagtataatatctctgttacaatagcagttattgtaaatatcggtgtaatacagtaatttgatgattaatcagtattaaaaaaaaaaaaTATCATTCTCGAA	C.prem_hap1_05
C.ellen_hap2_01	1016554	1016808	-	-	C.prem_hap1_01	982971	982717	INVDPAL	-		C.ellen_hap2_02	219278	233011	-	-	C.prem_hap1_02	1361447	1347718	INVDPAL	-		C.ellen_hap2_03	35246293	35246577	-	-	-	-	-	NOTAL	-		C.ellen_hap2_04	3078651	3078959	-	-	C.prem_hap1_04	17128801	17129109	INVDP	copygain		C.ellen_hap2_05	4288886	4290471	-	-	C.prem_hap1_05
C.ellen_hap2_01	1024385	1024608	-	-	-	-	-	NOTAL	-		C.ellen_hap2_02	222045	223369	-	-	C.prem_hap1_02	2359686	2361010	INVDP	copygain		C.ellen_hap2_03	35246578	35247134	-	-	C.prem_hap1_03	35012067	35012618	DUP	copyloss		C.ellen_hap2_04	3078651	3078959	-	-	C.prem_hap1_04	17129109	17128801	INVDPAL	-		C.ellen_hap2_05	4290464	4291069	-	-	C.prem_hap1_05
C.ellen_hap2_01	1024609	1025042	-	-	C.prem_hap1_01	3460755	3461181	DUP	copyloss		C.ellen_hap2_02	222045	223369	-	-	C.prem_hap1_02	2361010	2359686	INVDPAL	-		C.ellen_hap2_03	35246578	35247134	-	-	C.prem_hap1_03	35012067	35012618	DUPAL	-		C.ellen_hap2_04	3169530	3170190	-	-	C.prem_hap1_04	10760213	10760866	DUP	copygain		C.ellen_hap2_05	4291062	4303773	-	-	C.prem_hap1_05
C.ellen_hap2_01	1024609	1025042	-	-	C.prem_hap1_01	3460755	3461181	DUPAL	-		C.ellen_hap2_02	222546	233429	-	-	C.prem_hap1_02	2457710	2468592	INVDP	copygain		C.ellen_hap2_03	35247135	35248536	-	-	-	-	-	NOTAL	-		C.ellen_hap2_04	3169530	3170190	-	-	C.prem_hap1_04	10760213	10760866	DUPAL	-		C.ellen_hap2_05	4303765	4303773	-	-	C.prem_hap1_05
C.ellen_hap2_01	1025043	1028327	-	-	-	-	-	NOTAL	-		C.ellen_hap2_02	222546	233429	-	-	C.prem_hap1_02	2468592	2457710	INVDPAL	-		C.ellen_hap2_03	35248537	35249716	-	-	C.prem_hap1_03	37640863	37642044	INVDP	copyloss		C.ellen_hap2_04	3385371	3394222	-	-	C.prem_hap1_04	15722019	15730900	INVDP	copygain		C.ellen_hap2_05	4303765	4320509	-	-	C.prem_hap1_05
C.ellen_hap2_01	1028328	1049663	-	-	C.prem_hap1_01	1058022	1078852	SYN	-		C.ellen_hap2_02	225785	238982	-	-	C.prem_hap1_02	2078348	2105074	INVDP	copygain		C.ellen_hap2_03	35248537	35249716	-	-	C.prem_hap1_03	37642044	37640863	INVDPAL	-		C.ellen_hap2_04	3385371	3394222	-	-	C.prem_hap1_04	15730900	15722019	INVDPAL	-		C.ellen_hap2_05	4320509	4324509	GTGTGAGTTTCAGAGAAAAAGAGTTATTCTCATTACTTATTATTCCAATGAACTACATGAGGATACATATATATATTAAGGTGGCCTCAGAAGTAAATTCCTTCAAATTAGGAATCCTTCCTAATATTAGTAGACTAATATTAGGAATCCTACTAATATTAGGAGACTAACTAAAATTAGAATTAGTCAACAACTAAATCTCCTTATTAGGTAATAAAATAATAAATAAATAAAATCTAAATGCTAATATGTACAGTGAttctacactccccctcaagctgggttgtacaaattgtacatgcctagcttgcaactcaattcttcaaatctagttcttggaagagctttagtaaggatgtctgcagtttgatgttgagtaggaatgtagacaatatggac…	G	C.prem_hap1_05
C.ellen_hap2_01	1028328	1034363	-	-	C.prem_hap1_01	1058022	1063990	SYNAL	-		C.ellen_hap2_02	225785	238148	-	-	C.prem_hap1_02	2105074	2092704	INVDPAL	-		C.ellen_hap2_03	35249717	35250210	-	-	-	-	-	NOTAL	-		C.ellen_hap2_04	3719640	3719781	-	-	C.prem_hap1_04	471357	471498	DUP	copygain		C.ellen_hap2_05	4324510	4329956	-	-	C.prem_hap1_05
C.ellen_hap2_01	1034363	1034770	-	-	C.prem_hap1_01	1063990	1064078	HDR	-		C.ellen_hap2_02	231958	238982	-	-	C.prem_hap1_02	2085367	2078348	INVDPAL	-		C.ellen_hap2_03	35250211	35250760	-	-	C.prem_hap1_03	23222822	23223371	INVDP	copyloss		C.ellen_hap2_04	3719640	3719781	-	-	C.prem_hap1_04	471357	471498	DUPAL	-		C.ellen_hap2_05	4329956	4329956	G	GaccaacaaagtgttggctccattggcaatggagtctccttaagtggtttgactgggtttgctccccagttcaaatcgcaggaaaatcacctttgttgggagaatctgtgcctcccgatttgagcgggaacttctagtctgaattataatacgggcttaaaggtacctctcataattgagactctccccaaaatacctcgtgattgatataaaaaaaaaaaaaTAGCAGCATCTCCT	C.prem_hap1_05
C.ellen_hap2_01	1034771	1049663	-	-	C.prem_hap1_01	1064079	1078852	SYNAL	-		C.ellen_hap2_02	229434	234943	-	-	C.prem_hap1_02	2578880	2584384	INVDP	copygain		C.ellen_hap2_03	35250211	35250760	-	-	C.prem_hap1_03	23223371	23222822	INVDPAL	-		C.ellen_hap2_04	4108232	4112695	-	-	C.prem_hap1_04	10801563	10804538	DUP	copygain		C.ellen_hap2_05	4329956	4363993	-	-	C.prem_hap1_05
C.ellen_hap2_01	1049664	1049669	-	-	-	-	-	NOTAL	-		C.ellen_hap2_02	229434	234943	-	-	C.prem_hap1_02	2584384	2578880	INVDPAL	-		C.ellen_hap2_03	35250411	35251531	-	-	C.prem_hap1_03	12368791	12369922	INVDP	copyloss		C.ellen_hap2_04	4108232	4110419	-	-	C.prem_hap1_04	10801563	10803754	DUPAL	-		C.ellen_hap2_05	4363993	4365067	-	-	C.prem_hap1_05
C.ellen_hap2_01	1049670	1180905	-	-	C.prem_hap1_01	1079728	1200535	SYN	-		C.ellen_hap2_02	231266	235657	-	-	C.prem_hap1_02	2296722	2301117	INVDP	copygain		C.ellen_hap2_03	35250411	35251531	-	-	C.prem_hap1_03	12369922	12368791	INVDPAL	-		C.ellen_hap2_04	4111429	4112695	-	-	C.prem_hap1_04	10803263	10804538	DUPAL	-		C.ellen_hap2_05	4365068	4371423	-	-	C.prem_hap1_05
C.ellen_hap2_01	1049670	1089707	-	-	C.prem_hap1_01	1079728	1119754	SYNAL	-		C.ellen_hap2_02	231266	235657	-	-	C.prem_hap1_02	2301117	2296722	INVDPAL	-		C.ellen_hap2_03	35251532	35252183	-	-	-	-	-	NOTAL	-		C.ellen_hap2_04	4347192	4352719	-	-	C.prem_hap1_04	2896931	2902397	INVDP	copygain		C.ellen_hap2_05	4289412	4289897	-	-	C.prem_hap1_05
C.ellen_hap2_01	1089700	1100131	-	-	C.prem_hap1_01	1119748	1119754	CPL	-		C.ellen_hap2_02	247117	254173	-	-	C.prem_hap1_02	2901269	2908343	INVDP	copygain		C.ellen_hap2_03	35252184	35255741	-	-	C.prem_hap1_03	34861215	34865722	DUP	copyloss		C.ellen_hap2_04	4347192	4352719	-	-	C.prem_hap1_04	2902397	2896931	INVDPAL	-		C.ellen_hap2_05	4289412	4289897	-	-	C.prem_hap1_05
C.ellen_hap2_01	1100124	1180905	-	-	C.prem_hap1_01	1119748	1200535	SYNAL	-		C.ellen_hap2_02	247117	254173	-	-	C.prem_hap1_02	2908343	2901269	INVDPAL	-		C.ellen_hap2_03	35252184	35253863	-	-	C.prem_hap1_03	34861215	34862961	DUPAL	-		C.ellen_hap2_04	4402700	4403245	-	-	C.prem_hap1_04	3712333	3712884	INVDP	copygain		C.ellen_hap2_05	4371423	4372499	-	-	C.prem_hap1_05
C.ellen_hap2_01	1180899	1187832	-	-	C.prem_hap1_01	26544707	26551640	INVTR	-		C.ellen_hap2_02	248707	256212	-	-	C.prem_hap1_02	3138255	3145395	DUP	copygain		C.ellen_hap2_03	35254360	35255741	-	-	C.prem_hap1_03	34864340	34865722	DUPAL	-		C.ellen_hap2_04	4402700	4403245	-	-	C.prem_hap1_04	3712884	3712333	INVDPAL	-		C.ellen_hap2_05	4371423	4372499	-	-	C.prem_hap1_05
C.ellen_hap2_01	1180899	1187832	-	-	C.prem_hap1_01	26551640	26544707	INVTRAL	-		C.ellen_hap2_02	248707	256212	-	-	C.prem_hap1_02	3138255	3145395	DUPAL	-		C.ellen_hap2_03	35255742	35257029	-	-	-	-	-	NOTAL	-		C.ellen_hap2_04	4492360	4492530	-	-	C.prem_hap1_04	20764230	20764400	INVDP	copygain		C.ellen_hap2_05	4372491	4379389	-	-	C.prem_hap1_05
C.ellen_hap2_01	1187833	2086263	-	-	C.prem_hap1_01	1200527	2098851	SYN	-		C.ellen_hap2_02	254167	254541	-	-	C.prem_hap1_02	2658576	2658950	DUP	copygain		C.ellen_hap2_03	35257030	35258239	-	-	C.prem_hap1_03	34957928	34959145	DUP	copyloss		C.ellen_hap2_04	4492360	4492530	-	-	C.prem_hap1_04	20764400	20764230	INVDPAL	-		C.ellen_hap2_05	4372491	4378141	-	-	C.prem_hap1_05
C.ellen_hap2_01	1187833	2086263	-	-	C.prem_hap1_01	1200527	2098851	SYNAL	-		C.ellen_hap2_02	254167	254541	-	-	C.prem_hap1_02	2658576	2658950	DUPAL	-		C.ellen_hap2_03	35257030	35258239	-	-	C.prem_hap1_03	34957928	34959145	DUPAL	-		C.ellen_hap2_04	4535197	4535812	-	-	C.prem_hap1_04	9351725	9352331	INVDP	copygain		C.ellen_hap2_05	4378141	4378793	actaggaaatagaaccgcacttcgcgcggctttgaaaaaaaaatataatattattttttttcttactttacacttgatgaaattgataaaaaatatgaattgattttttttttagatgaggcagccttataaaaaataaaaaaagctattagccagtaacaaaaataaagaagaaacgcaagataaagaataaaatgagagaatatattatagagtaattttattcattccaattatgtgtgtacaaaataaaaagatgagctctccttttatagttacgtaatcactccatgaaattaatgaaaaattatggatcataattccttgtgagatagtgtgagttatatggaagctaaaggttgctaatgggagatagtggggagactaagagatatatgt…	a	C.prem_hap1_05
C.ellen_hap2_01	1202782	1203346	-	-	C.prem_hap1_01	4117207	4117752	DUP	copygain		C.ellen_hap2_02	254167	254587	-	-	C.prem_hap1_02	2657131	2657550	DUP	copygain		C.ellen_hap2_03	35258240	35259473	-	-	-	-	-	NOTAL	-		C.ellen_hap2_04	4535197	4535812	-	-	C.prem_hap1_04	9352331	9351725	INVDPAL	-		C.ellen_hap2_05	4378794	4379389	-	-	C.prem_hap1_05
C.ellen_hap2_01	1202782	1203346	-	-	C.prem_hap1_01	4117207	4117752	DUPAL	-		C.ellen_hap2_02	254167	254587	-	-	C.prem_hap1_02	2657131	2657550	DUPAL	-		C.ellen_hap2_03	35259474	35261085	-	-	C.prem_hap1_03	34927829	34929435	DUP	copyloss		C.ellen_hap2_04	4612832	4612994	-	-	C.prem_hap1_04	2868714	2868876	INVDP	copygain		C.ellen_hap2_05	4376107	4376330	-	-	C.prem_hap1_05
C.ellen_hap2_01	1264482	1265976	-	-	C.prem_hap1_01	949492	950981	INVDP	copygain		C.ellen_hap2_02	254167	254684	-	-	C.prem_hap1_02	2688306	2688823	DUP	copygain		C.ellen_hap2_03	35259474	35261085	-	-	C.prem_hap1_03	34927829	34929435	DUPAL	-		C.ellen_hap2_04	4612832	4612994	-	-	C.prem_hap1_04	2868876	2868714	INVDPAL	-		C.ellen_hap2_05	4376107	4376330	-	-	C.prem_hap1_05
C.ellen_hap2_01	1264482	1265976	-	-	C.prem_hap1_01	950981	949492	INVDPAL	-		C.ellen_hap2_02	254167	254684	-	-	C.prem_hap1_02	2688306	2688823	DUPAL	-		C.ellen_hap2_03	35261081	35264267	-	-	C.prem_hap1_03	34934916	34938035	DUP	copyloss		C.ellen_hap2_04	4748944	4750242	-	-	C.prem_hap1_04	14214233	14215531	DUP	copygain		C.ellen_hap2_05	4379380	4424247	-	-	C.prem_hap1_05
C.ellen_hap2_01	1285867	1286474	-	-	C.prem_hap1_01	4506381	4506985	DUP	copygain		C.ellen_hap2_02	254167	254768	-	-	C.prem_hap1_02	2657491	2658093	DUP	copygain		C.ellen_hap2_03	35261081	35264267	-	-	C.prem_hap1_03	34934916	34938035	DUPAL	-		C.ellen_hap2_04	4748944	4750242	-	-	C.prem_hap1_04	14214233	14215531	DUPAL	-		C.ellen_hap2_05	4379380	4395534	-	-	C.prem_hap1_05
C.ellen_hap2_01	1285867	1286474	-	-	C.prem_hap1_01	4506381	4506985	DUPAL	-		C.ellen_hap2_02	254167	254768	-	-	C.prem_hap1_02	2657491	2658093	DUPAL	-		C.ellen_hap2_03	35264268	35264288	-	-	-	-	-	NOTAL	-		C.ellen_hap2_04	5135185	5136199	-	-	C.prem_hap1_04	1285716	1286722	INVDP	copygain		C.ellen_hap2_05	4395534	4395605	-	-	C.prem_hap1_05
C.ellen_hap2_01	1326894	1327599	-	-	C.prem_hap1_01	2393673	2394379	DUP	copygain		C.ellen_hap2_02	254167	254768	-	-	C.prem_hap1_02	2944122	2944722	DUP	copygain		C.ellen_hap2_03	35264289	35273890	-	-	C.prem_hap1_03	34841926	34851702	DUP	copyloss		C.ellen_hap2_04	5135185	5136199	-	-	C.prem_hap1_04	1286722	1285716	INVDPAL	-		C.ellen_hap2_05	4395606	4424247	-	-	C.prem_hap1_05
C.ellen_hap2_01	1326894	1327599	-	-	C.prem_hap1_01	2393673	2394379	DUPAL	-		C.ellen_hap2_02	254167	254768	-	-	C.prem_hap1_02	2944122	2944722	DUPAL	-		C.ellen_hap2_03	35264289	35273890	-	-	C.prem_hap1_03	34841926	34851702	DUPAL	-		C.ellen_hap2_04	5170154	5177386	-	-	C.prem_hap1_04	19522226	19529457	DUP	copygain		C.ellen_hap2_05	4424248	4425425	-	-	C.prem_hap1_05
C.ellen_hap2_01	1330343	1332304	-	-	C.prem_hap1_01	2400029	2401991	DUP	copygain		C.ellen_hap2_02	254167	254842	-	-	C.prem_hap1_02	2584240	2584914	DUP	copygain		C.ellen_hap2_03	35273297	35277061	-	-	C.prem_hap1_03	34826579	34830384	DUP	copyloss		C.ellen_hap2_04	5170154	5177386	-	-	C.prem_hap1_04	19522226	19529457	DUPAL	-		C.ellen_hap2_05	4424248	4425425	-	-	C.prem_hap1_05
C.ellen_hap2_01	1330343	1332304	-	-	C.prem_hap1_01	2400029	2401991	DUPAL	-		C.ellen_hap2_02	254167	254842	-	-	C.prem_hap1_02	2584240	2584914	DUPAL	-		C.ellen_hap2_03	35273297	35277061	-	-	C.prem_hap1_03	34826579	34830384	DUPAL	-		C.ellen_hap2_04	5206826	5207710	-	-	-	-	-	NOTAL	-		C.ellen_hap2_05	4425425	4480742	-	-	C.prem_hap1_05
C.ellen_hap2_01	1345587	1348127	-	-	C.prem_hap1_01	3144320	3146887	DUP	copygain		C.ellen_hap2_02	254167	254872	-	-	C.prem_hap1_02	2689029	2689734	DUP	copygain		C.ellen_hap2_03	35276800	35283929	-	-	C.prem_hap1_03	34766949	34775113	DUP	copyloss		C.ellen_hap2_04	5207711	5208271	-	-	C.prem_hap1_04	19916166	19916734	DUP	copyloss		C.ellen_hap2_05	4425425	4480742	-	-	C.prem_hap1_05
C.ellen_hap2_01	1345587	1348127	-	-	C.prem_hap1_01	3144320	3146887	DUPAL	-		C.ellen_hap2_02	254167	254872	-	-	C.prem_hap1_02	2689029	2689734	DUPAL	-		C.ellen_hap2_03	35276800	35277268	-	-	C.prem_hap1_03	34766949	34767412	DUPAL	-		C.ellen_hap2_04	5207711	5208271	-	-	C.prem_hap1_04	19916166	19916734	DUPAL	-		C.ellen_hap2_05	4480740	4518679	-	-	C.prem_hap1_05
C.ellen_hap2_01	1593865	1596144	-	-	C.prem_hap1_01	11104253	11106531	DUP	copygain		C.ellen_hap2_02	254167	254951	-	-	C.prem_hap1_02	1178969	1179754	DUP	copygain		C.ellen_hap2_03	35278867	35283929	-	-	C.prem_hap1_03	34769902	34775113	DUPAL	-		C.ellen_hap2_04	5208272	5211637	-	-	-	-	-	NOTAL	-		C.ellen_hap2_05	4480740	4485924	-	-	C.prem_hap1_05
C.ellen_hap2_01	1593865	1596144	-	-	C.prem_hap1_01	11104253	11106531	DUPAL	-		C.ellen_hap2_02	254167	254951	-	-	C.prem_hap1_02	1178969	1179754	DUPAL	-		C.ellen_hap2_03	35281997	35286599	-	-	C.prem_hap1_03	35805169	35809843	DUP	copyloss		C.ellen_hap2_04	5211638	5212097	-	-	C.prem_hap1_04	8227166	8227632	DUP	copyloss		C.ellen_hap2_05	4485678	4485924	-	-	C.prem_hap1_05
C.ellen_hap2_01	1597566	1601782	-	-	C.prem_hap1_01	11105136	11109348	INVDP	copygain		C.ellen_hap2_02	254167	255023	-	-	C.prem_hap1_02	2364788	2365642	DUP	copygain		C.ellen_hap2_03	35281997	35286599	-	-	C.prem_hap1_03	35805169	35809843	DUPAL	-		C.ellen_hap2_04	5211638	5212097	-	-	C.prem_hap1_04	8227166	8227632	DUPAL	-		C.ellen_hap2_05	4485678	4518679	-	-	C.prem_hap1_05
C.ellen_hap2_01	1597566	1601782	-	-	C.prem_hap1_01	11109348	11105136	INVDPAL	-		C.ellen_hap2_02	254167	255023	-	-	C.prem_hap1_02	2364788	2365642	DUPAL	-		C.ellen_hap2_03	35286600	35287794	-	-	C.prem_hap1_03	14880590	14881783	INVDP	copyloss		C.ellen_hap2_04	5212098	5212552	-	-	-	-	-	NOTAL	-		C.ellen_hap2_05	4518679	4519007	-	-	C.prem_hap1_05
C.ellen_hap2_01	1684444	1684685	-	-	C.prem_hap1_01	4818609	4818851	DUP	copygain		C.ellen_hap2_02	254167	255202	-	-	C.prem_hap1_02	2070424	2071457	DUP	copygain		C.ellen_hap2_03	35286600	35287794	-	-	C.prem_hap1_03	14881783	14880590	INVDPAL	-		C.ellen_hap2_04	5212553	5222105	-	-	C.prem_hap1_04	8237589	8247151	SYN	-		C.ellen_hap2_05	4518679	4519007	-	-	C.prem_hap1_05
C.ellen_hap2_01	1684444	1684685	-	-	C.prem_hap1_01	4818609	4818851	DUPAL	-		C.ellen_hap2_02	254167	255202	-	-	C.prem_hap1_02	2070424	2071457	DUPAL	-		C.ellen_hap2_03	35287795	35288221	-	-	-	-	-	NOTAL	-		C.ellen_hap2_04	5212553	5222105	-	-	C.prem_hap1_04	8237589	8247151	SYNAL	-		C.ellen_hap2_05	4519008	4519022	-	-	-
C.ellen_hap2_01	1968442	1970931	-	-	C.prem_hap1_01	9563157	9565645	DUP	copygain		C.ellen_hap2_02	254167	255202	-	-	C.prem_hap1_02	2689752	2690788	DUP	copygain		C.ellen_hap2_03	35288222	35290024	-	-	C.prem_hap1_03	34841237	34842963	DUP	copyloss		C.ellen_hap2_04	5222097	5223611	-	-	C.prem_hap1_04	8254079	8255591	SYN	-		C.ellen_hap2_05	4519023	4524348	-	-	C.prem_hap1_05
C.ellen_hap2_01	1968442	1970931	-	-	C.prem_hap1_01	9563157	9565645	DUPAL	-		C.ellen_hap2_02	254167	255202	-	-	C.prem_hap1_02	2689752	2690788	DUPAL	-		C.ellen_hap2_03	35288222	35290024	-	-	C.prem_hap1_03	34841237	34842963	DUPAL	-		C.ellen_hap2_04	5222097	5223611	-	-	C.prem_hap1_04	8254079	8255591	SYNAL	-		C.ellen_hap2_05	4519023	4524348	-	-	C.prem_hap1_05
C.ellen_hap2_01	1968442	1971100	-	-	C.prem_hap1_01	9565661	9568318	INVDP	copygain		C.ellen_hap2_02	254167	255279	-	-	C.prem_hap1_02	3093476	3094587	DUP	copygain		C.ellen_hap2_03	35289758	35290798	-	-	C.prem_hap1_03	35024254	35025320	DUP	copyloss		C.ellen_hap2_04	5223611	5224618	-	-	C.prem_hap1_04	29331924	29332931	DUP	copyloss		C.ellen_hap2_05	4524349	4525338	-	-	C.prem_hap1_05
C.ellen_hap2_01	1968442	1971100	-	-	C.prem_hap1_01	9568318	9565661	INVDPAL	-		C.ellen_hap2_02	254167	255279	-	-	C.prem_hap1_02	3093476	3094587	DUPAL	-		C.ellen_hap2_03	35289758	35290798	-	-	C.prem_hap1_03	35024254	35025320	DUPAL	-		C.ellen_hap2_04	5223611	5224618	-	-	C.prem_hap1_04	29331924	29332931	DUPAL	-		C.ellen_hap2_05	4524349	4524860	-	-	C.prem_hap1_05
C.ellen_hap2_01	1972041	1972386	-	-	C.prem_hap1_01	11103856	11104205	INVDP	copygain		C.ellen_hap2_02	254167	255439	-	-	C.prem_hap1_02	2154211	2155483	DUP	copygain		C.ellen_hap2_03	35290799	35294375	-	-	-	-	-	NOTAL	-		C.ellen_hap2_04	5224618	5263809	-	-	C.prem_hap1_04	8255583	8294671	SYN	-		C.ellen_hap2_05	4524853	4524860	-	-	C.prem_hap1_05
C.ellen_hap2_01	1972041	1972386	-	-	C.prem_hap1_01	11104205	11103856	INVDPAL	-		C.ellen_hap2_02	254167	255439	-	-	C.prem_hap1_02	2154211	2155483	DUPAL	-		C.ellen_hap2_03	35294376	35301837	-	-	C.prem_hap1_03	20332348	20339810	INVDP	copyloss		C.ellen_hap2_04	5224618	5263809	-	-	C.prem_hap1_04	8255583	8294671	SYNAL	-		C.ellen_hap2_05	4524853	4525338	-	-	C.prem_hap1_05
C.ellen_hap2_01	2086264	2089149	-	-	-	-	-	NOTAL	-		C.ellen_hap2_02	254167	255484	-	-	C.prem_hap1_02	2992321	2993639	DUP	copygain		C.ellen_hap2_03	35294376	35301837	-	-	C.prem_hap1_03	20339810	20332348	INVDPAL	-		C.ellen_hap2_04	5263810	5267224	-	-	C.prem_hap1_04	8295305	8298699	SYN	-		C.ellen_hap2_05	4525337	4526557	-	-	C.prem_hap1_05
C.ellen_hap2_01	2089150	2094932	-	-	C.prem_hap1_01	593594	599398	DUP	copyloss		C.ellen_hap2_02	254167	255484	-	-	C.prem_hap1_02	2992321	2993639	DUPAL	-		C.ellen_hap2_03	35301838	35301932	-	-	-	-	-	NOTAL	-		C.ellen_hap2_04	5263810	5267224	-	-	C.prem_hap1_04	8295305	8298699	SYNAL	-		C.ellen_hap2_05	4525337	4526557	-	-	C.prem_hap1_05
C.ellen_hap2_01	2089150	2094932	-	-	C.prem_hap1_01	593594	599398	DUPAL	-		C.ellen_hap2_02	254167	255555	-	-	C.prem_hap1_02	2584781	2586165	DUP	copygain		C.ellen_hap2_03	35301933	35307114	-	-	C.prem_hap1_03	12260322	12265502	INVDP	copyloss		C.ellen_hap2_04	5265528	5267094	-	-	C.prem_hap1_04	3535291	3536875	INVDP	copygain		C.ellen_hap2_05	4526555	4527218	-	-	C.prem_hap1_05
C.ellen_hap2_01	2090441	2094426	-	-	C.prem_hap1_01	2955045	2959010	INVDP	copygain		C.ellen_hap2_02	254167	255555	-	-	C.prem_hap1_02	2584781	2586165	DUPAL	-		C.ellen_hap2_03	35301933	35307114	-	-	C.prem_hap1_03	12265502	12260322	INVDPAL	-		C.ellen_hap2_04	5265528	5267094	-	-	C.prem_hap1_04	3536875	3535291	INVDPAL	-		C.ellen_hap2_05	4526555	4527218	-	-	C.prem_hap1_05
C.ellen_hap2_01	2090441	2094426	-	-	C.prem_hap1_01	2959010	2955045	INVDPAL	-		C.ellen_hap2_02	254167	255600	-	-	C.prem_hap1_02	3092572	3094006	DUP	copygain		C.ellen_hap2_03	35307115	35308336	-	-	C.prem_hap1_03	27624972	27626194	DUP	copyloss		C.ellen_hap2_04	5267225	5267739	-	-	-	-	-	NOTAL	-		C.ellen_hap2_05	4527219	4527430	-	-	-
C.ellen_hap2_01	2094933	2094970	-	-	-	-	-	NOTAL	-		C.ellen_hap2_02	254167	255600	-	-	C.prem_hap1_02	3092572	3094006	DUPAL	-		C.ellen_hap2_03	35307115	35308336	-	-	C.prem_hap1_03	27624972	27626194	DUPAL	-		C.ellen_hap2_04	5267740	5269031	-	-	C.prem_hap1_04	8301827	8303167	SYN	-		C.ellen_hap2_05	4527431	4528821	-	-	C.prem_hap1_05
C.ellen_hap2_01	2094971	2140678	-	-	C.prem_hap1_01	2101114	2147252	SYN	-		C.ellen_hap2_02	254167	256362	-	-	C.prem_hap1_02	2726062	2728255	DUP	copygain		C.ellen_hap2_03	35308337	35308408	-	-	-	-	-	NOTAL	-		C.ellen_hap2_04	5267740	5269031	-	-	C.prem_hap1_04	8301827	8303167	SYNAL	-		C.ellen_hap2_05	4527431	4528821	-	-	C.prem_hap1_05
C.ellen_hap2_01	2094971	2126625	-	-	C.prem_hap1_01	2101114	2132839	SYNAL	-		C.ellen_hap2_02	254167	256362	-	-	C.prem_hap1_02	2726062	2728255	DUPAL	-		C.ellen_hap2_03	35308409	35315876	-	-	C.prem_hap1_03	20332348	20339810	INVDP	copyloss		C.ellen_hap2_04	5269032	5273371	-	-	C.prem_hap1_04	8303801	8307928	SYN	-		C.ellen_hap2_05	4528821	4531825	-	-	C.prem_hap1_05
C.ellen_hap2_01	2126292	2126625	-	-	C.prem_hap1_01	2132504	2133203	CPG	-		C.ellen_hap2_02	254167	256362	-	-	C.prem_hap1_02	3222245	3224438	DUP	copygain		C.ellen_hap2_03	35308409	35315876	-	-	C.prem_hap1_03	20339810	20332348	INVDPAL	-		C.ellen_hap2_04	5269032	5273371	-	-	C.prem_hap1_04	8303801	8307928	SYNAL	-		C.ellen_hap2_05	4528821	4531825	-	-	C.prem_hap1_05
C.ellen_hap2_01	2126292	2140678	-	-	C.prem_hap1_01	2132869	2147252	SYNAL	-		C.ellen_hap2_02	254167	256362	-	-	C.prem_hap1_02	3222245	3224438	DUPAL	-		C.ellen_hap2_03	35315877	35328170	-	-	-	-	-	NOTAL	-		C.ellen_hap2_04	5273372	5273387	-	-	-	-	-	NOTAL	-		C.ellen_hap2_05	4531825	4540626	-	-	C.prem_hap1_05
C.ellen_hap2_01	2140677	2141481	-	-	C.prem_hap1_01	14590237	14591042	INVDP	copyloss		C.ellen_hap2_02	254167	256534	-	-	C.prem_hap1_02	1405827	1408195	DUP	copygain		C.ellen_hap2_03	35328171	35329087	-	-	C.prem_hap1_03	18737057	18737990	DUP	copyloss		C.ellen_hap2_04	5273388	5273654	-	-	C.prem_hap1_04	28393081	28393347	INVDP	copyloss		C.ellen_hap2_05	4531825	4540626	-	-	C.prem_hap1_05
C.ellen_hap2_01	2140677	2141481	-	-	C.prem_hap1_01	14591042	14590237	INVDPAL	-		C.ellen_hap2_02	254167	256534	-	-	C.prem_hap1_02	1405827	1408195	DUPAL	-		C.ellen_hap2_03	35328171	35329087	-	-	C.prem_hap1_03	18737057	18737990	DUPAL	-		C.ellen_hap2_04	5273388	5273654	-	-	C.prem_hap1_04	28393347	28393081	INVDPAL	-		C.ellen_hap2_05	4537758	4538374	-	-	C.prem_hap1_05
C.ellen_hap2_01	2141482	2141780	-	-	-	-	-	NOTAL	-		C.ellen_hap2_02	254167	256601	-	-	C.prem_hap1_02	1896131	1898558	DUP	copygain		C.ellen_hap2_03	35329088	35334891	-	-	-	-	-	NOTAL	-		C.ellen_hap2_04	5273655	5273682	-	-	-	-	-	NOTAL	-		C.ellen_hap2_05	4537758	4538374	-	-	C.prem_hap1_05
C.ellen_hap2_01	2141781	2194285	-	-	C.prem_hap1_01	2147336	2200948	SYN	-		C.ellen_hap2_02	254167	256601	-	-	C.prem_hap1_02	1896131	1898558	DUPAL	-		C.ellen_hap2_03	35334892	35335894	-	-	C.prem_hap1_03	14256584	14257563	DUP	copyloss		C.ellen_hap2_04	5273683	5276759	-	-	C.prem_hap1_04	8307928	8310991	SYN	-		C.ellen_hap2_05	4540627	4540655	-	-	-
C.ellen_hap2_01	2141781	2150084	-	-	C.prem_hap1_01	2147336	2155648	SYNAL	-		C.ellen_hap2_02	254167	256601	-	-	C.prem_hap1_02	2468418	2470848	DUP	copygain		C.ellen_hap2_03	35334892	35335894	-	-	C.prem_hap1_03	14256584	14257563	DUPAL	-		C.ellen_hap2_04	5273683	5276759	-	-	C.prem_hap1_04	8307928	8310991	SYNAL	-		C.ellen_hap2_05	4540656	4544210	-	-	C.prem_hap1_05
C.ellen_hap2_01	2150084	2150374	tgatattcaacccgacccaacccgacccgtgcccacccctacgatcaattaatgattttaacagaaaagtaataaaatgaaaaaaaatactataaaattataattaaaaaatgataggaacaatatttattgtaattacttgatagtttacaattgttaaagtaataaaaccataatagtttacaatttaaaggcgtaccaataatttttttgtctactatttgataTATTTTTGTGCATTTTCCcataaagagtaaaattgattttttactaattaaataaccgatcaat	t	C.prem_hap1_01	2155648	2155648	DEL	-		C.ellen_hap2_02	254167	256601	-	-	C.prem_hap1_02	2468418	2470848	DUPAL	-		C.ellen_hap2_03	35335895	35337117	-	-	-	-	-	NOTAL	-		C.ellen_hap2_04	5276759	5279626	-	-	C.prem_hap1_04	18649710	18652574	TRANS	-		C.ellen_hap2_05	4540656	4544210	-	-	C.prem_hap1_05
C.ellen_hap2_01	2150375	2163253	-	-	C.prem_hap1_01	2155648	2168494	SYNAL	-		C.ellen_hap2_02	254167	259131	-	-	C.prem_hap1_02	3032935	3037901	DUP	copygain		C.ellen_hap2_03	35337118	35337619	-	-	C.prem_hap1_03	34927307	34927809	DUP	copyloss		C.ellen_hap2_04	5276759	5279626	-	-	C.prem_hap1_04	18649710	18652574	TRANSAL	-		C.ellen_hap2_05	4544211	4544241	-	-	-
C.ellen_hap2_01	2163253	2163708	-	-	C.prem_hap1_01	2168494	2168495	HDR	-		C.ellen_hap2_02	254167	259131	-	-	C.prem_hap1_02	3032935	3037901	DUPAL	-		C.ellen_hap2_03	35337118	35337619	-	-	C.prem_hap1_03	34927307	34927809	DUPAL	-		C.ellen_hap2_04	5279627	5282726	-	-	-	-	-	NOTAL	-		C.ellen_hap2_05	4544242	4545082	-	-	C.prem_hap1_05
C.ellen_hap2_01	2163709	2182118	-	-	C.prem_hap1_01	2168496	2187205	SYNAL	-		C.ellen_hap2_02	254167	262554	-	-	C.prem_hap1_02	3018857	3030120	DUP	copygain		C.ellen_hap2_03	35337617	35341458	-	-	C.prem_hap1_03	35019090	35022995	DUP	copyloss		C.ellen_hap2_04	5282727	5330554	-	-	C.prem_hap1_04	8310974	8358769	SYN	-		C.ellen_hap2_05	4544242	4545082	-	-	C.prem_hap1_05
C.ellen_hap2_01	2182118	2182118	a	aTACACAAatatatatatatatatatatatatatataaagctgggactataagaggtaatgttgcatcactatttctcatcttcttatattctctattatctaatatattagttgagattaaaaaataattatattacaaaatattaaaaatagaaaataatcattagattacaaaagattacatgtcttttcatctttctatttaaattcaacaatatgtaaccattaataataattaattataagtcttaaagcattcatttattttattatgccaacaattaaactttagtgatttaaaatatatcaatcaattaattaatataggaaggaattttccttcatcttccctcaacaatgccgttagggcctaatttcaatgtcataatctcatattt…	C.prem_hap1_01	2187205	2188811	INS	-		C.ellen_hap2_02	254167	255430	-	-	C.prem_hap1_02	3018857	3020120	DUPAL	-		C.ellen_hap2_03	35337617	35341458	-	-	C.prem_hap1_03	35019090	35022995	DUPAL	-		C.ellen_hap2_04	5282727	5330554	-	-	C.prem_hap1_04	8310974	8358769	SYNAL	-		C.ellen_hap2_05	4545083	4559152	-	-	-
C.ellen_hap2_01	2182118	2194285	-	-	C.prem_hap1_01	2188812	2200948	SYNAL	-		C.ellen_hap2_02	257265	262554	-	-	C.prem_hap1_02	3024839	3030120	DUPAL	-		C.ellen_hap2_03	35340833	35344340	-	-	C.prem_hap1_03	34776402	34780595	DUP	copyloss		C.ellen_hap2_04	5330546	5355698	-	-	C.prem_hap1_04	8359468	8384742	SYN	-		C.ellen_hap2_05	4559153	4562030	-	-	C.prem_hap1_05
C.ellen_hap2_01	2194277	2206972	-	-	C.prem_hap1_01	2201614	2214420	SYN	-		C.ellen_hap2_02	254191	254480	-	-	C.prem_hap1_02	2365634	2365923	DUP	copygain		C.ellen_hap2_03	35340833	35342677	-	-	C.prem_hap1_03	34776402	34778249	DUPAL	-		C.ellen_hap2_04	5330546	5355698	-	-	C.prem_hap1_04	8359468	8384742	SYNAL	-		C.ellen_hap2_05	4559153	4559571	-	-	C.prem_hap1_05
C.ellen_hap2_01	2194277	2195250	-	-	C.prem_hap1_01	2201614	2202588	SYNAL	-		C.ellen_hap2_02	254191	254480	-	-	C.prem_hap1_02	2365634	2365923	DUPAL	-		C.ellen_hap2_03	35343950	35344340	-	-	C.prem_hap1_03	34780208	34780595	DUPAL	-		C.ellen_hap2_04	5355692	5471667	-	-	C.prem_hap1_04	8385287	8501721	SYN	-		C.ellen_hap2_05	4560189	4562030	-	-	C.prem_hap1_05
C.ellen_hap2_01	2195250	2195258	-	-	C.prem_hap1_01	2202588	2202929	HDR	-		C.ellen_hap2_02	254195	254768	-	-	C.prem_hap1_02	1489589	1490161	DUP	copygain		C.ellen_hap2_03	35344341	35344584	-	-	-	-	-	NOTAL	-		C.ellen_hap2_04	5355692	5397613	-	-	C.prem_hap1_04	8385287	8427198	SYNAL	-		C.ellen_hap2_05	4562031	4562059	-	-	-
C.ellen_hap2_01	2195259	2206972	-	-	C.prem_hap1_01	2202930	2214420	SYNAL	-		C.ellen_hap2_02	254195	254768	-	-	C.prem_hap1_02	1489589	1490161	DUPAL	-		C.ellen_hap2_03	35344585	35396098	-	-	C.prem_hap1_03	34871728	34923565	DUP	copyloss		C.ellen_hap2_04	5397605	5397613	-	-	C.prem_hap1_04	8427189	8428293	CPG	-		C.ellen_hap2_05	4562060	4565614	-	-	C.prem_hap1_05
C.ellen_hap2_01	2206973	2206987	-	-	-	-	-	NOTAL	-		C.ellen_hap2_02	254195	255200	-	-	C.prem_hap1_02	1545697	1546700	DUP	copygain		C.ellen_hap2_03	35344585	35352249	-	-	C.prem_hap1_03	34871728	34879374	DUPAL	-		C.ellen_hap2_04	5397605	5435324	-	-	C.prem_hap1_04	8428284	8465931	SYNAL	-		C.ellen_hap2_05	4562060	4565614	-	-	C.prem_hap1_05
C.ellen_hap2_01	2206988	2207530	-	-	C.prem_hap1_01	12741295	12741841	INVDP	copyloss		C.ellen_hap2_02	254195	255200	-	-	C.prem_hap1_02	1545697	1546700	DUPAL	-		C.ellen_hap2_03	35366062	35373909	-	-	C.prem_hap1_03	34892851	34900723	DUPAL	-		C.ellen_hap2_04	5435315	5436014	-	-	C.prem_hap1_04	8465923	8465931	CPL	-		C.ellen_hap2_05	4565615	4565619	-	-	-
C.ellen_hap2_01	2206988	2207530	-	-	C.prem_hap1_01	12741841	12741295	INVDPAL	-		C.ellen_hap2_02	254195	255396	-	-	C.prem_hap1_02	1850878	1852077	DUP	copygain		C.ellen_hap2_03	35373901	35396098	-	-	C.prem_hap1_03	34901368	34923565	DUPAL	-		C.ellen_hap2_04	5436005	5471667	-	-	C.prem_hap1_04	8465923	8501721	SYNAL	-		C.ellen_hap2_05	4565620	4566518	-	-	C.prem_hap1_05
C.ellen_hap2_01	2207531	2208505	-	-	C.prem_hap1_01	8931258	8932257	INVDP	copyloss		C.ellen_hap2_02	254195	255396	-	-	C.prem_hap1_02	1850878	1852077	DUPAL	-		C.ellen_hap2_03	35373901	35403773	-	-	C.prem_hap1_03	34901368	34929435	DUP	copyloss		C.ellen_hap2_04	5357428	5358248	-	-	C.prem_hap1_04	12964945	12965767	DUP	copygain		C.ellen_hap2_05	4565620	4566518	-	-	C.prem_hap1_05
C.ellen_hap2_01	2207531	2208505	-	-	C.prem_hap1_01	8932257	8931258	INVDPAL	-		C.ellen_hap2_02	254195	261905	-	-	C.prem_hap1_02	1839866	1847570	DUP	copygain		C.ellen_hap2_03	35373901	35396098	-	-	C.prem_hap1_03	34901368	34923565	DUPAL	-		C.ellen_hap2_04	5357428	5358248	-	-	C.prem_hap1_04	12964945	12965767	DUPAL	-		C.ellen_hap2_05	4566519	4580519	-	-	-
C.ellen_hap2_01	2208506	2208624	-	-	-	-	-	NOTAL	-		C.ellen_hap2_02	254195	261905	-	-	C.prem_hap1_02	1839866	1847570	DUPAL	-		C.ellen_hap2_03	35397538	35403773	-	-	C.prem_hap1_03	34923198	34929435	DUPAL	-		C.ellen_hap2_04	5361206	5361888	-	-	C.prem_hap1_04	10839388	10840090	DUP	copygain		C.ellen_hap2_05	4580520	4582777	-	-	C.prem_hap1_05
C.ellen_hap2_01	2208625	2210076	-	-	C.prem_hap1_01	2214421	2215866	SYN	-		C.ellen_hap2_02	255430	261444	-	-	C.prem_hap1_02	2188874	2194885	DUP	copygain		C.ellen_hap2_03	35403769	36794181	-	-	C.prem_hap1_03	34934916	36325323	SYN	-		C.ellen_hap2_04	5361206	5361888	-	-	C.prem_hap1_04	10839388	10840090	DUPAL	-		C.ellen_hap2_05	4580520	4582777	-	-	C.prem_hap1_05
C.ellen_hap2_01	2208625	2210076	-	-	C.prem_hap1_01	2214421	2215866	SYNAL	-		C.ellen_hap2_02	255430	261444	-	-	C.prem_hap1_02	2188874	2194885	DUPAL	-		C.ellen_hap2_03	35403769	36794181	-	-	C.prem_hap1_03	34934916	36325323	SYNAL	-		C.ellen_hap2_04	5471668	5477360	-	-	-	-	-	NOTAL	-		C.ellen_hap2_05	4582778	4582806	-	-	-
C.ellen_hap2_01	2210074	2211064	-	-	C.prem_hap1_01	28488095	28489083	INVDP	copyloss		C.ellen_hap2_02	256723	262719	-	-	C.prem_hap1_02	3293061	3302125	DUP	copygain		C.ellen_hap2_03	36794182	36797538	-	-	C.prem_hap1_03	15045776	15048583	DUP	copyloss		C.ellen_hap2_04	5477361	5477621	-	-	C.prem_hap1_04	17266921	17267186	DUP	copyloss		C.ellen_hap2_05	4582807	4586361	-	-	C.prem_hap1_05
C.ellen_hap2_01	2210074	2211064	-	-	C.prem_hap1_01	28489083	28488095	INVDPAL	-		C.ellen_hap2_02	256723	262617	-	-	C.prem_hap1_02	3293061	3298955	DUPAL	-		C.ellen_hap2_03	36794182	36796452	-	-	C.prem_hap1_03	15045776	15048044	DUPAL	-		C.ellen_hap2_04	5477361	5477621	-	-	C.prem_hap1_04	17266921	17267186	DUPAL	-		C.ellen_hap2_05	4582807	4586361	-	-	C.prem_hap1_05
C.ellen_hap2_01	2211065	2211068	-	-	-	-	-	NOTAL	-		C.ellen_hap2_02	259021	262719	-	-	C.prem_hap1_02	3298431	3302125	DUPAL	-		C.ellen_hap2_03	36797078	36797538	-	-	C.prem_hap1_03	15048123	15048583	DUPAL	-		C.ellen_hap2_04	5477622	5479246	-	-	-	-	-	NOTAL	-		C.ellen_hap2_05	4586362	4586366	-	-	-
C.ellen_hap2_01	2211069	2253065	-	-	C.prem_hap1_01	2215863	2246890	SYN	-		C.ellen_hap2_02	257378	258565	-	-	C.prem_hap1_02	1148704	1149893	DUP	copygain		C.ellen_hap2_03	36797539	36798280	-	-	-	-	-	NOTAL	-		C.ellen_hap2_04	5479247	5626732	-	-	C.prem_hap1_04	8511941	8661892	SYN	-		C.ellen_hap2_05	4586367	4587276	-	-	C.prem_hap1_05
C.ellen_hap2_01	2211069	2219743	-	-	C.prem_hap1_01	2215863	2224295	SYNAL	-		C.ellen_hap2_02	257378	258565	-	-	C.prem_hap1_02	1148704	1149893	DUPAL	-		C.ellen_hap2_03	36798281	36799008	-	-	C.prem_hap1_03	17529202	17529911	DUP	copyloss		C.ellen_hap2_04	5479247	5580298	-	-	C.prem_hap1_04	8511941	8612927	SYNAL	-		C.ellen_hap2_05	4586367	4587276	-	-	C.prem_hap1_05
C.ellen_hap2_01	2219723	2225586	-	-	C.prem_hap1_01	2224277	2224295	CPL	-		C.ellen_hap2_02	257661	259664	-	-	C.prem_hap1_02	1345615	1347617	DUP	copygain		C.ellen_hap2_03	36798281	36799008	-	-	C.prem_hap1_03	17529202	17529911	DUPAL	-		C.ellen_hap2_04	5580290	5580298	-	-	C.prem_hap1_04	8612918	8614315	CPG	-		C.ellen_hap2_05	4587277	4601281	-	-	-
C.ellen_hap2_01	2225567	2244448	-	-	C.prem_hap1_01	2224277	2243175	SYNAL	-		C.ellen_hap2_02	257661	259664	-	-	C.prem_hap1_02	1345615	1347617	DUPAL	-		C.ellen_hap2_03	36799009	36799350	-	-	-	-	-	NOTAL	-		C.ellen_hap2_04	5580290	5604163	-	-	C.prem_hap1_04	8614306	8638231	SYNAL	-		C.ellen_hap2_05	4601282	4603539	-	-	C.prem_hap1_05
C.ellen_hap2_01	2244441	2249373	-	-	C.prem_hap1_01	2243169	2243175	CPL	-		C.ellen_hap2_02	257663	260553	-	-	C.prem_hap1_02	1171791	1174685	DUP	copygain		C.ellen_hap2_03	36799351	36802161	-	-	C.prem_hap1_03	15045776	15048583	DUP	copyloss		C.ellen_hap2_04	5604163	5604189	-	-	C.prem_hap1_04	8638231	8639068	HDR	-		C.ellen_hap2_05	4601282	4603539	-	-	C.prem_hap1_05
C.ellen_hap2_01	2249366	2253065	-	-	C.prem_hap1_01	2243169	2246890	SYNAL	-		C.ellen_hap2_02	257663	260553	-	-	C.prem_hap1_02	1171791	1174685	DUPAL	-		C.ellen_hap2_03	36799351	36802161	-	-	C.prem_hap1_03	15045776	15048583	DUPAL	-		C.ellen_hap2_04	5604190	5609098	-	-	C.prem_hap1_04	8639069	8644022	SYNAL	-		C.ellen_hap2_05	4603540	4603568	-	-	-
C.ellen_hap2_01	2253062	2323737	-	-	C.prem_hap1_01	2259314	2329949	SYN	-		C.ellen_hap2_02	257819	261593	-	-	C.prem_hap1_02	3012573	3016347	DUP	copygain		C.ellen_hap2_03	36802161	39363637	-	-	C.prem_hap1_03	36218443	38779920	SYN	-		C.ellen_hap2_04	5609090	5609641	-	-	C.prem_hap1_04	8644015	8644022	CPL	-		C.ellen_hap2_05	4603569	4607119	-	-	C.prem_hap1_05
C.ellen_hap2_01	2253062	2303777	-	-	C.prem_hap1_01	2259314	2310029	SYNAL	-		C.ellen_hap2_02	257819	261593	-	-	C.prem_hap1_02	3012573	3016347	DUPAL	-		C.ellen_hap2_03	36802161	39363637	-	-	C.prem_hap1_03	36218443	38779920	SYNAL	-		C.ellen_hap2_04	5609633	5625878	-	-	C.prem_hap1_04	8644015	8660253	SYNAL	-		C.ellen_hap2_05	4603569	4607119	-	-	C.prem_hap1_05
C.ellen_hap2_01	2303644	2303777	-	-	C.prem_hap1_01	2309895	2310160	CPG	-		C.ellen_hap2_02	257993	260846	-	-	C.prem_hap1_02	2706753	2709597	DUP	copygain		C.ellen_hap2_03	39359942	39363896	-	-	C.prem_hap1_03	6161	10148	INVDP	copygain		C.ellen_hap2_04	5625870	5625878	-	-	C.prem_hap1_04	8660244	8661040	CPG	-		C.ellen_hap2_05	4607120	4611067	-	-	-
C.ellen_hap2_01	2303644	2323737	-	-	C.prem_hap1_01	2310027	2329949	SYNAL	-		C.ellen_hap2_02	257993	260846	-	-	C.prem_hap1_02	2706753	2709597	DUPAL	-		C.ellen_hap2_03	39359942	39363896	-	-	C.prem_hap1_03	10148	6161	INVDPAL	-		C.ellen_hap2_04	5625870	5626732	-	-	C.prem_hap1_04	8661031	8661892	SYNAL	-		C.ellen_hap2_05	4611068	4611204	-	-	C.prem_hap1_05
C.ellen_hap2_01	2323022	2335484	-	-	C.prem_hap1_01	12322273	12334729	DUP	copyloss		C.ellen_hap2_02	259630	262540	-	-	C.prem_hap1_02	3290363	3293275	DUP	copygain		C.ellen_hap2_03	39359942	39364656	-	-	C.prem_hap1_03	38782078	38786791	SYN	-		C.ellen_hap2_04	5555730	5556577	-	-	C.prem_hap1_04	3857048	3857882	INVDP	copygain		C.ellen_hap2_05	4611068	4611204	-	-	C.prem_hap1_05
C.ellen_hap2_01	2323022	2335484	-	-	C.prem_hap1_01	12322273	12334729	DUPAL	-		C.ellen_hap2_02	259630	262540	-	-	C.prem_hap1_02	3290363	3293275	DUPAL	-		C.ellen_hap2_03	39359942	39364656	-	-	C.prem_hap1_03	38782078	38786791	SYNAL	-		C.ellen_hap2_04	5555730	5556577	-	-	C.prem_hap1_04	3857882	3857048	INVDPAL	-		C.ellen_hap2_05	4611205	4617048	-	-	-
C.ellen_hap2_01	2334809	2392170	-	-	C.prem_hap1_01	2330936	2388941	SYN	-		C.ellen_hap2_02	260763	261957	-	-	C.prem_hap1_02	1732845	1734038	DUP	copygain		C.ellen_hap2_03	39359942	39367871	-	-	C.prem_hap1_03	519	8553	INVTR	-		C.ellen_hap2_04	5626733	5627322	-	-	-	-	-	NOTAL	-		C.ellen_hap2_05	4617049	4617691	-	-	C.prem_hap1_05
C.ellen_hap2_01	2334809	2338795	-	-	C.prem_hap1_01	2330936	2334919	SYNAL	-		C.ellen_hap2_02	260763	261957	-	-	C.prem_hap1_02	1732845	1734038	DUPAL	-		C.ellen_hap2_03	39359942	39367871	-	-	C.prem_hap1_03	8553	519	INVTRAL	-		C.ellen_hap2_04	5627323	5632054	-	-	C.prem_hap1_04	2118410	2123127	TRANS	-		C.ellen_hap2_05	4617049	4617691	-	-	C.prem_hap1_05
C.ellen_hap2_01	2337946	2338795	-	-	C.prem_hap1_01	2334070	2335525	TDM	-		C.ellen_hap2_02	267827	272711	-	-	C.prem_hap1_02	2629970	2634850	DUP	copygain		-	-	-	-	-	C.prem_hap1_03	1	418	NOTAL	-		C.ellen_hap2_04	5627323	5632054	-	-	C.prem_hap1_04	2118410	2123127	TRANSAL	-		C.ellen_hap2_05	4617692	4618004	-	-	-
C.ellen_hap2_01	2337946	2352667	-	-	C.prem_hap1_01	2334668	2349510	SYNAL	-		C.ellen_hap2_02	267827	272711	-	-	C.prem_hap1_02	2629970	2634850	DUPAL	-		-	-	-	-	-	C.prem_hap1_03	4449500	4450266	NOTAL	-		C.ellen_hap2_04	5632055	5632065	-	-	-	-	-	NOTAL	-		C.ellen_hap2_05	4618005	4618444	-	-	C.prem_hap1_05
C.ellen_hap2_01	2352667	2352802	ttgcttgtcatgaaagactttcatttgctgtttgtaaatcttggcattttcgtttgcatcattgcgaatttcttcaagttctaccagctgtaatattctttctgagctagcttgctgcatgtcaaagttgaatttc	t	C.prem_hap1_01	2349510	2349510	DEL	-		C.ellen_hap2_02	268985	271925	-	-	C.prem_hap1_02	2558961	2561898	DUP	copygain		-	-	-	-	-	C.prem_hap1_03	4450969	4454915	NOTAL	-		C.ellen_hap2_04	5632066	5638101	-	-	C.prem_hap1_04	8661354	8666234	SYN	-		C.ellen_hap2_05	4618005	4618444	-	-	C.prem_hap1_05
C.ellen_hap2_01	2352803	2391755	-	-	C.prem_hap1_01	2349509	2388287	SYNAL	-		C.ellen_hap2_02	268985	271925	-	-	C.prem_hap1_02	2558961	2561898	DUPAL	-		-	-	-	-	-	C.prem_hap1_03	4455343	4456418	NOTAL	-		C.ellen_hap2_04	5632066	5633216	-	-	C.prem_hap1_04	8661354	8662504	SYNAL	-		C.ellen_hap2_05	4618445	4618573	-	-	C.prem_hap1_05
C.ellen_hap2_01	2391755	2391755	T	TaccaataaagtgttggctccactgataattgagtctccttaagtggcttgattgggtttgctccccagttcgagtcgcagggaagtcgcctttgttgggagaacctgtgcctctcggttcgagcggggacttctagtctgaattgtggtacgagcttaaaggtgcttcccacagttgggacccttcccaggatacctcgtggtcaaaaccaaaaaaaaaaaaaaATGCTCCTGTACTG	C.prem_hap1_01	2388287	2388525	INS	-		C.ellen_hap2_02	280210	280500	-	-	C.prem_hap1_02	2363810	2364099	DUP	copygain		-	-	-	-	-	C.prem_hap1_03	10489478	10489977	NOTAL	-		C.ellen_hap2_04	5633207	5634385	-	-	C.prem_hap1_04	8662496	8662504	CPL	-		C.ellen_hap2_05	4618445	4618573	-	-	C.prem_hap1_05
C.ellen_hap2_01	2391755	2392170	-	-	C.prem_hap1_01	2388526	2388941	SYNAL	-		C.ellen_hap2_02	280210	280500	-	-	C.prem_hap1_02	2363810	2364099	DUPAL	-		-	-	-	-	-	C.prem_hap1_03	10496655	10496720	NOTAL	-		C.ellen_hap2_04	5634376	5638101	-	-	C.prem_hap1_04	8662496	8666234	SYNAL	-		C.ellen_hap2_05	4618574	4620537	-	-	-
C.ellen_hap2_01	2392171	2392176	-	-	-	-	-	NOTAL	-		C.ellen_hap2_02	281591	285797	-	-	C.prem_hap1_02	1825546	1829749	DUP	copygain		-	-	-	-	-	C.prem_hap1_03	12943402	12943422	NOTAL	-		C.ellen_hap2_04	5638096	5663457	-	-	C.prem_hap1_04	8678547	8704037	SYN	-		C.ellen_hap2_05	4620538	4621130	-	-	C.prem_hap1_05
C.ellen_hap2_01	2392177	2396579	-	-	C.prem_hap1_01	2407426	2411819	SYN	-		C.ellen_hap2_02	281591	285797	-	-	C.prem_hap1_02	1825546	1829749	DUPAL	-		-	-	-	-	-	C.prem_hap1_03	12946054	12946121	NOTAL	-		C.ellen_hap2_04	5638096	5663457	-	-	C.prem_hap1_04	8678547	8704037	SYNAL	-		C.ellen_hap2_05	4620538	4621130	-	-	C.prem_hap1_05
C.ellen_hap2_01	2392177	2396579	-	-	C.prem_hap1_01	2407426	2411819	SYNAL	-		C.ellen_hap2_02	282301	285076	-	-	C.prem_hap1_02	2996058	2998830	DUP	copygain		-	-	-	-	-	C.prem_hap1_03	12946619	12946676	NOTAL	-		C.ellen_hap2_04	5663458	5664974	-	-	-	-	-	NOTAL	-		C.ellen_hap2_05	4621131	4621352	-	-	-
C.ellen_hap2_01	2396574	2400864	-	-	C.prem_hap1_01	2419304	2423776	SYN	-		C.ellen_hap2_02	282301	285076	-	-	C.prem_hap1_02	2996058	2998830	DUPAL	-		-	-	-	-	-	C.prem_hap1_03	38788798	38788803	NOTAL	-		C.ellen_hap2_04	5664975	5676972	-	-	C.prem_hap1_04	8708792	8720811	SYN	-		C.ellen_hap2_05	4621353	4622487	-	-	C.prem_hap1_05
C.ellen_hap2_01	2396574	2400864	-	-	C.prem_hap1_01	2419304	2423776	SYNAL	-		C.ellen_hap2_02	283335	289808	-	-	C.prem_hap1_02	2536629	2543113	DUP	copygain													C.ellen_hap2_04	5664975	5669876	-	-	C.prem_hap1_04	8708792	8713678	SYNAL	-		C.ellen_hap2_05	4621353	4622487	-	-	C.prem_hap1_05
C.ellen_hap2_01	2400865	2400867	-	-	-	-	-	NOTAL	-		C.ellen_hap2_02	283335	289808	-	-	C.prem_hap1_02	2536629	2543113	DUPAL	-													C.ellen_hap2_04	5669860	5669876	-	-	C.prem_hap1_04	8713661	8713996	CPG	-		C.ellen_hap2_05	4622488	4622645	-	-	-
C.ellen_hap2_01	2400868	2401447	-	-	C.prem_hap1_01	4715549	4716109	INVDP	copyloss		C.ellen_hap2_02	284922	287425	-	-	C.prem_hap1_02	2161475	2163978	DUP	copygain													C.ellen_hap2_04	5669860	5672599	-	-	C.prem_hap1_04	8713979	8716718	SYNAL	-		C.ellen_hap2_05	4622646	4623022	-	-	C.prem_hap1_05
C.ellen_hap2_01	2400868	2401447	-	-	C.prem_hap1_01	4716109	4715549	INVDPAL	-		C.ellen_hap2_02	284922	287425	-	-	C.prem_hap1_02	2161475	2163978	DUPAL	-													C.ellen_hap2_04	5672599	5672861	-	-	C.prem_hap1_04	8716718	8716719	HDR	-		C.ellen_hap2_05	4622646	4623022	-	-	C.prem_hap1_05
C.ellen_hap2_01	2401448	2401686	-	-	-	-	-	NOTAL	-		C.ellen_hap2_02	285595	291616	-	-	C.prem_hap1_02	2064643	2070655	DUP	copygain													C.ellen_hap2_04	5672862	5676972	-	-	C.prem_hap1_04	8716720	8720811	SYNAL	-		C.ellen_hap2_05	4623023	4623093	-	-	-
C.ellen_hap2_01	2401687	2402329	-	-	C.prem_hap1_01	3099764	3100409	DUP	copyloss		C.ellen_hap2_02	285595	291616	-	-	C.prem_hap1_02	2064643	2070655	DUPAL	-													C.ellen_hap2_04	5676962	5703291	-	-	C.prem_hap1_04	8726716	8753004	SYN	-		C.ellen_hap2_05	4623094	4624338	-	-	C.prem_hap1_05
C.ellen_hap2_01	2401687	2402329	-	-	C.prem_hap1_01	3099764	3100409	DUPAL	-		C.ellen_hap2_02	318949	319742	-	-	C.prem_hap1_02	3137467	3138261	DUP	copygain													C.ellen_hap2_04	5676962	5703291	-	-	C.prem_hap1_04	8726716	8753004	SYNAL	-		C.ellen_hap2_05	4623094	4624338	-	-	C.prem_hap1_05
C.ellen_hap2_01	2402330	2402699	-	-	-	-	-	NOTAL	-		C.ellen_hap2_02	318949	319742	-	-	C.prem_hap1_02	3137467	3138261	DUPAL	-													C.ellen_hap2_04	5703283	5717920	-	-	C.prem_hap1_04	8754178	8768812	SYN	-		C.ellen_hap2_05	4624339	4625404	-	-	-
C.ellen_hap2_01	2402700	2405102	-	-	C.prem_hap1_01	2424235	2426623	SYN	-		C.ellen_hap2_02	323477	349957	-	-	C.prem_hap1_02	1916166	1936897	DUP	copygain													C.ellen_hap2_04	5703283	5717920	-	-	C.prem_hap1_04	8754178	8768812	SYNAL	-		C.ellen_hap2_05	4625405	4625898	-	-	C.prem_hap1_05
C.ellen_hap2_01	2402700	2405102	-	-	C.prem_hap1_01	2424235	2426623	SYNAL	-		C.ellen_hap2_02	323477	324661	-	-	C.prem_hap1_02	1916166	1917350	DUPAL	-													C.ellen_hap2_04	5717921	5718028	-	-	-	-	-	NOTAL	-		C.ellen_hap2_05	4625405	4625898	-	-	C.prem_hap1_05
C.ellen_hap2_01	2405103	2413703	-	-	-	-	-	NOTAL	-		C.ellen_hap2_02	336716	349957	-	-	C.prem_hap1_02	1923678	1936897	DUPAL	-													C.ellen_hap2_04	5718029	5730204	-	-	C.prem_hap1_04	10209314	10221491	DUP	copyloss		C.ellen_hap2_05	4625697	4626063	-	-	C.prem_hap1_05
C.ellen_hap2_01	2413704	2431271	-	-	C.prem_hap1_01	2435985	2453544	SYN	-		C.ellen_hap2_02	323477	354472	-	-	C.prem_hap1_02	1940327	1984737	DUP	copygain													C.ellen_hap2_04	5718029	5730204	-	-	C.prem_hap1_04	10209314	10221491	DUPAL	-		C.ellen_hap2_05	4625697	4626063	-	-	C.prem_hap1_05
C.ellen_hap2_01	2413704	2431271	-	-	C.prem_hap1_01	2435985	2453544	SYNAL	-		C.ellen_hap2_02	323477	324669	-	-	C.prem_hap1_02	1940327	1941519	DUPAL	-													C.ellen_hap2_04	5730205	5748286	-	-	C.prem_hap1_04	8768808	8787741	SYN	-		C.ellen_hap2_05	4626064	4638732	-	-	-
C.ellen_hap2_01	2431272	2438983	-	-	C.prem_hap1_01	6721237	6728612	DUP	copyloss		C.ellen_hap2_02	325845	326460	-	-	C.prem_hap1_02	1944107	1944722	DUPAL	-													C.ellen_hap2_04	5730205	5732590	-	-	C.prem_hap1_04	8768808	8771195	SYNAL	-		C.ellen_hap2_05	4638733	4643470	-	-	C.prem_hap1_05
C.ellen_hap2_01	2431272	2431733	-	-	C.prem_hap1_01	6721237	6721698	DUPAL	-		C.ellen_hap2_02	340261	345598	-	-	C.prem_hap1_02	1961493	1966829	DUPAL	-													C.ellen_hap2_04	5732375	5732590	-	-	C.prem_hap1_04	8770979	8771622	CPG	-		C.ellen_hap2_05	4638733	4641554	-	-	C.prem_hap1_05
C.ellen_hap2_01	2432123	2438983	-	-	C.prem_hap1_01	6721698	6728612	DUPAL	-		C.ellen_hap2_02	343138	349911	-	-	C.prem_hap1_02	1969066	1975838	DUPAL	-													C.ellen_hap2_04	5732375	5745323	-	-	C.prem_hap1_04	8771405	8784387	SYNAL	-		C.ellen_hap2_05	4642529	4643470	-	-	C.prem_hap1_05
C.ellen_hap2_01	2438984	2438985	-	-	-	-	-	NOTAL	-		C.ellen_hap2_02	344330	354472	-	-	C.prem_hap1_02	1974594	1984737	DUPAL	-													C.ellen_hap2_04	5745314	5745323	-	-	C.prem_hap1_04	8784377	8784751	CPG	-		C.ellen_hap2_05	4643471	4645351	-	-	-
C.ellen_hap2_01	2438986	2482316	-	-	C.prem_hap1_01	2453536	2493747	SYN	-		C.ellen_hap2_02	323666	354180	-	-	C.prem_hap1_02	2817432	2867202	DUP	copygain													C.ellen_hap2_04	5745314	5748286	-	-	C.prem_hap1_04	8784741	8787741	SYNAL	-		C.ellen_hap2_05	4645352	4646979	-	-	C.prem_hap1_05
C.ellen_hap2_01	2438986	2469767	-	-	C.prem_hap1_01	2453536	2484302	SYNAL	-		C.ellen_hap2_02	323666	324436	-	-	C.prem_hap1_02	2817432	2818202	DUPAL	-													C.ellen_hap2_04	5748282	5767653	-	-	C.prem_hap1_04	8788552	8807930	SYN	-		C.ellen_hap2_05	4645352	4646979	-	-	C.prem_hap1_05
C.ellen_hap2_01	2469757	2472880	-	-	C.prem_hap1_01	2484293	2484302	CPL	-		C.ellen_hap2_02	324857	325428	-	-	C.prem_hap1_02	2818202	2818772	DUPAL	-													C.ellen_hap2_04	5748282	5767653	-	-	C.prem_hap1_04	8788552	8807930	SYNAL	-		C.ellen_hap2_05	4646980	4664404	-	-	-
C.ellen_hap2_01	2472870	2482316	-	-	C.prem_hap1_01	2484293	2493747	SYNAL	-		C.ellen_hap2_02	341162	347348	-	-	C.prem_hap1_02	2818598	2824779	DUPAL	-													C.ellen_hap2_04	5767654	5771323	-	-	C.prem_hap1_04	30650059	30653687	INVDP	copyloss		C.ellen_hap2_05	4664405	4666822	-	-	C.prem_hap1_05
C.ellen_hap2_01	2482312	2483556	-	-	C.prem_hap1_01	15567332	15568555	INVDP	copyloss		C.ellen_hap2_02	341545	347598	-	-	C.prem_hap1_02	2850047	2856105	DUPAL	-													C.ellen_hap2_04	5767654	5771323	-	-	C.prem_hap1_04	30653687	30650059	INVDPAL	-		C.ellen_hap2_05	4664405	4666822	-	-	C.prem_hap1_05
C.ellen_hap2_01	2482312	2483556	-	-	C.prem_hap1_01	15568555	15567332	INVDPAL	-		C.ellen_hap2_02	342252	354180	-	-	C.prem_hap1_02	2855273	2867202	DUPAL	-													C.ellen_hap2_04	5771084	5772290	-	-	C.prem_hap1_04	26963330	26964528	INVDP	copyloss		C.ellen_hap2_05	4666823	4671512	-	-	-
C.ellen_hap2_01	2483544	2485258	-	-	C.prem_hap1_01	15561401	15563123	INVDP	copyloss		C.ellen_hap2_02	324661	325217	-	-	C.prem_hap1_02	2198290	2198845	DUP	copygain													C.ellen_hap2_04	5771084	5772290	-	-	C.prem_hap1_04	26964528	26963330	INVDPAL	-		C.ellen_hap2_05	4671513	4674270	-	-	C.prem_hap1_05
C.ellen_hap2_01	2483544	2485258	-	-	C.prem_hap1_01	15563123	15561401	INVDPAL	-		C.ellen_hap2_02	324661	325217	-	-	C.prem_hap1_02	2198290	2198845	DUPAL	-													C.ellen_hap2_04	5772291	5772349	-	-	-	-	-	NOTAL	-		C.ellen_hap2_05	4671513	4674270	-	-	C.prem_hap1_05
C.ellen_hap2_01	2485132	2485611	-	-	C.prem_hap1_01	20871949	20872432	INVDP	copyloss		C.ellen_hap2_02	324661	325297	-	-	C.prem_hap1_02	3012378	3013014	DUP	copygain													C.ellen_hap2_04	5772350	5773032	-	-	C.prem_hap1_04	30653006	30653687	INVDP	copyloss		C.ellen_hap2_05	4674271	4674271	-	-	-
C.ellen_hap2_01	2485132	2485611	-	-	C.prem_hap1_01	20872432	20871949	INVDPAL	-		C.ellen_hap2_02	324661	325297	-	-	C.prem_hap1_02	3012378	3013014	DUPAL	-													C.ellen_hap2_04	5772350	5773032	-	-	C.prem_hap1_04	30653687	30653006	INVDPAL	-		C.ellen_hap2_05	4674272	4675802	-	-	C.prem_hap1_05
C.ellen_hap2_01	2485370	2485847	-	-	C.prem_hap1_01	20871954	20872432	INVDP	copyloss		C.ellen_hap2_02	324661	325332	-	-	C.prem_hap1_02	1208225	1208896	DUP	copygain													C.ellen_hap2_04	5773033	5782564	-	-	C.prem_hap1_04	8807926	8817487	SYN	-		C.ellen_hap2_05	4674272	4675802	-	-	C.prem_hap1_05
C.ellen_hap2_01	2485370	2485847	-	-	C.prem_hap1_01	20872432	20871954	INVDPAL	-		C.ellen_hap2_02	324661	325332	-	-	C.prem_hap1_02	1208225	1208896	DUPAL	-													C.ellen_hap2_04	5773033	5782564	-	-	C.prem_hap1_04	8807926	8817487	SYNAL	-		C.ellen_hap2_05	4675803	4676226	-	-	-
C.ellen_hap2_01	2485848	2486004	-	-	-	-	-	NOTAL	-		C.ellen_hap2_02	324661	325853	-	-	C.prem_hap1_02	1637140	1638333	DUP	copygain													C.ellen_hap2_04	5782563	5784088	-	-	C.prem_hap1_04	23083566	23085072	DUP	copyloss		C.ellen_hap2_05	4676227	4718846	-	-	C.prem_hap1_05
C.ellen_hap2_01	2486005	2486253	-	-	C.prem_hap1_01	12020077	12020325	DUP	copyloss		C.ellen_hap2_02	324661	325853	-	-	C.prem_hap1_02	1637140	1638333	DUPAL	-													C.ellen_hap2_04	5782563	5784088	-	-	C.prem_hap1_04	23083566	23085072	DUPAL	-		C.ellen_hap2_05	4676227	4717308	-	-	C.prem_hap1_05
C.ellen_hap2_01	2486005	2486253	-	-	C.prem_hap1_01	12020077	12020325	DUPAL	-		C.ellen_hap2_02	324661	325853	-	-	C.prem_hap1_02	1637502	1638694	DUP	copygain													C.ellen_hap2_04	5784084	5786905	-	-	C.prem_hap1_04	8817485	8820251	SYN	-		C.ellen_hap2_05	4717308	4717320	-	-	C.prem_hap1_05
C.ellen_hap2_01	2486254	2486317	-	-	-	-	-	NOTAL	-		C.ellen_hap2_02	324661	325853	-	-	C.prem_hap1_02	1637502	1638694	DUPAL	-													C.ellen_hap2_04	5784084	5786905	-	-	C.prem_hap1_04	8817485	8820251	SYNAL	-		C.ellen_hap2_05	4717321	4718846	-	-	C.prem_hap1_05
C.ellen_hap2_01	2486318	2487133	-	-	C.prem_hap1_01	15567760	15568555	INVDP	copyloss		C.ellen_hap2_02	324661	325853	-	-	C.prem_hap1_02	1639309	1640502	DUP	copygain													C.ellen_hap2_04	5786902	5787460	-	-	C.prem_hap1_04	252544	253078	INVTR	-		C.ellen_hap2_05	4718838	4730946	-	-	C.prem_hap1_05
C.ellen_hap2_01	2486318	2487133	-	-	C.prem_hap1_01	15568555	15567760	INVDPAL	-		C.ellen_hap2_02	324661	325853	-	-	C.prem_hap1_02	1639309	1640502	DUPAL	-													C.ellen_hap2_04	5786902	5787460	-	-	C.prem_hap1_04	253078	252544	INVTRAL	-		C.ellen_hap2_05	4718838	4730946	-	-	C.prem_hap1_05
C.ellen_hap2_01	2487134	2506822	-	-	C.prem_hap1_01	2493738	2513333	SYN	-		C.ellen_hap2_02	324661	325853	-	-	C.prem_hap1_02	1733501	1734692	DUP	copygain													C.ellen_hap2_04	5787461	5787893	-	-	-	-	-	NOTAL	-		C.ellen_hap2_05	4730941	4767698	-	-	C.prem_hap1_05
C.ellen_hap2_01	2487134	2506822	-	-	C.prem_hap1_01	2493738	2513333	SYNAL	-		C.ellen_hap2_02	324661	325853	-	-	C.prem_hap1_02	1733501	1734692	DUPAL	-													C.ellen_hap2_04	5787894	5889455	-	-	C.prem_hap1_04	8820244	8919975	SYN	-		C.ellen_hap2_05	4730941	4741122	-	-	C.prem_hap1_05
C.ellen_hap2_01	2506819	2525027	-	-	C.prem_hap1_01	2514529	2531584	SYN	-		C.ellen_hap2_02	324661	326917	-	-	C.prem_hap1_02	1632259	1634053	DUP	copygain													C.ellen_hap2_04	5787894	5796930	-	-	C.prem_hap1_04	8820244	8828963	SYNAL	-		C.ellen_hap2_05	4741122	4741304	CGACTTGGCTAGTTCATATCTACACCGACGTGTCTATTTTTTGACCCTTAGATCTCTTCACCCCAAAACAAACTGCAGATTTACTAAAAAAATAGAGTTCGGGATGCTTAACTCTCTAGAGTTGGTCATTAAATCCATTAATTCAAAAGTTACATGTTTATAACTTATAAAATTTCATAATTA	C	C.prem_hap1_05
C.ellen_hap2_01	2506819	2520035	-	-	C.prem_hap1_01	2514529	2527595	SYNAL	-		C.ellen_hap2_02	324661	325853	-	-	C.prem_hap1_02	1632259	1633451	DUPAL	-													C.ellen_hap2_04	5795916	5797413	-	-	C.prem_hap1_04	8827986	8828963	TDM	-		C.ellen_hap2_05	4741305	4767698	-	-	C.prem_hap1_05
C.ellen_hap2_01	2520019	2521047	-	-	C.prem_hap1_01	2527580	2527595	CPL	-		C.ellen_hap2_02	325847	326917	-	-	C.prem_hap1_02	1632983	1634053	DUPAL	-													C.ellen_hap2_04	5796433	5858951	-	-	C.prem_hap1_04	8827986	8890385	SYNAL	-		C.ellen_hap2_05	4767699	4767943	-	-	-
C.ellen_hap2_01	2521031	2525027	-	-	C.prem_hap1_01	2527580	2531584	SYNAL	-		C.ellen_hap2_02	324661	350319	-	-	C.prem_hap1_02	3190491	3216670	DUP	copygain													C.ellen_hap2_04	5858113	5859861	-	-	C.prem_hap1_04	8889550	8890385	CPL	-		C.ellen_hap2_05	4767944	4768437	-	-	C.prem_hap1_05
C.ellen_hap2_01	2525028	2525028	-	-	-	-	-	NOTAL	-		C.ellen_hap2_02	324661	325229	-	-	C.prem_hap1_02	3190491	3191058	DUPAL	-													C.ellen_hap2_04	5859025	5889455	-	-	C.prem_hap1_04	8889550	8919975	SYNAL	-		C.ellen_hap2_05	4767944	4768437	-	-	C.prem_hap1_05
C.ellen_hap2_01	2525029	2525649	-	-	C.prem_hap1_01	7918246	7918863	INVDP	copyloss		C.ellen_hap2_02	339978	348868	-	-	C.prem_hap1_02	3192243	3201134	DUPAL	-													C.ellen_hap2_04	5867214	5867829	-	-	C.prem_hap1_04	4086684	4087300	INVDP	copygain		C.ellen_hap2_05	4768438	4818248	-	-	C.prem_hap1_05
C.ellen_hap2_01	2525029	2525649	-	-	C.prem_hap1_01	7918863	7918246	INVDPAL	-		C.ellen_hap2_02	344557	350319	-	-	C.prem_hap1_02	3210912	3216670	DUPAL	-													C.ellen_hap2_04	5867214	5867829	-	-	C.prem_hap1_04	4087300	4086684	INVDPAL	-		C.ellen_hap2_05	4768438	4770879	-	-	C.prem_hap1_05
C.ellen_hap2_01	2525650	2545346	-	-	C.prem_hap1_01	2531575	2551328	SYN	-		C.ellen_hap2_02	324662	325307	-	-	C.prem_hap1_02	2688511	2689157	DUP	copygain													C.ellen_hap2_04	5867215	5867829	-	-	C.prem_hap1_04	20529292	20529906	INVDP	copygain		C.ellen_hap2_05	4770872	4773339	-	-	C.prem_hap1_05
C.ellen_hap2_01	2525650	2545346	-	-	C.prem_hap1_01	2531575	2551328	SYNAL	-		C.ellen_hap2_02	324662	325307	-	-	C.prem_hap1_02	2688511	2689157	DUPAL	-													C.ellen_hap2_04	5867215	5867829	-	-	C.prem_hap1_04	20529906	20529292	INVDPAL	-		C.ellen_hap2_05	4773332	4786975	-	-	C.prem_hap1_05
C.ellen_hap2_01	2545347	2545347	-	-	-	-	-	NOTAL	-		C.ellen_hap2_02	325564	356382	-	-	C.prem_hap1_02	2366919	2385245	DUP	copygain													C.ellen_hap2_04	5889455	5890448	-	-	C.prem_hap1_04	2345800	2346802	INVTR	-		C.ellen_hap2_05	4786975	4786977	-	-	C.prem_hap1_05
C.ellen_hap2_01	2545348	2557078	-	-	C.prem_hap1_01	2568984	2580333	DUP	copygain		C.ellen_hap2_02	325564	326315	-	-	C.prem_hap1_02	2366919	2367669	DUPAL	-													C.ellen_hap2_04	5889455	5890448	-	-	C.prem_hap1_04	2346802	2345800	INVTRAL	-		C.ellen_hap2_05	4786978	4796669	-	-	C.prem_hap1_05
C.ellen_hap2_01	2545348	2546144	-	-	C.prem_hap1_01	2568984	2569780	DUPAL	-		C.ellen_hap2_02	341721	356382	-	-	C.prem_hap1_02	2370585	2385245	DUPAL	-													C.ellen_hap2_04	5890449	5890464	-	-	-	-	-	NOTAL	-		C.ellen_hap2_05	4796669	4796992	TTGTTAGTAATTGTTCGAGAAGGATCACAAGTAAACGATAATTGGTCCTATGGAACTACTCGATTTCAGGTTCTTGGGCTAGATTTTTTAACTAATACGTGGACGGAGGTCGAGAACTTGGGCGATAGAGCTCTGTTTTTAGGCCATAATTCTTCGTTTTCTGTCGATGCATCCATTACTCACTGCAAGGCTAATTGCATATACTTCACCGATGATTGTGTTGATGCTTATTGGTATATTGCATGTAAAGGAGGAGGAAAAGATATGGGAATTTATGACCTCCAAGAGGAAACCATTGAACCGTTTTTTAAGGGCGACTCTTAC	T	C.prem_hap1_05
C.ellen_hap2_01	2548268	2557078	-	-	C.prem_hap1_01	2571355	2580333	DUPAL	-		C.ellen_hap2_02	325845	326460	-	-	C.prem_hap1_02	2310218	2310833	DUP	copygain													C.ellen_hap2_04	5890465	5938450	-	-	C.prem_hap1_04	8933985	8982431	SYN	-		C.ellen_hap2_05	4796993	4812973	-	-	C.prem_hap1_05
C.ellen_hap2_01	2545359	2557866	-	-	C.prem_hap1_01	2552358	2565067	SYN	-		C.ellen_hap2_02	325845	326460	-	-	C.prem_hap1_02	2310218	2310833	DUPAL	-													C.ellen_hap2_04	5890465	5891693	-	-	C.prem_hap1_04	8933985	8935149	SYNAL	-		C.ellen_hap2_05	4812957	4814150	-	-	C.prem_hap1_05
C.ellen_hap2_01	2545359	2557866	-	-	C.prem_hap1_01	2552358	2565067	SYNAL	-		C.ellen_hap2_02	325845	327029	-	-	C.prem_hap1_02	1864227	1865409	DUP	copygain													C.ellen_hap2_04	5891693	5891693	a	agggtgcgtttgggattgaggtgctgtagcttttaagctacagctgttgtgaaaaaaaagctgtaattatgaaacaaaagttaatattatataataaatataaattttaaataataattttgataaaattattaaaaatataataaattttatattatacaagtgaaaattatatcaatatagtttaaaagctacagcagttagtgtttaccaaacactttagtgctgtagcttttaagctacagctgcccaacctcaatcccaaacgcaacctt	C.prem_hap1_04	8935149	8935423	INS	-		C.ellen_hap2_05	4814133	4818248	-	-	C.prem_hap1_05
C.ellen_hap2_01	2557867	2558189	-	-	-	-	-	NOTAL	-		C.ellen_hap2_02	325845	327029	-	-	C.prem_hap1_02	1864227	1865409	DUPAL	-													C.ellen_hap2_04	5891693	5938450	-	-	C.prem_hap1_04	8935424	8982431	SYNAL	-		C.ellen_hap2_05	4783199	4784702	-	-	C.prem_hap1_05
C.ellen_hap2_01	2558190	2565023	-	-	C.prem_hap1_01	6721687	6728612	DUP	copyloss		C.ellen_hap2_02	325854	326631	-	-	C.prem_hap1_02	1862793	1863570	DUP	copygain													C.ellen_hap2_04	5938451	5945594	-	-	C.prem_hap1_04	28968220	28976366	INVDP	copyloss		C.ellen_hap2_05	4783199	4784702	-	-	C.prem_hap1_05
C.ellen_hap2_01	2558190	2565023	-	-	C.prem_hap1_01	6721687	6728612	DUPAL	-		C.ellen_hap2_02	325854	326631	-	-	C.prem_hap1_02	1862793	1863570	DUPAL	-													C.ellen_hap2_04	5938451	5941111	-	-	C.prem_hap1_04	28976366	28973642	INVDPAL	-		C.ellen_hap2_05	4818244	4829679	-	-	C.prem_hap1_05
C.ellen_hap2_01	2565024	2565025	-	-	-	-	-	NOTAL	-		C.ellen_hap2_02	327029	327747	-	-	C.prem_hap1_02	1901381	1902097	DUP	copygain													C.ellen_hap2_04	5941104	5945594	-	-	C.prem_hap1_04	28972763	28968220	INVDPAL	-		C.ellen_hap2_05	4818244	4824313	-	-	C.prem_hap1_05
C.ellen_hap2_01	2565026	2575935	-	-	C.prem_hap1_01	2565059	2575979	SYN	-		C.ellen_hap2_02	327029	327747	-	-	C.prem_hap1_02	1901381	1902097	DUPAL	-													C.ellen_hap2_04	5945587	6000797	-	-	C.prem_hap1_04	8982413	9039212	SYN	-		C.ellen_hap2_05	4824303	4825730	-	-	C.prem_hap1_05
C.ellen_hap2_01	2565026	2575935	-	-	C.prem_hap1_01	2565059	2575979	SYNAL	-		C.ellen_hap2_02	327029	352585	-	-	C.prem_hap1_02	2394898	2442236	DUP	copygain													C.ellen_hap2_04	5945587	5946028	-	-	C.prem_hap1_04	8982413	8982854	SYNAL	-		C.ellen_hap2_05	4825720	4829679	-	-	C.prem_hap1_05
C.ellen_hap2_01	2566677	2569747	-	-	C.prem_hap1_01	2550069	2553143	DUP	copygain		C.ellen_hap2_02	327029	327818	-	-	C.prem_hap1_02	2394898	2395688	DUPAL	-													C.ellen_hap2_04	5946028	5946028	c	cGTGTGTGTGTgtgtttggttcgcttttttcggtttttgattcgatttacaacccgttcgggtttaagaattcaatccaaataggttaggaaaattattttaattcggtgcggttcggatttgaattcggttcagatttataatttggttcggtctggggttgtaaattttaggttaataattcaattcatattactaattcgggttagaccaatattagtaataaaaaaaagaaaattaaacaaaaaaaaaaaagcaaatgatgaaatatttatgttatcaaaa	C.prem_hap1_04	8982854	8983138	INS	-		C.ellen_hap2_05	4829680	4829753	-	-	-
C.ellen_hap2_01	2566677	2569747	-	-	C.prem_hap1_01	2550069	2553143	DUPAL	-		C.ellen_hap2_02	338408	350949	-	-	C.prem_hap1_02	2399414	2411951	DUPAL	-													C.ellen_hap2_04	5946028	5957309	-	-	C.prem_hap1_04	8983139	8994421	SYNAL	-		C.ellen_hap2_05	4829754	4836705	-	-	C.prem_hap1_05
C.ellen_hap2_01	2575936	2575937	-	-	-	-	-	NOTAL	-		C.ellen_hap2_02	340596	352585	-	-	C.prem_hap1_02	2430278	2442236	DUPAL	-													C.ellen_hap2_04	5957309	5957329	-	-	C.prem_hap1_04	8994421	8995179	HDR	-		C.ellen_hap2_05	4829754	4836705	-	-	C.prem_hap1_05
C.ellen_hap2_01	2575938	2595182	-	-	C.prem_hap1_01	2577347	2596234	SYN	-		C.ellen_hap2_02	327029	354210	-	-	C.prem_hap1_02	1252983	1290800	DUP	copygain													C.ellen_hap2_04	5957330	5959770	-	-	C.prem_hap1_04	8995180	8997606	SYNAL	-		C.ellen_hap2_05	4836706	4845527	-	-	C.prem_hap1_05
C.ellen_hap2_01	2575938	2578944	-	-	C.prem_hap1_01	2577347	2580333	SYNAL	-		C.ellen_hap2_02	327029	331427	-	-	C.prem_hap1_02	1252983	1257376	DUPAL	-													C.ellen_hap2_04	5959770	5959777	-	-	C.prem_hap1_04	8997606	8997966	HDR	-		C.ellen_hap2_05	4836706	4845527	-	-	C.prem_hap1_05
C.ellen_hap2_01	2578944	2579290	-	-	C.prem_hap1_01	2580333	2580335	HDR	-		C.ellen_hap2_02	337160	350599	-	-	C.prem_hap1_02	1276279	1289716	DUPAL	-													C.ellen_hap2_04	5959778	5994697	-	-	C.prem_hap1_04	8997967	9032864	SYNAL	-		C.ellen_hap2_05	4838896	4845388	-	-	C.prem_hap1_05
C.ellen_hap2_01	2579291	2595182	-	-	C.prem_hap1_01	2580336	2596234	SYNAL	-		C.ellen_hap2_02	346160	354210	-	-	C.prem_hap1_02	1282755	1290800	DUPAL	-													C.ellen_hap2_04	5994697	5994697	C	CTATgggtgcgtttgggattaaggttgggcagctgtagcttaaaagctacagcactaaaatgtttggtaaatactagctgttgtagcttttaagctatgttgatatgatttttcacttgtataatataaaatttattatatctttaatatttttatcaaaattattatttaaaatttatatttactatatattattaacttttgttttataattacagcttttttttcacagcagttgtagcttaaaagctacagcacctcaatcccaaacgcacc	C.prem_hap1_04	9032864	9033139	INS	-		C.ellen_hap2_05	4838896	4845388	-	-	C.prem_hap1_05
C.ellen_hap2_01	2580455	2581221	-	-	C.prem_hap1_01	11461656	11462409	INVDP	copygain		C.ellen_hap2_02	327031	328020	-	-	C.prem_hap1_02	1821641	1822629	DUP	copygain													C.ellen_hap2_04	5994697	6000797	-	-	C.prem_hap1_04	9033140	9039212	SYNAL	-		C.ellen_hap2_05	4839002	4845527	-	-	C.prem_hap1_05
C.ellen_hap2_01	2580455	2581221	-	-	C.prem_hap1_01	11462409	11461656	INVDPAL	-		C.ellen_hap2_02	327031	328020	-	-	C.prem_hap1_02	1821641	1822629	DUPAL	-													C.ellen_hap2_04	5974171	5982224	-	-	C.prem_hap1_04	18455211	18463328	INVDP	copygain		C.ellen_hap2_05	4839002	4845527	-	-	C.prem_hap1_05
C.ellen_hap2_01	2587967	2588229	-	-	C.prem_hap1_01	4600723	4600987	INVDP	copygain		C.ellen_hap2_02	327031	352837	-	-	C.prem_hap1_02	1264886	1314176	DUP	copygain													C.ellen_hap2_04	5974171	5982224	-	-	C.prem_hap1_04	18463328	18455211	INVDPAL	-		C.ellen_hap2_05	4843981	4847180	-	-	C.prem_hap1_05
C.ellen_hap2_01	2587967	2588229	-	-	C.prem_hap1_01	4600987	4600723	INVDPAL	-		C.ellen_hap2_02	327031	330886	-	-	C.prem_hap1_02	1264886	1268742	DUPAL	-													C.ellen_hap2_04	6000798	6000916	-	-	-	-	-	NOTAL	-		C.ellen_hap2_05	4843981	4847180	-	-	C.prem_hap1_05
C.ellen_hap2_01	2595180	2602980	-	-	C.prem_hap1_01	2599834	2607792	SYN	-		C.ellen_hap2_02	337160	350599	-	-	C.prem_hap1_02	1276279	1289716	DUPAL	-													C.ellen_hap2_04	6000917	6057045	-	-	C.prem_hap1_04	9040179	9096750	SYN	-		C.ellen_hap2_05	4847181	4850615	-	-	C.prem_hap1_05
C.ellen_hap2_01	2595180	2602980	-	-	C.prem_hap1_01	2599834	2607792	SYNAL	-		C.ellen_hap2_02	341080	352837	-	-	C.prem_hap1_02	1302417	1314176	DUPAL	-													C.ellen_hap2_04	6000917	6011693	-	-	C.prem_hap1_04	9040179	9050980	SYNAL	-		C.ellen_hap2_05	4847181	4850615	-	-	C.prem_hap1_05
C.ellen_hap2_01	2602981	2602984	-	-	-	-	-	NOTAL	-		C.ellen_hap2_02	327031	358735	-	-	C.prem_hap1_02	1748488	1820118	DUP	copygain													C.ellen_hap2_04	6011684	6011693	-	-	C.prem_hap1_04	9050970	9051629	CPG	-		C.ellen_hap2_05	4850616	4850655	-	-	-
C.ellen_hap2_01	2602985	2603318	-	-	C.prem_hap1_01	27730243	27730576	DUP	copyloss		C.ellen_hap2_02	327031	328350	-	-	C.prem_hap1_02	1748488	1749805	DUPAL	-													C.ellen_hap2_04	6011684	6011997	-	-	C.prem_hap1_04	9051619	9051932	SYNAL	-		C.ellen_hap2_05	4850656	4851336	-	-	C.prem_hap1_05
C.ellen_hap2_01	2602985	2603318	-	-	C.prem_hap1_01	27730243	27730576	DUPAL	-		C.ellen_hap2_02	338814	350319	-	-	C.prem_hap1_02	1756831	1768343	DUPAL	-													C.ellen_hap2_04	6011997	6012833	-	-	C.prem_hap1_04	9051932	9052027	HDR	-		C.ellen_hap2_05	4850656	4851336	-	-	C.prem_hap1_05
C.ellen_hap2_01	2603319	2603330	-	-	-	-	-	NOTAL	-		C.ellen_hap2_02	344911	352661	-	-	C.prem_hap1_02	1771785	1779537	DUPAL	-													C.ellen_hap2_04	6012834	6014222	-	-	C.prem_hap1_04	9052028	9053430	SYNAL	-		C.ellen_hap2_05	4851333	4851969	-	-	C.prem_hap1_05
C.ellen_hap2_01	2603331	2627283	-	-	C.prem_hap1_01	2607797	2631787	SYN	-		C.ellen_hap2_02	346854	356371	-	-	C.prem_hap1_02	1790197	1799705	DUPAL	-													C.ellen_hap2_04	6014209	6014222	-	-	C.prem_hap1_04	9053416	9053998	CPG	-		C.ellen_hap2_05	4851333	4851969	-	-	C.prem_hap1_05
C.ellen_hap2_01	2603331	2627283	-	-	C.prem_hap1_01	2607797	2631787	SYNAL	-		C.ellen_hap2_02	352940	358735	-	-	C.prem_hap1_02	1814325	1820118	DUPAL	-													C.ellen_hap2_04	6014209	6057045	-	-	C.prem_hap1_04	9053984	9096750	SYNAL	-		C.ellen_hap2_05	4851970	4852128	-	-	-
C.ellen_hap2_01	2627282	2628455	-	-	C.prem_hap1_01	5120336	5121510	INVTR	-		C.ellen_hap2_02	327702	350072	-	-	C.prem_hap1_02	1683834	1707093	DUP	copygain													C.ellen_hap2_04	6057046	6057085	-	-	-	-	-	NOTAL	-		C.ellen_hap2_05	4852129	4852280	-	-	C.prem_hap1_05
C.ellen_hap2_01	2627282	2628455	-	-	C.prem_hap1_01	5121510	5120336	INVTRAL	-		C.ellen_hap2_02	327702	330539	-	-	C.prem_hap1_02	1683834	1686673	DUPAL	-													C.ellen_hap2_04	6057086	6057510	-	-	C.prem_hap1_04	20538181	20538606	INVDP	copyloss		C.ellen_hap2_05	4852129	4852280	-	-	C.prem_hap1_05
C.ellen_hap2_01	2628455	2675239	-	-	C.prem_hap1_01	2631778	2677756	SYN	-		C.ellen_hap2_02	340759	350072	-	-	C.prem_hap1_02	1697785	1707093	DUPAL	-													C.ellen_hap2_04	6057086	6057510	-	-	C.prem_hap1_04	20538606	20538181	INVDPAL	-		C.ellen_hap2_05	4852280	4856764	-	-	C.prem_hap1_05
C.ellen_hap2_01	2628455	2642995	-	-	C.prem_hap1_01	2631778	2646445	SYNAL	-		C.ellen_hap2_02	330933	351885	-	-	C.prem_hap1_02	1493490	1521815	DUP	copygain													C.ellen_hap2_04	6057511	6057691	-	-	-	-	-	NOTAL	-		C.ellen_hap2_05	4852280	4856764	-	-	C.prem_hap1_05
C.ellen_hap2_01	2642986	2644118	-	-	C.prem_hap1_01	2646437	2646445	CPL	-		C.ellen_hap2_02	330933	334289	-	-	C.prem_hap1_02	1493490	1496839	DUPAL	-													C.ellen_hap2_04	6057692	6216964	-	-	C.prem_hap1_04	9096570	9248990	SYN	-		C.ellen_hap2_05	4856765	4856804	-	-	-
C.ellen_hap2_01	2644109	2675239	-	-	C.prem_hap1_01	2646437	2677756	SYNAL	-		C.ellen_hap2_02	340696	351735	-	-	C.prem_hap1_02	1501976	1513002	DUPAL	-													C.ellen_hap2_04	6057692	6077255	-	-	C.prem_hap1_04	9096570	9116196	SYNAL	-		C.ellen_hap2_05	4856805	4857066	-	-	C.prem_hap1_05
C.ellen_hap2_01	2675240	2675547	-	-	-	-	-	NOTAL	-		C.ellen_hap2_02	344938	351885	-	-	C.prem_hap1_02	1514872	1521815	DUPAL	-													C.ellen_hap2_04	6077255	6077630	-	-	C.prem_hap1_04	9116196	9116198	HDR	-		C.ellen_hap2_05	4856805	4857066	-	-	C.prem_hap1_05
C.ellen_hap2_01	2675548	2680238	-	-	C.prem_hap1_01	19214837	19219527	DUP	copyloss		C.ellen_hap2_02	335598	354180	-	-	C.prem_hap1_02	2115288	2154661	DUP	copygain													C.ellen_hap2_04	6077631	6169018	-	-	C.prem_hap1_04	9116199	9207560	SYNAL	-		C.ellen_hap2_05	4857067	4857082	-	-	-
C.ellen_hap2_01	2675548	2680238	-	-	C.prem_hap1_01	19214837	19219527	DUPAL	-		C.ellen_hap2_02	335598	347137	-	-	C.prem_hap1_02	2115288	2126827	DUPAL	-													C.ellen_hap2_04	6169018	6169021	-	-	C.prem_hap1_04	9207560	9207907	HDR	-		C.ellen_hap2_05	4857083	4913633	-	-	C.prem_hap1_05
C.ellen_hap2_01	2680239	2680481	-	-	-	-	-	NOTAL	-		C.ellen_hap2_02	343311	354180	-	-	C.prem_hap1_02	2143788	2154661	DUPAL	-													C.ellen_hap2_04	6169022	6204216	-	-	C.prem_hap1_04	9207908	9243023	SYNAL	-		C.ellen_hap2_05	4857083	4913633	-	-	C.prem_hap1_05
C.ellen_hap2_01	2680482	2680759	-	-	C.prem_hap1_01	16176576	16176851	INVDP	copyloss		C.ellen_hap2_02	337160	389015	-	-	C.prem_hap1_02	1276279	1345264	DUP	copygain													C.ellen_hap2_04	6203845	6210991	-	-	C.prem_hap1_04	9242654	9243023	CPL	-		C.ellen_hap2_05	4913261	4913633	-	-	C.prem_hap1_05
C.ellen_hap2_01	2680482	2680759	-	-	C.prem_hap1_01	16176851	16176576	INVDPAL	-		C.ellen_hap2_02	337160	350599	-	-	C.prem_hap1_02	1276279	1289716	DUPAL	-													C.ellen_hap2_04	6210621	6216964	-	-	C.prem_hap1_04	9242654	9248990	SYNAL	-		C.ellen_hap2_05	4913261	4913633	-	-	C.prem_hap1_05
C.ellen_hap2_01	2680759	2711984	-	-	C.prem_hap1_01	2677752	2708908	SYN	-		C.ellen_hap2_02	341080	352837	-	-	C.prem_hap1_02	1302417	1314176	DUPAL	-													C.ellen_hap2_04	6216965	6217112	-	-	-	-	-	NOTAL	-		C.ellen_hap2_05	4913634	4913985	-	-	-
C.ellen_hap2_01	2680759	2711984	-	-	C.prem_hap1_01	2677752	2708908	SYNAL	-		C.ellen_hap2_02	379243	384370	-	-	C.prem_hap1_02	1335139	1340263	DUPAL	-													C.ellen_hap2_04	6217113	6220534	-	-	C.prem_hap1_04	9267593	9271116	SYN	-		C.ellen_hap2_05	4913986	4916565	-	-	C.prem_hap1_05
C.ellen_hap2_01	2711976	2713452	-	-	C.prem_hap1_01	2707433	2708908	DUP	copyloss		C.ellen_hap2_02	384370	389015	-	-	C.prem_hap1_02	1340623	1345264	DUPAL	-													C.ellen_hap2_04	6217113	6220534	-	-	C.prem_hap1_04	9267593	9271116	SYNAL	-		C.ellen_hap2_05	4913986	4916233	-	-	C.prem_hap1_05
C.ellen_hap2_01	2711976	2713452	-	-	C.prem_hap1_01	2707433	2708908	DUPAL	-		C.ellen_hap2_02	337370	388257	-	-	C.prem_hap1_02	3037164	3089718	DUP	copygain													C.ellen_hap2_04	6220535	6221530	-	-	C.prem_hap1_04	6217528	6218518	DUP	copyloss		C.ellen_hap2_05	4916226	4916233	-	-	C.prem_hap1_05
C.ellen_hap2_01	2713444	2736029	-	-	C.prem_hap1_01	2707433	2730726	SYN	-		C.ellen_hap2_02	337370	348773	-	-	C.prem_hap1_02	3037164	3048567	DUPAL	-													C.ellen_hap2_04	6220535	6221530	-	-	C.prem_hap1_04	6217528	6218518	DUPAL	-		C.ellen_hap2_05	4916226	4916565	-	-	C.prem_hap1_05
C.ellen_hap2_01	2713444	2730379	-	-	C.prem_hap1_01	2707433	2724384	SYNAL	-		C.ellen_hap2_02	341468	352650	-	-	C.prem_hap1_02	3063663	3074862	DUPAL	-													C.ellen_hap2_04	6221531	6229901	-	-	C.prem_hap1_04	9271109	9279325	SYN	-		C.ellen_hap2_05	4916565	4936157	-	-	C.prem_hap1_05
C.ellen_hap2_01	2730378	2736029	-	-	C.prem_hap1_01	2725085	2730726	SYNAL	-		C.ellen_hap2_02	380650	388257	-	-	C.prem_hap1_02	3082111	3089718	DUPAL	-													C.ellen_hap2_04	6221531	6229901	-	-	C.prem_hap1_04	9271109	9279325	SYNAL	-		C.ellen_hap2_05	4916565	4918502	-	-	C.prem_hap1_05
C.ellen_hap2_01	2730379	2730379	t	tGATAATAAATTAATCCAACTTGGCCGTTAAGTTTGATCCAACACATTAAGGATCTATATCGCGATCAGTAATATTTACTGGGGTCGTACTTTTCACATTTAAAGTTTTAATATATCAGCCTCAATGTTTCGAACTTACAAAAATTGTCATTGACGACGAAAACGAAGGCAGTCAGTTACTTTAATTCTATTTAAAGTATTTTAAAGCTGTACACGCAAAAGAGTAGCTGGTTCAATAATTTTGCGGCCAAAATTGAAGTCATTGATATGATGGTtgtttgatttcacaaaattaatagaaatctccttaatattttaaaatacttctaaatctctgagtgtcatcttttgtattgatattaccattttatctatgatggttgtttgattttggaaatg…	C.prem_hap1_01	2724384	2725084	INS	-		C.ellen_hap2_02	338152	350473	-	-	C.prem_hap1_02	2262863	2293059	DUP	copygain													C.ellen_hap2_04	6229877	6292648	-	-	C.prem_hap1_04	9289177	9351725	SYN	-		C.ellen_hap2_05	4918491	4918502	-	-	C.prem_hap1_05
C.ellen_hap2_01	2728722	2730272	-	-	C.prem_hap1_01	2733719	2735259	DUP	copygain		C.ellen_hap2_02	338152	346351	-	-	C.prem_hap1_02	2262863	2271057	DUPAL	-													C.ellen_hap2_04	6229877	6251405	-	-	C.prem_hap1_04	9289177	9310674	SYNAL	-		C.ellen_hap2_05	4918491	4936157	-	-	C.prem_hap1_05
C.ellen_hap2_01	2728722	2730272	-	-	C.prem_hap1_01	2733719	2735259	DUPAL	-		C.ellen_hap2_02	341550	350473	-	-	C.prem_hap1_02	2284139	2293059	DUPAL	-													C.ellen_hap2_04	6251405	6252495	-	-	C.prem_hap1_04	9310674	9311140	HDR	-		C.ellen_hap2_05	4925417	4925748	-	-	C.prem_hap1_05
C.ellen_hap2_01	2736026	2744335	-	-	C.prem_hap1_01	21445546	21454149	INVDP	copyloss		C.ellen_hap2_02	338231	354708	-	-	C.prem_hap1_02	2959315	2992576	DUP	copygain													C.ellen_hap2_04	6252496	6280724	-	-	C.prem_hap1_04	9311141	9339485	SYNAL	-		C.ellen_hap2_05	4925417	4925748	-	-	C.prem_hap1_05
C.ellen_hap2_01	2736026	2744335	-	-	C.prem_hap1_01	21454149	21445546	INVDPAL	-		C.ellen_hap2_02	338231	344794	-	-	C.prem_hap1_02	2959315	2965881	DUPAL	-													C.ellen_hap2_04	6280712	6280724	-	-	C.prem_hap1_04	9339472	9339811	CPG	-		C.ellen_hap2_05	4928082	4932100	-	-	C.prem_hap1_05
C.ellen_hap2_01	2739548	2746233	-	-	C.prem_hap1_01	6029638	6036300	DUP	copyloss		C.ellen_hap2_02	343041	354708	-	-	C.prem_hap1_02	2980912	2992576	DUPAL	-													C.ellen_hap2_04	6280712	6292648	-	-	C.prem_hap1_04	9339798	9351725	SYNAL	-		C.ellen_hap2_05	4928082	4930871	-	-	C.prem_hap1_05
C.ellen_hap2_01	2739548	2746233	-	-	C.prem_hap1_01	6029638	6036300	DUPAL	-		C.ellen_hap2_02	338251	351577	-	-	C.prem_hap1_02	2545822	2559156	DUP	copygain													C.ellen_hap2_04	6292639	6336951	-	-	C.prem_hap1_04	9352332	9395374	SYN	-		C.ellen_hap2_05	4930872	4932100	-	-	C.prem_hap1_05
C.ellen_hap2_01	2745767	2746508	-	-	C.prem_hap1_01	20914397	20915193	INVDP	copyloss		C.ellen_hap2_02	338251	351577	-	-	C.prem_hap1_02	2545822	2559156	DUPAL	-													C.ellen_hap2_04	6292639	6330218	-	-	C.prem_hap1_04	9352332	9389927	SYNAL	-		C.ellen_hap2_05	4936157	4936672	-	-	C.prem_hap1_05
C.ellen_hap2_01	2745767	2746508	-	-	C.prem_hap1_01	20915193	20914397	INVDPAL	-		C.ellen_hap2_02	338322	346697	-	-	C.prem_hap1_02	2334536	2342916	DUP	copygain													C.ellen_hap2_04	6330209	6331432	-	-	C.prem_hap1_04	9389919	9389927	CPL	-		C.ellen_hap2_05	4936157	4936672	-	-	C.prem_hap1_05
C.ellen_hap2_01	2746508	2749508	-	-	C.prem_hap1_01	2730718	2733718	SYN	-		C.ellen_hap2_02	338322	346697	-	-	C.prem_hap1_02	2334536	2342916	DUPAL	-													C.ellen_hap2_04	6331423	6336951	-	-	C.prem_hap1_04	9389919	9395374	SYNAL	-		C.ellen_hap2_05	4936672	4938219	-	-	C.prem_hap1_05
C.ellen_hap2_01	2746508	2749508	-	-	C.prem_hap1_01	2730718	2733718	SYNAL	-		C.ellen_hap2_02	338758	352640	-	-	C.prem_hap1_02	2498285	2540518	DUP	copygain													C.ellen_hap2_04	6336950	6337265	-	-	C.prem_hap1_04	29559509	29559824	DUP	copyloss		C.ellen_hap2_05	4936672	4938219	-	-	C.prem_hap1_05
C.ellen_hap2_01	2749501	2750431	-	-	C.prem_hap1_01	2735260	2747160	SYN	-		C.ellen_hap2_02	338758	349636	-	-	C.prem_hap1_02	2498285	2509159	DUPAL	-													C.ellen_hap2_04	6336950	6337265	-	-	C.prem_hap1_04	29559509	29559824	DUPAL	-		C.ellen_hap2_05	4938219	4938370	-	-	C.prem_hap1_05
C.ellen_hap2_01	2749501	2750128	-	-	C.prem_hap1_01	2735260	2735887	SYNAL	-		C.ellen_hap2_02	339520	352640	-	-	C.prem_hap1_02	2527388	2540518	DUPAL	-													C.ellen_hap2_04	6337264	6342553	-	-	C.prem_hap1_04	9395357	9400650	SYN	-		C.ellen_hap2_05	4938219	4938370	-	-	C.prem_hap1_05
C.ellen_hap2_01	2750125	2750431	-	-	C.prem_hap1_01	2746858	2747160	SYNAL	-		C.ellen_hap2_02	338809	350732	-	-	C.prem_hap1_02	2018158	2051375	DUP	copygain													C.ellen_hap2_04	6337264	6342553	-	-	C.prem_hap1_04	9395357	9400650	SYNAL	-		C.ellen_hap2_05	4938371	4938395	-	-	-
C.ellen_hap2_01	2750128	2750128	C	Ctgttgatgctgaaatctgctcgccctttgcccgacaagatttttacaccaacgttcacgttatcaataatgaagatatcaattccttcttgcttcaacgattgctccagccactgaagttggagttgtccctctttttctcactaagcctgcgttcacaaaagtggatcaaagacgccggtggttttgtcggcgtaaatcttctgatgtctaagttagcacaaggtgtttacgggaaaacagtgcaattaggattcaaataattgcttagaattagctcactctcggtattgaaaagcgtctggatacaatttgacagagttttcccttctctccttttttccatcccttcttcatcgatttcttcttcttttatagccgctgtcccatgttcccgtt…	C.prem_hap1_01	2735887	2746857	INS	-		C.ellen_hap2_02	338809	347914	-	-	C.prem_hap1_02	2018158	2027262	DUPAL	-													C.ellen_hap2_04	6342539	6351172	-	-	C.prem_hap1_04	9401763	9410407	SYN	-		C.ellen_hap2_05	4938396	4939170	-	-	C.prem_hap1_05
C.ellen_hap2_01	2750431	2758296	-	-	C.prem_hap1_01	436554	444480	INVTR	-		C.ellen_hap2_02	342197	350732	-	-	C.prem_hap1_02	2042849	2051375	DUPAL	-													C.ellen_hap2_04	6342539	6351172	-	-	C.prem_hap1_04	9401763	9410407	SYNAL	-		C.ellen_hap2_05	4938396	4939170	-	-	C.prem_hap1_05
C.ellen_hap2_01	2750431	2758296	-	-	C.prem_hap1_01	444480	436554	INVTRAL	-		C.ellen_hap2_02	339258	347598	-	-	C.prem_hap1_02	2570493	2578836	DUP	copygain													C.ellen_hap2_04	6351172	6351571	-	-	C.prem_hap1_04	13025417	13025816	DUP	copyloss		C.ellen_hap2_05	4939171	4939292	-	-	-
C.ellen_hap2_01	2758297	2759248	-	-	C.prem_hap1_01	2747155	2748106	SYN	-		C.ellen_hap2_02	339258	347598	-	-	C.prem_hap1_02	2570493	2578836	DUPAL	-													C.ellen_hap2_04	6351172	6351571	-	-	C.prem_hap1_04	13025417	13025816	DUPAL	-		C.ellen_hap2_05	4939293	4943407	-	-	C.prem_hap1_05
C.ellen_hap2_01	2758297	2759248	-	-	C.prem_hap1_01	2747155	2748106	SYNAL	-		C.ellen_hap2_02	339425	353262	-	-	C.prem_hap1_02	3095060	3117571	DUP	copygain													C.ellen_hap2_04	6351572	6351572	-	-	-	-	-	NOTAL	-		C.ellen_hap2_05	4939293	4943407	-	-	C.prem_hap1_05
C.ellen_hap2_01	2758473	2760421	-	-	C.prem_hap1_01	5485020	5486981	INVDP	copygain		C.ellen_hap2_02	339425	347042	-	-	C.prem_hap1_02	3095060	3102682	DUPAL	-													C.ellen_hap2_04	6351573	6376006	-	-	C.prem_hap1_04	9410407	9435204	SYN	-		C.ellen_hap2_05	4943408	4944044	-	-	-
C.ellen_hap2_01	2758473	2760421	-	-	C.prem_hap1_01	5486981	5485020	INVDPAL	-		C.ellen_hap2_02	341922	353262	-	-	C.prem_hap1_02	3106232	3117571	DUPAL	-													C.ellen_hap2_04	6351573	6376006	-	-	C.prem_hap1_04	9410407	9435204	SYNAL	-		C.ellen_hap2_05	4944045	4944852	-	-	C.prem_hap1_05
C.ellen_hap2_01	2759562	2865306	-	-	C.prem_hap1_01	2748106	2849100	SYN	-		C.ellen_hap2_02	339768	349141	-	-	C.prem_hap1_02	1356328	1381567	DUP	copygain													C.ellen_hap2_04	6368433	6369144	-	-	C.prem_hap1_04	301163	301878	INVDP	copygain		C.ellen_hap2_05	4944045	4944852	-	-	C.prem_hap1_05
C.ellen_hap2_01	2759562	2774326	-	-	C.prem_hap1_01	2748106	2762874	SYNAL	-		C.ellen_hap2_02	339768	348700	-	-	C.prem_hap1_02	1356328	1365249	DUPAL	-													C.ellen_hap2_04	6368433	6369144	-	-	C.prem_hap1_04	301878	301163	INVDPAL	-		C.ellen_hap2_05	4944853	4947063	-	-	-
C.ellen_hap2_01	2774275	2774326	-	-	C.prem_hap1_01	2762822	2763120	CPG	-		C.ellen_hap2_02	342404	349141	-	-	C.prem_hap1_02	1374837	1381567	DUPAL	-													C.ellen_hap2_04	6368437	6369144	-	-	C.prem_hap1_04	820748	821462	DUP	copygain		C.ellen_hap2_05	4947064	4947425	-	-	C.prem_hap1_05
C.ellen_hap2_01	2774275	2818311	-	-	C.prem_hap1_01	2763068	2807139	SYNAL	-		C.ellen_hap2_02	339904	351557	-	-	C.prem_hap1_02	1517238	1528879	DUP	copygain													C.ellen_hap2_04	6368437	6369144	-	-	C.prem_hap1_04	820748	821462	DUPAL	-		C.ellen_hap2_05	4947064	4947425	-	-	C.prem_hap1_05
C.ellen_hap2_01	2818305	2823445	-	-	C.prem_hap1_01	2807134	2807139	CPL	-		C.ellen_hap2_02	339904	351557	-	-	C.prem_hap1_02	1517238	1528879	DUPAL	-													C.ellen_hap2_04	6375999	6383720	-	-	C.prem_hap1_04	9442904	9450589	SYN	-		C.ellen_hap2_05	4947426	4947574	-	-	-
C.ellen_hap2_01	2823439	2865306	-	-	C.prem_hap1_01	2807134	2849100	SYNAL	-		C.ellen_hap2_02	340024	349907	-	-	C.prem_hap1_02	2930786	2943911	DUP	copygain													C.ellen_hap2_04	6375999	6383720	-	-	C.prem_hap1_04	9442904	9450589	SYNAL	-		C.ellen_hap2_05	4947575	4948050	-	-	C.prem_hap1_05
C.ellen_hap2_01	2865298	2900449	-	-	C.prem_hap1_01	2856222	2891375	SYN	-		C.ellen_hap2_02	340024	344194	-	-	C.prem_hap1_02	2930786	2934952	DUPAL	-													C.ellen_hap2_04	6383715	6405441	-	-	C.prem_hap1_04	9461606	9483119	SYN	-		C.ellen_hap2_05	4947575	4947791	-	-	C.prem_hap1_05
C.ellen_hap2_01	2865298	2900449	-	-	C.prem_hap1_01	2856222	2891375	SYNAL	-		C.ellen_hap2_02	343112	348482	-	-	C.prem_hap1_02	2936038	2941403	DUPAL	-													C.ellen_hap2_04	6383715	6405441	-	-	C.prem_hap1_04	9461606	9483119	SYNAL	-		C.ellen_hap2_05	4947791	4947791	T	TTGTTGTTACTTGAATAAGAAAAGAAAACAAAGTTTACAGATGGAAATGAGAGCCACGTGAATTGTCAAGAGAACTTCACTCAATTCATTAACAGAAAACATTACATTTTAAAGCTTAAATAACACACCAAAACCAAATAACAACCCACTAGAATCATGGTCCAAAGATTGTGCCACGATCACAGCAAGAATCAACAAAATaaataaccaacaccagaaaaaaaggaaaagtttgaaacattcaacagaagcaaattctatgactccacatcagcagtcctaaacacatattctaacaGATG	C.prem_hap1_05
C.ellen_hap2_01	2900450	2901640	-	-	C.prem_hap1_01	423232	424427	INVDP	copyloss		C.ellen_hap2_02	347348	349907	-	-	C.prem_hap1_02	2941354	2943911	DUPAL	-													C.ellen_hap2_04	6405434	6418876	-	-	C.prem_hap1_04	9483851	9496564	SYN	-		C.ellen_hap2_05	4947791	4948050	-	-	C.prem_hap1_05
C.ellen_hap2_01	2900450	2901640	-	-	C.prem_hap1_01	424427	423232	INVDPAL	-		C.ellen_hap2_02	340118	343558	-	-	C.prem_hap1_02	2641171	2644609	DUP	copygain													C.ellen_hap2_04	6405434	6416856	-	-	C.prem_hap1_04	9483851	9495273	SYNAL	-		C.ellen_hap2_05	4948044	4948672	-	-	C.prem_hap1_05
C.ellen_hap2_01	2901640	2910527	-	-	C.prem_hap1_01	2891371	2900421	SYN	-		C.ellen_hap2_02	340118	343558	-	-	C.prem_hap1_02	2641171	2644609	DUPAL	-													C.ellen_hap2_04	6416848	6417578	-	-	C.prem_hap1_04	9495266	9495273	CPL	-		C.ellen_hap2_05	4948044	4948672	-	-	C.prem_hap1_05
C.ellen_hap2_01	2901640	2910527	-	-	C.prem_hap1_01	2891371	2900421	SYNAL	-		C.ellen_hap2_02	340118	350599	-	-	C.prem_hap1_02	3120137	3130613	DUP	copygain													C.ellen_hap2_04	6417570	6418876	-	-	C.prem_hap1_04	9495266	9496564	SYNAL	-		C.ellen_hap2_05	4948417	4950296	-	-	C.prem_hap1_05
C.ellen_hap2_01	2910518	2922709	-	-	C.prem_hap1_01	2904726	2916989	SYN	-		C.ellen_hap2_02	340118	350599	-	-	C.prem_hap1_02	3120137	3130613	DUPAL	-													C.ellen_hap2_04	6418877	6418879	-	-	-	-	-	NOTAL	-		C.ellen_hap2_05	4948417	4948767	-	-	C.prem_hap1_05
C.ellen_hap2_01	2910518	2922709	-	-	C.prem_hap1_01	2904726	2916989	SYNAL	-		C.ellen_hap2_02	340118	357014	-	-	C.prem_hap1_02	3247635	3264543	DUP	copygain													C.ellen_hap2_04	6418880	6419515	-	-	C.prem_hap1_04	1431975	1432597	TRANS	-		C.ellen_hap2_05	4949440	4950296	-	-	C.prem_hap1_05
C.ellen_hap2_01	2922702	2926532	-	-	C.prem_hap1_01	2919423	2923248	SYN	-		C.ellen_hap2_02	340118	357014	-	-	C.prem_hap1_02	3247635	3264543	DUPAL	-													C.ellen_hap2_04	6418880	6419515	-	-	C.prem_hap1_04	1431975	1432597	TRANSAL	-		C.ellen_hap2_05	4950297	4950395	-	-	-
C.ellen_hap2_01	2922702	2926532	-	-	C.prem_hap1_01	2919423	2923248	SYNAL	-		C.ellen_hap2_02	340125	349050	-	-	C.prem_hap1_02	2908671	2924646	DUP	copygain													C.ellen_hap2_04	6419516	6419516	-	-	-	-	-	NOTAL	-		C.ellen_hap2_05	4950396	5039374	-	-	C.prem_hap1_05
C.ellen_hap2_01	2926529	2969941	-	-	C.prem_hap1_01	2981257	3024571	SYN	-		C.ellen_hap2_02	340125	348645	-	-	C.prem_hap1_02	2908671	2917197	DUPAL	-													C.ellen_hap2_04	6419517	6450703	-	-	C.prem_hap1_04	9496556	9533163	SYN	-		C.ellen_hap2_05	4950396	5039374	-	-	C.prem_hap1_05
C.ellen_hap2_01	2926529	2969941	-	-	C.prem_hap1_01	2981257	3024571	SYNAL	-		C.ellen_hap2_02	344844	349050	-	-	C.prem_hap1_02	2920444	2924646	DUPAL	-													C.ellen_hap2_04	6419517	6446534	-	-	C.prem_hap1_04	9496556	9523463	SYNAL	-		C.ellen_hap2_05	5039364	5052600	-	-	C.prem_hap1_05
C.ellen_hap2_01	2962415	2963058	-	-	C.prem_hap1_01	2394966	2395615	INVDP	copygain		C.ellen_hap2_02	340239	389015	-	-	C.prem_hap1_02	1209338	1264751	DUP	copygain													C.ellen_hap2_04	6446534	6446543	-	-	C.prem_hap1_04	9523463	9529024	HDR	-		C.ellen_hap2_05	5039364	5051415	-	-	C.prem_hap1_05
C.ellen_hap2_01	2962415	2963058	-	-	C.prem_hap1_01	2395615	2394966	INVDPAL	-		C.ellen_hap2_02	340239	346816	-	-	C.prem_hap1_02	1209338	1215911	DUPAL	-													C.ellen_hap2_04	6446544	6450703	-	-	C.prem_hap1_04	9529025	9533163	SYNAL	-		C.ellen_hap2_05	5051407	5051415	-	-	C.prem_hap1_05
C.ellen_hap2_01	2962422	2963003	-	-	C.prem_hap1_01	2394415	2395001	INVDP	copygain		C.ellen_hap2_02	340564	347348	-	-	C.prem_hap1_02	1213993	1220778	DUPAL	-													C.ellen_hap2_04	6450696	6460174	-	-	C.prem_hap1_04	9533876	9543301	SYN	-		C.ellen_hap2_05	5051407	5052600	-	-	C.prem_hap1_05
C.ellen_hap2_01	2962422	2963003	-	-	C.prem_hap1_01	2395001	2394415	INVDPAL	-		C.ellen_hap2_02	341306	349636	-	-	C.prem_hap1_02	1242714	1251032	DUPAL	-													C.ellen_hap2_04	6450696	6460174	-	-	C.prem_hap1_04	9533876	9543301	SYNAL	-		C.ellen_hap2_05	5052585	5054729	-	-	C.prem_hap1_05
C.ellen_hap2_01	2969942	2970930	-	-	C.prem_hap1_01	2329950	2330935	INVTR	-		C.ellen_hap2_02	376525	382434	-	-	C.prem_hap1_02	1246691	1252590	DUPAL	-													C.ellen_hap2_04	6460172	6461050	-	-	C.prem_hap1_04	597180	598060	TRANS	-		C.ellen_hap2_05	5052585	5054729	-	-	C.prem_hap1_05
C.ellen_hap2_01	2969942	2970930	-	-	C.prem_hap1_01	2330935	2329950	INVTRAL	-		C.ellen_hap2_02	384263	389015	-	-	C.prem_hap1_02	1260008	1264751	DUPAL	-													C.ellen_hap2_04	6460172	6461050	-	-	C.prem_hap1_04	597180	598060	TRANSAL	-		C.ellen_hap2_05	5054730	5056824	-	-	-
C.ellen_hap2_01	2970931	2988867	-	-	C.prem_hap1_01	3024564	3042514	SYN	-		C.ellen_hap2_02	340255	379862	-	-	C.prem_hap1_02	2214230	2273871	DUP	copygain													C.ellen_hap2_04	6461049	6461383	-	-	C.prem_hap1_04	9543291	9543625	SYN	-		C.ellen_hap2_05	5056825	5059496	-	-	C.prem_hap1_05
C.ellen_hap2_01	2970931	2988867	-	-	C.prem_hap1_01	3024564	3042514	SYNAL	-		C.ellen_hap2_02	340255	348869	-	-	C.prem_hap1_02	2214230	2222847	DUPAL	-													C.ellen_hap2_04	6461049	6461383	-	-	C.prem_hap1_04	9543291	9543625	SYNAL	-		C.ellen_hap2_05	5056825	5059496	-	-	C.prem_hap1_05
C.ellen_hap2_01	2988858	2989528	-	-	C.prem_hap1_01	27627241	27627902	DUP	copyloss		C.ellen_hap2_02	341569	350876	-	-	C.prem_hap1_02	2236318	2245618	DUPAL	-													C.ellen_hap2_04	6461384	6461386	-	-	-	-	-	NOTAL	-		C.ellen_hap2_05	5059497	5059530	-	-	-
C.ellen_hap2_01	2988858	2989528	-	-	C.prem_hap1_01	27627241	27627902	DUPAL	-		C.ellen_hap2_02	342594	353534	-	-	C.prem_hap1_02	2253047	2263981	DUPAL	-													C.ellen_hap2_04	6461387	6461831	-	-	C.prem_hap1_04	31675455	31675898	INVDP	copyloss		C.ellen_hap2_05	5059531	5063011	-	-	C.prem_hap1_05
C.ellen_hap2_01	2989529	2989534	-	-	-	-	-	NOTAL	-		C.ellen_hap2_02	376165	379862	-	-	C.prem_hap1_02	2270177	2273871	DUPAL	-													C.ellen_hap2_04	6461387	6461831	-	-	C.prem_hap1_04	31675898	31675455	INVDPAL	-		C.ellen_hap2_05	5059531	5063011	-	-	C.prem_hap1_05
C.ellen_hap2_01	2989535	2995863	-	-	C.prem_hap1_01	12176829	12183128	INVDP	copyloss		C.ellen_hap2_02	340261	379190	-	-	C.prem_hap1_02	1961493	1997531	DUP	copygain													C.ellen_hap2_04	6461832	6463640	-	-	-	-	-	NOTAL	-		C.ellen_hap2_05	5063012	5063194	-	-	-
C.ellen_hap2_01	2989535	2995863	-	-	C.prem_hap1_01	12183128	12176829	INVDPAL	-		C.ellen_hap2_02	340261	345598	-	-	C.prem_hap1_02	1961493	1966829	DUPAL	-													C.ellen_hap2_04	6463641	6484956	-	-	C.prem_hap1_04	9545671	9572540	SYN	-		C.ellen_hap2_05	5063195	5063886	-	-	C.prem_hap1_05
C.ellen_hap2_01	2995864	2996011	-	-	-	-	-	NOTAL	-		C.ellen_hap2_02	343138	349911	-	-	C.prem_hap1_02	1969066	1975838	DUPAL	-													C.ellen_hap2_04	6463641	6464081	-	-	C.prem_hap1_04	9545671	9546094	SYNAL	-		C.ellen_hap2_05	5063195	5063886	-	-	C.prem_hap1_05
C.ellen_hap2_01	2996012	2998721	-	-	C.prem_hap1_01	4084570	4087239	INVDP	copyloss		C.ellen_hap2_02	344330	354472	-	-	C.prem_hap1_02	1974594	1984737	DUPAL	-													C.ellen_hap2_04	6464081	6464273	-	-	C.prem_hap1_04	9546094	9552066	HDR	-		C.ellen_hap2_05	5063877	5111072	-	-	C.prem_hap1_05
C.ellen_hap2_01	2996012	2998721	-	-	C.prem_hap1_01	4087239	4084570	INVDPAL	-		C.ellen_hap2_02	372078	379190	-	-	C.prem_hap1_02	1990423	1997531	DUPAL	-													C.ellen_hap2_04	6464274	6484956	-	-	C.prem_hap1_04	9552067	9572540	SYNAL	-		C.ellen_hap2_05	5063877	5111072	-	-	C.prem_hap1_05
C.ellen_hap2_01	2998722	3065050	-	-	C.prem_hap1_01	3042501	3108973	SYN	-		C.ellen_hap2_02	340361	352033	-	-	C.prem_hap1_02	2167201	2190610	DUP	copygain													C.ellen_hap2_04	6484955	6485224	-	-	C.prem_hap1_04	3835437	3835707	TRANS	-		C.ellen_hap2_05	5090540	5090905	-	-	C.prem_hap1_05
C.ellen_hap2_01	2998722	3065050	-	-	C.prem_hap1_01	3042501	3108973	SYNAL	-		C.ellen_hap2_02	340361	344196	-	-	C.prem_hap1_02	2167201	2171035	DUPAL	-													C.ellen_hap2_04	6484955	6485224	-	-	C.prem_hap1_04	3835437	3835707	TRANSAL	-		C.ellen_hap2_05	5090540	5090905	-	-	C.prem_hap1_05
C.ellen_hap2_01	3065046	3070623	-	-	C.prem_hap1_01	6618461	6622871	INVDP	copyloss		C.ellen_hap2_02	341380	348869	-	-	C.prem_hap1_02	2175626	2183108	DUPAL	-													C.ellen_hap2_04	6485225	6485253	-	-	-	-	-	NOTAL	-		C.ellen_hap2_05	5090540	5090908	-	-	C.prem_hap1_05
C.ellen_hap2_01	3065046	3065439	-	-	C.prem_hap1_01	6622871	6622477	INVDPAL	-		C.ellen_hap2_02	347811	352033	-	-	C.prem_hap1_02	2186385	2190610	DUPAL	-													C.ellen_hap2_04	6485254	6529937	-	-	C.prem_hap1_04	9572523	9616107	SYN	-		C.ellen_hap2_05	5090540	5090908	-	-	C.prem_hap1_05
C.ellen_hap2_01	3066864	3070623	-	-	C.prem_hap1_01	6622187	6618461	INVDPAL	-		C.ellen_hap2_02	340382	348170	-	-	C.prem_hap1_02	2778758	2796470	DUP	copygain													C.ellen_hap2_04	6485254	6527228	-	-	C.prem_hap1_04	9572523	9614472	SYNAL	-		C.ellen_hap2_05	5111066	5114269	-	-	C.prem_hap1_05
C.ellen_hap2_01	3070624	3070725	-	-	-	-	-	NOTAL	-		C.ellen_hap2_02	340382	344991	-	-	C.prem_hap1_02	2778758	2783362	DUPAL	-													C.ellen_hap2_04	6527218	6528300	-	-	C.prem_hap1_04	9614463	9614472	CPL	-		C.ellen_hap2_05	5111066	5114269	-	-	C.prem_hap1_05
C.ellen_hap2_01	3070726	3109751	-	-	C.prem_hap1_01	3108969	3142199	SYN	-		C.ellen_hap2_02	342292	348170	-	-	C.prem_hap1_02	2790594	2796470	DUPAL	-													C.ellen_hap2_04	6528290	6529937	-	-	C.prem_hap1_04	9614463	9616107	SYNAL	-		C.ellen_hap2_05	5113288	5115266	-	-	C.prem_hap1_05
C.ellen_hap2_01	3070726	3103190	-	-	C.prem_hap1_01	3108969	3141476	SYNAL	-		C.ellen_hap2_02	340402	352439	-	-	C.prem_hap1_02	2597258	2632546	DUP	copygain													C.ellen_hap2_04	6529938	6529948	-	-	-	-	-	NOTAL	-		C.ellen_hap2_05	5113288	5115266	-	-	C.prem_hap1_05
C.ellen_hap2_01	3103182	3103190	-	-	C.prem_hap1_01	3141467	3141614	CPG	-		C.ellen_hap2_02	340402	348869	-	-	C.prem_hap1_02	2597258	2605709	DUPAL	-													C.ellen_hap2_04	6529949	6531206	-	-	C.prem_hap1_04	25361744	25362995	DUP	copyloss		C.ellen_hap2_05	5114283	5116261	-	-	C.prem_hap1_05
C.ellen_hap2_01	3103182	3103358	-	-	C.prem_hap1_01	3141605	3141781	SYNAL	-		C.ellen_hap2_02	342704	352439	-	-	C.prem_hap1_02	2622819	2632546	DUPAL	-													C.ellen_hap2_04	6529949	6531206	-	-	C.prem_hap1_04	25361744	25362995	DUPAL	-		C.ellen_hap2_05	5114283	5116261	-	-	C.prem_hap1_05
C.ellen_hap2_01	3103341	3109334	-	-	C.prem_hap1_01	3141765	3141781	CPL	-		C.ellen_hap2_02	340439	346984	-	-	C.prem_hap1_02	2891226	2897771	DUP	copygain													C.ellen_hap2_04	6531199	6572190	-	-	C.prem_hap1_04	9616125	9657023	SYN	-		C.ellen_hap2_05	5115280	5117258	-	-	C.prem_hap1_05
C.ellen_hap2_01	3109317	3109751	-	-	C.prem_hap1_01	3141765	3142199	SYNAL	-		C.ellen_hap2_02	340439	346984	-	-	C.prem_hap1_02	2891226	2897771	DUPAL	-													C.ellen_hap2_04	6531199	6572190	-	-	C.prem_hap1_04	9616125	9657023	SYNAL	-		C.ellen_hap2_05	5115280	5117258	-	-	C.prem_hap1_05
C.ellen_hap2_01	3109750	3115116	-	-	C.prem_hap1_01	15810363	15815911	DUP	copyloss		C.ellen_hap2_02	340475	378330	-	-	C.prem_hap1_02	1409547	1451354	DUP	copygain													C.ellen_hap2_04	6572191	6573159	-	-	C.prem_hap1_04	3961205	3962184	TRANS	-		C.ellen_hap2_05	5116275	5118253	-	-	C.prem_hap1_05
C.ellen_hap2_01	3109750	3115116	-	-	C.prem_hap1_01	15810363	15815911	DUPAL	-		C.ellen_hap2_02	340475	347068	-	-	C.prem_hap1_02	1409547	1416140	DUPAL	-													C.ellen_hap2_04	6572191	6573159	-	-	C.prem_hap1_04	3961205	3962184	TRANSAL	-		C.ellen_hap2_05	5116275	5118253	-	-	C.prem_hap1_05
C.ellen_hap2_01	3115115	3117256	-	-	C.prem_hap1_01	3142192	3144322	SYN	-		C.ellen_hap2_02	347068	349909	-	-	C.prem_hap1_02	1413971	1416813	DUPAL	-													C.ellen_hap2_04	6573160	6573217	-	-	-	-	-	NOTAL	-		C.ellen_hap2_05	5118254	5118266	-	-	-
C.ellen_hap2_01	3115115	3117256	-	-	C.prem_hap1_01	3142192	3144322	SYNAL	-		C.ellen_hap2_02	347255	358442	-	-	C.prem_hap1_02	1429865	1441044	DUPAL	-													C.ellen_hap2_04	6573218	6620001	-	-	C.prem_hap1_04	9657535	9704486	SYN	-		C.ellen_hap2_05	5118267	5119267	-	-	C.prem_hap1_05
C.ellen_hap2_01	3117249	3211293	-	-	C.prem_hap1_01	3146888	3240972	SYN	-		C.ellen_hap2_02	376560	378330	-	-	C.prem_hap1_02	1449588	1451354	DUPAL	-													C.ellen_hap2_04	6573218	6620001	-	-	C.prem_hap1_04	9657535	9704486	SYNAL	-		C.ellen_hap2_05	5118267	5119267	-	-	C.prem_hap1_05
C.ellen_hap2_01	3117249	3211293	-	-	C.prem_hap1_01	3146888	3240972	SYNAL	-		C.ellen_hap2_02	340486	344160	-	-	C.prem_hap1_02	1818126	1821797	DUP	copygain													C.ellen_hap2_04	6619889	6621193	-	-	C.prem_hap1_04	9691405	9692688	DUP	copyloss		C.ellen_hap2_05	5118267	5140387	-	-	C.prem_hap1_05
C.ellen_hap2_01	3144268	3145183	-	-	C.prem_hap1_01	11102943	11103858	INVDP	copygain		C.ellen_hap2_02	340486	344160	-	-	C.prem_hap1_02	1818126	1821797	DUPAL	-													C.ellen_hap2_04	6619889	6621193	-	-	C.prem_hap1_04	9691405	9692688	DUPAL	-		C.ellen_hap2_05	5118267	5119267	-	-	C.prem_hap1_05
C.ellen_hap2_01	3144268	3145183	-	-	C.prem_hap1_01	11103858	11102943	INVDPAL	-		C.ellen_hap2_02	340559	347137	-	-	C.prem_hap1_02	2070979	2077549	DUP	copygain													C.ellen_hap2_04	6621194	6631623	-	-	-	-	-	NOTAL	-		C.ellen_hap2_05	5119267	5123323	-	-	C.prem_hap1_05
C.ellen_hap2_01	3144268	3151647	-	-	C.prem_hap1_01	11111505	11118888	DUP	copygain		C.ellen_hap2_02	340559	347137	-	-	C.prem_hap1_02	2070979	2077549	DUPAL	-													C.ellen_hap2_04	6631624	6647163	-	-	C.prem_hap1_04	9704484	9718848	SYN	-		C.ellen_hap2_05	5123324	5125909	-	-	C.prem_hap1_05
C.ellen_hap2_01	3144268	3151647	-	-	C.prem_hap1_01	11111505	11118888	DUPAL	-		C.ellen_hap2_02	340603	345216	-	-	C.prem_hap1_02	1191131	1195736	DUP	copygain													C.ellen_hap2_04	6631624	6634399	-	-	C.prem_hap1_04	9704484	9707229	SYNAL	-		C.ellen_hap2_05	5125909	5127512	-	-	C.prem_hap1_05
C.ellen_hap2_01	3211291	3246150	-	-	C.prem_hap1_01	3242110	3277026	SYN	-		C.ellen_hap2_02	340603	345216	-	-	C.prem_hap1_02	1191131	1195736	DUPAL	-													C.ellen_hap2_04	6634399	6635965	-	-	C.prem_hap1_04	9707229	9707641	HDR	-		C.ellen_hap2_05	5127513	5128250	-	-	C.prem_hap1_05
C.ellen_hap2_01	3211291	3246150	-	-	C.prem_hap1_01	3242110	3277026	SYNAL	-		C.ellen_hap2_02	340611	350976	-	-	C.prem_hap1_02	1118592	1148339	DUP	copygain													C.ellen_hap2_04	6635966	6647163	-	-	C.prem_hap1_04	9707642	9718848	SYNAL	-		C.ellen_hap2_05	5128250	5129061	-	-	C.prem_hap1_05
C.ellen_hap2_01	3239102	3239339	-	-	C.prem_hap1_01	5896286	5896523	DUP	copygain		C.ellen_hap2_02	340611	349352	-	-	C.prem_hap1_02	1118592	1127350	DUPAL	-													C.ellen_hap2_04	6647161	6708415	-	-	C.prem_hap1_04	9730789	9790714	SYN	-		C.ellen_hap2_05	5129062	5133583	-	-	C.prem_hap1_05
C.ellen_hap2_01	3239102	3239339	-	-	C.prem_hap1_01	5896286	5896523	DUPAL	-		C.ellen_hap2_02	342489	350976	-	-	C.prem_hap1_02	1139839	1148339	DUPAL	-													C.ellen_hap2_04	6647161	6648097	-	-	C.prem_hap1_04	9730789	9731724	SYNAL	-		C.ellen_hap2_05	5133583	5137897	-	-	C.prem_hap1_05
C.ellen_hap2_01	3246146	3260593	-	-	C.prem_hap1_01	3278070	3291592	SYN	-		C.ellen_hap2_02	340720	350711	-	-	C.prem_hap1_02	2316687	2326675	DUP	copygain													C.ellen_hap2_04	6648097	6649565	-	-	C.prem_hap1_04	9731724	9731994	HDR	-		C.ellen_hap2_05	5137898	5140387	-	-	C.prem_hap1_05
C.ellen_hap2_01	3246146	3258266	-	-	C.prem_hap1_01	3278070	3289977	SYNAL	-		C.ellen_hap2_02	340720	350711	-	-	C.prem_hap1_02	2316687	2326675	DUPAL	-													C.ellen_hap2_04	6649566	6708415	-	-	C.prem_hap1_04	9731995	9790714	SYNAL	-		C.ellen_hap2_05	5119264	5125909	-	-	C.prem_hap1_05
C.ellen_hap2_01	3258266	3259034	GCAGTGACTCGGACAcccaattaattagataaagagtaaatttttttagcggttaatatgagtataatagatacccttctgaaaccatataaggatagaaattcagattgtgttatattggacttattaaagataatctcaataaattttttattataatatatcaaCGTATAAAAAAAAAAGTAAAATAATGAATTGCATGTTACTAAAGTATATAGTTTTTACAAACAACAAAATGAAAATTGTCAAGTTTGCTTGTTTCTGTTAAGTAAAAGTAAGCAAATATCTAATATGGTGGTAACGTATATGAGAAATAATTTAGTGGATAATATTACTCATATTATAATAAATTATATTGTTATATTTAGTTTATTCTTAACTTTTAATACTATTTATAAA…	G	C.prem_hap1_01	3289977	3289977	DEL	-		C.ellen_hap2_02	340759	352938	-	-	C.prem_hap1_02	1697785	1731783	DUP	copygain													C.ellen_hap2_04	6707029	6708415	-	-	C.prem_hap1_04	20494450	20495824	INVDP	copygain		C.ellen_hap2_05	5119264	5125909	-	-	C.prem_hap1_05
C.ellen_hap2_01	3259035	3260593	-	-	C.prem_hap1_01	3289978	3291592	SYNAL	-		C.ellen_hap2_02	340759	350072	-	-	C.prem_hap1_02	1697785	1707093	DUPAL	-													C.ellen_hap2_04	6707029	6708415	-	-	C.prem_hap1_04	20495824	20494450	INVDPAL	-		C.ellen_hap2_05	5125906	5126532	-	-	C.prem_hap1_05
C.ellen_hap2_01	3260590	3261313	-	-	C.prem_hap1_01	13401990	13402713	INVDP	copyloss		C.ellen_hap2_02	344231	352938	-	-	C.prem_hap1_02	1723080	1731783	DUPAL	-													C.ellen_hap2_04	6707030	6708415	-	-	C.prem_hap1_04	16672994	16674379	DUP	copygain		C.ellen_hap2_05	5125906	5126532	-	-	C.prem_hap1_05
C.ellen_hap2_01	3260590	3261313	-	-	C.prem_hap1_01	13402713	13401990	INVDPAL	-		C.ellen_hap2_02	340777	351165	-	-	C.prem_hap1_02	2742715	2766985	DUP	copygain													C.ellen_hap2_04	6707030	6708415	-	-	C.prem_hap1_04	16672994	16674379	DUPAL	-		C.ellen_hap2_05	5127466	5138446	-	-	C.prem_hap1_05
C.ellen_hap2_01	3261314	3261647	-	-	-	-	-	NOTAL	-		C.ellen_hap2_02	340777	345838	-	-	C.prem_hap1_02	2742715	2747774	DUPAL	-													C.ellen_hap2_04	6708416	6709590	-	-	C.prem_hap1_04	9800497	9801670	DUP	copyloss		C.ellen_hap2_05	5127466	5138446	-	-	C.prem_hap1_05
C.ellen_hap2_01	3261648	3323366	-	-	C.prem_hap1_01	3291583	3353350	SYN	-		C.ellen_hap2_02	341442	351165	-	-	C.prem_hap1_02	2757275	2766985	DUPAL	-													C.ellen_hap2_04	6708416	6709590	-	-	C.prem_hap1_04	9800497	9801670	DUPAL	-		C.ellen_hap2_05	5138441	5180996	-	-	C.prem_hap1_05
C.ellen_hap2_01	3261648	3309004	-	-	C.prem_hap1_01	3291583	3338892	SYNAL	-		C.ellen_hap2_02	340922	348667	-	-	C.prem_hap1_02	1185306	1193047	DUP	copygain													C.ellen_hap2_04	6709591	6709596	-	-	-	-	-	NOTAL	-		C.ellen_hap2_05	5138441	5150580	-	-	C.prem_hap1_05
C.ellen_hap2_01	3309003	3323366	-	-	C.prem_hap1_01	3339019	3353350	SYNAL	-		C.ellen_hap2_02	340922	348667	-	-	C.prem_hap1_02	1185306	1193047	DUPAL	-													C.ellen_hap2_04	6709597	6725532	-	-	C.prem_hap1_04	9795355	9811277	SYN	-		C.ellen_hap2_05	5150580	5151205	AgagtcggactattaacactcctccaaaatcctattcaaacccctttttcaattatatatattccatttaatgccagaaatacccttttttttctaaatgaacactcttttcatttatgaattttttagtttataatatttttcttactctttagtcttaatatttgtattcctctcttcaaactttctctattaattaatttttaaagaaaaaatctataaaaaaaaaaagagaaaacattataattagaaaataatgaaactttatgtgtctaatacaattttattccacctataaAATTTTCAtttagcaattaatttgagaattcttaaaaaaattatttgcaattggataaaattttatttagcttgtttttctactgtattgtatcttaatta…	A	C.prem_hap1_05
C.ellen_hap2_01	3309004	3309004	A	ACTGCGTCCAGATTAAATATAAGAAATCAAACCCATAAGAAGAAATGTGTGGAGCAAGTTGCGGAAGATAAACATCTACCATAGCAAAGACTTGGTGGAACTTATTAGGCTATCAAATATGACTAAA	C.prem_hap1_01	3338892	3339018	INS	-		C.ellen_hap2_02	340926	351758	-	-	C.prem_hap1_02	1640930	1651765	DUP	copygain													C.ellen_hap2_04	6709597	6725532	-	-	C.prem_hap1_04	9795355	9811277	SYNAL	-		C.ellen_hap2_05	5151206	5154648	-	-	C.prem_hap1_05
C.ellen_hap2_01	3323362	3422109	-	-	C.prem_hap1_01	3354738	3453472	SYN	-		C.ellen_hap2_02	340926	351758	-	-	C.prem_hap1_02	1640930	1651765	DUPAL	-													C.ellen_hap2_04	6725533	6726497	-	-	-	-	-	NOTAL	-		C.ellen_hap2_05	5154648	5154649	-	-	C.prem_hap1_05
C.ellen_hap2_01	3323362	3422109	-	-	C.prem_hap1_01	3354738	3453472	SYNAL	-		C.ellen_hap2_02	341080	347618	-	-	C.prem_hap1_02	3130126	3136662	DUP	copygain													C.ellen_hap2_04	6726498	6727151	-	-	C.prem_hap1_04	27174378	27175032	DUP	copyloss		C.ellen_hap2_05	5154650	5156220	-	-	C.prem_hap1_05
C.ellen_hap2_01	3422105	3535925	-	-	C.prem_hap1_01	3453908	3578982	SYN	-		C.ellen_hap2_02	341080	347618	-	-	C.prem_hap1_02	3130126	3136662	DUPAL	-													C.ellen_hap2_04	6726498	6727151	-	-	C.prem_hap1_04	27174378	27175032	DUPAL	-		C.ellen_hap2_05	5156216	5166045	-	-	C.prem_hap1_05
C.ellen_hap2_01	3422105	3504454	-	-	C.prem_hap1_01	3453908	3536348	SYNAL	-		C.ellen_hap2_02	341380	354134	-	-	C.prem_hap1_02	2108073	2120824	DUP	copygain													C.ellen_hap2_04	6727152	6727476	-	-	-	-	-	NOTAL	-		C.ellen_hap2_05	5156220	5156220	A	Atgttgagtacataaaagtaccaggtcggccacgctaccattccgcacggatcgcctcggccaaagtgatatgagcagaacactgaggctaacatgagccgaccagagatgagtactgaccagaggtataagcagagccagtactcgtcccccaaacaaaaggcgaaaacacgatctcacagaatcacggcagttgtgctttcccagaaccgtgacggaagacgcaagatcccacgtttgcccataatgcagcagttagagtcccatactgtcccccaaaaggcggaacacgcaagatcccacgtttgcccataatgcagcagtcagagccccataccgtcccccaaaaagcagaaaattgggattcagaggaagcctataaaaaggtagccaacgaag…	C.prem_hap1_05
C.ellen_hap2_01	3482908	3504454	-	-	C.prem_hap1_01	3514777	3547486	TDM	-		C.ellen_hap2_02	341380	354134	-	-	C.prem_hap1_02	2108073	2120824	DUPAL	-													C.ellen_hap2_04	6727477	6742802	-	-	C.prem_hap1_04	9811273	9826569	SYN	-		C.ellen_hap2_05	5166045	5166051	-	-	C.prem_hap1_05
C.ellen_hap2_01	3482908	3535925	-	-	C.prem_hap1_01	3525922	3578982	SYNAL	-		C.ellen_hap2_02	341414	353624	-	-	C.prem_hap1_02	1873011	1885207	DUP	copygain													C.ellen_hap2_04	6727477	6742802	-	-	C.prem_hap1_04	9811273	9826569	SYNAL	-		C.ellen_hap2_05	5166052	5180996	-	-	C.prem_hap1_05
C.ellen_hap2_01	3535926	3547342	-	-	-	-	-	NOTAL	-		C.ellen_hap2_02	341414	353624	-	-	C.prem_hap1_02	1873011	1885207	DUPAL	-													C.ellen_hap2_04	6730479	6731179	-	-	C.prem_hap1_04	2709938	2710637	DUP	copygain		C.ellen_hap2_05	5180897	5181144	-	-	C.prem_hap1_05
C.ellen_hap2_01	3547343	3548895	-	-	C.prem_hap1_01	20686156	20687710	INVDP	copyloss		C.ellen_hap2_02	341479	354180	-	-	C.prem_hap1_02	2423782	2464357	DUP	copygain													C.ellen_hap2_04	6730479	6731179	-	-	C.prem_hap1_04	2709938	2710637	DUPAL	-		C.ellen_hap2_05	5180897	5181144	-	-	C.prem_hap1_05
C.ellen_hap2_01	3547343	3548895	-	-	C.prem_hap1_01	20687710	20686156	INVDPAL	-		C.ellen_hap2_02	341479	348667	-	-	C.prem_hap1_02	2423782	2430943	DUPAL	-													C.ellen_hap2_04	6742803	6742828	-	-	-	-	-	NOTAL	-		C.ellen_hap2_05	5181145	5181268	-	-	-
C.ellen_hap2_01	3548896	3550683	-	-	-	-	-	NOTAL	-		C.ellen_hap2_02	342568	352003	-	-	C.prem_hap1_02	2443778	2453206	DUPAL	-													C.ellen_hap2_04	6742829	6839174	-	-	C.prem_hap1_04	9827262	9923233	SYN	-		C.ellen_hap2_05	5181269	5181516	-	-	C.prem_hap1_05
C.ellen_hap2_01	3550684	3616118	-	-	C.prem_hap1_01	3594582	3658584	SYN	-		C.ellen_hap2_02	346204	354180	-	-	C.prem_hap1_02	2456385	2464357	DUPAL	-													C.ellen_hap2_04	6742829	6769603	-	-	C.prem_hap1_04	9827262	9853893	SYNAL	-		C.ellen_hap2_05	5181269	5181516	-	-	C.prem_hap1_05
C.ellen_hap2_01	3550684	3594016	-	-	C.prem_hap1_01	3594582	3637648	SYNAL	-		C.ellen_hap2_02	341511	346748	-	-	C.prem_hap1_02	1105259	1110506	DUP	copygain													C.ellen_hap2_04	6769603	6769603	G	GagtgcgtttgggattgaggtactgtaacttttaagctaaagctgttgtgaaaaaaaagttgtaattatgaaataaaaattaataatatataataaatataaattttaaataataattttgataaaattattaaagatataataaattttatattatacaagtgaaaaatcattttaatgtagcttaaaaactacagtagttagtgtttaccaaataatttagtgctgtagcttttaagctacaactgcccaacctcaatcccaaacgcaccctaaC	C.prem_hap1_04	9853893	9854169	INS	-		C.ellen_hap2_05	5181418	5183814	-	-	C.prem_hap1_05
C.ellen_hap2_01	3593998	3595158	-	-	C.prem_hap1_01	3637631	3637648	CPL	-		C.ellen_hap2_02	341511	346748	-	-	C.prem_hap1_02	1105259	1110506	DUPAL	-													C.ellen_hap2_04	6769604	6789810	-	-	C.prem_hap1_04	9854170	9874261	SYNAL	-		C.ellen_hap2_05	5181418	5181594	-	-	C.prem_hap1_05
C.ellen_hap2_01	3595140	3616118	-	-	C.prem_hap1_01	3637631	3658584	SYNAL	-		C.ellen_hap2_02	341533	347580	-	-	C.prem_hap1_02	2302169	2308199	DUP	copygain													C.ellen_hap2_04	6789799	6790189	-	-	C.prem_hap1_04	9874251	9874261	CPL	-		C.ellen_hap2_05	5181594	5181595	-	-	C.prem_hap1_05
C.ellen_hap2_01	3616117	3616784	-	-	C.prem_hap1_01	3803407	3804072	TRANS	-		C.ellen_hap2_02	341533	347580	-	-	C.prem_hap1_02	2302169	2308199	DUPAL	-													C.ellen_hap2_04	6790178	6839174	-	-	C.prem_hap1_04	9874251	9923233	SYNAL	-		C.ellen_hap2_05	5181596	5183814	-	-	C.prem_hap1_05
C.ellen_hap2_01	3616117	3616784	-	-	C.prem_hap1_01	3803407	3804072	TRANSAL	-		C.ellen_hap2_02	341533	354265	-	-	C.prem_hap1_02	3269289	3283636	DUP	copygain													C.ellen_hap2_04	6839175	6839190	-	-	-	-	-	NOTAL	-		C.ellen_hap2_05	5182985	5192645	-	-	C.prem_hap1_05
C.ellen_hap2_01	3616782	3620924	-	-	C.prem_hap1_01	3658573	3662657	SYN	-		C.ellen_hap2_02	341533	350855	-	-	C.prem_hap1_02	3269289	3278613	DUPAL	-													C.ellen_hap2_04	6839191	6844120	-	-	C.prem_hap1_04	9934865	9939778	SYN	-		C.ellen_hap2_05	5182985	5192645	-	-	C.prem_hap1_05
C.ellen_hap2_01	3616782	3620924	-	-	C.prem_hap1_01	3658573	3662657	SYNAL	-		C.ellen_hap2_02	342941	354265	-	-	C.prem_hap1_02	3272324	3283636	DUPAL	-													C.ellen_hap2_04	6839191	6844120	-	-	C.prem_hap1_04	9934865	9939778	SYNAL	-		C.ellen_hap2_05	5192646	5211289	-	-	-
C.ellen_hap2_01	3620925	3622304	-	-	C.prem_hap1_01	20749771	20751148	INVDP	copyloss		C.ellen_hap2_02	341545	360118	-	-	C.prem_hap1_02	2850047	2891218	DUP	copygain													C.ellen_hap2_04	6844121	6847501	-	-	C.prem_hap1_04	22167879	22171370	DUP	copyloss		C.ellen_hap2_05	5211290	5212621	-	-	C.prem_hap1_05
C.ellen_hap2_01	3620925	3622304	-	-	C.prem_hap1_01	20751148	20749771	INVDPAL	-		C.ellen_hap2_02	341545	347598	-	-	C.prem_hap1_02	2850047	2856105	DUPAL	-													C.ellen_hap2_04	6844121	6847501	-	-	C.prem_hap1_04	22167879	22171370	DUPAL	-		C.ellen_hap2_05	5211290	5212621	-	-	C.prem_hap1_05
C.ellen_hap2_01	3622305	3639356	-	-	C.prem_hap1_01	3662650	3679664	SYN	-		C.ellen_hap2_02	342252	354180	-	-	C.prem_hap1_02	2855273	2867202	DUPAL	-													C.ellen_hap2_04	6847502	6847502	-	-	-	-	-	NOTAL	-		C.ellen_hap2_05	5212622	5217643	-	-	-
C.ellen_hap2_01	3622305	3639356	-	-	C.prem_hap1_01	3662650	3679664	SYNAL	-		C.ellen_hap2_02	356550	360118	-	-	C.prem_hap1_02	2887644	2891218	DUPAL	-													C.ellen_hap2_04	6847503	6869997	-	-	C.prem_hap1_04	9939769	9962336	SYN	-		C.ellen_hap2_05	5217644	5218834	-	-	C.prem_hap1_05
C.ellen_hap2_01	3639352	3640518	-	-	C.prem_hap1_01	3690559	3691724	SYN	-		C.ellen_hap2_02	341556	351434	-	-	C.prem_hap1_02	3159528	3182755	DUP	copygain													C.ellen_hap2_04	6847503	6869997	-	-	C.prem_hap1_04	9939769	9962336	SYNAL	-		C.ellen_hap2_05	5217644	5218834	-	-	C.prem_hap1_05
C.ellen_hap2_01	3639352	3640518	-	-	C.prem_hap1_01	3690559	3691724	SYNAL	-		C.ellen_hap2_02	341556	348667	-	-	C.prem_hap1_02	3159528	3166633	DUPAL	-													C.ellen_hap2_04	6869997	6870612	-	-	C.prem_hap1_04	7566195	7566811	DUP	copyloss		C.ellen_hap2_05	5218835	5219197	-	-	-
C.ellen_hap2_01	3640507	3642304	-	-	C.prem_hap1_01	3702007	3703800	SYN	-		C.ellen_hap2_02	344513	351434	-	-	C.prem_hap1_02	3175840	3182755	DUPAL	-													C.ellen_hap2_04	6869997	6870612	-	-	C.prem_hap1_04	7566195	7566811	DUPAL	-		C.ellen_hap2_05	5219198	5221797	-	-	C.prem_hap1_05
C.ellen_hap2_01	3640507	3642304	-	-	C.prem_hap1_01	3702007	3703800	SYNAL	-		C.ellen_hap2_02	341587	348374	-	-	C.prem_hap1_02	1165893	1172694	DUP	copygain													C.ellen_hap2_04	6870612	6901290	-	-	C.prem_hap1_04	9962327	9992974	SYN	-		C.ellen_hap2_05	5219198	5220591	-	-	C.prem_hap1_05
C.ellen_hap2_01	3642305	3643126	-	-	C.prem_hap1_01	18095283	18096104	INVDP	copyloss		C.ellen_hap2_02	341587	348374	-	-	C.prem_hap1_02	1165893	1172694	DUPAL	-													C.ellen_hap2_04	6870612	6901290	-	-	C.prem_hap1_04	9962327	9992974	SYNAL	-		C.ellen_hap2_05	5220591	5221489	-	-	C.prem_hap1_05
C.ellen_hap2_01	3642305	3643126	-	-	C.prem_hap1_01	18096104	18095283	INVDPAL	-		C.ellen_hap2_02	341587	348449	-	-	C.prem_hap1_02	1150514	1157386	DUP	copygain													C.ellen_hap2_04	6901282	6946143	-	-	C.prem_hap1_04	9994051	10039665	SYN	-		C.ellen_hap2_05	5221490	5221797	-	-	C.prem_hap1_05
C.ellen_hap2_01	3643127	3649930	-	-	C.prem_hap1_01	3703796	3710614	SYN	-		C.ellen_hap2_02	341587	348449	-	-	C.prem_hap1_02	1150514	1157386	DUPAL	-													C.ellen_hap2_04	6901282	6930432	-	-	C.prem_hap1_04	9994051	10023203	SYNAL	-		C.ellen_hap2_05	5221490	5222158	-	-	C.prem_hap1_05
C.ellen_hap2_01	3643127	3649930	-	-	C.prem_hap1_01	3703796	3710614	SYNAL	-		C.ellen_hap2_02	341682	354636	-	-	C.prem_hap1_02	3225183	3256025	DUP	copygain													C.ellen_hap2_04	6930136	6930432	-	-	C.prem_hap1_04	10022906	10023919	CPG	-		C.ellen_hap2_05	5221490	5222158	-	-	C.prem_hap1_05
C.ellen_hap2_01	3649929	3651476	-	-	C.prem_hap1_01	5383802	5385349	DUP	copyloss		C.ellen_hap2_02	341682	348705	-	-	C.prem_hap1_02	3225183	3232203	DUPAL	-													C.ellen_hap2_04	6930136	6946143	-	-	C.prem_hap1_04	10023621	10039665	SYNAL	-		C.ellen_hap2_05	5222159	5222726	-	-	-
C.ellen_hap2_01	3649929	3651476	-	-	C.prem_hap1_01	5383802	5385349	DUPAL	-		C.ellen_hap2_02	344866	354636	-	-	C.prem_hap1_02	3246245	3256025	DUPAL	-													C.ellen_hap2_04	6921130	6926129	-	-	C.prem_hap1_04	10761022	10766019	DUP	copygain		C.ellen_hap2_05	5222727	5223380	-	-	C.prem_hap1_05
C.ellen_hap2_01	3651476	3652684	-	-	C.prem_hap1_01	3710608	3711817	SYN	-		C.ellen_hap2_02	341734	351282	-	-	C.prem_hap1_02	2802496	2812041	DUP	copygain													C.ellen_hap2_04	6921130	6926129	-	-	C.prem_hap1_04	10761022	10766019	DUPAL	-		C.ellen_hap2_05	5222727	5223380	-	-	C.prem_hap1_05
C.ellen_hap2_01	3651476	3652684	-	-	C.prem_hap1_01	3710608	3711817	SYNAL	-		C.ellen_hap2_02	341734	351282	-	-	C.prem_hap1_02	2802496	2812041	DUPAL	-													C.ellen_hap2_04	6921130	6926129	-	-	C.prem_hap1_04	15038384	15043394	INVDP	copygain		C.ellen_hap2_05	5223381	5223684	-	-	-
C.ellen_hap2_01	3652683	3653374	-	-	C.prem_hap1_01	10029612	10030306	INVDP	copyloss		C.ellen_hap2_02	341759	348286	-	-	C.prem_hap1_02	2998043	3007084	DUP	copygain													C.ellen_hap2_04	6921130	6926129	-	-	C.prem_hap1_04	15043394	15038384	INVDPAL	-		C.ellen_hap2_05	5223685	5224433	-	-	C.prem_hap1_05
C.ellen_hap2_01	3652683	3653374	-	-	C.prem_hap1_01	10030306	10029612	INVDPAL	-		C.ellen_hap2_02	341759	346500	-	-	C.prem_hap1_02	2998043	3002775	DUPAL	-													C.ellen_hap2_04	6946138	6958587	-	-	C.prem_hap1_04	20020363	20032917	INVTR	-		C.ellen_hap2_05	5223685	5224433	-	-	C.prem_hap1_05
C.ellen_hap2_01	3653374	3695772	-	-	C.prem_hap1_01	3711809	3754155	SYN	-		C.ellen_hap2_02	343611	348286	-	-	C.prem_hap1_02	3002416	3007084	DUPAL	-													C.ellen_hap2_04	6946138	6958587	-	-	C.prem_hap1_04	20032917	20020363	INVTRAL	-		C.ellen_hap2_05	5224434	5226065	-	-	-
C.ellen_hap2_01	3653374	3695772	-	-	C.prem_hap1_01	3711809	3754155	SYNAL	-		C.ellen_hap2_02	341906	352709	-	-	C.prem_hap1_02	2670239	2681041	DUP	copygain													C.ellen_hap2_04	6958585	6960743	-	-	C.prem_hap1_04	10039661	10041830	SYN	-		C.ellen_hap2_05	5226066	5226321	-	-	C.prem_hap1_05
C.ellen_hap2_01	3695770	3730709	-	-	C.prem_hap1_01	3757715	3792480	SYN	-		C.ellen_hap2_02	341906	352709	-	-	C.prem_hap1_02	2670239	2681041	DUPAL	-													C.ellen_hap2_04	6958585	6960743	-	-	C.prem_hap1_04	10039661	10041830	SYNAL	-		C.ellen_hap2_05	5226066	5226321	-	-	C.prem_hap1_05
C.ellen_hap2_01	3695770	3730709	-	-	C.prem_hap1_01	3757715	3792480	SYNAL	-		C.ellen_hap2_02	341932	389015	-	-	C.prem_hap1_02	2469438	2510794	DUP	copygain													C.ellen_hap2_04	6960732	6994721	-	-	C.prem_hap1_04	10043367	10077327	SYN	-		C.ellen_hap2_05	5226322	5226658	-	-	-
C.ellen_hap2_01	3730710	3731691	-	-	C.prem_hap1_01	2329950	2330935	DUP	copyloss		C.ellen_hap2_02	341932	349911	-	-	C.prem_hap1_02	2469438	2477411	DUPAL	-													C.ellen_hap2_04	6960732	6994721	-	-	C.prem_hap1_04	10043367	10077327	SYNAL	-		C.ellen_hap2_05	5226659	5226910	-	-	C.prem_hap1_05
C.ellen_hap2_01	3730710	3731691	-	-	C.prem_hap1_01	2329950	2330935	DUPAL	-		C.ellen_hap2_02	345960	356517	-	-	C.prem_hap1_02	2480682	2491230	DUPAL	-													C.ellen_hap2_04	6973688	6975067	-	-	C.prem_hap1_04	3142941	3144318	INVDP	copygain		C.ellen_hap2_05	5226659	5226910	-	-	C.prem_hap1_05
C.ellen_hap2_01	3731692	3742368	-	-	C.prem_hap1_01	3792473	3803108	SYN	-		C.ellen_hap2_02	381794	389015	-	-	C.prem_hap1_02	2503578	2510794	DUPAL	-													C.ellen_hap2_04	6973688	6975067	-	-	C.prem_hap1_04	3144318	3142941	INVDPAL	-		C.ellen_hap2_05	5226911	5228384	-	-	-
C.ellen_hap2_01	3731692	3742368	-	-	C.prem_hap1_01	3792473	3803108	SYNAL	-		C.ellen_hap2_02	341995	350599	-	-	C.prem_hap1_02	2566371	2574979	DUP	copygain													C.ellen_hap2_04	6994721	6995120	-	-	C.prem_hap1_04	7805876	7806275	DUP	copyloss		C.ellen_hap2_05	5228385	5229642	-	-	C.prem_hap1_05
C.ellen_hap2_01	3742369	3743690	-	-	-	-	-	NOTAL	-		C.ellen_hap2_02	341995	350599	-	-	C.prem_hap1_02	2566371	2574979	DUPAL	-													C.ellen_hap2_04	6994721	6995120	-	-	C.prem_hap1_04	7805876	7806275	DUPAL	-		C.ellen_hap2_05	5228385	5229642	-	-	C.prem_hap1_05
C.ellen_hap2_01	3743691	3744456	-	-	C.prem_hap1_01	18592765	18593573	DUP	copyloss		C.ellen_hap2_02	342086	350711	-	-	C.prem_hap1_02	2199084	2215657	DUP	copygain													C.ellen_hap2_04	6995119	7008515	-	-	C.prem_hap1_04	10077324	10090721	SYN	-		C.ellen_hap2_05	5229642	5237708	-	-	C.prem_hap1_05
C.ellen_hap2_01	3743691	3744456	-	-	C.prem_hap1_01	18592765	18593573	DUPAL	-		C.ellen_hap2_02	342086	348254	-	-	C.prem_hap1_02	2199084	2205251	DUPAL	-													C.ellen_hap2_04	6995119	7008515	-	-	C.prem_hap1_04	10077324	10090721	SYNAL	-		C.ellen_hap2_05	5229642	5237708	-	-	C.prem_hap1_05
C.ellen_hap2_01	3744457	3744457	-	-	-	-	-	NOTAL	-		C.ellen_hap2_02	342594	350711	-	-	C.prem_hap1_02	2207540	2215657	DUPAL	-													C.ellen_hap2_04	7005167	7007151	-	-	C.prem_hap1_04	21773495	21775529	DUP	copygain		C.ellen_hap2_05	5237700	5247662	-	-	C.prem_hap1_05
C.ellen_hap2_01	3744458	3744753	-	-	C.prem_hap1_01	3803114	3803407	SYN	-		C.ellen_hap2_02	342101	348109	-	-	C.prem_hap1_02	2682104	2688463	DUP	copygain													C.ellen_hap2_04	7005167	7007151	-	-	C.prem_hap1_04	21773495	21775529	DUPAL	-		C.ellen_hap2_05	5237700	5245571	-	-	C.prem_hap1_05
C.ellen_hap2_01	3744458	3744753	-	-	C.prem_hap1_01	3803114	3803407	SYNAL	-		C.ellen_hap2_02	342101	345336	-	-	C.prem_hap1_02	2682104	2685334	DUPAL	-													C.ellen_hap2_04	7007702	7015695	-	-	C.prem_hap1_04	14323096	14331059	INVDP	copyloss		C.ellen_hap2_05	5247350	5247662	-	-	C.prem_hap1_05
C.ellen_hap2_01	3744754	3745647	-	-	-	-	-	NOTAL	-		C.ellen_hap2_02	346234	348109	-	-	C.prem_hap1_02	2686590	2688463	DUPAL	-													C.ellen_hap2_04	7007702	7015695	-	-	C.prem_hap1_04	14331059	14323096	INVDPAL	-		C.ellen_hap2_05	5237779	5241818	-	-	C.prem_hap1_05
C.ellen_hap2_01	3745648	3747113	-	-	C.prem_hap1_01	11985610	11987084	DUP	copyloss		C.ellen_hap2_02	342197	349636	-	-	C.prem_hap1_02	2056382	2068858	DUP	copygain													C.ellen_hap2_04	7015003	7017632	-	-	C.prem_hap1_04	14253710	14256427	DUP	copyloss		C.ellen_hap2_05	5237779	5241818	-	-	C.prem_hap1_05
C.ellen_hap2_01	3745648	3747113	-	-	C.prem_hap1_01	11985610	11987084	DUPAL	-		C.ellen_hap2_02	342197	348489	-	-	C.prem_hap1_02	2056382	2062659	DUPAL	-													C.ellen_hap2_04	7015003	7017632	-	-	C.prem_hap1_04	14253710	14256427	DUPAL	-		C.ellen_hap2_05	5247544	5306359	-	-	C.prem_hap1_05
C.ellen_hap2_01	3747114	3787459	-	-	C.prem_hap1_01	3805127	3845222	SYN	-		C.ellen_hap2_02	343791	349636	-	-	C.prem_hap1_02	2063019	2068858	DUPAL	-													C.ellen_hap2_04	7016265	7038068	-	-	C.prem_hap1_04	10089354	10109230	SYN	-		C.ellen_hap2_05	5247544	5249862	-	-	C.prem_hap1_05
C.ellen_hap2_01	3747114	3762080	-	-	C.prem_hap1_01	3805127	3820238	SYNAL	-		C.ellen_hap2_02	342292	350711	-	-	C.prem_hap1_02	2790594	2798289	DUP	copygain													C.ellen_hap2_04	7016265	7023792	-	-	C.prem_hap1_04	10089354	10096921	SYNAL	-		C.ellen_hap2_05	5249862	5250720	-	-	C.prem_hap1_05
C.ellen_hap2_01	3762075	3762080	-	-	C.prem_hap1_01	3820232	3820877	CPG	-		C.ellen_hap2_02	342292	348170	-	-	C.prem_hap1_02	2790594	2796470	DUPAL	-													C.ellen_hap2_04	7023792	7025750	ttgtaatacctgtgaatgtaaaatggcatgaggcggtgaaagagtttataagcaaaggaatatgttggaaacagaggaaaaacacatgcacgtgcaaaacagagagagagaagctgccaacttacccgatcttgacctgccggatccgacccgacccgcgactttaacccggacggatttcacgtttccgaccaccgttttggccgagcttggtaccgatctgaagcttagaagccgaccgtcgttcccctgccatcctcactgccgaaaacgaaccggaacgccggcgatcgaagcttgaaacccgcgactgcttcactttactccgccgagattttcgccggttttgagtgacaccaccggttggattttgttcctcatgactccctcttccatttc…	t	C.prem_hap1_04	10096921	10096921	DEL	-		C.ellen_hap2_05	5250721	5251036	-	-	C.prem_hap1_05
C.ellen_hap2_01	3762075	3766759	-	-	C.prem_hap1_01	3820871	3825531	SYNAL	-		C.ellen_hap2_02	345822	350711	-	-	C.prem_hap1_02	2793398	2798289	DUPAL	-													C.ellen_hap2_04	7025751	7038068	-	-	C.prem_hap1_04	10096917	10109230	SYNAL	-		C.ellen_hap2_05	5250828	5252070	-	-	C.prem_hap1_05
C.ellen_hap2_01	3766749	3767834	-	-	C.prem_hap1_01	3825522	3825531	CPL	-		C.ellen_hap2_02	342368	388958	-	-	C.prem_hap1_02	1467920	1489755	DUP	copygain													C.ellen_hap2_04	7017633	7021014	-	-	C.prem_hap1_04	21775522	21778932	DUP	copygain		C.ellen_hap2_05	5251862	5290618	-	-	C.prem_hap1_05
C.ellen_hap2_01	3767824	3787459	-	-	C.prem_hap1_01	3825522	3845222	SYNAL	-		C.ellen_hap2_02	342368	349509	-	-	C.prem_hap1_02	1467920	1475054	DUPAL	-													C.ellen_hap2_04	7017633	7021014	-	-	C.prem_hap1_04	21775522	21778932	DUPAL	-		C.ellen_hap2_05	5290607	5290618	-	-	C.prem_hap1_05
C.ellen_hap2_01	3787458	3787660	-	-	C.prem_hap1_01	2033117	2033320	INVDP	copyloss		C.ellen_hap2_02	360439	369367	-	-	C.prem_hap1_02	1475147	1484070	DUPAL	-													C.ellen_hap2_04	7030220	7046961	-	-	C.prem_hap1_04	10156629	10173143	DUP	copyloss		C.ellen_hap2_05	5290607	5306359	-	-	C.prem_hap1_05
C.ellen_hap2_01	3787458	3787660	-	-	C.prem_hap1_01	2033320	2033117	INVDPAL	-		C.ellen_hap2_02	377110	388958	-	-	C.prem_hap1_02	1477919	1489755	DUPAL	-													C.ellen_hap2_04	7030220	7046961	-	-	C.prem_hap1_04	10156629	10173143	DUPAL	-		C.ellen_hap2_05	5253025	5255817	-	-	C.prem_hap1_05
C.ellen_hap2_01	3787661	3854759	-	-	C.prem_hap1_01	3845214	3911658	SYN	-		C.ellen_hap2_02	342376	349636	-	-	C.prem_hap1_02	2735472	2742723	DUP	copygain													C.ellen_hap2_04	7045487	7137113	-	-	C.prem_hap1_04	10109231	10200967	SYN	-		C.ellen_hap2_05	5253025	5255817	-	-	C.prem_hap1_05
C.ellen_hap2_01	3787661	3821702	-	-	C.prem_hap1_01	3845214	3879299	SYNAL	-		C.ellen_hap2_02	342376	349636	-	-	C.prem_hap1_02	2735472	2742723	DUPAL	-													C.ellen_hap2_04	7045487	7137113	-	-	C.prem_hap1_04	10109231	10200967	SYNAL	-		C.ellen_hap2_05	5306360	5306735	-	-	-
C.ellen_hap2_01	3821696	3822476	-	-	C.prem_hap1_01	3879294	3879299	CPL	-		C.ellen_hap2_02	342504	386066	-	-	C.prem_hap1_02	1548300	1624851	DUP	copygain													C.ellen_hap2_04	7130920	7131299	-	-	C.prem_hap1_04	10834721	10835091	DUP	copygain		C.ellen_hap2_05	5306736	5308741	-	-	C.prem_hap1_05
C.ellen_hap2_01	3822470	3854759	-	-	C.prem_hap1_01	3879294	3911658	SYNAL	-		C.ellen_hap2_02	342504	348513	-	-	C.prem_hap1_02	1548300	1554306	DUPAL	-													C.ellen_hap2_04	7130920	7131299	-	-	C.prem_hap1_04	10834721	10835091	DUPAL	-		C.ellen_hap2_05	5306736	5308741	-	-	C.prem_hap1_05
C.ellen_hap2_01	3854760	3855053	-	-	C.prem_hap1_01	25259288	25259581	INVDP	copyloss		C.ellen_hap2_02	342833	349509	-	-	C.prem_hap1_02	1567755	1574422	DUPAL	-													C.ellen_hap2_04	7137113	7138732	-	-	C.prem_hap1_04	25526617	25527300	INVDP	copyloss		C.ellen_hap2_05	5308742	5309777	-	-	-
C.ellen_hap2_01	3854760	3855053	-	-	C.prem_hap1_01	25259581	25259288	INVDPAL	-		C.ellen_hap2_02	343981	351670	-	-	C.prem_hap1_02	1593440	1601119	DUPAL	-													C.ellen_hap2_04	7137113	7137677	-	-	C.prem_hap1_04	25527300	25526736	INVDPAL	-		C.ellen_hap2_05	5309778	5310152	-	-	C.prem_hap1_05
C.ellen_hap2_01	3854861	3855854	-	-	C.prem_hap1_01	14114184	14115177	DUP	copyloss		C.ellen_hap2_02	344281	352119	-	-	C.prem_hap1_02	1602399	1610241	DUPAL	-													C.ellen_hap2_04	7138214	7138732	-	-	C.prem_hap1_04	25527135	25526617	INVDPAL	-		C.ellen_hap2_05	5309778	5310152	-	-	C.prem_hap1_05
C.ellen_hap2_01	3854861	3855854	-	-	C.prem_hap1_01	14114184	14115177	DUPAL	-		C.ellen_hap2_02	347600	352740	-	-	C.prem_hap1_02	1609694	1614828	DUPAL	-													C.ellen_hap2_04	7138733	7146791	-	-	-	-	-	NOTAL	-		C.ellen_hap2_05	5310153	5311154	-	-	-
C.ellen_hap2_01	3855854	3869677	-	-	C.prem_hap1_01	3911650	3925485	SYN	-		C.ellen_hap2_02	380588	386066	-	-	C.prem_hap1_02	1619379	1624851	DUPAL	-													C.ellen_hap2_04	7146792	7149770	-	-	C.prem_hap1_04	12447003	12449874	DUP	copyloss		C.ellen_hap2_05	5311155	5320054	-	-	C.prem_hap1_05
C.ellen_hap2_01	3855854	3869677	-	-	C.prem_hap1_01	3911650	3925485	SYNAL	-		C.ellen_hap2_02	342546	350622	-	-	C.prem_hap1_02	2949011	2957079	DUP	copygain													C.ellen_hap2_04	7146792	7148830	-	-	C.prem_hap1_04	12447003	12449040	DUPAL	-		C.ellen_hap2_05	5311155	5320054	-	-	C.prem_hap1_05
C.ellen_hap2_01	3869678	3869679	-	-	-	-	-	NOTAL	-		C.ellen_hap2_02	342546	350622	-	-	C.prem_hap1_02	2949011	2957079	DUPAL	-													C.ellen_hap2_04	7149166	7149770	-	-	C.prem_hap1_04	12449294	12449874	DUPAL	-		C.ellen_hap2_05	5320046	5320723	-	-	C.prem_hap1_05
C.ellen_hap2_01	3869680	3870338	-	-	C.prem_hap1_01	3099766	3100409	DUP	copyloss		C.ellen_hap2_02	342673	355545	-	-	C.prem_hap1_02	2012465	2035971	DUP	copygain													C.ellen_hap2_04	7149771	7154515	-	-	-	-	-	NOTAL	-		C.ellen_hap2_05	5320046	5320723	-	-	C.prem_hap1_05
C.ellen_hap2_01	3869680	3870338	-	-	C.prem_hap1_01	3099766	3100409	DUPAL	-		C.ellen_hap2_02	342673	354030	-	-	C.prem_hap1_02	2012465	2023808	DUPAL	-													C.ellen_hap2_04	7154516	7286268	-	-	C.prem_hap1_04	10200960	10332751	SYN	-		C.ellen_hap2_05	5320724	5322968	-	-	-
C.ellen_hap2_01	3870339	3870340	-	-	-	-	-	NOTAL	-		C.ellen_hap2_02	348097	355545	-	-	C.prem_hap1_02	2028526	2035971	DUPAL	-													C.ellen_hap2_04	7154516	7286268	-	-	C.prem_hap1_04	10200960	10332751	SYNAL	-		C.ellen_hap2_05	5322969	5336039	-	-	C.prem_hap1_05
C.ellen_hap2_01	3870341	3871703	-	-	C.prem_hap1_01	3925478	3926830	SYN	-		C.ellen_hap2_02	343066	349911	-	-	C.prem_hap1_02	1645244	1655690	DUP	copygain													C.ellen_hap2_04	7208504	7213365	-	-	C.prem_hap1_04	13124254	13128988	INVDP	copygain		C.ellen_hap2_05	5322969	5329651	-	-	C.prem_hap1_05
C.ellen_hap2_01	3870341	3871703	-	-	C.prem_hap1_01	3925478	3926830	SYNAL	-		C.ellen_hap2_02	343066	349636	-	-	C.prem_hap1_02	1645244	1651809	DUPAL	-													C.ellen_hap2_04	7208504	7213365	-	-	C.prem_hap1_04	13128988	13124254	INVDPAL	-		C.ellen_hap2_05	5329381	5329651	-	-	C.prem_hap1_05
C.ellen_hap2_01	3871701	3873150	-	-	C.prem_hap1_01	3931385	3932831	SYN	-		C.ellen_hap2_02	345991	349911	-	-	C.prem_hap1_02	1651776	1655690	DUPAL	-													C.ellen_hap2_04	7220798	7221969	-	-	C.prem_hap1_04	1417572	1418739	INVDP	copygain		C.ellen_hap2_05	5329381	5336039	-	-	C.prem_hap1_05
C.ellen_hap2_01	3871701	3873150	-	-	C.prem_hap1_01	3931385	3932831	SYNAL	-		C.ellen_hap2_02	343138	389015	-	-	C.prem_hap1_02	1969066	2017263	DUP	copygain													C.ellen_hap2_04	7220798	7221969	-	-	C.prem_hap1_04	1418739	1417572	INVDPAL	-		C.ellen_hap2_05	5336040	5336151	-	-	-
C.ellen_hap2_01	3873151	3873998	-	-	C.prem_hap1_01	26389240	26390089	DUP	copyloss		C.ellen_hap2_02	343138	349911	-	-	C.prem_hap1_02	1969066	1975838	DUPAL	-													C.ellen_hap2_04	7220798	7221969	-	-	C.prem_hap1_04	1424440	1425607	INVDP	copygain		C.ellen_hap2_05	5336152	5455551	-	-	C.prem_hap1_05
C.ellen_hap2_01	3873151	3873998	-	-	C.prem_hap1_01	26389240	26390089	DUPAL	-		C.ellen_hap2_02	344330	354472	-	-	C.prem_hap1_02	1974594	1984737	DUPAL	-													C.ellen_hap2_04	7220798	7221969	-	-	C.prem_hap1_04	1425607	1424440	INVDPAL	-		C.ellen_hap2_05	5336152	5433075	-	-	C.prem_hap1_05
C.ellen_hap2_01	3873999	3875313	-	-	-	-	-	NOTAL	-		C.ellen_hap2_02	372078	379190	-	-	C.prem_hap1_02	1990423	1997531	DUPAL	-													C.ellen_hap2_04	7221308	7221946	-	-	C.prem_hap1_04	3127148	3127789	INVDP	copygain		C.ellen_hap2_05	5423077	5455551	-	-	C.prem_hap1_05
C.ellen_hap2_01	3875314	3877310	-	-	C.prem_hap1_01	3939368	3941360	SYN	-		C.ellen_hap2_02	382219	389015	-	-	C.prem_hap1_02	2010477	2017263	DUPAL	-													C.ellen_hap2_04	7221308	7221946	-	-	C.prem_hap1_04	3127789	3127148	INVDPAL	-		C.ellen_hap2_05	5455552	5455819	-	-	C.prem_hap1_05
C.ellen_hap2_01	3875314	3877310	-	-	C.prem_hap1_01	3939368	3941360	SYNAL	-		C.ellen_hap2_02	343292	349509	-	-	C.prem_hap1_02	1490320	1496528	DUP	copygain													C.ellen_hap2_04	7231433	7232628	-	-	C.prem_hap1_04	850137	851309	DUP	copygain		C.ellen_hap2_05	5455552	5455819	-	-	C.prem_hap1_05
C.ellen_hap2_01	3877311	3877418	-	-	-	-	-	NOTAL	-		C.ellen_hap2_02	343292	349509	-	-	C.prem_hap1_02	1490320	1496528	DUPAL	-													C.ellen_hap2_04	7231433	7232628	-	-	C.prem_hap1_04	850137	851309	DUPAL	-		C.ellen_hap2_05	5455820	5455894	-	-	-
C.ellen_hap2_01	3877419	3877736	-	-	C.prem_hap1_01	16972844	16973158	INVDP	copyloss		C.ellen_hap2_02	343299	355016	-	-	C.prem_hap1_02	1736050	1747762	DUP	copygain													C.ellen_hap2_04	7285058	7286258	-	-	C.prem_hap1_04	3125826	3127018	INVDP	copygain		C.ellen_hap2_05	5455895	5462100	-	-	C.prem_hap1_05
C.ellen_hap2_01	3877419	3877736	-	-	C.prem_hap1_01	16973158	16972844	INVDPAL	-		C.ellen_hap2_02	343299	355016	-	-	C.prem_hap1_02	1736050	1747762	DUPAL	-													C.ellen_hap2_04	7285058	7286258	-	-	C.prem_hap1_04	3127018	3125826	INVDPAL	-		C.ellen_hap2_05	5455895	5462100	-	-	C.prem_hap1_05
C.ellen_hap2_01	3877737	3879349	-	-	-	-	-	NOTAL	-		C.ellen_hap2_02	343450	351617	-	-	C.prem_hap1_02	2658952	2667126	DUP	copygain													C.ellen_hap2_04	7286269	7286961	-	-	C.prem_hap1_04	13440756	13441428	INVTR	-		C.ellen_hap2_05	5462091	5474954	-	-	C.prem_hap1_05
C.ellen_hap2_01	3879350	3899822	-	-	C.prem_hap1_01	3941358	3962885	SYN	-		C.ellen_hap2_02	343450	351617	-	-	C.prem_hap1_02	2658952	2667126	DUPAL	-													C.ellen_hap2_04	7286269	7286961	-	-	C.prem_hap1_04	13441428	13440756	INVTRAL	-		C.ellen_hap2_05	5462091	5474954	-	-	C.prem_hap1_05
C.ellen_hap2_01	3879350	3881152	-	-	C.prem_hap1_01	3941358	3943159	SYNAL	-		C.ellen_hap2_02	343611	349509	-	-	C.prem_hap1_02	2155110	2161005	DUP	copygain													C.ellen_hap2_04	7286960	7294622	-	-	C.prem_hap1_04	10332743	10340418	SYN	-		C.ellen_hap2_05	5474955	5474985	-	-	-
C.ellen_hap2_01	3881145	3881152	-	-	C.prem_hap1_01	3943151	3943512	CPG	-		C.ellen_hap2_02	343611	349509	-	-	C.prem_hap1_02	2155110	2161005	DUPAL	-													C.ellen_hap2_04	7286960	7294622	-	-	C.prem_hap1_04	10332743	10340418	SYNAL	-		C.ellen_hap2_05	5474986	5627270	-	-	C.prem_hap1_05
C.ellen_hap2_01	3881145	3887656	-	-	C.prem_hap1_01	3943504	3949894	SYNAL	-		C.ellen_hap2_02	344481	349131	-	-	C.prem_hap1_02	1466964	1471610	DUP	copygain													C.ellen_hap2_04	7292960	7297056	-	-	C.prem_hap1_04	24854319	24858400	INVDP	copyloss		C.ellen_hap2_05	5474986	5627270	-	-	C.prem_hap1_05
C.ellen_hap2_01	3887656	3887656	A	ATGCCAAAACACTCGGCTCATCCAATGGCTTTTCAATTTGTAGCCATTCTAATCCTACAAGTCGTCGACATTTGCGTCACTGGACTTGGACCAAACTGACACATTAAAGTCTCGAATTTACCGTGACAAATTGGACCATGCATGCTCTTTTTTTTTGGGGGGGGGGGGGTGTcatgacttttgtttgcatttatatttcatgcaagaaagtcaacagtgttatgcaagcattaatactcatGTAAATAATTTTTCAAAAAATTAGTTAAGGCGTTGGCATTATTTTGCTTGATAAATCGGCTGGTTTGCTTTTTGTCTCGATGCTAAAATGTGCCGCCACGTGTGGCACCATTCAATTCACATTCTCAACAGACGCAATGATTTTTTTTTTTAAAGTAC…	C.prem_hap1_01	3949894	3950529	INS	-		C.ellen_hap2_02	344481	349131	-	-	C.prem_hap1_02	1466964	1471610	DUPAL	-													C.ellen_hap2_04	7292960	7297056	-	-	C.prem_hap1_04	24858400	24854319	INVDPAL	-		C.ellen_hap2_05	5559708	5559930	-	-	C.prem_hap1_05
C.ellen_hap2_01	3887657	3899822	-	-	C.prem_hap1_01	3950530	3962885	SYNAL	-		C.ellen_hap2_02	372117	375232	-	-	C.prem_hap1_02	3186280	3189398	DUP	copygain													C.ellen_hap2_04	7297057	7297880	-	-	-	-	-	NOTAL	-		C.ellen_hap2_05	5559708	5559930	-	-	C.prem_hap1_05
C.ellen_hap2_01	3899823	3900503	-	-	-	-	-	NOTAL	-		C.ellen_hap2_02	372117	375232	-	-	C.prem_hap1_02	3186280	3189398	DUPAL	-													C.ellen_hap2_04	7297881	7299501	-	-	C.prem_hap1_04	25298753	25300306	DUP	copyloss		C.ellen_hap2_05	5569689	5569818	-	-	C.prem_hap1_05
C.ellen_hap2_01	3900504	3905153	-	-	C.prem_hap1_01	3964228	3968122	SYN	-		C.ellen_hap2_02	373618	381374	-	-	C.prem_hap1_02	1868015	1875770	DUP	copygain													C.ellen_hap2_04	7297881	7299501	-	-	C.prem_hap1_04	25298753	25300306	DUPAL	-		C.ellen_hap2_05	5569689	5569818	-	-	C.prem_hap1_05
C.ellen_hap2_01	3900504	3901613	-	-	C.prem_hap1_01	3964228	3965324	SYNAL	-		C.ellen_hap2_02	373618	381374	-	-	C.prem_hap1_02	1868015	1875770	DUPAL	-													C.ellen_hap2_04	7299489	7300681	-	-	C.prem_hap1_04	10338764	10339956	DUP	copyloss		C.ellen_hap2_05	5627271	5627275	-	-	-
C.ellen_hap2_01	3901613	3902367	-	-	C.prem_hap1_01	3965324	3965325	HDR	-		C.ellen_hap2_02	374709	375961	-	-	C.prem_hap1_02	2364099	2365353	DUP	copygain													C.ellen_hap2_04	7299489	7300681	-	-	C.prem_hap1_04	10338764	10339956	DUPAL	-		C.ellen_hap2_05	5627276	5628967	-	-	C.prem_hap1_05
C.ellen_hap2_01	3902368	3905153	-	-	C.prem_hap1_01	3965326	3968122	SYNAL	-		C.ellen_hap2_02	374709	375961	-	-	C.prem_hap1_02	2364099	2365353	DUPAL	-													C.ellen_hap2_04	7300664	7315905	-	-	C.prem_hap1_04	10340417	10355678	SYN	-		C.ellen_hap2_05	5627276	5628967	-	-	C.prem_hap1_05
C.ellen_hap2_01	3905154	3905272	-	-	-	-	-	NOTAL	-		C.ellen_hap2_02	375623	380938	-	-	C.prem_hap1_02	2331211	2336524	DUP	copygain													C.ellen_hap2_04	7300664	7315905	-	-	C.prem_hap1_04	10340417	10355678	SYNAL	-		C.ellen_hap2_05	5628968	5628976	-	-	-
C.ellen_hap2_01	3905273	3910992	-	-	C.prem_hap1_01	593647	599383	DUP	copyloss		C.ellen_hap2_02	375623	380938	-	-	C.prem_hap1_02	2331211	2336524	DUPAL	-													C.ellen_hap2_04	7315901	7373346	-	-	C.prem_hap1_04	10368279	10425723	SYN	-		C.ellen_hap2_05	5628977	5646216	-	-	C.prem_hap1_05
C.ellen_hap2_01	3905273	3910992	-	-	C.prem_hap1_01	593647	599383	DUPAL	-		C.ellen_hap2_02	376080	388160	-	-	C.prem_hap1_02	2096543	2108622	DUP	copygain													C.ellen_hap2_04	7315901	7373346	-	-	C.prem_hap1_04	10368279	10425723	SYNAL	-		C.ellen_hap2_05	5628977	5635975	-	-	C.prem_hap1_05
C.ellen_hap2_01	3910993	3911004	-	-	-	-	-	NOTAL	-		C.ellen_hap2_02	376080	388160	-	-	C.prem_hap1_02	2096543	2108622	DUPAL	-													C.ellen_hap2_04	7373347	7407135	-	-	C.prem_hap1_04	10426154	10460570	SYN	-		C.ellen_hap2_05	5635966	5639110	-	-	C.prem_hap1_05
C.ellen_hap2_01	3911005	3912840	-	-	C.prem_hap1_01	3968114	3969953	SYN	-		C.ellen_hap2_02	377595	382018	-	-	C.prem_hap1_02	2587693	2592111	DUP	copygain													C.ellen_hap2_04	7373347	7384620	-	-	C.prem_hap1_04	10426154	10437420	SYNAL	-		C.ellen_hap2_05	5639101	5640269	-	-	C.prem_hap1_05
C.ellen_hap2_01	3911005	3912840	-	-	C.prem_hap1_01	3968114	3969953	SYNAL	-		C.ellen_hap2_02	377595	382018	-	-	C.prem_hap1_02	2587693	2592111	DUPAL	-													C.ellen_hap2_04	7384620	7384620	g	gGTGCCACCAGCTACAGCCGCCAACATAAGTTGCCTATGAAAATTTAAGAGCTTATTGGTCCTAAAAAAATTATATTTAGATATTTCTATCAAATGACAAAAATTCGGTATGTAGATAGTGTGCCCTGAGATATATAATTTTTAAATGAAAATTGctaaagggactaaaggctgataaaatgttaataaataatgccttgtagtgttatagtgtacgttaattGACGATGTTATATAGTTCATTTTATTAGTGCTTTGTCACTTTTTTAATCCAAATATCTAAATGAAAAATGCTGAAACGATTTCCTACAAAGTACTACAAAGATGACAATGAGATAGGAAATTGAAACAACATTTATTTATAAAAATAAAAAATTTGCAAACAAAGGAATCTCACTA…	C.prem_hap1_04	10437420	10438047	INS	-		C.ellen_hap2_05	5640269	5640497	caacaaagtgttggttccactggcattggagtccccttaagtggcttgactgggtttgctcctcagttcgagtagcagggaagtcgcctttgttgggagaacctgtgcctcccggttcgagcggggacttctagtctggtacgggcttaaagatgcctcccacagttggagccctccccaggatacctcgtgattaatataaaaaaaaaaaaGTGGTTATTGATGTACA	c	C.prem_hap1_05
C.ellen_hap2_01	3912841	3912860	-	-	-	-	-	NOTAL	-		C.ellen_hap2_02	378531	382760	-	-	C.prem_hap1_02	1179756	1183987	DUP	copygain													C.ellen_hap2_04	7384620	7407135	-	-	C.prem_hap1_04	10438048	10460570	SYNAL	-		C.ellen_hap2_05	5640498	5646216	-	-	C.prem_hap1_05
C.ellen_hap2_01	3912861	3912983	-	-	C.prem_hap1_01	10928728	10928852	INVDP	copyloss		C.ellen_hap2_02	378531	382760	-	-	C.prem_hap1_02	1179756	1183987	DUPAL	-													C.ellen_hap2_04	7393356	7413345	-	-	C.prem_hap1_04	10423491	10440190	INVDP	copygain		C.ellen_hap2_05	5646215	5646542	-	-	C.prem_hap1_05
C.ellen_hap2_01	3912861	3912983	-	-	C.prem_hap1_01	10928852	10928728	INVDPAL	-		C.ellen_hap2_02	378980	386046	-	-	C.prem_hap1_02	2663428	2670498	DUP	copygain													C.ellen_hap2_04	7393356	7401934	-	-	C.prem_hap1_04	10440190	10431564	INVDPAL	-		C.ellen_hap2_05	5646215	5646542	-	-	C.prem_hap1_05
C.ellen_hap2_01	3912984	3912994	-	-	-	-	-	NOTAL	-		C.ellen_hap2_02	378980	386046	-	-	C.prem_hap1_02	2663428	2670498	DUPAL	-													C.ellen_hap2_04	7410005	7413345	-	-	C.prem_hap1_04	10426833	10423491	INVDPAL	-		C.ellen_hap2_05	5646543	5646555	-	-	-
C.ellen_hap2_01	3912995	3946258	-	-	C.prem_hap1_01	3969944	4003514	SYN	-		C.ellen_hap2_02	379184	389016	-	-	C.prem_hap1_02	3729393	3739222	DUP	copygain													C.ellen_hap2_04	7407131	7563082	-	-	C.prem_hap1_04	10473101	10629469	SYN	-		C.ellen_hap2_05	5646556	5691888	-	-	C.prem_hap1_05
C.ellen_hap2_01	3912995	3941510	-	-	C.prem_hap1_01	3969944	3998618	SYNAL	-		C.ellen_hap2_02	379184	389016	-	-	C.prem_hap1_02	3729393	3739222	DUPAL	-													C.ellen_hap2_04	7407131	7426272	-	-	C.prem_hap1_04	10473101	10492201	SYNAL	-		C.ellen_hap2_05	5646556	5671037	-	-	C.prem_hap1_05
C.ellen_hap2_01	3941499	3941510	-	-	C.prem_hap1_01	3998606	3998756	CPG	-		C.ellen_hap2_02	379392	383157	-	-	C.prem_hap1_02	3118601	3122367	DUP	copygain													C.ellen_hap2_04	7426266	7426272	-	-	C.prem_hap1_04	10492194	10492619	CPG	-		C.ellen_hap2_05	5671037	5671037	T	TaccaacaaagtgttggctccactggcaatggagtccccttaagtggcttgacccttaagtggcttgattgggtttactccccagttcgagttgcagggaagtcgcctttgttgggagaatctgtgcctcccggttcgagcggggacttctagtctggcttgtggtacaagcttaaaggtgtctcccataattggggcctgcctcccataattggggccctccccaggatacctcgtgattaatataaaaaaaaaactagtctggcttgtggtacaagcttaaaggtgcctcccataattggggccctccccaggatacctcgtgattaatataaaaaaaaaaaaGGTAAAATATAT	C.prem_hap1_05
C.ellen_hap2_01	3941499	3946258	-	-	C.prem_hap1_01	3998744	4003514	SYNAL	-		C.ellen_hap2_02	379392	383157	-	-	C.prem_hap1_02	3118601	3122367	DUPAL	-													C.ellen_hap2_04	7426266	7563082	-	-	C.prem_hap1_04	10492612	10629469	SYNAL	-		C.ellen_hap2_05	5671037	5679326	-	-	C.prem_hap1_05
C.ellen_hap2_01	3946259	3947014	-	-	-	-	-	NOTAL	-		C.ellen_hap2_02	380883	389015	-	-	C.prem_hap1_02	2697952	2706070	DUP	copygain													C.ellen_hap2_04	7447401	7448143	-	-	C.prem_hap1_04	10806907	10807635	INVDP	copygain		C.ellen_hap2_05	5679316	5679326	-	-	C.prem_hap1_05
C.ellen_hap2_01	3947015	3947500	-	-	C.prem_hap1_01	7644105	7644590	INVDP	copyloss		C.ellen_hap2_02	380883	389015	-	-	C.prem_hap1_02	2697952	2706070	DUPAL	-													C.ellen_hap2_04	7447401	7448143	-	-	C.prem_hap1_04	10807635	10806907	INVDPAL	-		C.ellen_hap2_05	5679316	5691888	-	-	C.prem_hap1_05
C.ellen_hap2_01	3947015	3947500	-	-	C.prem_hap1_01	7644590	7644105	INVDPAL	-		C.ellen_hap2_02	381317	388597	-	-	C.prem_hap1_02	1671015	1678284	DUP	copygain													C.ellen_hap2_04	7450764	7451128	-	-	C.prem_hap1_04	2587468	2587827	INVDP	copygain		C.ellen_hap2_05	5691868	5692623	-	-	C.prem_hap1_05
C.ellen_hap2_01	3947500	3948714	-	-	C.prem_hap1_01	4003510	4004723	SYN	-		C.ellen_hap2_02	381317	388597	-	-	C.prem_hap1_02	1671015	1678284	DUPAL	-													C.ellen_hap2_04	7450764	7451128	-	-	C.prem_hap1_04	2587827	2587468	INVDPAL	-		C.ellen_hap2_05	5691868	5692623	-	-	C.prem_hap1_05
C.ellen_hap2_01	3947500	3948714	-	-	C.prem_hap1_01	4003510	4004723	SYNAL	-		C.ellen_hap2_02	381317	389015	-	-	C.prem_hap1_02	2641920	2649618	DUP	copygain													C.ellen_hap2_04	7563082	7563518	-	-	C.prem_hap1_04	8089399	8089835	DUP	copyloss		C.ellen_hap2_05	5692618	5705632	-	-	C.prem_hap1_05
C.ellen_hap2_01	3948712	3949697	-	-	C.prem_hap1_01	2329950	2330935	INVDP	copyloss		C.ellen_hap2_02	381317	389015	-	-	C.prem_hap1_02	2641920	2649618	DUPAL	-													C.ellen_hap2_04	7563082	7563518	-	-	C.prem_hap1_04	8089399	8089835	DUPAL	-		C.ellen_hap2_05	5692618	5700162	-	-	C.prem_hap1_05
C.ellen_hap2_01	3948712	3949697	-	-	C.prem_hap1_01	2330935	2329950	INVDPAL	-		C.ellen_hap2_02	381769	389015	-	-	C.prem_hap1_02	1901949	1909181	DUP	copygain													C.ellen_hap2_04	7563519	7567086	-	-	C.prem_hap1_04	10629461	10632741	SYN	-		C.ellen_hap2_05	5700154	5700898	-	-	C.prem_hap1_05
C.ellen_hap2_01	3949698	4015177	-	-	C.prem_hap1_01	4004713	4070662	SYN	-		C.ellen_hap2_02	381769	389015	-	-	C.prem_hap1_02	1901949	1909181	DUPAL	-													C.ellen_hap2_04	7563519	7564808	-	-	C.prem_hap1_04	10629461	10630759	SYNAL	-		C.ellen_hap2_05	5700890	5705632	-	-	C.prem_hap1_05
C.ellen_hap2_01	3949698	4015177	-	-	C.prem_hap1_01	4004713	4070662	SYNAL	-		C.ellen_hap2_02	382037	384618	-	-	C.prem_hap1_02	3188258	3190839	DUP	copygain													C.ellen_hap2_04	7564808	7565108	ACCATTGTAAATTGATGGGTGCTGCTCACATAAGGGCAATTGTGATTTGTAACCCCAGTTGCGGGGGGACGATAACTCATAATTTTACTTGTAATATTTGATTAATCAATAGAAGCTACTCAAAATTGTTATATCAAGACCACAATAATAGACAACAGAAACAACTCTAGTCATTGTGATGTAACACTGGAACACAGCATGTAACTGTTGCAGAAATCAACACAGCAGCTTCATTTAACTTAAGAAACGGATCACACATCAAAAGAGACCTTAATTTCCTGAATTATCCTTGGGATGTATA	A	C.prem_hap1_04	10630759	10630759	DEL	-		C.ellen_hap2_05	5705619	5737024	-	-	C.prem_hap1_05
C.ellen_hap2_01	4015172	4025129	-	-	C.prem_hap1_01	4072017	4081957	SYN	-		C.ellen_hap2_02	382037	384618	-	-	C.prem_hap1_02	3188258	3190839	DUPAL	-													C.ellen_hap2_04	7565109	7567086	-	-	C.prem_hap1_04	10630759	10632741	SYNAL	-		C.ellen_hap2_05	5705619	5737024	-	-	C.prem_hap1_05
C.ellen_hap2_01	4015172	4025129	-	-	C.prem_hap1_01	4072017	4081957	SYNAL	-		C.ellen_hap2_02	382219	389015	-	-	C.prem_hap1_02	2010477	2017263	DUP	copygain													C.ellen_hap2_04	7567086	7568996	-	-	C.prem_hap1_04	32120661	32122599	DUP	copyloss		C.ellen_hap2_05	5737025	5737058	-	-	-
C.ellen_hap2_01	4025127	4027293	-	-	C.prem_hap1_01	4085073	4087239	SYN	-		C.ellen_hap2_02	382219	389015	-	-	C.prem_hap1_02	2010477	2017263	DUPAL	-													C.ellen_hap2_04	7567086	7568996	-	-	C.prem_hap1_04	32120661	32122599	DUPAL	-		C.ellen_hap2_05	5737059	5738611	-	-	C.prem_hap1_05
C.ellen_hap2_01	4025127	4027293	-	-	C.prem_hap1_01	4085073	4087239	SYNAL	-		C.ellen_hap2_02	382819	388116	-	-	C.prem_hap1_02	2311657	2316949	DUP	copygain													C.ellen_hap2_04	7568997	7578339	-	-	C.prem_hap1_04	23641577	23650584	DUP	copyloss		C.ellen_hap2_05	5737059	5738611	-	-	C.prem_hap1_05
C.ellen_hap2_01	4025165	4030580	-	-	C.prem_hap1_01	1000216	1005626	DUP	copyloss		C.ellen_hap2_02	382819	388116	-	-	C.prem_hap1_02	2311657	2316949	DUPAL	-													C.ellen_hap2_04	7568997	7573358	-	-	C.prem_hap1_04	23641577	23645856	DUPAL	-		C.ellen_hap2_05	5737066	5738624	-	-	C.prem_hap1_05
C.ellen_hap2_01	4025165	4030580	-	-	C.prem_hap1_01	1000216	1005626	DUPAL	-		C.ellen_hap2_02	383482	388160	-	-	C.prem_hap1_02	1934133	1938801	DUP	copygain													C.ellen_hap2_04	7573602	7578339	-	-	C.prem_hap1_04	23645856	23650584	DUPAL	-		C.ellen_hap2_05	5737066	5738624	-	-	C.prem_hap1_05
C.ellen_hap2_01	4027443	4034397	-	-	C.prem_hap1_01	12176829	12183874	DUP	copyloss		C.ellen_hap2_02	383482	388160	-	-	C.prem_hap1_02	1934133	1938801	DUPAL	-													C.ellen_hap2_04	7578340	7579134	-	-	-	-	-	NOTAL	-		C.ellen_hap2_05	5738610	5799549	-	-	C.prem_hap1_05
C.ellen_hap2_01	4027443	4034397	-	-	C.prem_hap1_01	12176829	12183874	DUPAL	-		C.ellen_hap2_02	383671	389015	-	-	C.prem_hap1_02	3738754	3744093	DUP	copygain													C.ellen_hap2_04	7579135	7589494	-	-	C.prem_hap1_04	23641577	23651718	INVDP	copyloss		C.ellen_hap2_05	5738610	5772006	-	-	C.prem_hap1_05
C.ellen_hap2_01	4034303	4044166	-	-	C.prem_hap1_01	4087235	4097124	SYN	-		C.ellen_hap2_02	383671	389015	-	-	C.prem_hap1_02	3738754	3744093	DUPAL	-													C.ellen_hap2_04	7579135	7589494	-	-	C.prem_hap1_04	23651718	23641577	INVDPAL	-		C.ellen_hap2_05	5772006	5777348	ataAGGGgggaacccctatcttacatacaatgtatcttacaatttttgtcttattcttcttttcaaattccatacaagtccttaattgttatggatttttatagttgagggagtatttgtcttcttccatctcttctgcatctattcttcattctttctaaggtttctttcatgccttttaataatagtaaatgattatcaaattcatataaatcaataaatttagaataaatttctggtcctaaatttattattcctattctttcttgttcaagtaaatctattttttgatctatgaggtttatgtatatagttattatattttcccaacctaaaatcatacgatctatattacttgttatttcctgtataagatgaactgcttggtttataatgttt…	a	C.prem_hap1_05
C.ellen_hap2_01	4034303	4044166	-	-	C.prem_hap1_01	4087235	4097124	SYNAL	-		C.ellen_hap2_02	383698	388060	-	-	C.prem_hap1_02	2718823	2723196	DUP	copygain													C.ellen_hap2_04	7589495	7610981	-	-	C.prem_hap1_04	10632737	10654086	SYN	-		C.ellen_hap2_05	5777349	5799549	-	-	C.prem_hap1_05
C.ellen_hap2_01	4044160	4052478	-	-	C.prem_hap1_01	4108902	4117203	SYN	-		C.ellen_hap2_02	383698	388060	-	-	C.prem_hap1_02	2718823	2723196	DUPAL	-													C.ellen_hap2_04	7589495	7610981	-	-	C.prem_hap1_04	10632737	10654086	SYNAL	-		C.ellen_hap2_05	5799549	5805138	-	-	C.prem_hap1_05
C.ellen_hap2_01	4044160	4052478	-	-	C.prem_hap1_01	4108902	4117203	SYNAL	-		C.ellen_hap2_02	384091	389015	-	-	C.prem_hap1_02	1857191	1862108	DUP	copygain													C.ellen_hap2_04	7610965	7613206	-	-	C.prem_hap1_04	10654313	10656552	SYN	-		C.ellen_hap2_05	5799549	5800871	-	-	C.prem_hap1_05
C.ellen_hap2_01	4052474	4057060	-	-	C.prem_hap1_01	4117755	4122337	SYN	-		C.ellen_hap2_02	384091	389015	-	-	C.prem_hap1_02	1857191	1862108	DUPAL	-													C.ellen_hap2_04	7610965	7613206	-	-	C.prem_hap1_04	10654313	10656552	SYNAL	-		C.ellen_hap2_05	5800871	5801976	-	-	C.prem_hap1_05
C.ellen_hap2_01	4052474	4057060	-	-	C.prem_hap1_01	4117755	4122337	SYNAL	-		C.ellen_hap2_02	384207	385143	-	-	C.prem_hap1_02	2947332	2948267	DUP	copygain													C.ellen_hap2_04	7613207	7613207	-	-	-	-	-	NOTAL	-		C.ellen_hap2_05	5801977	5803277	-	-	C.prem_hap1_05
C.ellen_hap2_01	4057061	4057906	-	-	-	-	-	NOTAL	-		C.ellen_hap2_02	384207	385143	-	-	C.prem_hap1_02	2947332	2948267	DUPAL	-													C.ellen_hap2_04	7613208	7615649	-	-	C.prem_hap1_04	10656882	10659349	SYN	-		C.ellen_hap2_05	5803270	5803277	-	-	C.prem_hap1_05
C.ellen_hap2_01	4057907	4089906	-	-	C.prem_hap1_01	4129445	4161370	SYN	-		C.ellen_hap2_02	384212	388370	-	-	C.prem_hap1_02	2163386	2167535	DUP	copygain													C.ellen_hap2_04	7613208	7615649	-	-	C.prem_hap1_04	10656882	10659349	SYNAL	-		C.ellen_hap2_05	5803270	5805138	-	-	C.prem_hap1_05
C.ellen_hap2_01	4057907	4089906	-	-	C.prem_hap1_01	4129445	4161370	SYNAL	-		C.ellen_hap2_02	384212	388370	-	-	C.prem_hap1_02	2163386	2167535	DUPAL	-													C.ellen_hap2_04	7615650	7615675	-	-	-	-	-	NOTAL	-		C.ellen_hap2_05	5805138	5822098	-	-	C.prem_hap1_05
C.ellen_hap2_01	4089907	4090732	-	-	-	-	-	NOTAL	-		C.ellen_hap2_02	384466	389015	-	-	C.prem_hap1_02	2693589	2698136	DUP	copygain													C.ellen_hap2_04	7615676	7616742	-	-	C.prem_hap1_04	21976989	21978046	TRANS	-		C.ellen_hap2_05	5805138	5822098	-	-	C.prem_hap1_05
C.ellen_hap2_01	4090733	4093868	-	-	C.prem_hap1_01	2892670	2895815	INVDP	copyloss		C.ellen_hap2_02	384466	389015	-	-	C.prem_hap1_02	2693589	2698136	DUPAL	-													C.ellen_hap2_04	7615676	7616742	-	-	C.prem_hap1_04	21976989	21978046	TRANSAL	-		C.ellen_hap2_05	5822099	5822107	-	-	-
C.ellen_hap2_01	4090733	4093868	-	-	C.prem_hap1_01	2895815	2892670	INVDPAL	-		C.ellen_hap2_02	384571	387864	-	-	C.prem_hap1_02	2897980	2901275	DUP	copygain													C.ellen_hap2_04	7616252	7617009	-	-	C.prem_hap1_04	6007989	6008754	INVDP	copyloss		C.ellen_hap2_05	5822108	5845885	-	-	C.prem_hap1_05
C.ellen_hap2_01	4092673	4095555	-	-	C.prem_hap1_01	2395884	2398645	INVTR	-		C.ellen_hap2_02	384571	387864	-	-	C.prem_hap1_02	2897980	2901275	DUPAL	-													C.ellen_hap2_04	7616252	7617009	-	-	C.prem_hap1_04	6008754	6007989	INVDPAL	-		C.ellen_hap2_05	5822108	5831697	-	-	C.prem_hap1_05
C.ellen_hap2_01	4092673	4095555	-	-	C.prem_hap1_01	2398645	2395884	INVTRAL	-		C.ellen_hap2_02	384927	387672	-	-	C.prem_hap1_02	1176211	1178961	DUP	copygain													C.ellen_hap2_04	7617008	7715683	-	-	C.prem_hap1_04	10659343	10757894	SYN	-		C.ellen_hap2_05	5831678	5832907	-	-	C.prem_hap1_05
C.ellen_hap2_01	4094974	4096926	-	-	C.prem_hap1_01	1339586	1341605	INVDP	copyloss		C.ellen_hap2_02	384927	387672	-	-	C.prem_hap1_02	1176211	1178961	DUPAL	-													C.ellen_hap2_04	7617008	7643964	-	-	C.prem_hap1_04	10659343	10686301	SYNAL	-		C.ellen_hap2_05	5832888	5837884	-	-	C.prem_hap1_05
C.ellen_hap2_01	4094974	4096926	-	-	C.prem_hap1_01	1341605	1339586	INVDPAL	-		C.ellen_hap2_02	385127	389015	-	-	C.prem_hap1_02	34304672	34308579	INVDP	copygain													C.ellen_hap2_04	7643955	7644098	-	-	C.prem_hap1_04	10686293	10686301	CPL	-		C.ellen_hap2_05	5837876	5838718	-	-	C.prem_hap1_05
C.ellen_hap2_01	4096927	4107229	-	-	C.prem_hap1_01	4164530	4184860	SYN	-		C.ellen_hap2_02	385127	389015	-	-	C.prem_hap1_02	34308579	34304672	INVDPAL	-													C.ellen_hap2_04	7644089	7707509	-	-	C.prem_hap1_04	10686293	10749461	SYNAL	-		C.ellen_hap2_05	5838710	5845885	-	-	C.prem_hap1_05
C.ellen_hap2_01	4096927	4099045	-	-	C.prem_hap1_01	4164530	4166672	SYNAL	-		C.ellen_hap2_02	386046	388329	-	-	C.prem_hap1_02	2160344	2162626	DUP	copygain													C.ellen_hap2_04	7707509	7711131	-	-	C.prem_hap1_04	10749461	10753487	HDR	-		C.ellen_hap2_05	5845876	5864760	-	-	C.prem_hap1_05
C.ellen_hap2_01	4099036	4099578	-	-	C.prem_hap1_01	4166664	4166672	CPL	-		C.ellen_hap2_02	386046	388329	-	-	C.prem_hap1_02	2160344	2162626	DUPAL	-													C.ellen_hap2_04	7711132	7715683	-	-	C.prem_hap1_04	10753488	10757894	SYNAL	-		C.ellen_hap2_05	5845876	5864760	-	-	C.prem_hap1_05
C.ellen_hap2_01	4099569	4101614	-	-	C.prem_hap1_01	4166664	4168737	SYNAL	-		C.ellen_hap2_02	386792	387672	-	-	C.prem_hap1_02	2777857	2778734	DUP	copygain													C.ellen_hap2_04	7713934	7995477	-	-	C.prem_hap1_04	10864145	11147038	SYN	-		C.ellen_hap2_05	5864758	5882143	-	-	C.prem_hap1_05
C.ellen_hap2_01	4101614	4101815	-	-	C.prem_hap1_01	4168737	4174057	HDR	-		C.ellen_hap2_02	386792	387672	-	-	C.prem_hap1_02	2777857	2778734	DUPAL	-													C.ellen_hap2_04	7713934	7715893	-	-	C.prem_hap1_04	10864145	10866135	SYNAL	-		C.ellen_hap2_05	5864758	5875108	-	-	C.prem_hap1_05
C.ellen_hap2_01	4101816	4104915	-	-	C.prem_hap1_01	4174058	4177161	SYNAL	-		C.ellen_hap2_02	401549	403346	-	-	C.prem_hap1_02	33055404	33057201	DUP	copyloss													C.ellen_hap2_04	7715888	7715893	-	-	C.prem_hap1_04	10866129	10867267	CPG	-		C.ellen_hap2_05	5875108	5875121	-	-	C.prem_hap1_05
C.ellen_hap2_01	4104911	4107229	-	-	C.prem_hap1_01	4182541	4184860	SYNAL	-		C.ellen_hap2_02	401549	403346	-	-	C.prem_hap1_02	33055404	33057201	DUPAL	-													C.ellen_hap2_04	7715888	7789881	-	-	C.prem_hap1_04	10867261	10941239	SYNAL	-		C.ellen_hap2_05	5875122	5876809	-	-	C.prem_hap1_05
C.ellen_hap2_01	4104915	4104915	g	gCTGTAAAAATGAGTTGCAAATGCTGTTTGGTTACTGAGAAACAGAGAGAAAATTGATGAATATTCCAGATCTTATTATTTCATTAATTACAAATGAGTAAATCACAAGTCTTTTATACTTGCATTTCATTAGTAAAAGCTATTAACAAAACTGATCTGTATtaactaactaatactagctaactaaTCACGCGAACTCTCATTGCTGCATAACAGAATCAGCTGACTCAGCATTGTTAATGTGGCATTGCTGACGCACCTTAGCTTCTGCCTTCTTCTCTCTTCTCAGCTCAGCACAATGAGCTTTCttcacagcccctctcaaactcaagggacataaatgcacattgagtttgttcctcagataaatgaactgagaagagtttaagggcttagtca…	C.prem_hap1_01	4177161	4182540	INS	-		C.ellen_hap2_02	403347	403402	-	-	-	-	-	NOTAL	-													C.ellen_hap2_04	7789879	7967246	-	-	C.prem_hap1_04	10941897	11119048	SYNAL	-		C.ellen_hap2_05	5876809	5876910	-	-	C.prem_hap1_05
C.ellen_hap2_01	4107230	4107917	-	-	C.prem_hap1_01	2783814	2784510	DUP	copyloss		C.ellen_hap2_02	403403	420459	-	-	C.prem_hap1_02	33048707	33065637	INVDP	copyloss													C.ellen_hap2_04	7789881	7789881	T	TAAGTTTTTCAATCTTAATTGAATTGGTAACAATTTTAGCTGAAAACAATAAAGAAAGTCCAAATAAAAAATGTGTGCACCCTTTTGTTATTTTTAATTATAATTGTCATAAATACAAACACCCATCAAATGTTAATATATTTTCTTTAGATAATTTAATTCTAATTCGATTTGATAAATTATGCATTTTGATTGGtatatatatatatatatatatGTTCAATTTCCGATATGGTATATCCGGTTCGTTGATAAAGTGCTGTAATATTCGGAAAATTAAAATACAACTCTTATGGGATCAAAGACTCCTTCTTAAACAATACAATGACCTTCCTGAACATATTTCTTAAGCTAACTCGATTAAAGAAAAATCAATCGTAATCAGATTATGTTGAGTAA…	C.prem_hap1_04	10941239	10941896	INS	-		C.ellen_hap2_05	5876911	5878410	-	-	C.prem_hap1_05
C.ellen_hap2_01	4107230	4107917	-	-	C.prem_hap1_01	2783814	2784510	DUPAL	-		C.ellen_hap2_02	403403	420459	-	-	C.prem_hap1_02	33065637	33048707	INVDPAL	-													C.ellen_hap2_04	7967035	7967499	-	-	C.prem_hap1_04	11118838	11119048	CPL	-		C.ellen_hap2_05	5878405	5878410	-	-	C.prem_hap1_05
C.ellen_hap2_01	4107918	4108820	-	-	-	-	-	NOTAL	-		C.ellen_hap2_02	420460	420534	-	-	-	-	-	NOTAL	-													C.ellen_hap2_04	7967288	7995477	-	-	C.prem_hap1_04	11118838	11147038	SYNAL	-		C.ellen_hap2_05	5878405	5882143	-	-	C.prem_hap1_05
C.ellen_hap2_01	4108821	4117692	-	-	C.prem_hap1_01	2775403	2784509	DUP	copyloss		C.ellen_hap2_02	420535	424672	-	-	C.prem_hap1_02	33053040	33057177	DUP	copyloss													C.ellen_hap2_04	7720399	7723898	-	-	C.prem_hap1_04	10797269	10801562	DUP	copygain		C.ellen_hap2_05	5882143	5882861	-	-	C.prem_hap1_05
C.ellen_hap2_01	4108821	4114296	-	-	C.prem_hap1_01	2775403	2780883	DUPAL	-		C.ellen_hap2_02	420535	424672	-	-	C.prem_hap1_02	33053040	33057177	DUPAL	-													C.ellen_hap2_04	7720399	7723356	-	-	C.prem_hap1_04	10797269	10800199	DUPAL	-		C.ellen_hap2_05	5882143	5882861	-	-	C.prem_hap1_05
C.ellen_hap2_01	4114296	4117692	-	-	C.prem_hap1_01	2781125	2784509	DUPAL	-		C.ellen_hap2_02	424673	424728	-	-	-	-	-	NOTAL	-													C.ellen_hap2_04	7723367	7723898	-	-	C.prem_hap1_04	10801018	10801562	DUPAL	-		C.ellen_hap2_05	5882147	5882858	-	-	C.prem_hap1_05
C.ellen_hap2_01	4117693	4117694	-	-	-	-	-	NOTAL	-		C.ellen_hap2_02	424729	426526	-	-	C.prem_hap1_02	33055404	33057201	INVDP	copyloss													C.ellen_hap2_04	7720695	7724462	-	-	C.prem_hap1_04	10767743	10771524	DUP	copygain		C.ellen_hap2_05	5882147	5882858	-	-	C.prem_hap1_05
C.ellen_hap2_01	4117695	4135836	-	-	C.prem_hap1_01	4184858	4203176	SYN	-		C.ellen_hap2_02	424729	426526	-	-	C.prem_hap1_02	33057201	33055404	INVDPAL	-													C.ellen_hap2_04	7720695	7724462	-	-	C.prem_hap1_04	10767743	10771524	DUPAL	-		C.ellen_hap2_05	5882859	5883969	-	-	C.prem_hap1_05
C.ellen_hap2_01	4117695	4129849	-	-	C.prem_hap1_01	4184858	4197385	SYNAL	-		C.ellen_hap2_02	426526	439059	-	-	C.prem_hap1_02	3688946	3701479	INVDP	copyloss													C.ellen_hap2_04	7824339	7825458	-	-	C.prem_hap1_04	11147040	11148108	INVDP	copygain		C.ellen_hap2_05	5882859	5883969	-	-	C.prem_hap1_05
C.ellen_hap2_01	4129702	4130003	-	-	C.prem_hap1_01	4197234	4197385	CPL	-		C.ellen_hap2_02	426526	439059	-	-	C.prem_hap1_02	3701479	3688946	INVDPAL	-													C.ellen_hap2_04	7824339	7825458	-	-	C.prem_hap1_04	11148108	11147040	INVDPAL	-		C.ellen_hap2_05	5883970	5884356	-	-	-
C.ellen_hap2_01	4129850	4135836	-	-	C.prem_hap1_01	4197234	4203176	SYNAL	-		C.ellen_hap2_02	439059	440030	-	-	C.prem_hap1_02	33062898	33063869	INVDP	copyloss													C.ellen_hap2_04	7899146	7899276	-	-	C.prem_hap1_04	1867816	1867946	INVDP	copygain		C.ellen_hap2_05	5884357	5905204	-	-	C.prem_hap1_05
C.ellen_hap2_01	4135837	4146444	-	-	C.prem_hap1_01	1277177	1287201	DUP	copyloss		C.ellen_hap2_02	439059	440030	-	-	C.prem_hap1_02	33063869	33062898	INVDPAL	-													C.ellen_hap2_04	7899146	7899276	-	-	C.prem_hap1_04	1867946	1867816	INVDPAL	-		C.ellen_hap2_05	5884357	5889478	-	-	C.prem_hap1_05
C.ellen_hap2_01	4135837	4138423	-	-	C.prem_hap1_01	1277177	1279764	DUPAL	-		C.ellen_hap2_02	440031	440059	-	-	-	-	-	NOTAL	-													C.ellen_hap2_04	7899150	7899276	-	-	C.prem_hap1_04	1214587	1214713	DUP	copygain		C.ellen_hap2_05	5889466	5890340	-	-	C.prem_hap1_05
C.ellen_hap2_01	4139048	4146444	-	-	C.prem_hap1_01	1279762	1287201	DUPAL	-		C.ellen_hap2_02	440060	469976	-	-	C.prem_hap1_02	33048707	33065069	DUP	copyloss													C.ellen_hap2_04	7899150	7899276	-	-	C.prem_hap1_04	1214587	1214713	DUPAL	-		C.ellen_hap2_05	5890328	5899886	-	-	C.prem_hap1_05
C.ellen_hap2_01	4146445	4151551	-	-	-	-	-	NOTAL	-		C.ellen_hap2_02	440060	454999	-	-	C.prem_hap1_02	33048707	33063594	DUPAL	-													C.ellen_hap2_04	7961735	7964117	-	-	C.prem_hap1_04	350334	352420	DUP	copygain		C.ellen_hap2_05	5899880	5900068	-	-	C.prem_hap1_05
C.ellen_hap2_01	4151552	4156300	-	-	C.prem_hap1_01	4218463	4223230	SYN	-		C.ellen_hap2_02	469462	469976	-	-	C.prem_hap1_02	33064555	33065069	DUPAL	-													C.ellen_hap2_04	7961735	7962858	-	-	C.prem_hap1_04	350334	351410	DUPAL	-		C.ellen_hap2_05	5900062	5905204	-	-	C.prem_hap1_05
C.ellen_hap2_01	4151552	4156300	-	-	C.prem_hap1_01	4218463	4223230	SYNAL	-		C.ellen_hap2_02	469976	513224	-	-	C.prem_hap1_02	33048706	33064839	DUP	copyloss													C.ellen_hap2_04	7963599	7964117	-	-	C.prem_hap1_04	351903	352420	DUPAL	-		C.ellen_hap2_05	5905197	5911889	-	-	C.prem_hap1_05
C.ellen_hap2_01	4156301	4160657	-	-	C.prem_hap1_01	10879567	10883899	INVDP	copyloss		C.ellen_hap2_02	469976	478443	-	-	C.prem_hap1_02	33048706	33057139	DUPAL	-													C.ellen_hap2_04	7967448	7968598	-	-	C.prem_hap1_04	15837441	15838605	INVDP	copygain		C.ellen_hap2_05	5905197	5911062	-	-	C.prem_hap1_05
C.ellen_hap2_01	4156301	4160657	-	-	C.prem_hap1_01	10883899	10879567	INVDPAL	-		C.ellen_hap2_02	496314	505605	-	-	C.prem_hap1_02	33053629	33062895	DUPAL	-													C.ellen_hap2_04	7967448	7968598	-	-	C.prem_hap1_04	15838605	15837441	INVDPAL	-		C.ellen_hap2_05	5911062	5911273	-	-	C.prem_hap1_05
C.ellen_hap2_01	4160658	4161196	-	-	-	-	-	NOTAL	-		C.ellen_hap2_02	505605	513224	-	-	C.prem_hap1_02	33057245	33064839	DUPAL	-													C.ellen_hap2_04	7974113	7977446	-	-	C.prem_hap1_04	15833480	15836813	INVDP	copygain		C.ellen_hap2_05	5911274	5911889	-	-	C.prem_hap1_05
C.ellen_hap2_01	4161197	4164381	-	-	C.prem_hap1_01	10843407	10846574	INVDP	copyloss		C.ellen_hap2_02	513224	530366	-	-	C.prem_hap1_02	33048703	33058240	INVDP	copyloss													C.ellen_hap2_04	7974113	7977446	-	-	C.prem_hap1_04	15836813	15833480	INVDPAL	-		C.ellen_hap2_05	5911889	5912897	-	-	C.prem_hap1_05
C.ellen_hap2_01	4161197	4164381	-	-	C.prem_hap1_01	10846574	10843407	INVDPAL	-		C.ellen_hap2_02	513224	513806	-	-	C.prem_hap1_02	33058240	33057665	INVDPAL	-													C.ellen_hap2_04	7995472	8002501	-	-	C.prem_hap1_04	11148372	11155275	SYN	-		C.ellen_hap2_05	5911889	5912897	-	-	C.prem_hap1_05
C.ellen_hap2_01	4164382	4164390	-	-	-	-	-	NOTAL	-		C.ellen_hap2_02	521864	530366	-	-	C.prem_hap1_02	33057179	33048703	INVDPAL	-													C.ellen_hap2_04	7995472	8002501	-	-	C.prem_hap1_04	11148372	11155275	SYNAL	-		C.ellen_hap2_05	5912898	5912954	-	-	-
C.ellen_hap2_01	4164391	4169327	-	-	C.prem_hap1_01	4223222	4228498	SYN	-		C.ellen_hap2_02	530367	530396	-	-	-	-	-	NOTAL	-													C.ellen_hap2_04	8002502	8011074	-	-	C.prem_hap1_04	31020366	31029017	INVDP	copyloss		C.ellen_hap2_05	5912955	5913769	-	-	C.prem_hap1_05
C.ellen_hap2_01	4164391	4165408	-	-	C.prem_hap1_01	4223222	4224242	SYNAL	-		C.ellen_hap2_02	530397	530674	-	-	C.prem_hap1_02	33050396	33050674	INVDP	copyloss													C.ellen_hap2_04	8002502	8011074	-	-	C.prem_hap1_04	31029017	31020366	INVDPAL	-		C.ellen_hap2_05	5912955	5913769	-	-	C.prem_hap1_05
C.ellen_hap2_01	4165408	4165408	t	tGAGTTAATAATTAAAAAAAAATGCTTGTTTGATTTTCAATTGAACATATTGAATATGATTTGTTTCAGTTTATTAATTGTTTTAAATATATTTATTTTTTAACTTGACACTTAACACTTGCCGAAAATATTGAATGAAAAATGAAATTTTGAATTATCACTCATGTGAGAATGGCTGTTGAATCAAATTGGCTTTTCAGAAACGACTGCGTTTTAAGGCTATTAAAGCATTATAAAGACATGTGCTGCTAAGCTTCTTGTAACAGGAAATAAGCTTCACaaaacgacatagatatggtgcgtttgaacggtaatttaagtaaccaca	C.prem_hap1_01	4224242	4224569	INS	-		C.ellen_hap2_02	530397	530674	-	-	C.prem_hap1_02	33050674	33050396	INVDPAL	-													C.ellen_hap2_04	8011075	8011086	-	-	-	-	-	NOTAL	-		C.ellen_hap2_05	5913770	5915249	-	-	-
C.ellen_hap2_01	4165408	4169327	-	-	C.prem_hap1_01	4224570	4228498	SYNAL	-		C.ellen_hap2_02	530672	539171	-	-	C.prem_hap1_02	33057166	33065639	INVDP	copyloss													C.ellen_hap2_04	8011087	8011952	-	-	C.prem_hap1_04	28581252	28582117	DUP	copyloss		C.ellen_hap2_05	5915250	5917562	-	-	C.prem_hap1_05
C.ellen_hap2_01	4169325	4248377	-	-	C.prem_hap1_01	4233625	4279952	SYN	-		C.ellen_hap2_02	530672	539171	-	-	C.prem_hap1_02	33065639	33057166	INVDPAL	-													C.ellen_hap2_04	8011087	8011952	-	-	C.prem_hap1_04	28581252	28582117	DUPAL	-		C.ellen_hap2_05	5915250	5917562	-	-	C.prem_hap1_05
C.ellen_hap2_01	4169325	4209505	-	-	C.prem_hap1_01	4233625	4273587	SYNAL	-		C.ellen_hap2_02	539172	539200	-	-	-	-	-	NOTAL	-													C.ellen_hap2_04	8011953	8011993	-	-	-	-	-	NOTAL	-		C.ellen_hap2_05	5917563	5917848	-	-	-
C.ellen_hap2_01	4209505	4213679	-	-	C.prem_hap1_01	4273587	4273996	HDR	-		C.ellen_hap2_02	539201	540172	-	-	C.prem_hap1_02	33054438	33055409	DUP	copyloss													C.ellen_hap2_04	8011994	8015033	-	-	C.prem_hap1_04	14730243	14733328	DUP	copyloss		C.ellen_hap2_05	5917849	5919242	-	-	C.prem_hap1_05
C.ellen_hap2_01	4213680	4217190	-	-	C.prem_hap1_01	4273997	4277501	SYNAL	-		C.ellen_hap2_02	539201	540172	-	-	C.prem_hap1_02	33054438	33055409	DUPAL	-													C.ellen_hap2_04	8011994	8015033	-	-	C.prem_hap1_04	14730243	14733328	DUPAL	-		C.ellen_hap2_05	5917849	5919242	-	-	C.prem_hap1_05
C.ellen_hap2_01	4214023	4245930	-	-	C.prem_hap1_01	4274340	4277501	CPL	-		C.ellen_hap2_02	540172	587498	-	-	C.prem_hap1_02	3688946	3736453	SYN	-													C.ellen_hap2_04	8015034	8069368	-	-	C.prem_hap1_04	11155271	11209535	SYN	-		C.ellen_hap2_05	5919227	5920301	-	-	C.prem_hap1_05
C.ellen_hap2_01	4242772	4248377	-	-	C.prem_hap1_01	4274340	4279952	SYNAL	-		C.ellen_hap2_02	540172	587498	-	-	C.prem_hap1_02	3688946	3736453	SYNAL	-													C.ellen_hap2_04	8015034	8069368	-	-	C.prem_hap1_04	11155271	11209535	SYNAL	-		C.ellen_hap2_05	5919227	5920301	-	-	C.prem_hap1_05
C.ellen_hap2_01	4248378	4253102	-	-	-	-	-	NOTAL	-		C.ellen_hap2_02	552705	553014	-	-	C.prem_hap1_02	1184999	1185306	DUP	copygain													C.ellen_hap2_04	8061678	8062553	-	-	C.prem_hap1_04	1185230	1186103	DUP	copygain		C.ellen_hap2_05	5920302	5920849	-	-	-
C.ellen_hap2_01	4253103	4253778	-	-	C.prem_hap1_01	6162445	6163105	INVDP	copyloss		C.ellen_hap2_02	552705	553014	-	-	C.prem_hap1_02	1184999	1185306	DUPAL	-													C.ellen_hap2_04	8061678	8062553	-	-	C.prem_hap1_04	1185230	1186103	DUPAL	-		C.ellen_hap2_05	5920850	5921969	-	-	C.prem_hap1_05
C.ellen_hap2_01	4253103	4253778	-	-	C.prem_hap1_01	6163105	6162445	INVDPAL	-		C.ellen_hap2_02	552705	553146	-	-	C.prem_hap1_02	3224656	3225097	DUP	copygain													C.ellen_hap2_04	8069361	8249216	-	-	C.prem_hap1_04	11214295	11394800	SYN	-		C.ellen_hap2_05	5920850	5921268	-	-	C.prem_hap1_05
C.ellen_hap2_01	4253779	4264178	-	-	C.prem_hap1_01	4279947	4292891	SYN	-		C.ellen_hap2_02	552705	553146	-	-	C.prem_hap1_02	3224656	3225097	DUPAL	-													C.ellen_hap2_04	8069361	8127642	-	-	C.prem_hap1_04	11214295	11272572	SYNAL	-		C.ellen_hap2_05	5921268	5921268	G	GTTCCCACCCTAAACACACGCTGCAGCTGAAGAAATTAATCTTTCAATGGGGACAATATTTTCGGATGACCCATGGAATTCTTGTTTCTTCTTTGAACTTTTGGCACTGAAAATTATTAACCTGTGCTATTACTTTTTTTTTTTTAATTGTTGCAATGTACAAACATTATAATGTGGGGTCTATTCCAAATCTGAAATTCTGAATTGATAATTATAATATAGTCAAGAGGGTTACTTAGA	C.prem_hap1_05
C.ellen_hap2_01	4253779	4257859	-	-	C.prem_hap1_01	4279947	4284029	SYNAL	-		C.ellen_hap2_02	552705	553196	-	-	C.prem_hap1_02	3283710	3284200	DUP	copygain													C.ellen_hap2_04	8127638	8249216	-	-	C.prem_hap1_04	11273191	11394800	SYNAL	-		C.ellen_hap2_05	5921268	5921969	-	-	C.prem_hap1_05
C.ellen_hap2_01	4257854	4257859	-	-	C.prem_hap1_01	4284023	4286573	CPG	-		C.ellen_hap2_02	552705	553196	-	-	C.prem_hap1_02	3283710	3284200	DUPAL	-													C.ellen_hap2_04	8127642	8127642	t	tTGTTGAACCTGAAGGGCACTCAGTTGCTcaaacaccttcagcttctacccaagatccaagatcagattcctagatgcttaactaaagatgacttaagaaaaggtttaaccaagaacttattcttgacagcaaaatcaatgattaagactaaaggaatcgaaaaccaacaaaaagaataaataacagagaagtattaacgtggttcagctaagtcacttagcttacatccacggaggaacaagacttcaggctttattgaaaatgaactccaagattacagagaattacagattgtatatcatggaaaaactctttcttctttccaagggtaaccctccttttatattcataatttgtagccagctctctgtaccagaatcagctctcttctgttgctg…	C.prem_hap1_04	11272572	11273190	INS	-		C.ellen_hap2_05	5921970	5921973	-	-	-
C.ellen_hap2_01	4257854	4264178	-	-	C.prem_hap1_01	4286567	4292891	SYNAL	-		C.ellen_hap2_02	552705	553429	-	-	C.prem_hap1_02	1204662	1205384	DUP	copygain													C.ellen_hap2_04	8084707	8085479	-	-	C.prem_hap1_04	13528371	13529142	INVDP	copygain		C.ellen_hap2_05	5921974	5922580	-	-	C.prem_hap1_05
C.ellen_hap2_01	4263839	4264140	-	-	C.prem_hap1_01	4292892	4293193	DUP	copygain		C.ellen_hap2_02	552705	553429	-	-	C.prem_hap1_02	1204662	1205384	DUPAL	-													C.ellen_hap2_04	8084707	8085479	-	-	C.prem_hap1_04	13529142	13528371	INVDPAL	-		C.ellen_hap2_05	5921974	5922580	-	-	C.prem_hap1_05
C.ellen_hap2_01	4263839	4264140	-	-	C.prem_hap1_01	4292892	4293193	DUPAL	-		C.ellen_hap2_02	552705	553429	-	-	C.prem_hap1_02	1347246	1347970	DUP	copygain													C.ellen_hap2_04	8142459	8144561	-	-	C.prem_hap1_04	1314490	1316604	INVDP	copygain		C.ellen_hap2_05	5922580	5947352	-	-	C.prem_hap1_05
C.ellen_hap2_01	4263839	4306411	-	-	C.prem_hap1_01	4297162	4340125	SYN	-		C.ellen_hap2_02	552705	553429	-	-	C.prem_hap1_02	1347246	1347970	DUPAL	-													C.ellen_hap2_04	8142459	8144561	-	-	C.prem_hap1_04	1316604	1314490	INVDPAL	-		C.ellen_hap2_05	5922580	5924316	-	-	C.prem_hap1_05
C.ellen_hap2_01	4263839	4294184	-	-	C.prem_hap1_01	4297162	4327615	SYNAL	-		C.ellen_hap2_02	552705	553429	-	-	C.prem_hap1_02	2800292	2801015	DUP	copygain													C.ellen_hap2_04	8249217	8254794	-	-	C.prem_hap1_04	6104007	6109642	DUP	copyloss		C.ellen_hap2_05	5924316	5924384	-	-	C.prem_hap1_05
C.ellen_hap2_01	4294184	4294184	C	Cctcagttacatatctctagcaattaacaattgaattctatcactaacttaaagttatcaaacatgagatgtggaaaaaattcctaaatgaagcagaaaataactttgtttccaaatccttgttaaagaatttgtaaactcgttcatcaaatttctagatgtaaaaataaataaagagcattttttttttgcccctctttttgataccttctttttaaacaatagaaaacacattattaattggtaaattaataatttttattaaatattaaa	C.prem_hap1_01	4327615	4327887	INS	-		C.ellen_hap2_02	552705	553429	-	-	C.prem_hap1_02	2800292	2801015	DUPAL	-													C.ellen_hap2_04	8249217	8254794	-	-	C.prem_hap1_04	6104007	6109642	DUPAL	-		C.ellen_hap2_05	5924385	5939709	-	-	C.prem_hap1_05
C.ellen_hap2_01	4294185	4306411	-	-	C.prem_hap1_01	4327888	4340125	SYNAL	-		C.ellen_hap2_02	552705	553429	-	-	C.prem_hap1_02	3223936	3224657	DUP	copygain													C.ellen_hap2_04	8254795	8293437	-	-	C.prem_hap1_04	11394797	11433548	SYN	-		C.ellen_hap2_05	5939709	5939927	agagtaatgatacagccagtcagccacaaactcttgtacaaacttattttgtacaaactgatgtgccattaatttattggttgaatgaaaatataaaataataaaaacaaatcatgtgggccaagtgatatttaattcaaccaatcttatcataccacatcagtttgtacaaaataaatttgtacaagggtttgtgactatatcattactcattcgcat	a	C.prem_hap1_05
C.ellen_hap2_01	4306403	4433951	-	-	C.prem_hap1_01	4340249	4467920	SYN	-		C.ellen_hap2_02	552705	553429	-	-	C.prem_hap1_02	3223936	3224657	DUPAL	-													C.ellen_hap2_04	8254795	8293437	-	-	C.prem_hap1_04	11394797	11433548	SYNAL	-		C.ellen_hap2_05	5939928	5947352	-	-	C.prem_hap1_05
C.ellen_hap2_01	4306403	4409565	-	-	C.prem_hap1_01	4340249	4443450	SYNAL	-		C.ellen_hap2_02	552705	553484	-	-	C.prem_hap1_02	3225017	3225795	DUP	copygain													C.ellen_hap2_04	8293427	8577801	-	-	C.prem_hap1_04	11444738	11729349	SYN	-		C.ellen_hap2_05	5947353	5947659	-	-	-
C.ellen_hap2_01	4409564	4433951	-	-	C.prem_hap1_01	4443548	4467920	SYNAL	-		C.ellen_hap2_02	552705	553484	-	-	C.prem_hap1_02	3225017	3225795	DUPAL	-													C.ellen_hap2_04	8293427	8339574	-	-	C.prem_hap1_04	11444738	11491014	SYNAL	-		C.ellen_hap2_05	5947660	5949802	-	-	C.prem_hap1_05
C.ellen_hap2_01	4409565	4409565	t	taacaggaatatcatttcgttgattcctctctgcagcaataatgttctcctttccactacaaacttaggcttccctttccttgccacaatcatccata	C.prem_hap1_01	4443450	4443547	INS	-		C.ellen_hap2_02	552705	553632	-	-	C.prem_hap1_02	1731919	1732845	DUP	copygain													C.ellen_hap2_04	8339565	8339574	-	-	C.prem_hap1_04	11491004	11491136	CPG	-		C.ellen_hap2_05	5947660	5948520	-	-	C.prem_hap1_05
C.ellen_hap2_01	4433945	4440202	-	-	C.prem_hap1_01	4487234	4494279	SYN	-		C.ellen_hap2_02	552705	553632	-	-	C.prem_hap1_02	1731919	1732845	DUPAL	-													C.ellen_hap2_04	8339565	8577801	-	-	C.prem_hap1_04	11491126	11729349	SYNAL	-		C.ellen_hap2_05	5948520	5948520	T	TTGTTTATTTAACGTTACAATCCTTTAAAATCAAGTGTAATTAGTTGAGCTGGAAACTTGGGAGATAGGGAATGTTATTCCGTACCGATATTCTTACCATGTTAAATTGTTAATAGTGAAATTTGAAATAAAATGGAATTAAAACTTGATGATAACACAGAGAGCTGAAAGCAGACAAAGATGATAAGGAAAGCAGCCAAGCCAACAATTTCTTCTTAGCAGTTCCCGTTTCATGAAGACTCCGTCGCTGTTTTTTATGATAGATTTTCTGAACAGAATGGCAGATAAGCTAAGTACTTA	C.prem_hap1_05
C.ellen_hap2_01	4433945	4435597	-	-	C.prem_hap1_01	4487234	4488884	SYNAL	-		C.ellen_hap2_02	552705	553675	-	-	C.prem_hap1_02	2365958	2366927	DUP	copygain													C.ellen_hap2_04	8322032	8323089	-	-	C.prem_hap1_04	1597421	1598481	DUP	copygain		C.ellen_hap2_05	5948520	5949802	-	-	C.prem_hap1_05
C.ellen_hap2_01	4435589	4435597	-	-	C.prem_hap1_01	4488875	4489654	CPG	-		C.ellen_hap2_02	552705	553675	-	-	C.prem_hap1_02	2365958	2366927	DUPAL	-													C.ellen_hap2_04	8322032	8323089	-	-	C.prem_hap1_04	1597421	1598481	DUPAL	-		C.ellen_hap2_05	5949803	5951464	-	-	-
C.ellen_hap2_01	4435589	4440202	-	-	C.prem_hap1_01	4489645	4494279	SYNAL	-		C.ellen_hap2_02	552705	553715	-	-	C.prem_hap1_02	2542766	2543776	DUP	copygain													C.ellen_hap2_04	8322052	8322722	-	-	C.prem_hap1_04	3364248	3364936	INVDP	copygain		C.ellen_hap2_05	5951465	5954422	-	-	C.prem_hap1_05
C.ellen_hap2_01	4435074	4436993	-	-	C.prem_hap1_01	4503796	4505722	DUP	copygain		C.ellen_hap2_02	552705	553715	-	-	C.prem_hap1_02	2542766	2543776	DUPAL	-													C.ellen_hap2_04	8322052	8322722	-	-	C.prem_hap1_04	3364936	3364248	INVDPAL	-		C.ellen_hap2_05	5951465	5954422	-	-	C.prem_hap1_05
C.ellen_hap2_01	4435074	4436993	-	-	C.prem_hap1_01	4503796	4505722	DUPAL	-		C.ellen_hap2_02	552705	553715	-	-	C.prem_hap1_02	2801014	2802023	DUP	copygain													C.ellen_hap2_04	8417575	8418259	-	-	C.prem_hap1_04	9533164	9533877	DUP	copygain		C.ellen_hap2_05	5954423	5954436	-	-	-
C.ellen_hap2_01	4440203	4440300	-	-	-	-	-	NOTAL	-		C.ellen_hap2_02	552705	553715	-	-	C.prem_hap1_02	2801014	2802023	DUPAL	-													C.ellen_hap2_04	8417575	8418259	-	-	C.prem_hap1_04	9533164	9533877	DUPAL	-		C.ellen_hap2_05	5954437	5954782	-	-	C.prem_hap1_05
C.ellen_hap2_01	4440301	4441471	-	-	C.prem_hap1_01	4509250	4510420	SYN	-		C.ellen_hap2_02	552705	553740	-	-	C.prem_hap1_02	2310622	2311657	DUP	copygain													C.ellen_hap2_04	8463084	8463793	-	-	C.prem_hap1_04	2062172	2062912	DUP	copygain		C.ellen_hap2_05	5954437	5954782	-	-	C.prem_hap1_05
C.ellen_hap2_01	4440301	4441471	-	-	C.prem_hap1_01	4509250	4510420	SYNAL	-		C.ellen_hap2_02	552705	553740	-	-	C.prem_hap1_02	2310622	2311657	DUPAL	-													C.ellen_hap2_04	8463084	8463793	-	-	C.prem_hap1_04	2062172	2062912	DUPAL	-		C.ellen_hap2_05	5954783	5954785	-	-	-
C.ellen_hap2_01	4441472	4441692	-	-	-	-	-	NOTAL	-		C.ellen_hap2_02	552705	553831	-	-	C.prem_hap1_02	1863549	1864671	DUP	copygain													C.ellen_hap2_04	8485538	8486002	-	-	C.prem_hap1_04	15375105	15375569	INVDP	copygain		C.ellen_hap2_05	5954786	5970276	-	-	C.prem_hap1_05
C.ellen_hap2_01	4441693	4443594	-	-	C.prem_hap1_01	6775688	6777580	DUP	copyloss		C.ellen_hap2_02	552705	553831	-	-	C.prem_hap1_02	1863549	1864671	DUPAL	-													C.ellen_hap2_04	8485538	8486002	-	-	C.prem_hap1_04	15375569	15375105	INVDPAL	-		C.ellen_hap2_05	5954786	5957307	-	-	C.prem_hap1_05
C.ellen_hap2_01	4441693	4443594	-	-	C.prem_hap1_01	6775688	6777580	DUPAL	-		C.ellen_hap2_02	552705	553842	-	-	C.prem_hap1_02	1387845	1388980	DUP	copygain													C.ellen_hap2_04	8527460	8528338	-	-	C.prem_hap1_04	10793345	10794229	INVDP	copygain		C.ellen_hap2_05	5957298	5958125	-	-	C.prem_hap1_05
C.ellen_hap2_01	4443593	4473162	-	-	C.prem_hap1_01	4510555	4540216	SYN	-		C.ellen_hap2_02	552705	553842	-	-	C.prem_hap1_02	1387845	1388980	DUPAL	-													C.ellen_hap2_04	8527460	8528338	-	-	C.prem_hap1_04	10794229	10793345	INVDPAL	-		C.ellen_hap2_05	5958116	5970276	-	-	C.prem_hap1_05
C.ellen_hap2_01	4443593	4473162	-	-	C.prem_hap1_01	4510555	4540216	SYNAL	-		C.ellen_hap2_02	552705	553842	-	-	C.prem_hap1_02	1731197	1732332	DUP	copygain													C.ellen_hap2_04	8577801	8578726	-	-	C.prem_hap1_04	24572475	24573400	INVDP	copyloss		C.ellen_hap2_05	5970275	5971154	-	-	C.prem_hap1_05
C.ellen_hap2_01	4473160	4473429	-	-	C.prem_hap1_01	2365926	2366193	INVDP	copyloss		C.ellen_hap2_02	552705	553842	-	-	C.prem_hap1_02	1731197	1732332	DUPAL	-													C.ellen_hap2_04	8577801	8578726	-	-	C.prem_hap1_04	24573400	24572475	INVDPAL	-		C.ellen_hap2_05	5970275	5971154	-	-	C.prem_hap1_05
C.ellen_hap2_01	4473160	4473429	-	-	C.prem_hap1_01	2366193	2365926	INVDPAL	-		C.ellen_hap2_02	552705	553842	-	-	C.prem_hap1_02	1861923	1863059	DUP	copygain													C.ellen_hap2_04	8578727	8578881	-	-	-	-	-	NOTAL	-		C.ellen_hap2_05	5971150	5971930	-	-	C.prem_hap1_05
C.ellen_hap2_01	4473430	4473611	-	-	-	-	-	NOTAL	-		C.ellen_hap2_02	552705	553842	-	-	C.prem_hap1_02	1861923	1863059	DUPAL	-													C.ellen_hap2_04	8578882	8588600	-	-	C.prem_hap1_04	11729344	11739028	SYN	-		C.ellen_hap2_05	5971150	5971930	-	-	C.prem_hap1_05
C.ellen_hap2_01	4473612	4478191	-	-	C.prem_hap1_01	4540201	4544721	SYN	-		C.ellen_hap2_02	552705	553842	-	-	C.prem_hap1_02	2196708	2197843	DUP	copygain													C.ellen_hap2_04	8578882	8588600	-	-	C.prem_hap1_04	11729344	11739028	SYNAL	-		C.ellen_hap2_05	5971931	5972679	-	-	-
C.ellen_hap2_01	4473612	4478191	-	-	C.prem_hap1_01	4540201	4544721	SYNAL	-		C.ellen_hap2_02	552705	553842	-	-	C.prem_hap1_02	2196708	2197843	DUPAL	-													C.ellen_hap2_04	8588594	8648753	-	-	C.prem_hap1_04	11751565	11811754	SYN	-		C.ellen_hap2_05	5972680	5972884	-	-	C.prem_hap1_05
C.ellen_hap2_01	4478192	4478314	-	-	-	-	-	NOTAL	-		C.ellen_hap2_02	552705	553854	-	-	C.prem_hap1_02	2729017	2730162	DUP	copygain													C.ellen_hap2_04	8588594	8648753	-	-	C.prem_hap1_04	11751565	11811754	SYNAL	-		C.ellen_hap2_05	5972680	5972884	-	-	C.prem_hap1_05
C.ellen_hap2_01	4478315	4478661	-	-	C.prem_hap1_01	369122	369461	INVDP	copyloss		C.ellen_hap2_02	552705	553854	-	-	C.prem_hap1_02	2729017	2730162	DUPAL	-													C.ellen_hap2_04	8648752	8975420	-	-	C.prem_hap1_04	11825130	12151867	SYN	-		C.ellen_hap2_05	5972885	5977902	-	-	-
C.ellen_hap2_01	4478315	4478661	-	-	C.prem_hap1_01	369461	369122	INVDPAL	-		C.ellen_hap2_02	552705	553918	-	-	C.prem_hap1_02	2197430	2198641	DUP	copygain													C.ellen_hap2_04	8648752	8975420	-	-	C.prem_hap1_04	11825130	12151867	SYNAL	-		C.ellen_hap2_05	5977903	5978706	-	-	C.prem_hap1_05
C.ellen_hap2_01	4478662	4478692	-	-	-	-	-	NOTAL	-		C.ellen_hap2_02	552705	553918	-	-	C.prem_hap1_02	2197430	2198641	DUPAL	-													C.ellen_hap2_04	8916325	8921051	-	-	C.prem_hap1_04	17267186	17271957	INVDP	copygain		C.ellen_hap2_05	5977903	5978706	-	-	C.prem_hap1_05
C.ellen_hap2_01	4478693	4535054	-	-	C.prem_hap1_01	4544735	4600695	SYN	-		C.ellen_hap2_02	552705	553965	-	-	C.prem_hap1_02	1454803	1456060	DUP	copygain													C.ellen_hap2_04	8916325	8921051	-	-	C.prem_hap1_04	17271957	17267186	INVDPAL	-		C.ellen_hap2_05	5978707	5978720	-	-	-
C.ellen_hap2_01	4478693	4481826	-	-	C.prem_hap1_01	4544735	4547880	SYNAL	-		C.ellen_hap2_02	552705	553965	-	-	C.prem_hap1_02	1454803	1456060	DUPAL	-													C.ellen_hap2_04	8975419	8976411	-	-	C.prem_hap1_04	868009	869003	TRANS	-		C.ellen_hap2_05	5978721	5988654	-	-	C.prem_hap1_05
C.ellen_hap2_01	4481818	4482369	-	-	C.prem_hap1_01	4547873	4547880	CPL	-		C.ellen_hap2_02	552705	554022	-	-	C.prem_hap1_02	1407701	1409016	DUP	copygain													C.ellen_hap2_04	8975419	8976411	-	-	C.prem_hap1_04	868009	869003	TRANSAL	-		C.ellen_hap2_05	5978721	5988654	-	-	C.prem_hap1_05
C.ellen_hap2_01	4482361	4535054	-	-	C.prem_hap1_01	4547873	4600695	SYNAL	-		C.ellen_hap2_02	552705	554022	-	-	C.prem_hap1_02	1407701	1409016	DUPAL	-													C.ellen_hap2_04	8976412	9201942	-	-	C.prem_hap1_04	12151860	12370420	SYN	-		C.ellen_hap2_05	5988655	5992108	-	-	-
C.ellen_hap2_01	4535054	4570056	-	-	C.prem_hap1_01	4600985	4630744	SYN	-		C.ellen_hap2_02	552705	554022	-	-	C.prem_hap1_02	2308817	2310133	DUP	copygain													C.ellen_hap2_04	8976412	8981396	-	-	C.prem_hap1_04	12151860	12156775	SYNAL	-		C.ellen_hap2_05	5992109	6004566	-	-	C.prem_hap1_05
C.ellen_hap2_01	4535054	4536509	-	-	C.prem_hap1_01	4600985	4602414	SYNAL	-		C.ellen_hap2_02	552705	554022	-	-	C.prem_hap1_02	2308817	2310133	DUPAL	-													C.ellen_hap2_04	8981396	8982676	-	-	C.prem_hap1_04	12156775	12157024	HDR	-		C.ellen_hap2_05	5992109	6004566	-	-	C.prem_hap1_05
C.ellen_hap2_01	4536500	4541792	-	-	C.prem_hap1_01	4602406	4602414	CPL	-		C.ellen_hap2_02	552705	554098	-	-	C.prem_hap1_02	1640617	1642012	DUP	copygain													C.ellen_hap2_04	8982677	8984308	-	-	C.prem_hap1_04	12157025	12158649	SYNAL	-		C.ellen_hap2_05	5995257	5995943	-	-	C.prem_hap1_05
C.ellen_hap2_01	4541783	4570056	-	-	C.prem_hap1_01	4602406	4630744	SYNAL	-		C.ellen_hap2_02	552705	554098	-	-	C.prem_hap1_02	1640617	1642012	DUPAL	-													C.ellen_hap2_04	8984308	8985656	GCAAAGTGACAATAATATATAGAGTGAAACTACTAACGTAACACCACCAAACCAGCGAGCAAAGGTAACAACAATTGAAATCAACACCACCAAACCAGCAAAATACAAAATTAGCCTTaaaacaaaacacaaacaaccaatactacaaaaacaacaagatttagaaataaactaaaaacaaCTAAACACGAACTCGGCAGACATAAATTCATTCCAGTTCAATTTAGTGTGCTATAGATCAAAAGCTAGTAAGATAAAGAATAAAGATTAAAACTGAACACAAAATAAGTAACATGAAGCAATAATAGTTAAATTAAACCAAACTAACAATCATGTAACCTTAAGAAAATAAACTCAACAATGAACAGCAGCAATAACCAAATCAGTTATCCATGAGTA…	G	C.prem_hap1_04	12158649	12158649	DEL	-		C.ellen_hap2_05	5995257	5995943	-	-	C.prem_hap1_05
C.ellen_hap2_01	4570057	4570063	-	-	-	-	-	NOTAL	-		C.ellen_hap2_02	552705	554098	-	-	C.prem_hap1_02	3184397	3185788	DUP	copygain													C.ellen_hap2_04	8985657	8992863	-	-	C.prem_hap1_04	12158648	12165906	SYNAL	-		C.ellen_hap2_05	6004567	6007803	-	-	-
C.ellen_hap2_01	4570064	4570491	-	-	C.prem_hap1_01	883058	883485	DUP	copyloss		C.ellen_hap2_02	552705	554098	-	-	C.prem_hap1_02	3184397	3185788	DUPAL	-													C.ellen_hap2_04	8992863	8994325	ggctgttggtgagttttcaatcaattgctattgatgccaatgtgcaagtatacacaacaagtaataaagtgatgaatattcaagatcgtctccacaggaattgatgttactagaaatgctacagcaatcacaatagtgcaatatacttttaatttaaaatgaacaaatgtaaagttaattactaccgaaattgataattgtaagaaaataaaacgaatgaatgcaataatgaaataaattaattaaattgcgtagaagaatcaaatgagaataaagtagttgaatgatcaaactctcttcatgggttgactgtttttcatcaaatgaacaccagttgctacaacaatttctacagcacttggcagaattattttgcatcctcagctatcgcgtgttgga…	g	C.prem_hap1_04	12165906	12165906	DEL	-		C.ellen_hap2_05	6007804	6017411	-	-	C.prem_hap1_05
C.ellen_hap2_01	4570064	4570491	-	-	C.prem_hap1_01	883058	883485	DUPAL	-		C.ellen_hap2_02	552705	554191	-	-	C.prem_hap1_02	2543127	2544614	DUP	copygain													C.ellen_hap2_04	8994326	8996972	-	-	C.prem_hap1_04	12165905	12168582	SYNAL	-		C.ellen_hap2_05	6007804	6010269	-	-	C.prem_hap1_05
C.ellen_hap2_01	4570490	4591557	-	-	C.prem_hap1_01	4630744	4651760	SYN	-		C.ellen_hap2_02	552705	554191	-	-	C.prem_hap1_02	2543127	2544614	DUPAL	-													C.ellen_hap2_04	8996972	9000195	tcactacaacaaataccaccttttgtagcattttacggtagcattttcttttaaacgttactaaatataatgctattgtagcattttatacaagaaagctacaattagtcattgaataatattatttattttttaattgtatttcacatttaatttgtagcgctttctaaatgctatatttaatttttaatatcgtagcacttAGAAATGCTACAAAACAATGTTACATTAAATAATATCTAATATAGTAGCATATTTATATGTGCTACATATAATATTGAATAATATAGCATTATAAAAATGGTACAAGTTAACAACAATTTTGTGGCACCAGAAAAATGCTACGAAAAGGTAAAAATACTCCCGCGGGAAAATTTTGTCTACCGCCAAACATTTAGA…	t	C.prem_hap1_04	12168582	12168582	DEL	-		C.ellen_hap2_05	6010269	6010658	-	-	C.prem_hap1_05
C.ellen_hap2_01	4570490	4591557	-	-	C.prem_hap1_01	4630744	4651760	SYNAL	-		C.ellen_hap2_02	552705	554191	-	-	C.prem_hap1_02	2585568	2587050	DUP	copygain													C.ellen_hap2_04	9000196	9201942	-	-	C.prem_hap1_04	12168579	12370420	SYNAL	-		C.ellen_hap2_05	6010659	6015144	-	-	C.prem_hap1_05
C.ellen_hap2_01	4591558	4591725	-	-	-	-	-	NOTAL	-		C.ellen_hap2_02	552705	554191	-	-	C.prem_hap1_02	2585568	2587050	DUPAL	-													C.ellen_hap2_04	9028940	9034029	-	-	C.prem_hap1_04	189668	194800	DUP	copygain		C.ellen_hap2_05	6015134	6016185	-	-	C.prem_hap1_05
C.ellen_hap2_01	4591726	4597133	-	-	C.prem_hap1_01	1657998	1663464	DUP	copyloss		C.ellen_hap2_02	552705	554312	-	-	C.prem_hap1_02	2544212	2545820	DUP	copygain													C.ellen_hap2_04	9028940	9034029	-	-	C.prem_hap1_04	189668	194800	DUPAL	-		C.ellen_hap2_05	6016175	6017411	-	-	C.prem_hap1_05
C.ellen_hap2_01	4591726	4597133	-	-	C.prem_hap1_01	1657998	1663464	DUPAL	-		C.ellen_hap2_02	552705	554312	-	-	C.prem_hap1_02	2544212	2545820	DUPAL	-													C.ellen_hap2_04	9201943	9203410	-	-	C.prem_hap1_04	13816007	13817460	INVDP	copyloss		C.ellen_hap2_05	6017412	6018320	-	-	-
C.ellen_hap2_01	4597129	4602636	-	-	C.prem_hap1_01	4651757	4657249	SYN	-		C.ellen_hap2_02	552705	554371	-	-	C.prem_hap1_02	2992749	2994413	DUP	copygain													C.ellen_hap2_04	9201943	9203410	-	-	C.prem_hap1_04	13817460	13816007	INVDPAL	-		C.ellen_hap2_05	6018321	6018658	-	-	C.prem_hap1_05
C.ellen_hap2_01	4597129	4602636	-	-	C.prem_hap1_01	4651757	4657249	SYNAL	-		C.ellen_hap2_02	552705	554371	-	-	C.prem_hap1_02	2992749	2994413	DUPAL	-													C.ellen_hap2_04	9203411	9203552	-	-	-	-	-	NOTAL	-		C.ellen_hap2_05	6018321	6018658	-	-	C.prem_hap1_05
C.ellen_hap2_01	4602628	4622044	-	-	C.prem_hap1_01	4657940	4677354	SYN	-		C.ellen_hap2_02	552705	554733	-	-	C.prem_hap1_02	2775745	2777767	DUP	copygain													C.ellen_hap2_04	9203553	9238019	-	-	C.prem_hap1_04	12370416	12405254	SYN	-		C.ellen_hap2_05	6018659	6019187	-	-	-
C.ellen_hap2_01	4602628	4622044	-	-	C.prem_hap1_01	4657940	4677354	SYNAL	-		C.ellen_hap2_02	552705	554733	-	-	C.prem_hap1_02	2775745	2777767	DUPAL	-													C.ellen_hap2_04	9203553	9215846	-	-	C.prem_hap1_04	12370416	12382719	SYNAL	-		C.ellen_hap2_05	6019188	6070463	-	-	C.prem_hap1_05
C.ellen_hap2_01	4621248	4627097	-	-	C.prem_hap1_01	6390502	6396360	INVDP	copyloss		C.ellen_hap2_02	552705	555185	-	-	C.prem_hap1_02	1681403	1683879	DUP	copygain													C.ellen_hap2_04	9215840	9215846	-	-	C.prem_hap1_04	12382712	12383138	CPG	-		C.ellen_hap2_05	6019188	6036567	-	-	C.prem_hap1_05
C.ellen_hap2_01	4621248	4627097	-	-	C.prem_hap1_01	6396360	6390502	INVDPAL	-		C.ellen_hap2_02	552705	555185	-	-	C.prem_hap1_02	1681403	1683879	DUPAL	-													C.ellen_hap2_04	9215840	9238019	-	-	C.prem_hap1_04	12383131	12405254	SYNAL	-		C.ellen_hap2_05	6036567	6036847	ATAAACTATTGATTAGCTAGCCTCCGGAAGATCAAAGATATTGACCGATTTGCGGATTTTGTGTAATTATTAATTAATTGGAGTCATGTTGTAGTTGCATGCACCAACAACTTAAGCACTGGTGAATTTGTACCTTCTAATCCATTGTTCGTGTAAAGTAATTAATTTGAAAAAACGAAACAAACTTGTAATTTGACGATGGAGGGCAAACGCAAATGGGCGACACTTTTAATAAAATAATCCTAAAGTTAGGAATTGGGATAGTAATGGGACCCACCCGC	A	C.prem_hap1_05
C.ellen_hap2_01	4625736	4633159	-	-	C.prem_hap1_01	2246889	2254286	DUP	copygain		C.ellen_hap2_02	552705	555362	-	-	C.prem_hap1_02	2778088	2780741	DUP	copygain													C.ellen_hap2_04	9238020	9238041	-	-	-	-	-	NOTAL	-		C.ellen_hap2_05	6036848	6061051	-	-	C.prem_hap1_05
C.ellen_hap2_01	4625736	4633159	-	-	C.prem_hap1_01	2246889	2254286	DUPAL	-		C.ellen_hap2_02	552705	555362	-	-	C.prem_hap1_02	2778088	2780741	DUPAL	-													C.ellen_hap2_04	9238042	9256004	-	-	C.prem_hap1_04	12406694	12424653	SYN	-		C.ellen_hap2_05	6061051	6061051	G	GTACTCTGGACATCTTttttttttttttaactgattaagcatcaggttactgtattacatagaaatatttacaaatgacaacatatcattacactgatatttacaatcagatatacacataggacttacattattacatttttattctatgaagtacatgtccagccaaatacttcttccggggagggatgtctctactccactcgtatttcgcaagggagaaagacgttataagcaatctccacacaattataatcaattgagggagtttgagtccgtggagactcgaaccattgccctcataatcatacttaactAGCCCAAGTGGC	C.prem_hap1_05
C.ellen_hap2_01	4625737	4646934	-	-	C.prem_hap1_01	4669923	4691131	SYN	-		C.ellen_hap2_02	552705	555482	-	-	C.prem_hap1_02	1208629	1211405	DUP	copygain													C.ellen_hap2_04	9238042	9256004	-	-	C.prem_hap1_04	12406694	12424653	SYNAL	-		C.ellen_hap2_05	6061051	6061451	-	-	C.prem_hap1_05
C.ellen_hap2_01	4625737	4646934	-	-	C.prem_hap1_01	4669923	4691131	SYNAL	-		C.ellen_hap2_02	552705	555482	-	-	C.prem_hap1_02	1208629	1211405	DUPAL	-													C.ellen_hap2_04	9256005	9256050	-	-	-	-	-	NOTAL	-		C.ellen_hap2_05	6061451	6061458	-	-	C.prem_hap1_05
C.ellen_hap2_01	4646925	4701266	-	-	C.prem_hap1_01	4691999	4747261	SYN	-		C.ellen_hap2_02	552705	555776	-	-	C.prem_hap1_02	1655424	1658490	DUP	copygain													C.ellen_hap2_04	9256051	9350197	-	-	C.prem_hap1_04	12427558	12521602	SYN	-		C.ellen_hap2_05	6061459	6070463	-	-	C.prem_hap1_05
C.ellen_hap2_01	4646925	4677944	-	-	C.prem_hap1_01	4691999	4723027	SYNAL	-		C.ellen_hap2_02	552705	555776	-	-	C.prem_hap1_02	1655424	1658490	DUPAL	-													C.ellen_hap2_04	9256051	9314334	-	-	C.prem_hap1_04	12427558	12485831	SYNAL	-		C.ellen_hap2_05	6070464	6070489	-	-	-
C.ellen_hap2_01	4677944	4678029	-	-	C.prem_hap1_01	4723027	4724080	HDR	-		C.ellen_hap2_02	552705	555828	-	-	C.prem_hap1_02	2053715	2056836	DUP	copygain													C.ellen_hap2_04	9304259	9350197	-	-	C.prem_hap1_04	12475763	12521602	SYNAL	-		C.ellen_hap2_05	6070490	6070990	-	-	C.prem_hap1_05
C.ellen_hap2_01	4678030	4701266	-	-	C.prem_hap1_01	4724081	4747261	SYNAL	-		C.ellen_hap2_02	552705	555828	-	-	C.prem_hap1_02	2053715	2056836	DUPAL	-													C.ellen_hap2_04	9350193	9356013	-	-	C.prem_hap1_04	12524972	12530926	SYN	-		C.ellen_hap2_05	6070490	6070990	-	-	C.prem_hap1_05
C.ellen_hap2_01	4701267	4702106	-	-	C.prem_hap1_01	2040175	2041020	INVDP	copyloss		C.ellen_hap2_02	552705	556008	-	-	C.prem_hap1_02	2326510	2329814	DUP	copygain													C.ellen_hap2_04	9350193	9356013	-	-	C.prem_hap1_04	12524972	12530926	SYNAL	-		C.ellen_hap2_05	6070991	6072584	-	-	-
C.ellen_hap2_01	4701267	4702106	-	-	C.prem_hap1_01	2041020	2040175	INVDPAL	-		C.ellen_hap2_02	552705	556008	-	-	C.prem_hap1_02	2326510	2329814	DUPAL	-													C.ellen_hap2_04	9356010	9456911	-	-	C.prem_hap1_04	12531634	12629680	SYN	-		C.ellen_hap2_05	6072585	6109786	-	-	C.prem_hap1_05
C.ellen_hap2_01	4702107	4702157	-	-	-	-	-	NOTAL	-		C.ellen_hap2_02	552705	556084	-	-	C.prem_hap1_02	2561557	2564937	DUP	copygain													C.ellen_hap2_04	9356010	9382976	-	-	C.prem_hap1_04	12531634	12558556	SYNAL	-		C.ellen_hap2_05	6072585	6109786	-	-	C.prem_hap1_05
C.ellen_hap2_01	4702158	4719117	-	-	C.prem_hap1_01	4747254	4764577	SYN	-		C.ellen_hap2_02	552705	556084	-	-	C.prem_hap1_02	2561557	2564937	DUPAL	-													C.ellen_hap2_04	9382976	9383193	CAAATAATGTTGAGTTGATTTTGTTACTACTTAGTCAAAATAAAATTCCTATTGTTAAGGGTGACGTTATTTGTTGATTTTAGTCTTCCATGTCTTTAGGAGTCAGTTAAACTTGGTTCCTGTTTTGTTGCTTGGTTCGTTATGTAAGGCTATTTAATAGCCAAAGTTATTCTCATTTTAATAACAGTTAGAATTCTTCTATACTCTGTAGCTTTTAA	C	C.prem_hap1_04	12558556	12558556	DEL	-		C.ellen_hap2_05	6109787	6109797	-	-	-
C.ellen_hap2_01	4702158	4712584	-	-	C.prem_hap1_01	4747254	4757666	SYNAL	-		C.ellen_hap2_02	552705	556084	-	-	C.prem_hap1_02	2927949	2931323	DUP	copygain													C.ellen_hap2_04	9383194	9395053	-	-	C.prem_hap1_04	12558556	12570684	SYNAL	-		C.ellen_hap2_05	6109798	6119012	-	-	C.prem_hap1_05
C.ellen_hap2_01	4712584	4712609	-	-	C.prem_hap1_01	4757666	4758210	HDR	-		C.ellen_hap2_02	552705	556084	-	-	C.prem_hap1_02	2927949	2931323	DUPAL	-													C.ellen_hap2_04	9394230	9395681	-	-	C.prem_hap1_04	12569843	12570684	TDM	-		C.ellen_hap2_05	6109798	6119012	-	-	C.prem_hap1_05
C.ellen_hap2_01	4712610	4719117	-	-	C.prem_hap1_01	4758211	4764577	SYNAL	-		C.ellen_hap2_02	552705	556092	-	-	C.prem_hap1_02	1388387	1391771	DUP	copygain													C.ellen_hap2_04	9394832	9428837	-	-	C.prem_hap1_04	12569843	12603569	SYNAL	-		C.ellen_hap2_05	6119008	6144996	-	-	C.prem_hap1_05
C.ellen_hap2_01	4719118	4720526	-	-	C.prem_hap1_01	2257947	2259311	INVDP	copyloss		C.ellen_hap2_02	552705	556092	-	-	C.prem_hap1_02	1388387	1391771	DUPAL	-													C.ellen_hap2_04	9426870	9430790	-	-	C.prem_hap1_04	12601619	12603569	CPL	-		C.ellen_hap2_05	6119008	6121296	-	-	C.prem_hap1_05
C.ellen_hap2_01	4719118	4720526	-	-	C.prem_hap1_01	2259311	2257947	INVDPAL	-		C.ellen_hap2_02	552705	556208	-	-	C.prem_hap1_02	1864991	1868492	DUP	copygain													C.ellen_hap2_04	9428838	9456911	-	-	C.prem_hap1_04	12601619	12629680	SYNAL	-		C.ellen_hap2_05	6121296	6121671	-	-	C.prem_hap1_05
C.ellen_hap2_01	4720527	4779471	-	-	C.prem_hap1_01	4764573	4818608	SYN	-		C.ellen_hap2_02	552705	556208	-	-	C.prem_hap1_02	1864991	1868492	DUPAL	-													C.ellen_hap2_04	9387885	9395190	-	-	C.prem_hap1_04	2547344	2554625	INVDP	copygain		C.ellen_hap2_05	6121672	6139890	-	-	C.prem_hap1_05
C.ellen_hap2_01	4720527	4734402	-	-	C.prem_hap1_01	4764573	4778626	SYNAL	-		C.ellen_hap2_02	552705	556264	-	-	C.prem_hap1_02	2051190	2054747	DUP	copygain													C.ellen_hap2_04	9387885	9395190	-	-	C.prem_hap1_04	2554625	2547344	INVDPAL	-		C.ellen_hap2_05	6139880	6140422	-	-	C.prem_hap1_05
C.ellen_hap2_01	4734394	4739427	-	-	C.prem_hap1_01	4778619	4778626	CPL	-		C.ellen_hap2_02	552705	556264	-	-	C.prem_hap1_02	2051190	2054747	DUPAL	-													C.ellen_hap2_04	9456907	9501920	-	-	C.prem_hap1_04	12631541	12676554	SYN	-		C.ellen_hap2_05	6140412	6144996	-	-	C.prem_hap1_05
C.ellen_hap2_01	4739419	4779471	-	-	C.prem_hap1_01	4778619	4818608	SYNAL	-		C.ellen_hap2_02	552705	556369	-	-	C.prem_hap1_02	2193456	2197120	DUP	copygain													C.ellen_hap2_04	9456907	9501920	-	-	C.prem_hap1_04	12631541	12676554	SYNAL	-		C.ellen_hap2_05	6144997	6146638	-	-	-
C.ellen_hap2_01	4779467	4855535	-	-	C.prem_hap1_01	4820446	4900350	SYN	-		C.ellen_hap2_02	552705	556369	-	-	C.prem_hap1_02	2193456	2197120	DUPAL	-													C.ellen_hap2_04	9488614	9489728	-	-	C.prem_hap1_04	4626255	4627358	INVDP	copygain		C.ellen_hap2_05	6146639	6148042	-	-	C.prem_hap1_05
C.ellen_hap2_01	4779467	4794403	-	-	C.prem_hap1_01	4820446	4835445	SYNAL	-		C.ellen_hap2_02	552705	556389	-	-	C.prem_hap1_02	1667511	1671193	DUP	copygain													C.ellen_hap2_04	9488614	9489728	-	-	C.prem_hap1_04	4627358	4626255	INVDPAL	-		C.ellen_hap2_05	6146639	6148042	-	-	C.prem_hap1_05
C.ellen_hap2_01	4794267	4794403	-	-	C.prem_hap1_01	4835307	4835886	CPG	-		C.ellen_hap2_02	552705	556389	-	-	C.prem_hap1_02	1667511	1671193	DUPAL	-													C.ellen_hap2_04	9501914	9503219	-	-	C.prem_hap1_04	20051562	20052867	INVTR	-		C.ellen_hap2_05	6148043	6148272	-	-	-
C.ellen_hap2_01	4794267	4809209	-	-	C.prem_hap1_01	4835749	4850656	SYNAL	-		C.ellen_hap2_02	552705	556710	-	-	C.prem_hap1_02	3215817	3222344	DUP	copygain													C.ellen_hap2_04	9501914	9503219	-	-	C.prem_hap1_04	20052867	20051562	INVTRAL	-		C.ellen_hap2_05	6148273	6149815	-	-	C.prem_hap1_05
C.ellen_hap2_01	4804617	4809209	-	-	C.prem_hap1_01	4846074	4854209	TDM	-		C.ellen_hap2_02	552705	556124	-	-	C.prem_hap1_02	3215817	3219233	DUPAL	-													C.ellen_hap2_04	9503220	9522746	-	-	C.prem_hap1_04	12676552	12695876	SYN	-		C.ellen_hap2_05	6148273	6149815	-	-	C.prem_hap1_05
C.ellen_hap2_01	4804617	4855535	-	-	C.prem_hap1_01	4849634	4900350	SYNAL	-		C.ellen_hap2_02	554138	556710	-	-	C.prem_hap1_02	3219774	3222344	DUPAL	-													C.ellen_hap2_04	9503220	9522746	-	-	C.prem_hap1_04	12676552	12695876	SYNAL	-		C.ellen_hap2_05	6149816	6150873	-	-	-
C.ellen_hap2_01	4855531	4856386	-	-	C.prem_hap1_01	1679119	1679972	DUP	copyloss		C.ellen_hap2_02	552705	556730	-	-	C.prem_hap1_02	1851638	1855662	DUP	copygain													C.ellen_hap2_04	9513261	9514160	-	-	C.prem_hap1_04	1596447	1597334	INVDP	copygain		C.ellen_hap2_05	6150874	6154517	-	-	C.prem_hap1_05
C.ellen_hap2_01	4855531	4856386	-	-	C.prem_hap1_01	1679119	1679972	DUPAL	-		C.ellen_hap2_02	552705	556730	-	-	C.prem_hap1_02	1851638	1855662	DUPAL	-													C.ellen_hap2_04	9513261	9514160	-	-	C.prem_hap1_04	1597334	1596447	INVDPAL	-		C.ellen_hap2_05	6150874	6151982	-	-	C.prem_hap1_05
C.ellen_hap2_01	4856387	4856387	-	-	-	-	-	NOTAL	-		C.ellen_hap2_02	552705	556730	-	-	C.prem_hap1_02	2637335	2641358	DUP	copygain													C.ellen_hap2_04	9522737	9564405	-	-	C.prem_hap1_04	12697513	12739371	SYN	-		C.ellen_hap2_05	6151982	6152341	GccacttgggcttgtagtccagtggtggatcattgccctcaaagttaagtatgattatgagggtaatggtttgagtcctcacggactcaatctccttcaattaaatataattgtgtggagatttcttataacgtctttctcccttgcgaaatacgagtggagtagagacatccctcctctgtgaggggtatttggatgggcatgtacttcatagaataaaaatgtaataatataagtctcatgtataaatatctgattgtaaatatcagtgtaataacctactatcatagtagttgtatatatctatgtgtaatacagtaacatgatgcttaatcagtttaaaaaaaaaaaaAAATAGCG	G	C.prem_hap1_05
C.ellen_hap2_01	4856388	4909944	-	-	C.prem_hap1_01	4900348	4953836	SYN	-		C.ellen_hap2_02	552705	556730	-	-	C.prem_hap1_02	2637335	2641358	DUPAL	-													C.ellen_hap2_04	9522737	9564405	-	-	C.prem_hap1_04	12697513	12739371	SYNAL	-		C.ellen_hap2_05	6152342	6154517	-	-	C.prem_hap1_05
C.ellen_hap2_01	4856388	4909944	-	-	C.prem_hap1_01	4900348	4953836	SYNAL	-		C.ellen_hap2_02	552705	557091	-	-	C.prem_hap1_02	1379904	1384287	DUP	copygain													C.ellen_hap2_04	9564371	9567034	-	-	C.prem_hap1_04	12747124	12749790	SYN	-		C.ellen_hap2_05	6154508	6158990	-	-	C.prem_hap1_05
C.ellen_hap2_01	4909945	4909946	-	-	-	-	-	NOTAL	-		C.ellen_hap2_02	552705	557091	-	-	C.prem_hap1_02	1379904	1384287	DUPAL	-													C.ellen_hap2_04	9564371	9567034	-	-	C.prem_hap1_04	12747124	12749790	SYNAL	-		C.ellen_hap2_05	6154508	6155860	-	-	C.prem_hap1_05
C.ellen_hap2_01	4909947	4910508	-	-	C.prem_hap1_01	20462427	20462989	INVDP	copyloss		C.ellen_hap2_02	552705	557358	-	-	C.prem_hap1_02	1911883	1916529	DUP	copygain													C.ellen_hap2_04	9567035	9579465	-	-	-	-	-	NOTAL	-		C.ellen_hap2_05	6155860	6156097	taccaacaaagtgttggctccactggcaatggagtccccttaagtggcttgactgtgtttgctccccagttcgagttgcagggaagtcgcatttgttgggagaacctgtgcctcccggttcgagcggggacttctagtctgagttgtggtacgggcttaaaggtgcctcccacagttggggccctccccaggatacctcgtggataagacaaaaaaaaaaaaaaATATCTTCACACAA	t	C.prem_hap1_05
C.ellen_hap2_01	4909947	4910508	-	-	C.prem_hap1_01	20462989	20462427	INVDPAL	-		C.ellen_hap2_02	552705	557358	-	-	C.prem_hap1_02	1911883	1916529	DUPAL	-													C.ellen_hap2_04	9579466	9581693	-	-	C.prem_hap1_04	27217314	27219011	INVDP	copyloss		C.ellen_hap2_05	6156098	6157726	-	-	C.prem_hap1_05
C.ellen_hap2_01	4910508	4911086	-	-	C.prem_hap1_01	20462409	20462988	DUP	copyloss		C.ellen_hap2_02	552705	557376	-	-	C.prem_hap1_02	1660474	1665143	DUP	copygain													C.ellen_hap2_04	9579466	9580055	-	-	C.prem_hap1_04	27219011	27218422	INVDPAL	-		C.ellen_hap2_05	6157726	6158473	-	-	C.prem_hap1_05
C.ellen_hap2_01	4910508	4911086	-	-	C.prem_hap1_01	20462409	20462988	DUPAL	-		C.ellen_hap2_02	552705	557376	-	-	C.prem_hap1_02	1660474	1665143	DUPAL	-													C.ellen_hap2_04	9580378	9580655	-	-	C.prem_hap1_04	27218413	27218136	INVDPAL	-		C.ellen_hap2_05	6158474	6158990	-	-	C.prem_hap1_05
C.ellen_hap2_01	4911087	4960617	-	-	C.prem_hap1_01	4953831	5003441	SYN	-		C.ellen_hap2_02	552705	558434	-	-	C.prem_hap1_02	1449755	1455477	DUP	copygain													C.ellen_hap2_04	9580882	9581693	-	-	C.prem_hap1_04	27218136	27217314	INVDPAL	-		C.ellen_hap2_05	6158991	6158991	-	-	-
C.ellen_hap2_01	4911087	4960617	-	-	C.prem_hap1_01	4953831	5003441	SYNAL	-		C.ellen_hap2_02	552705	558434	-	-	C.prem_hap1_02	1449755	1455477	DUPAL	-													C.ellen_hap2_04	9581694	9581741	-	-	-	-	-	NOTAL	-		C.ellen_hap2_05	6158992	6159722	-	-	C.prem_hap1_05
C.ellen_hap2_01	4960613	5039640	-	-	C.prem_hap1_01	5008953	5089230	SYN	-		C.ellen_hap2_02	552705	558852	-	-	C.prem_hap1_02	2765827	2777015	DUP	copygain													C.ellen_hap2_04	9581742	9588637	-	-	C.prem_hap1_04	12752777	12759672	SYN	-		C.ellen_hap2_05	6158992	6159722	-	-	C.prem_hap1_05
C.ellen_hap2_01	4960613	5039537	-	-	C.prem_hap1_01	5008953	5087842	SYNAL	-		C.ellen_hap2_02	552705	557440	-	-	C.prem_hap1_02	2765827	2770556	DUPAL	-													C.ellen_hap2_04	9581742	9588637	-	-	C.prem_hap1_04	12752777	12759672	SYNAL	-		C.ellen_hap2_05	6159373	6159756	-	-	C.prem_hap1_05
C.ellen_hap2_01	5039537	5039537	t	tcaacttataaaaggagcacattacaacgaaaaggggggccgtcattagagaagatgagagagaaataacacaagaaaaaacaaactgagatcaagagagaaaAGTAAGGAAGGCAACAACAAATTCAAGAAGAACACCGAGCGAATTTCAACACCTGTTCTTGTTCTCTTGTTTCTATATTGTTATGAAAATTcactacaagaaaataagcaatagatgacagaaaataactgtcataaaaggaaagtgtatgacagacagttcattcatcatctatgtcattgtcattaatttatgacagaatattttctatcatgaattcatgattgtatttcatagtcatatatccgtcatacaatattttaaagtaaaaaaataattaaattaaattaaaattt…	C.prem_hap1_01	5087842	5089126	INS	-		C.ellen_hap2_02	554822	558852	-	-	C.prem_hap1_02	2772991	2777015	DUPAL	-													C.ellen_hap2_04	9588633	9604817	-	-	C.prem_hap1_04	12728798	12752778	TRANS	-		C.ellen_hap2_05	6159373	6159756	-	-	C.prem_hap1_05
C.ellen_hap2_01	5039537	5039640	-	-	C.prem_hap1_01	5089127	5089230	SYNAL	-		C.ellen_hap2_02	552705	559006	-	-	C.prem_hap1_02	2709852	2716154	DUP	copygain													C.ellen_hap2_04	9588633	9599209	-	-	C.prem_hap1_04	12728798	12739371	TRANSAL	-		C.ellen_hap2_05	6159757	6159961	-	-	-
C.ellen_hap2_01	5021511	5021785	-	-	C.prem_hap1_01	30022	30297	DUP	copygain		C.ellen_hap2_02	552705	559006	-	-	C.prem_hap1_02	2709852	2716154	DUPAL	-													C.ellen_hap2_04	9599175	9599209	-	-	C.prem_hap1_04	12739336	12747159	CPG	-		C.ellen_hap2_05	6159962	6169486	-	-	C.prem_hap1_05
C.ellen_hap2_01	5021511	5021785	-	-	C.prem_hap1_01	30022	30297	DUPAL	-		C.ellen_hap2_02	552705	559495	-	-	C.prem_hap1_02	1458589	1465373	DUP	copygain													C.ellen_hap2_04	9599175	9604817	-	-	C.prem_hap1_04	12747124	12752778	TRANSAL	-		C.ellen_hap2_05	6159962	6168240	-	-	C.prem_hap1_05
C.ellen_hap2_01	5039640	5041973	-	-	C.prem_hap1_01	5096331	5098663	SYN	-		C.ellen_hap2_02	552705	559495	-	-	C.prem_hap1_02	1458589	1465373	DUPAL	-													C.ellen_hap2_04	9604809	9654073	-	-	C.prem_hap1_04	12759706	12808785	SYN	-		C.ellen_hap2_05	6168240	6168644	-	-	C.prem_hap1_05
C.ellen_hap2_01	5039640	5041973	-	-	C.prem_hap1_01	5096331	5098663	SYNAL	-		C.ellen_hap2_02	552705	559514	-	-	C.prem_hap1_02	1884117	1890559	DUP	copygain													C.ellen_hap2_04	9604809	9636636	-	-	C.prem_hap1_04	12759706	12791538	SYNAL	-		C.ellen_hap2_05	6168645	6169486	-	-	C.prem_hap1_05
C.ellen_hap2_01	5041969	5043061	-	-	C.prem_hap1_01	5111150	5112242	SYN	-		C.ellen_hap2_02	552705	555854	-	-	C.prem_hap1_02	1884117	1887262	DUPAL	-													C.ellen_hap2_04	9636547	9636829	-	-	C.prem_hap1_04	12791450	12791538	CPL	-		C.ellen_hap2_05	6169487	6169495	-	-	-
C.ellen_hap2_01	5041969	5043061	-	-	C.prem_hap1_01	5111150	5112242	SYNAL	-		C.ellen_hap2_02	556216	559514	-	-	C.prem_hap1_02	1887264	1890559	DUPAL	-													C.ellen_hap2_04	9636740	9654073	-	-	C.prem_hap1_04	12791450	12808785	SYNAL	-		C.ellen_hap2_05	6169496	6171280	-	-	C.prem_hap1_05
C.ellen_hap2_01	5043062	5044253	-	-	C.prem_hap1_01	11064630	11065827	DUP	copyloss		C.ellen_hap2_02	552705	560001	-	-	C.prem_hap1_02	1533106	1542380	DUP	copygain													C.ellen_hap2_04	9642451	9643108	-	-	C.prem_hap1_04	21869228	21869885	DUP	copygain		C.ellen_hap2_05	6169496	6171280	-	-	C.prem_hap1_05
C.ellen_hap2_01	5043062	5044253	-	-	C.prem_hap1_01	11064630	11065827	DUPAL	-		C.ellen_hap2_02	552705	554746	-	-	C.prem_hap1_02	1533106	1535145	DUPAL	-													C.ellen_hap2_04	9642451	9643108	-	-	C.prem_hap1_04	21869228	21869885	DUPAL	-		C.ellen_hap2_05	6171281	6172741	-	-	-
C.ellen_hap2_01	5044254	5052349	-	-	C.prem_hap1_01	5112238	5120336	SYN	-		C.ellen_hap2_02	554470	558896	-	-	C.prem_hap1_02	1535771	1540196	DUPAL	-													C.ellen_hap2_04	9652398	9652502	-	-	C.prem_hap1_04	12828846	12828950	DUP	copygain		C.ellen_hap2_05	6172742	6172894	-	-	C.prem_hap1_05
C.ellen_hap2_01	5044254	5052349	-	-	C.prem_hap1_01	5112238	5120336	SYNAL	-		C.ellen_hap2_02	559166	560001	-	-	C.prem_hap1_02	1541547	1542380	DUPAL	-													C.ellen_hap2_04	9652398	9652502	-	-	C.prem_hap1_04	12828846	12828950	DUPAL	-		C.ellen_hap2_05	6172742	6172894	-	-	C.prem_hap1_05
C.ellen_hap2_01	5052342	5073501	-	-	C.prem_hap1_01	5121511	5142622	SYN	-		C.ellen_hap2_02	552705	560001	-	-	C.prem_hap1_02	2700656	2707942	DUP	copygain													C.ellen_hap2_04	9652398	9654073	-	-	C.prem_hap1_04	12808782	12810457	DUP	copygain		C.ellen_hap2_05	6172895	6174263	-	-	-
C.ellen_hap2_01	5052342	5073501	-	-	C.prem_hap1_01	5121511	5142622	SYNAL	-		C.ellen_hap2_02	552705	560001	-	-	C.prem_hap1_02	2700656	2707942	DUPAL	-													C.ellen_hap2_04	9652398	9654073	-	-	C.prem_hap1_04	12808782	12810457	DUPAL	-		C.ellen_hap2_05	6174264	6184179	-	-	C.prem_hap1_05
C.ellen_hap2_01	5073497	5084555	-	-	C.prem_hap1_01	5147671	5158623	SYN	-		C.ellen_hap2_02	552705	560057	-	-	C.prem_hap1_02	1274679	1282032	DUP	copygain													C.ellen_hap2_04	9652398	9654073	-	-	C.prem_hap1_04	12810454	12812129	DUP	copygain		C.ellen_hap2_05	6174264	6175947	-	-	C.prem_hap1_05
C.ellen_hap2_01	5073497	5084555	-	-	C.prem_hap1_01	5147671	5158623	SYNAL	-		C.ellen_hap2_02	552705	560057	-	-	C.prem_hap1_02	1274679	1282032	DUPAL	-													C.ellen_hap2_04	9652398	9654073	-	-	C.prem_hap1_04	12810454	12812129	DUPAL	-		C.ellen_hap2_05	6175946	6177562	-	-	C.prem_hap1_05
C.ellen_hap2_01	5084550	5088798	-	-	C.prem_hap1_01	5159818	5164087	SYN	-		C.ellen_hap2_02	552705	560265	-	-	C.prem_hap1_02	1391815	1399367	DUP	copygain													C.ellen_hap2_04	9652398	9654073	-	-	C.prem_hap1_04	12812126	12813801	DUP	copygain		C.ellen_hap2_05	6175947	6175947	A	Atggacctttggtccagtgggaaaatctttacacttagaataataagtgtaaggatttaagtcttcataaaaatatttatagggcttatttacaatcattctttaattatcaaataattgagtggaaccagtttattcctcacgaaatgtaagtagagtggacagccctcgaatatttgagaggatttgaagaatttgggcagcgcttcggaggagtacatgccacgaagaaagttccaattgtagaatctatttgtaaatattaattgtaatacctacagtcctgtataacagtattaaaaaaaa	C.prem_hap1_05
C.ellen_hap2_01	5084550	5088798	-	-	C.prem_hap1_01	5159818	5164087	SYNAL	-		C.ellen_hap2_02	552705	560265	-	-	C.prem_hap1_02	1391815	1399367	DUPAL	-													C.ellen_hap2_04	9652398	9654073	-	-	C.prem_hap1_04	12812126	12813801	DUPAL	-		C.ellen_hap2_05	6177562	6180075	-	-	C.prem_hap1_05
C.ellen_hap2_01	5088795	5089665	-	-	C.prem_hap1_01	15567697	15568555	INVDP	copyloss		C.ellen_hap2_02	552705	560265	-	-	C.prem_hap1_02	2647988	2655546	DUP	copygain													C.ellen_hap2_04	9652398	9654073	-	-	C.prem_hap1_04	12813798	12815473	DUP	copygain		C.ellen_hap2_05	6180076	6184179	-	-	C.prem_hap1_05
C.ellen_hap2_01	5088795	5089665	-	-	C.prem_hap1_01	15568555	15567697	INVDPAL	-		C.ellen_hap2_02	552705	560265	-	-	C.prem_hap1_02	2647988	2655546	DUPAL	-													C.ellen_hap2_04	9652398	9654073	-	-	C.prem_hap1_04	12813798	12815473	DUPAL	-		C.ellen_hap2_05	6184180	6184847	-	-	-
C.ellen_hap2_01	5089656	5096256	-	-	C.prem_hap1_01	15073026	15079654	INVDP	copyloss		C.ellen_hap2_02	552705	560366	-	-	C.prem_hap1_02	1905931	1913581	DUP	copygain													C.ellen_hap2_04	9652398	9654073	-	-	C.prem_hap1_04	12815470	12817145	DUP	copygain		C.ellen_hap2_05	6184848	6186912	-	-	C.prem_hap1_05
C.ellen_hap2_01	5089656	5096256	-	-	C.prem_hap1_01	15079654	15073026	INVDPAL	-		C.ellen_hap2_02	552705	560366	-	-	C.prem_hap1_02	1905931	1913581	DUPAL	-													C.ellen_hap2_04	9652398	9654073	-	-	C.prem_hap1_04	12815470	12817145	DUPAL	-		C.ellen_hap2_05	6184848	6186912	-	-	C.prem_hap1_05
C.ellen_hap2_01	5095546	5096855	-	-	C.prem_hap1_01	3017173	3018506	DUP	copyloss		C.ellen_hap2_02	552705	560649	-	-	C.prem_hap1_02	1887545	1895475	DUP	copygain													C.ellen_hap2_04	9652398	9654073	-	-	C.prem_hap1_04	12817142	12818817	DUP	copygain		C.ellen_hap2_05	6186910	6187421	-	-	C.prem_hap1_05
C.ellen_hap2_01	5095546	5096855	-	-	C.prem_hap1_01	3017173	3018506	DUPAL	-		C.ellen_hap2_02	552705	560649	-	-	C.prem_hap1_02	1887545	1895475	DUPAL	-													C.ellen_hap2_04	9652398	9654073	-	-	C.prem_hap1_04	12817142	12818817	DUPAL	-		C.ellen_hap2_05	6186910	6187421	-	-	C.prem_hap1_05
C.ellen_hap2_01	5096848	5098161	-	-	C.prem_hap1_01	3017173	3018506	DUP	copyloss		C.ellen_hap2_02	552705	560784	-	-	C.prem_hap1_02	2712200	2720292	DUP	copygain													C.ellen_hap2_04	9652398	9654073	-	-	C.prem_hap1_04	12818814	12820489	DUP	copygain		C.ellen_hap2_05	6187422	6187580	-	-	-
C.ellen_hap2_01	5096848	5098161	-	-	C.prem_hap1_01	3017173	3018506	DUPAL	-		C.ellen_hap2_02	552705	560784	-	-	C.prem_hap1_02	2712200	2720292	DUPAL	-													C.ellen_hap2_04	9652398	9654073	-	-	C.prem_hap1_04	12818814	12820489	DUPAL	-		C.ellen_hap2_05	6187581	6189193	-	-	C.prem_hap1_05
C.ellen_hap2_01	5098031	5099344	-	-	C.prem_hap1_01	3017173	3018506	DUP	copyloss		C.ellen_hap2_02	552705	561896	-	-	C.prem_hap1_02	1622562	1631744	DUP	copygain													C.ellen_hap2_04	9652398	9654073	-	-	C.prem_hap1_04	12820486	12822161	DUP	copygain		C.ellen_hap2_05	6187581	6189193	-	-	C.prem_hap1_05
C.ellen_hap2_01	5098031	5099344	-	-	C.prem_hap1_01	3017173	3018506	DUPAL	-		C.ellen_hap2_02	552705	561896	-	-	C.prem_hap1_02	1622562	1631744	DUPAL	-													C.ellen_hap2_04	9652398	9654073	-	-	C.prem_hap1_04	12820486	12822161	DUPAL	-		C.ellen_hap2_05	6189194	6189936	-	-	-
C.ellen_hap2_01	5098861	5099928	-	-	C.prem_hap1_01	20028780	20029822	INVDP	copyloss		C.ellen_hap2_02	552706	556088	-	-	C.prem_hap1_02	3115217	3118599	DUP	copygain													C.ellen_hap2_04	9652398	9654073	-	-	C.prem_hap1_04	12822158	12823833	DUP	copygain		C.ellen_hap2_05	6189937	6192943	-	-	C.prem_hap1_05
C.ellen_hap2_01	5098861	5099928	-	-	C.prem_hap1_01	20029822	20028780	INVDPAL	-		C.ellen_hap2_02	552706	556088	-	-	C.prem_hap1_02	3115217	3118599	DUPAL	-													C.ellen_hap2_04	9652398	9654073	-	-	C.prem_hap1_04	12822158	12823833	DUPAL	-		C.ellen_hap2_05	6189937	6192943	-	-	C.prem_hap1_05
C.ellen_hap2_01	5099929	5102644	-	-	-	-	-	NOTAL	-		C.ellen_hap2_02	552706	556896	-	-	C.prem_hap1_02	1855430	1859616	DUP	copygain													C.ellen_hap2_04	9652398	9654073	-	-	C.prem_hap1_04	12823830	12825505	DUP	copygain		C.ellen_hap2_05	6192944	6192956	-	-	-
C.ellen_hap2_01	5102645	5103450	-	-	C.prem_hap1_01	15567760	15568555	INVDP	copyloss		C.ellen_hap2_02	552706	556896	-	-	C.prem_hap1_02	1855430	1859616	DUPAL	-													C.ellen_hap2_04	9652398	9654073	-	-	C.prem_hap1_04	12823830	12825505	DUPAL	-		C.ellen_hap2_05	6192957	6193301	-	-	C.prem_hap1_05
C.ellen_hap2_01	5102645	5103450	-	-	C.prem_hap1_01	15568555	15567760	INVDPAL	-		C.ellen_hap2_02	552707	555520	-	-	C.prem_hap1_02	2005895	2008706	DUP	copygain													C.ellen_hap2_04	9652398	9654073	-	-	C.prem_hap1_04	12825502	12827177	DUP	copygain		C.ellen_hap2_05	6192957	6193301	-	-	C.prem_hap1_05
C.ellen_hap2_01	5103451	5164004	-	-	C.prem_hap1_01	5164079	5226778	SYN	-		C.ellen_hap2_02	552707	555520	-	-	C.prem_hap1_02	2005895	2008706	DUPAL	-													C.ellen_hap2_04	9652398	9654073	-	-	C.prem_hap1_04	12825502	12827177	DUPAL	-		C.ellen_hap2_05	6193302	6193303	-	-	-
C.ellen_hap2_01	5103451	5161589	-	-	C.prem_hap1_01	5164079	5222419	SYNAL	-		C.ellen_hap2_02	552707	556550	-	-	C.prem_hap1_02	1463641	1467481	DUP	copygain													C.ellen_hap2_04	9652398	9654073	-	-	C.prem_hap1_04	12827174	12828849	DUP	copygain		C.ellen_hap2_05	6193304	6194567	-	-	C.prem_hap1_05
C.ellen_hap2_01	5161581	5161589	-	-	C.prem_hap1_01	5222410	5224351	CPG	-		C.ellen_hap2_02	552707	556550	-	-	C.prem_hap1_02	1463641	1467481	DUPAL	-													C.ellen_hap2_04	9652398	9654073	-	-	C.prem_hap1_04	12827174	12828849	DUPAL	-		C.ellen_hap2_05	6193304	6194567	-	-	C.prem_hap1_05
C.ellen_hap2_01	5161581	5164004	-	-	C.prem_hap1_01	5224342	5226778	SYNAL	-		C.ellen_hap2_02	552707	557125	-	-	C.prem_hap1_02	3264942	3269357	DUP	copygain													C.ellen_hap2_04	9654074	9659919	-	-	-	-	-	NOTAL	-		C.ellen_hap2_05	6194568	6195134	-	-	-
C.ellen_hap2_01	5164005	5164666	-	-	-	-	-	NOTAL	-		C.ellen_hap2_02	552707	557125	-	-	C.prem_hap1_02	3264942	3269357	DUPAL	-													C.ellen_hap2_04	9659920	9663273	-	-	C.prem_hap1_04	19201808	19205198	INVDP	copyloss		C.ellen_hap2_05	6195135	6202329	-	-	C.prem_hap1_05
C.ellen_hap2_01	5164667	5165221	-	-	C.prem_hap1_01	20775264	20775791	DUP	copyloss		C.ellen_hap2_02	552707	560886	-	-	C.prem_hap1_02	2590798	2598964	DUP	copygain													C.ellen_hap2_04	9659920	9663273	-	-	C.prem_hap1_04	19205198	19201808	INVDPAL	-		C.ellen_hap2_05	6195135	6197482	-	-	C.prem_hap1_05
C.ellen_hap2_01	5164667	5165221	-	-	C.prem_hap1_01	20775264	20775791	DUPAL	-		C.ellen_hap2_02	552707	560886	-	-	C.prem_hap1_02	2590798	2598964	DUPAL	-													C.ellen_hap2_04	9662560	9730593	-	-	C.prem_hap1_04	12828951	12898854	SYN	-		C.ellen_hap2_05	6197482	6197761	-	-	C.prem_hap1_05
C.ellen_hap2_01	5165222	5167828	-	-	-	-	-	NOTAL	-		C.ellen_hap2_02	552708	555303	-	-	C.prem_hap1_02	1898542	1901133	DUP	copygain													C.ellen_hap2_04	9662560	9682774	-	-	C.prem_hap1_04	12828951	12849215	SYNAL	-		C.ellen_hap2_05	6197762	6202329	-	-	C.prem_hap1_05
C.ellen_hap2_01	5167829	5169578	-	-	C.prem_hap1_01	5226541	5228293	SYN	-		C.ellen_hap2_02	552708	555303	-	-	C.prem_hap1_02	1898542	1901133	DUPAL	-													C.ellen_hap2_04	9682769	9682774	-	-	C.prem_hap1_04	12849209	12849719	CPG	-		C.ellen_hap2_05	6202319	6210762	-	-	C.prem_hap1_05
C.ellen_hap2_01	5167829	5169578	-	-	C.prem_hap1_01	5226541	5228293	SYNAL	-		C.ellen_hap2_02	552709	555647	-	-	C.prem_hap1_02	2923980	2926920	DUP	copygain													C.ellen_hap2_04	9682769	9727716	-	-	C.prem_hap1_04	12849713	12894322	SYNAL	-		C.ellen_hap2_05	6202319	6205648	-	-	C.prem_hap1_05
C.ellen_hap2_01	5169572	5180168	-	-	C.prem_hap1_01	15732646	15743222	DUP	copyloss		C.ellen_hap2_02	552709	555647	-	-	C.prem_hap1_02	2923980	2926920	DUPAL	-													C.ellen_hap2_04	9727488	9727716	-	-	C.prem_hap1_04	12894095	12894551	CPG	-		C.ellen_hap2_05	6205633	6205648	-	-	C.prem_hap1_05
C.ellen_hap2_01	5169572	5180168	-	-	C.prem_hap1_01	15732646	15743222	DUPAL	-		C.ellen_hap2_02	552759	554022	-	-	C.prem_hap1_02	2330744	2332006	DUP	copygain													C.ellen_hap2_04	9727488	9729779	-	-	C.prem_hap1_04	12894322	12896608	SYNAL	-		C.ellen_hap2_05	6205633	6210762	-	-	C.prem_hap1_05
C.ellen_hap2_01	5180166	5184459	-	-	C.prem_hap1_01	5228287	5232562	SYN	-		C.ellen_hap2_02	552759	554022	-	-	C.prem_hap1_02	2330744	2332006	DUPAL	-													C.ellen_hap2_04	9729771	9729779	-	-	C.prem_hap1_04	12896599	12898043	CPG	-		C.ellen_hap2_05	6210763	6210763	-	-	-
C.ellen_hap2_01	5180166	5184459	-	-	C.prem_hap1_01	5228287	5232562	SYNAL	-		C.ellen_hap2_02	552792	554393	-	-	C.prem_hap1_02	1546700	1548300	DUP	copygain													C.ellen_hap2_04	9729771	9730593	-	-	C.prem_hap1_04	12898034	12898854	SYNAL	-		C.ellen_hap2_05	6210764	6211231	-	-	C.prem_hap1_05
C.ellen_hap2_01	5184460	5184824	-	-	-	-	-	NOTAL	-		C.ellen_hap2_02	552792	554393	-	-	C.prem_hap1_02	1546700	1548300	DUPAL	-													C.ellen_hap2_04	9730594	9730594	-	-	-	-	-	NOTAL	-		C.ellen_hap2_05	6210764	6211231	-	-	C.prem_hap1_05
C.ellen_hap2_01	5184825	5185817	-	-	C.prem_hap1_01	11857236	11858220	INVTR	-		C.ellen_hap2_02	553844	562457	-	-	C.prem_hap1_02	1829314	1837924	DUP	copygain													C.ellen_hap2_04	9730595	9733657	-	-	C.prem_hap1_04	4982364	4985511	DUP	copyloss		C.ellen_hap2_05	6211232	6211251	-	-	-
C.ellen_hap2_01	5184825	5185817	-	-	C.prem_hap1_01	11858220	11857236	INVTRAL	-		C.ellen_hap2_02	553844	562457	-	-	C.prem_hap1_02	1829314	1837924	DUPAL	-													C.ellen_hap2_04	9730595	9731368	-	-	C.prem_hap1_04	4982364	4983136	DUPAL	-		C.ellen_hap2_05	6211252	6214468	-	-	C.prem_hap1_05
C.ellen_hap2_01	5185818	5190919	-	-	-	-	-	NOTAL	-		C.ellen_hap2_02	554111	558201	-	-	C.prem_hap1_02	1542089	1546178	DUP	copygain													C.ellen_hap2_04	9731710	9733657	-	-	C.prem_hap1_04	4983564	4985511	DUPAL	-		C.ellen_hap2_05	6211252	6214468	-	-	C.prem_hap1_05
C.ellen_hap2_01	5190920	5200515	-	-	C.prem_hap1_01	5232558	5242128	SYN	-		C.ellen_hap2_02	554111	558201	-	-	C.prem_hap1_02	1542089	1546178	DUPAL	-													C.ellen_hap2_04	9733657	9780750	-	-	C.prem_hap1_04	12898846	12945682	SYN	-		C.ellen_hap2_05	6214469	6214629	-	-	-
C.ellen_hap2_01	5190920	5200515	-	-	C.prem_hap1_01	5232558	5242128	SYNAL	-		C.ellen_hap2_02	554868	556927	-	-	C.prem_hap1_02	34312051	34314131	INVDP	copygain													C.ellen_hap2_04	9733657	9780750	-	-	C.prem_hap1_04	12898846	12945682	SYNAL	-		C.ellen_hap2_05	6214630	6215503	-	-	C.prem_hap1_05
C.ellen_hap2_01	5200514	5223646	-	-	C.prem_hap1_01	5245202	5268314	SYN	-		C.ellen_hap2_02	554868	556927	-	-	C.prem_hap1_02	34314131	34312051	INVDPAL	-													C.ellen_hap2_04	9780751	9780753	-	-	-	-	-	NOTAL	-		C.ellen_hap2_05	6214630	6215503	-	-	C.prem_hap1_05
C.ellen_hap2_01	5200514	5223646	-	-	C.prem_hap1_01	5245202	5268314	SYNAL	-		C.ellen_hap2_02	555001	559895	-	-	C.prem_hap1_02	1193611	1198496	DUP	copygain													C.ellen_hap2_04	9780754	9781024	-	-	C.prem_hap1_04	18401415	18401685	DUP	copyloss		C.ellen_hap2_05	6215504	6216278	-	-	-
C.ellen_hap2_01	5207523	5208217	-	-	C.prem_hap1_01	5242159	5242854	DUP	copygain		C.ellen_hap2_02	555001	559895	-	-	C.prem_hap1_02	1193611	1198496	DUPAL	-													C.ellen_hap2_04	9780754	9781024	-	-	C.prem_hap1_04	18401415	18401685	DUPAL	-		C.ellen_hap2_05	6216279	6223755	-	-	C.prem_hap1_05
C.ellen_hap2_01	5207523	5208217	-	-	C.prem_hap1_01	5242159	5242854	DUPAL	-		C.ellen_hap2_02	555005	556896	-	-	C.prem_hap1_02	2955873	2957765	DUP	copygain													C.ellen_hap2_04	9781025	9781025	-	-	-	-	-	NOTAL	-		C.ellen_hap2_05	6216279	6223755	-	-	C.prem_hap1_05
C.ellen_hap2_01	5223647	5223731	-	-	-	-	-	NOTAL	-		C.ellen_hap2_02	555005	556896	-	-	C.prem_hap1_02	2955873	2957765	DUPAL	-													C.ellen_hap2_04	9781026	9781968	-	-	C.prem_hap1_04	10460571	10461515	INVDP	copyloss		C.ellen_hap2_05	6223753	6224058	-	-	C.prem_hap1_05
C.ellen_hap2_01	5223732	5337137	-	-	C.prem_hap1_01	5281811	5395328	SYN	-		C.ellen_hap2_02	555093	557212	-	-	C.prem_hap1_02	1202898	1205016	DUP	copygain													C.ellen_hap2_04	9781026	9781968	-	-	C.prem_hap1_04	10461515	10460571	INVDPAL	-		C.ellen_hap2_05	6223753	6224058	-	-	C.prem_hap1_05
C.ellen_hap2_01	5223732	5255076	-	-	C.prem_hap1_01	5281811	5313078	SYNAL	-		C.ellen_hap2_02	555093	557212	-	-	C.prem_hap1_02	1202898	1205016	DUPAL	-													C.ellen_hap2_04	9781969	9781972	-	-	-	-	-	NOTAL	-		C.ellen_hap2_05	6224054	6225619	-	-	C.prem_hap1_05
C.ellen_hap2_01	5255075	5337137	-	-	C.prem_hap1_01	5313246	5395328	SYNAL	-		C.ellen_hap2_02	558117	560291	-	-	C.prem_hap1_02	34315212	34317395	INVDP	copygain													C.ellen_hap2_04	9781973	9794756	-	-	C.prem_hap1_04	12945685	12961535	SYN	-		C.ellen_hap2_05	6224054	6224976	-	-	C.prem_hap1_05
C.ellen_hap2_01	5255076	5255076	T	Tgaattcaagatttattttttcttttccatcttgagtaatcatcttcggtggagcctccatgctggtaatatggtgttccatttcaagacagttgatgagtggaagaacttgagacttccaaagacgataattgtttgaattgagtttgatggagacaaaactcacac	C.prem_hap1_01	5313078	5313245	INS	-		C.ellen_hap2_02	558117	560291	-	-	C.prem_hap1_02	34317395	34315212	INVDPAL	-													C.ellen_hap2_04	9781973	9788131	-	-	C.prem_hap1_04	12945685	12951845	SYNAL	-		C.ellen_hap2_05	6224976	6225486	-	-	C.prem_hap1_05
C.ellen_hap2_01	5318358	5327168	-	-	C.prem_hap1_01	5670690	5679432	INVDP	copygain		C.ellen_hap2_02	565549	569192	-	-	C.prem_hap1_02	2341190	2351514	DUP	copygain													C.ellen_hap2_04	9788127	9794756	-	-	C.prem_hap1_04	12954867	12961535	SYNAL	-		C.ellen_hap2_05	6225487	6225619	-	-	C.prem_hap1_05
C.ellen_hap2_01	5318358	5320160	-	-	C.prem_hap1_01	5679432	5677628	INVDPAL	-		C.ellen_hap2_02	565549	568374	-	-	C.prem_hap1_02	2341190	2344014	DUPAL	-													C.ellen_hap2_04	9788131	9788131	c	cacacacacacacatatataaactgcatttctttggtaacctatcatcttgtcccactccaatgtggagtatcaccttatgttttatgttttccaccacctaattatgtttgaaaatatggatgattatGTATCCTAATAATAGTGCTATGGAAAAAACGACAAGTATATATATAAATAAATaaataaaataaaataacaaaaaaggaaaaaaaattccaagcgaaaagcaccttgttatttccaaaaagtttatttttcaaatatatatatttttattttcctatcacgctttctttgttagccatgaccctagcatacgttacgtcttaatgaaagtccttcttaatttcaggaaattatagtatgaaataaaagttggtaatattgactaaaagat…	C.prem_hap1_04	12951845	12954866	INS	-		C.ellen_hap2_05	6225620	6226852	-	-	-
C.ellen_hap2_01	5320482	5327168	-	-	C.prem_hap1_01	5677341	5670690	INVDPAL	-		C.ellen_hap2_02	565844	569192	-	-	C.prem_hap1_02	2348167	2351514	DUPAL	-													C.ellen_hap2_04	9794757	9802597	-	-	C.prem_hap1_04	19934190	19942026	DUP	copyloss		C.ellen_hap2_05	6226853	6227058	-	-	C.prem_hap1_05
C.ellen_hap2_01	5337126	5349110	-	-	C.prem_hap1_01	5400676	5412664	SYN	-		C.ellen_hap2_02	565843	568462	-	-	C.prem_hap1_02	2361002	2363618	DUP	copygain													C.ellen_hap2_04	9794757	9802597	-	-	C.prem_hap1_04	19934190	19942026	DUPAL	-		C.ellen_hap2_05	6226853	6227058	-	-	C.prem_hap1_05
C.ellen_hap2_01	5337126	5349110	-	-	C.prem_hap1_01	5400676	5412664	SYNAL	-		C.ellen_hap2_02	565843	568462	-	-	C.prem_hap1_02	2361002	2363618	DUPAL	-													C.ellen_hap2_04	9802593	9803129	-	-	C.prem_hap1_04	5522352	5522889	DUP	copyloss		C.ellen_hap2_05	6227059	6227568	-	-	-
C.ellen_hap2_01	5349107	5349826	-	-	C.prem_hap1_01	19799123	19799842	INVDP	copyloss		C.ellen_hap2_02	575229	579199	-	-	C.prem_hap1_02	2924648	2928620	DUP	copygain													C.ellen_hap2_04	9802593	9803129	-	-	C.prem_hap1_04	5522352	5522889	DUPAL	-		C.ellen_hap2_05	6227569	6227701	-	-	C.prem_hap1_05
C.ellen_hap2_01	5349107	5349826	-	-	C.prem_hap1_01	19799842	19799123	INVDPAL	-		C.ellen_hap2_02	575229	579199	-	-	C.prem_hap1_02	2924648	2928620	DUPAL	-													C.ellen_hap2_04	9803129	9806547	-	-	C.prem_hap1_04	12961531	12964952	SYN	-		C.ellen_hap2_05	6227569	6227701	-	-	C.prem_hap1_05
C.ellen_hap2_01	5349826	5422085	-	-	C.prem_hap1_01	5412655	5485019	SYN	-		C.ellen_hap2_02	576053	579356	-	-	C.prem_hap1_02	1528824	1532129	DUP	copygain													C.ellen_hap2_04	9803129	9806547	-	-	C.prem_hap1_04	12961531	12964952	SYNAL	-		C.ellen_hap2_05	6227702	6231907	-	-	-
C.ellen_hap2_01	5349826	5375549	-	-	C.prem_hap1_01	5412655	5438329	SYNAL	-		C.ellen_hap2_02	576053	579356	-	-	C.prem_hap1_02	1528824	1532129	DUPAL	-													C.ellen_hap2_04	9806536	9846836	-	-	C.prem_hap1_04	12966313	13006129	SYN	-		C.ellen_hap2_05	6231908	6238413	-	-	C.prem_hap1_05
C.ellen_hap2_01	5375394	5375549	-	-	C.prem_hap1_01	5438173	5438486	CPG	-		C.ellen_hap2_02	576246	597255	-	-	C.prem_hap1_02	2385256	2414570	TRANS	-													C.ellen_hap2_04	9806536	9838454	-	-	C.prem_hap1_04	12966313	12998535	SYNAL	-		C.ellen_hap2_05	6231908	6236776	-	-	C.prem_hap1_05
C.ellen_hap2_01	5375394	5422085	-	-	C.prem_hap1_01	5438330	5485019	SYNAL	-		C.ellen_hap2_02	576246	582786	-	-	C.prem_hap1_02	2385256	2391797	TRANSAL	-													C.ellen_hap2_04	9838454	9839235	ttccgagaccaatatgtttatgtttgtttttctcacccaaattatgaactaaatttacttgtagttgagtgacaaataatttaatgggttcttgactattcttatatgttgttatggtattgctgtagcattttaccctaatagcttttatgaatataactgttatttcggttgaccacccatttaatagtttcaattaagatagagcagcaaaagggcatgtcttagcggacattattagagtattacttgttcttaagtcgagtttcctagattaggttatcctgaatcccataagggcaatacttgaagttaagatttgtgacactctagatataggtgtttaccttgtagggtagaaagattaaaggttataatgtcgtattataaatatatgag…	t	C.prem_hap1_04	12998535	12998535	DEL	-		C.ellen_hap2_05	6236776	6236776	T	TttttaatactgttatataggactgttactgatattacatcaggtattacaattaatatttacaaacagattctacaattgagacctttttcgtggcatgtactcctctgaagcgctatctaaattttttaaaccctctcaaatattcaagagttatccacttcactcatatttcgtgagggatagactggttccactcaattatttgataattgagggaggattataaataaccctcataaatacttttataaaaactcaaacacttatactcaatattataagtataaaaattttctcactagactaaaagtccattggtGTCTGCAAGTTATTT	C.prem_hap1_05
C.ellen_hap2_01	5422082	5439588	-	-	C.prem_hap1_01	5486988	5504445	SYN	-		C.ellen_hap2_02	582786	589137	-	-	C.prem_hap1_02	2391797	2406449	HDR	-													C.ellen_hap2_04	9839236	9846836	-	-	C.prem_hap1_04	12998531	13006129	SYNAL	-		C.ellen_hap2_05	6236776	6237212	-	-	C.prem_hap1_05
C.ellen_hap2_01	5422082	5439588	-	-	C.prem_hap1_01	5486988	5504445	SYNAL	-		C.ellen_hap2_02	589138	597255	-	-	C.prem_hap1_02	2406450	2414570	TRANSAL	-													C.ellen_hap2_04	9814965	9824023	-	-	C.prem_hap1_04	10814910	10823906	DUP	copygain		C.ellen_hap2_05	6237196	6237212	-	-	C.prem_hap1_05
C.ellen_hap2_01	5439581	5443650	-	-	C.prem_hap1_01	5506003	5510076	SYN	-		C.ellen_hap2_02	578483	588202	-	-	C.prem_hap1_02	1394113	1403834	DUP	copygain													C.ellen_hap2_04	9814965	9824023	-	-	C.prem_hap1_04	10814910	10823906	DUPAL	-		C.ellen_hap2_05	6237196	6238413	-	-	C.prem_hap1_05
C.ellen_hap2_01	5439581	5443650	-	-	C.prem_hap1_01	5506003	5510076	SYNAL	-		C.ellen_hap2_02	578483	588202	-	-	C.prem_hap1_02	1394113	1403834	DUPAL	-													C.ellen_hap2_04	9846837	9846837	-	-	-	-	-	NOTAL	-		C.ellen_hap2_05	6238409	6241147	-	-	C.prem_hap1_05
C.ellen_hap2_01	5443651	5443722	-	-	-	-	-	NOTAL	-		C.ellen_hap2_02	579761	581883	-	-	C.prem_hap1_02	2944701	2946823	DUP	copygain													C.ellen_hap2_04	9846838	9851170	-	-	C.prem_hap1_04	16298143	16302431	DUP	copyloss		C.ellen_hap2_05	6238409	6241147	-	-	C.prem_hap1_05
C.ellen_hap2_01	5443723	5444354	-	-	C.prem_hap1_01	4732793	4733416	DUP	copyloss		C.ellen_hap2_02	579761	581883	-	-	C.prem_hap1_02	2944701	2946823	DUPAL	-													C.ellen_hap2_04	9846838	9851170	-	-	C.prem_hap1_04	16298143	16302431	DUPAL	-		C.ellen_hap2_05	6241148	6241605	-	-	-
C.ellen_hap2_01	5443723	5444354	-	-	C.prem_hap1_01	4732793	4733416	DUPAL	-		C.ellen_hap2_02	583286	587863	-	-	C.prem_hap1_02	1197694	1202266	DUP	copygain													C.ellen_hap2_04	9851168	9855675	-	-	C.prem_hap1_04	16314995	16319504	DUP	copyloss		C.ellen_hap2_05	6241606	6245748	-	-	C.prem_hap1_05
C.ellen_hap2_01	5444355	5445700	-	-	-	-	-	NOTAL	-		C.ellen_hap2_02	583286	587863	-	-	C.prem_hap1_02	1197694	1202266	DUPAL	-													C.ellen_hap2_04	9851168	9855675	-	-	C.prem_hap1_04	16314995	16319504	DUPAL	-		C.ellen_hap2_05	6241606	6245748	-	-	C.prem_hap1_05
C.ellen_hap2_01	5445701	5448273	-	-	C.prem_hap1_01	5513112	5515681	SYN	-		C.ellen_hap2_02	583612	585877	-	-	C.prem_hap1_02	1822614	1824879	DUP	copygain													C.ellen_hap2_04	9852516	9859254	-	-	C.prem_hap1_04	24844147	24850912	INVDP	copyloss		C.ellen_hap2_05	6245741	6280584	-	-	C.prem_hap1_05
C.ellen_hap2_01	5445701	5448273	-	-	C.prem_hap1_01	5513112	5515681	SYNAL	-		C.ellen_hap2_02	583612	585877	-	-	C.prem_hap1_02	1822614	1824879	DUPAL	-													C.ellen_hap2_04	9852516	9859254	-	-	C.prem_hap1_04	24850912	24844147	INVDPAL	-		C.ellen_hap2_05	6245741	6249646	-	-	C.prem_hap1_05
C.ellen_hap2_01	5448273	5448964	-	-	C.prem_hap1_01	8020023	8020714	INVDP	copyloss		C.ellen_hap2_02	583647	588148	-	-	C.prem_hap1_02	2291030	2295534	DUP	copygain													C.ellen_hap2_04	9859255	9867893	-	-	C.prem_hap1_04	13006124	13014696	SYN	-		C.ellen_hap2_05	6249006	6250690	-	-	C.prem_hap1_05
C.ellen_hap2_01	5448273	5448964	-	-	C.prem_hap1_01	8020714	8020023	INVDPAL	-		C.ellen_hap2_02	583647	588148	-	-	C.prem_hap1_02	2291030	2295534	DUPAL	-													C.ellen_hap2_04	9859255	9867893	-	-	C.prem_hap1_04	13006124	13014696	SYNAL	-		C.ellen_hap2_05	6250025	6255782	-	-	C.prem_hap1_05
C.ellen_hap2_01	5448965	5468776	-	-	C.prem_hap1_01	5515673	5535498	SYN	-		C.ellen_hap2_02	584750	586621	-	-	C.prem_hap1_02	3005999	3007871	DUP	copygain													C.ellen_hap2_04	9867884	9878336	-	-	C.prem_hap1_04	13015313	13025733	SYN	-		C.ellen_hap2_05	6255782	6255804	-	-	C.prem_hap1_05
C.ellen_hap2_01	5448965	5468776	-	-	C.prem_hap1_01	5515673	5535498	SYNAL	-		C.ellen_hap2_02	584750	586621	-	-	C.prem_hap1_02	3005999	3007871	DUPAL	-													C.ellen_hap2_04	9867884	9878336	-	-	C.prem_hap1_04	13015313	13025733	SYNAL	-		C.ellen_hap2_05	6255805	6268719	-	-	C.prem_hap1_05
C.ellen_hap2_01	5468767	5470010	-	-	C.prem_hap1_01	5536698	5537895	SYN	-		C.ellen_hap2_02	585517	590277	-	-	C.prem_hap1_02	2690312	2695076	DUP	copygain													C.ellen_hap2_04	9878337	9878338	-	-	-	-	-	NOTAL	-		C.ellen_hap2_05	6268711	6268719	-	-	C.prem_hap1_05
C.ellen_hap2_01	5468767	5470010	-	-	C.prem_hap1_01	5536698	5537895	SYNAL	-		C.ellen_hap2_02	585517	590277	-	-	C.prem_hap1_02	2690312	2695076	DUPAL	-													C.ellen_hap2_04	9878339	9878859	-	-	C.prem_hap1_04	24481895	24482415	INVDP	copyloss		C.ellen_hap2_05	6268711	6280584	-	-	C.prem_hap1_05
C.ellen_hap2_01	5470006	5518002	-	-	C.prem_hap1_01	5539283	5587221	SYN	-		C.ellen_hap2_02	588055	593640	-	-	C.prem_hap1_02	1845280	1850865	DUP	copygain													C.ellen_hap2_04	9878339	9878859	-	-	C.prem_hap1_04	24482415	24481895	INVDPAL	-		C.ellen_hap2_05	6250025	6250871	-	-	C.prem_hap1_05
C.ellen_hap2_01	5470006	5518002	-	-	C.prem_hap1_01	5539283	5587221	SYNAL	-		C.ellen_hap2_02	588055	593640	-	-	C.prem_hap1_02	1845280	1850865	DUPAL	-													C.ellen_hap2_04	9878849	9879746	-	-	C.prem_hap1_04	10829907	10830819	TRANS	-		C.ellen_hap2_05	6250025	6250871	-	-	C.prem_hap1_05
C.ellen_hap2_01	5517998	5525328	-	-	C.prem_hap1_01	12010106	12017407	DUP	copyloss		C.ellen_hap2_02	591250	599522	-	-	C.prem_hap1_02	2672821	2681099	DUP	copyloss													C.ellen_hap2_04	9878849	9879746	-	-	C.prem_hap1_04	10829907	10830819	TRANSAL	-		C.ellen_hap2_05	6280585	6280615	-	-	-
C.ellen_hap2_01	5517998	5525328	-	-	C.prem_hap1_01	12010106	12017407	DUPAL	-		C.ellen_hap2_02	591250	599522	-	-	C.prem_hap1_02	2672821	2681099	DUPAL	-													C.ellen_hap2_04	9879747	9887980	-	-	C.prem_hap1_04	13025731	13032867	SYN	-		C.ellen_hap2_05	6280616	6281025	-	-	C.prem_hap1_05
C.ellen_hap2_01	5521646	5529290	-	-	C.prem_hap1_01	25512635	25520134	DUP	copyloss		C.ellen_hap2_02	596146	597895	-	-	C.prem_hap1_02	2995201	2996951	DUP	copygain													C.ellen_hap2_04	9879747	9882010	-	-	C.prem_hap1_04	13025731	13027978	SYNAL	-		C.ellen_hap2_05	6280616	6281025	-	-	C.prem_hap1_05
C.ellen_hap2_01	5521646	5529290	-	-	C.prem_hap1_01	25512635	25520134	DUPAL	-		C.ellen_hap2_02	596146	597895	-	-	C.prem_hap1_02	2995201	2996951	DUPAL	-													C.ellen_hap2_04	9882010	9883093	CTATTAGTCAAATATGAGGTATGAAAATGAATATAATCCAAACACTATCTTGCTTTGCAATCTCTGTTGGGGTTCTGTTTGAATGAAGCCTTGTTTCTACTTCTGTGGATTTAATCTTTTGAACTATATTACGACCTGATATTTCCATAATTAAGTAGTCTGAGCGTCTTCGTCTGAGAAATAGAATTGGGGAAAAAAAAAGCTGCCTATTTGTAAGAACTGAAGGATCTAGTAAGAAtaggggtggcaaaaatacccgcccgatccgaacccggaccgcacccgggcattttgggccaggtaataaaaccaagccgatcttgggcatcacttgataaacccagaatccgaattttattaaaaaatattaaaaaatatatattatttaaatatttatat…	C	C.prem_hap1_04	13027978	13027978	DEL	-		C.ellen_hap2_05	6281026	6281715	-	-	-
C.ellen_hap2_01	5529288	5549584	-	-	C.prem_hap1_01	5587211	5607524	SYN	-		C.ellen_hap2_02	599344	3439336	-	-	C.prem_hap1_02	3745229	6584804	SYN	-													C.ellen_hap2_04	9883094	9887980	-	-	C.prem_hap1_04	13027978	13032867	SYNAL	-		C.ellen_hap2_05	6281716	6289087	-	-	C.prem_hap1_05
C.ellen_hap2_01	5529288	5549584	-	-	C.prem_hap1_01	5587211	5607524	SYNAL	-		C.ellen_hap2_02	599344	832442	-	-	C.prem_hap1_02	3745229	3978145	SYNAL	-													C.ellen_hap2_04	9887978	9899602	-	-	C.prem_hap1_04	6372158	6384904	INVDP	copyloss		C.ellen_hap2_05	6281716	6289087	-	-	C.prem_hap1_05
C.ellen_hap2_01	5549580	5570955	-	-	C.prem_hap1_01	5620219	5641604	SYN	-		C.ellen_hap2_02	822346	976021	-	-	C.prem_hap1_02	3966965	4120810	SYNAL	-													C.ellen_hap2_04	9887978	9896028	-	-	C.prem_hap1_04	6384904	6376854	INVDPAL	-		C.ellen_hap2_05	6289088	6289463	-	-	C.prem_hap1_05
C.ellen_hap2_01	5549580	5570955	-	-	C.prem_hap1_01	5620219	5641604	SYNAL	-		C.ellen_hap2_02	956335	1466559	-	-	C.prem_hap1_02	4100943	4611529	SYNAL	-													C.ellen_hap2_04	9896019	9899602	-	-	C.prem_hap1_04	6375741	6372158	INVDPAL	-		C.ellen_hap2_05	6289088	6289463	-	-	C.prem_hap1_05
C.ellen_hap2_01	5570956	5571683	-	-	C.prem_hap1_01	27852765	27853492	DUP	copyloss		C.ellen_hap2_02	1446726	1709478	-	-	C.prem_hap1_02	4591515	4854433	SYNAL	-													C.ellen_hap2_04	9890453	9896029	-	-	C.prem_hap1_04	12422987	12428575	INVDP	copygain		C.ellen_hap2_05	6289447	6326753	-	-	C.prem_hap1_05
C.ellen_hap2_01	5570956	5571683	-	-	C.prem_hap1_01	27852765	27853492	DUPAL	-		C.ellen_hap2_02	1699076	1942454	-	-	C.prem_hap1_02	4844588	5087942	SYNAL	-													C.ellen_hap2_04	9890453	9896029	-	-	C.prem_hap1_04	12428575	12422987	INVDPAL	-		C.ellen_hap2_05	6289447	6290120	-	-	C.prem_hap1_05
C.ellen_hap2_01	5571681	5606617	-	-	C.prem_hap1_01	5641595	5670691	SYN	-		C.ellen_hap2_02	1922409	2574423	-	-	C.prem_hap1_02	5067907	5719897	SYNAL	-													C.ellen_hap2_04	9899602	9922143	-	-	C.prem_hap1_04	13032862	13057579	SYN	-		C.ellen_hap2_05	6290116	6305948	-	-	C.prem_hap1_05
C.ellen_hap2_01	5571681	5573250	-	-	C.prem_hap1_01	5641595	5643180	SYNAL	-		C.ellen_hap2_02	2554369	3051606	-	-	C.prem_hap1_02	5699856	6197073	SYNAL	-													C.ellen_hap2_04	9899602	9913874	-	-	C.prem_hap1_04	13032862	13046973	SYNAL	-		C.ellen_hap2_05	6290120	6290120	G	GTCCtatagctggtaaaacgggtcatcgagtcatgttcgtatcgtgttagtttcgtgtcatattaaatttagatcgatctaaacctgactcatttaataatcgtgccaaaatattaaaatccaaacccgacacaaaaaaataatcgggttacccaataacccgtttaatatttatatattgaacaaaagttacattaaatatttacataatatcatacatacgtacatacatacatacatacataatttctcgatattataaaatatatatatctactaatatattacacatttacactattgaggttttaatattatatatatatatatataatattatatatcaatattacaaaatatacatatctatcaatttttacacatttacactattgaagc…	C.prem_hap1_05
C.ellen_hap2_01	5573234	5579136	-	-	C.prem_hap1_01	5643165	5643180	CPL	-		C.ellen_hap2_02	3031606	3439336	-	-	C.prem_hap1_02	6177081	6584804	SYNAL	-													C.ellen_hap2_04	9913869	9913874	-	-	C.prem_hap1_04	13046967	13048932	CPG	-		C.ellen_hap2_05	6305931	6307891	-	-	C.prem_hap1_05
C.ellen_hap2_01	5579120	5606617	-	-	C.prem_hap1_01	5643165	5670691	SYNAL	-		C.ellen_hap2_02	616421	621893	-	-	C.prem_hap1_02	2729336	2734805	DUP	copygain													C.ellen_hap2_04	9913869	9916994	-	-	C.prem_hap1_04	13048926	13052035	SYNAL	-		C.ellen_hap2_05	6307874	6312199	-	-	C.prem_hap1_05
C.ellen_hap2_01	5606610	5617545	-	-	C.prem_hap1_01	5679432	5688522	SYN	-		C.ellen_hap2_02	616421	621893	-	-	C.prem_hap1_02	2729336	2734805	DUPAL	-													C.ellen_hap2_04	9916994	9916994	a	agggatggcaatttttcccgatgggatgggatcctgcaggatcccatcccatttgggacgggactatgacatatttttgtcccataaaaaaatttagggacgggattgggatatttttttatcccaattacatatgcgggacgggagtaggattgacaaatttcatctcatcccgtctcattaccgattaagaatagaaatttttttaattgggatgggatcccacaggatcccatctcttttgggacgggattgagacatatttttatcccaaaaaaaatatagggacgggattgggacgttttttcatcccatttgcatatacgggatgggactaggattggtaaatcccatcccatcccgtcccattgccaactctAATTATATATAT	C.prem_hap1_04	13052035	13052425	INS	-		C.ellen_hap2_05	6312199	6312854	-	-	C.prem_hap1_05
C.ellen_hap2_01	5606610	5609398	-	-	C.prem_hap1_01	5679432	5682221	SYNAL	-		C.ellen_hap2_02	617691	620418	-	-	C.prem_hap1_02	1205528	1208252	DUP	copygain													C.ellen_hap2_04	9916994	9922143	-	-	C.prem_hap1_04	13052426	13057579	SYNAL	-		C.ellen_hap2_05	6312855	6326753	-	-	C.prem_hap1_05
C.ellen_hap2_01	5609398	5611329	-	-	C.prem_hap1_01	5682221	5682297	HDR	-		C.ellen_hap2_02	617691	620418	-	-	C.prem_hap1_02	1205528	1208252	DUPAL	-													C.ellen_hap2_04	9922144	9927567	-	-	C.prem_hap1_04	27018479	27023849	DUP	copyloss		C.ellen_hap2_05	6326747	6327477	-	-	C.prem_hap1_05
C.ellen_hap2_01	5611330	5617545	-	-	C.prem_hap1_01	5682298	5688522	SYNAL	-		C.ellen_hap2_02	622370	631823	-	-	C.prem_hap1_02	3149688	3159140	DUP	copygain													C.ellen_hap2_04	9922144	9927567	-	-	C.prem_hap1_04	27018479	27023849	DUPAL	-		C.ellen_hap2_05	6326747	6327477	-	-	C.prem_hap1_05
C.ellen_hap2_01	5617546	5617655	-	-	-	-	-	NOTAL	-		C.ellen_hap2_02	622370	631823	-	-	C.prem_hap1_02	3149688	3159140	DUPAL	-													C.ellen_hap2_04	9927568	9927749	-	-	C.prem_hap1_04	13057575	13057756	SYN	-		C.ellen_hap2_05	6327473	6334020	-	-	C.prem_hap1_05
C.ellen_hap2_01	5617656	5618632	-	-	C.prem_hap1_01	19083060	19084007	INVDP	copyloss		C.ellen_hap2_02	622600	624152	-	-	C.prem_hap1_02	2725586	2727138	DUP	copygain													C.ellen_hap2_04	9927568	9927749	-	-	C.prem_hap1_04	13057575	13057756	SYNAL	-		C.ellen_hap2_05	6327473	6334020	-	-	C.prem_hap1_05
C.ellen_hap2_01	5617656	5618632	-	-	C.prem_hap1_01	19084007	19083060	INVDPAL	-		C.ellen_hap2_02	622600	624152	-	-	C.prem_hap1_02	2725586	2727138	DUPAL	-													C.ellen_hap2_04	9927744	9938804	-	-	C.prem_hap1_04	13066701	13077830	SYN	-		C.ellen_hap2_05	6334010	6371052	-	-	C.prem_hap1_05
C.ellen_hap2_01	5618633	5618829	-	-	-	-	-	NOTAL	-		C.ellen_hap2_02	623633	627911	-	-	C.prem_hap1_02	2801506	2805781	DUP	copygain													C.ellen_hap2_04	9927744	9938804	-	-	C.prem_hap1_04	13066701	13077830	SYNAL	-		C.ellen_hap2_05	6334010	6342803	-	-	C.prem_hap1_05
C.ellen_hap2_01	5618830	5621327	-	-	C.prem_hap1_01	5688514	5690997	SYN	-		C.ellen_hap2_02	623633	627911	-	-	C.prem_hap1_02	2801506	2805781	DUPAL	-													C.ellen_hap2_04	9938799	9980178	-	-	C.prem_hap1_04	13082794	13124181	SYN	-		C.ellen_hap2_05	6342803	6342873	-	-	C.prem_hap1_05
C.ellen_hap2_01	5618830	5621327	-	-	C.prem_hap1_01	5688514	5690997	SYNAL	-		C.ellen_hap2_02	631281	633699	-	-	C.prem_hap1_02	2957560	2959979	DUP	copygain													C.ellen_hap2_04	9938799	9980178	-	-	C.prem_hap1_04	13082794	13124181	SYNAL	-		C.ellen_hap2_05	6342874	6363046	-	-	C.prem_hap1_05
C.ellen_hap2_01	5621317	5637906	-	-	C.prem_hap1_01	5696488	5712936	SYN	-		C.ellen_hap2_02	631281	633699	-	-	C.prem_hap1_02	2957560	2959979	DUPAL	-													C.ellen_hap2_04	9980174	10052559	-	-	C.prem_hap1_04	13128989	13195494	SYN	-		C.ellen_hap2_05	6363046	6363450	-	-	C.prem_hap1_05
C.ellen_hap2_01	5621317	5637906	-	-	C.prem_hap1_01	5696488	5712936	SYNAL	-		C.ellen_hap2_02	631513	635987	-	-	C.prem_hap1_02	2562525	2567000	DUP	copygain													C.ellen_hap2_04	9980174	10018623	-	-	C.prem_hap1_04	13128989	13167480	SYNAL	-		C.ellen_hap2_05	6363451	6371052	-	-	C.prem_hap1_05
C.ellen_hap2_01	5637906	5644984	-	-	C.prem_hap1_01	5713381	5720504	SYN	-		C.ellen_hap2_02	631513	635987	-	-	C.prem_hap1_02	2562525	2567000	DUPAL	-													C.ellen_hap2_04	10018608	10024529	-	-	C.prem_hap1_04	13167466	13167480	CPL	-		C.ellen_hap2_05	6371053	6371153	-	-	-
C.ellen_hap2_01	5637906	5644984	-	-	C.prem_hap1_01	5713381	5720504	SYNAL	-		C.ellen_hap2_02	635422	640173	-	-	C.prem_hap1_02	2076989	2081742	DUP	copygain													C.ellen_hap2_04	10024514	10052559	-	-	C.prem_hap1_04	13167466	13195494	SYNAL	-		C.ellen_hap2_05	6371154	6371422	-	-	C.prem_hap1_05
C.ellen_hap2_01	5644981	5648579	-	-	C.prem_hap1_01	16460245	16463843	INVDP	copyloss		C.ellen_hap2_02	635422	640173	-	-	C.prem_hap1_02	2076989	2081742	DUPAL	-													C.ellen_hap2_04	10052560	10065092	-	-	C.prem_hap1_04	20004521	20016922	INVDP	copyloss		C.ellen_hap2_05	6371154	6371422	-	-	C.prem_hap1_05
C.ellen_hap2_01	5644981	5648579	-	-	C.prem_hap1_01	16463843	16460245	INVDPAL	-		C.ellen_hap2_02	749441	752239	-	-	C.prem_hap1_02	34307127	34309934	INVDP	copygain													C.ellen_hap2_04	10052560	10065092	-	-	C.prem_hap1_04	20016922	20004521	INVDPAL	-		C.ellen_hap2_05	6371423	6371424	-	-	-
C.ellen_hap2_01	5648580	5667980	-	-	C.prem_hap1_01	5720502	5739899	SYN	-		C.ellen_hap2_02	749441	752239	-	-	C.prem_hap1_02	34309934	34307127	INVDPAL	-													C.ellen_hap2_04	10052560	10065093	-	-	C.prem_hap1_04	16302433	16314994	INVDP	copyloss		C.ellen_hap2_05	6371425	6375681	-	-	C.prem_hap1_05
C.ellen_hap2_01	5648580	5667980	-	-	C.prem_hap1_01	5720502	5739899	SYNAL	-		C.ellen_hap2_02	841355	847631	-	-	C.prem_hap1_02	34284613	34292008	INVDP	copygain													C.ellen_hap2_04	10052560	10065093	-	-	C.prem_hap1_04	16314994	16302433	INVDPAL	-		C.ellen_hap2_05	6371425	6372550	-	-	C.prem_hap1_05
C.ellen_hap2_01	5667981	5668026	-	-	-	-	-	NOTAL	-		C.ellen_hap2_02	841355	843588	-	-	C.prem_hap1_02	34292008	34289763	INVDPAL	-													C.ellen_hap2_04	10065093	10146331	-	-	C.prem_hap1_04	13195490	13276460	SYN	-		C.ellen_hap2_05	6372550	6372550	G	Gtgcttatttagtatgacttatttaagagttataagaacttatttaatgtataaatattttttaaaaatttttatagtgtttgtttttttttagtagagtttttttagcttaaataagctaatttatctctactaacaaaagtccaaaatttaaatttttgggagtagagattataaaacttttctaaaaatatataatataaaaaatatcacataatttaatggttcaaaagtatattttttattaacaactaaacactcaatgactttttatctaaaaattttattggtataaactctattactataaactctactgttataaattctatttaataaattgtactaaacggagtctta	C.prem_hap1_05
C.ellen_hap2_01	5668027	5668351	-	-	C.prem_hap1_01	20935777	20936112	INVDP	copyloss		C.ellen_hap2_02	844311	846539	-	-	C.prem_hap1_02	34289763	34287523	INVDPAL	-													C.ellen_hap2_04	10065093	10146331	-	-	C.prem_hap1_04	13195490	13276460	SYNAL	-		C.ellen_hap2_05	6372550	6375681	-	-	C.prem_hap1_05
C.ellen_hap2_01	5668027	5668351	-	-	C.prem_hap1_01	20936112	20935777	INVDPAL	-		C.ellen_hap2_02	844499	847631	-	-	C.prem_hap1_02	34287753	34284613	INVDPAL	-													C.ellen_hap2_04	10142387	10146326	-	-	C.prem_hap1_04	15336061	15340043	INVDP	copygain		C.ellen_hap2_05	6375682	6375693	-	-	-
C.ellen_hap2_01	5668352	5668482	-	-	-	-	-	NOTAL	-		C.ellen_hap2_02	841709	873532	-	-	C.prem_hap1_02	34246939	34280757	INVDP	copygain													C.ellen_hap2_04	10142387	10146326	-	-	C.prem_hap1_04	15340043	15336061	INVDPAL	-		C.ellen_hap2_05	6375694	6376557	-	-	C.prem_hap1_05
C.ellen_hap2_01	5668483	5824931	-	-	C.prem_hap1_01	5739891	5896292	SYN	-		C.ellen_hap2_02	841709	847081	-	-	C.prem_hap1_02	34280757	34275334	INVDPAL	-													C.ellen_hap2_04	10146324	10204971	-	-	C.prem_hap1_04	13289029	13347346	SYN	-		C.ellen_hap2_05	6375694	6376557	-	-	C.prem_hap1_05
C.ellen_hap2_01	5668483	5824931	-	-	C.prem_hap1_01	5739891	5896292	SYNAL	-		C.ellen_hap2_02	847089	850889	-	-	C.prem_hap1_02	34269519	34265695	INVDPAL	-													C.ellen_hap2_04	10146324	10195435	-	-	C.prem_hap1_04	13289029	13338148	SYNAL	-		C.ellen_hap2_05	6376548	6376775	-	-	C.prem_hap1_05
C.ellen_hap2_01	5824932	5830670	-	-	-	-	-	NOTAL	-		C.ellen_hap2_02	864211	873532	-	-	C.prem_hap1_02	34256256	34246939	INVDPAL	-													C.ellen_hap2_04	10195435	10196180	-	-	C.prem_hap1_04	13338148	13338612	HDR	-		C.ellen_hap2_05	6376548	6376775	-	-	C.prem_hap1_05
C.ellen_hap2_01	5830671	5831720	-	-	C.prem_hap1_01	5917219	5918253	DUP	copyloss		C.ellen_hap2_02	843091	853288	-	-	C.prem_hap1_02	1157556	1167753	DUP	copygain													C.ellen_hap2_04	10196181	10204971	-	-	C.prem_hap1_04	13338613	13347346	SYNAL	-		C.ellen_hap2_05	6376776	6382035	-	-	C.prem_hap1_05
C.ellen_hap2_01	5830671	5831720	-	-	C.prem_hap1_01	5917219	5918253	DUPAL	-		C.ellen_hap2_02	843091	853288	-	-	C.prem_hap1_02	1157556	1167753	DUPAL	-													C.ellen_hap2_04	10204966	10290877	-	-	C.prem_hap1_04	13354885	13440757	SYN	-		C.ellen_hap2_05	6376776	6380990	-	-	C.prem_hap1_05
C.ellen_hap2_01	5831721	5833602	-	-	-	-	-	NOTAL	-		C.ellen_hap2_02	844678	852186	-	-	C.prem_hap1_02	34298572	34306110	INVDP	copygain													C.ellen_hap2_04	10204966	10290877	-	-	C.prem_hap1_04	13354885	13440757	SYNAL	-		C.ellen_hap2_05	6380984	6381669	-	-	C.prem_hap1_05
C.ellen_hap2_01	5833603	5834721	-	-	C.prem_hap1_01	2524118	2525248	INVDP	copyloss		C.ellen_hap2_02	844678	852186	-	-	C.prem_hap1_02	34306110	34298572	INVDPAL	-													C.ellen_hap2_04	10238374	10241297	-	-	C.prem_hap1_04	19220560	19223487	DUP	copygain		C.ellen_hap2_05	6381663	6382035	-	-	C.prem_hap1_05
C.ellen_hap2_01	5833603	5834721	-	-	C.prem_hap1_01	2525248	2524118	INVDPAL	-		C.ellen_hap2_02	858732	859455	-	-	C.prem_hap1_02	34309937	34310665	INVDP	copygain													C.ellen_hap2_04	10238374	10241297	-	-	C.prem_hap1_04	19220560	19223487	DUPAL	-		C.ellen_hap2_05	6382036	6382107	-	-	-
C.ellen_hap2_01	5834722	5839141	-	-	C.prem_hap1_01	11868410	11872806	DUP	copyloss		C.ellen_hap2_02	858732	859455	-	-	C.prem_hap1_02	34310665	34309937	INVDPAL	-													C.ellen_hap2_04	10290869	10306096	-	-	C.prem_hap1_04	13441429	13456657	SYN	-		C.ellen_hap2_05	6382108	6382393	-	-	C.prem_hap1_05
C.ellen_hap2_01	5834722	5839141	-	-	C.prem_hap1_01	11868410	11872806	DUPAL	-		C.ellen_hap2_02	870382	871784	-	-	C.prem_hap1_02	1147833	1149233	DUP	copygain													C.ellen_hap2_04	10290869	10306096	-	-	C.prem_hap1_04	13441429	13456657	SYNAL	-		C.ellen_hap2_05	6382108	6382393	-	-	C.prem_hap1_05
C.ellen_hap2_01	5839142	5840717	-	-	-	-	-	NOTAL	-		C.ellen_hap2_02	870382	871784	-	-	C.prem_hap1_02	1147833	1149233	DUPAL	-													C.ellen_hap2_04	10306097	10310254	-	-	-	-	-	NOTAL	-		C.ellen_hap2_05	6382394	6382430	-	-	-
C.ellen_hap2_01	5840718	5863610	-	-	C.prem_hap1_01	5896525	5919500	SYN	-		C.ellen_hap2_02	953053	954080	-	-	C.prem_hap1_02	34314264	34315290	INVDP	copygain													C.ellen_hap2_04	10310255	10311745	-	-	C.prem_hap1_04	25197087	25198583	DUP	copyloss		C.ellen_hap2_05	6382431	6394356	-	-	C.prem_hap1_05
C.ellen_hap2_01	5840718	5863610	-	-	C.prem_hap1_01	5896525	5919500	SYNAL	-		C.ellen_hap2_02	953053	954080	-	-	C.prem_hap1_02	34315290	34314264	INVDPAL	-													C.ellen_hap2_04	10310255	10311745	-	-	C.prem_hap1_04	25197087	25198583	DUPAL	-		C.ellen_hap2_05	6382431	6387676	-	-	C.prem_hap1_05
C.ellen_hap2_01	5863611	5863752	-	-	-	-	-	NOTAL	-		C.ellen_hap2_02	1024685	1026677	-	-	C.prem_hap1_02	1109350	1111342	DUP	copygain													C.ellen_hap2_04	10311746	10311980	-	-	-	-	-	NOTAL	-		C.ellen_hap2_05	6387669	6387676	-	-	C.prem_hap1_05
C.ellen_hap2_01	5863753	5864132	-	-	C.prem_hap1_01	19214676	19215055	DUP	copyloss		C.ellen_hap2_02	1024685	1026677	-	-	C.prem_hap1_02	1109350	1111342	DUPAL	-													C.ellen_hap2_04	10311981	10379131	-	-	C.prem_hap1_04	13456648	13523737	SYN	-		C.ellen_hap2_05	6387669	6394356	-	-	C.prem_hap1_05
C.ellen_hap2_01	5863753	5864132	-	-	C.prem_hap1_01	19214676	19215055	DUPAL	-		C.ellen_hap2_02	1025685	1028096	-	-	C.prem_hap1_02	34296235	34298658	INVDP	copygain													C.ellen_hap2_04	10311981	10379131	-	-	C.prem_hap1_04	13456648	13523737	SYNAL	-		C.ellen_hap2_05	6394357	6394593	-	-	-
C.ellen_hap2_01	5864133	5969528	-	-	C.prem_hap1_01	5919495	6025457	SYN	-		C.ellen_hap2_02	1025685	1028096	-	-	C.prem_hap1_02	34298658	34296235	INVDPAL	-													C.ellen_hap2_04	10348541	10349153	-	-	C.prem_hap1_04	13014697	13015312	DUP	copygain		C.ellen_hap2_05	6394594	6395838	-	-	C.prem_hap1_05
C.ellen_hap2_01	5864133	5893800	-	-	C.prem_hap1_01	5919495	5949105	SYNAL	-		C.ellen_hap2_02	1040692	1044313	-	-	C.prem_hap1_02	34291167	34294788	INVDP	copygain													C.ellen_hap2_04	10348541	10349153	-	-	C.prem_hap1_04	13014697	13015312	DUPAL	-		C.ellen_hap2_05	6394594	6395838	-	-	C.prem_hap1_05
C.ellen_hap2_01	5893800	5893800	A	AttatgatagaatttaaaaaaatttaaaaaaaaaaaaacaacacgaattcgaatgcattaaaatagaaaaaaataatgttagaattcgttttttttcccttttaattttgtctgcattttaatttcgtgagaagatTACTGTAAAGAATGGTTAGCTTGAAATTGATTAGAGTTTAACAATATTATTAGAGGCATGCTGGAATGTTCGATTGGATTAGATAAAATTATAGTACTGTTTTACATTTAATTAGCAGTATCTTGTGTTTATCAAAGTATTGGATTGCAAATAATAATTTTATTTATAAAAATTGAAATTTAAAACTAAGCTAATGATTTCTATTGATTTATCGAACATTTTTATTAATGATAAATGCTAAATCTTTATTTTTAACAATATAT…	C.prem_hap1_01	5949105	5949757	INS	-		C.ellen_hap2_02	1040692	1044313	-	-	C.prem_hap1_02	34294788	34291167	INVDPAL	-													C.ellen_hap2_04	10379122	10382571	-	-	C.prem_hap1_04	13524813	13528265	SYN	-		C.ellen_hap2_05	6395836	6410218	-	-	C.prem_hap1_05
C.ellen_hap2_01	5893800	5969528	-	-	C.prem_hap1_01	5949758	6025457	SYNAL	-		C.ellen_hap2_02	1126618	1127194	-	-	C.prem_hap1_02	34314021	34314597	INVDP	copygain													C.ellen_hap2_04	10379122	10382571	-	-	C.prem_hap1_04	13524813	13528265	SYNAL	-		C.ellen_hap2_05	6395836	6410218	-	-	C.prem_hap1_05
C.ellen_hap2_01	5969524	5972772	-	-	C.prem_hap1_01	6036687	6038544	SYN	-		C.ellen_hap2_02	1126618	1127194	-	-	C.prem_hap1_02	34314597	34314021	INVDPAL	-													C.ellen_hap2_04	10382564	10477311	-	-	C.prem_hap1_04	13529143	13623399	SYN	-		C.ellen_hap2_05	6409634	6410218	-	-	C.prem_hap1_05
C.ellen_hap2_01	5969524	5970032	-	-	C.prem_hap1_01	6036687	6037194	SYNAL	-		C.ellen_hap2_02	1163269	1178076	-	-	C.prem_hap1_02	34231087	34245829	INVDP	copygain													C.ellen_hap2_04	10382564	10465902	-	-	C.prem_hap1_04	13529143	13612275	SYNAL	-		C.ellen_hap2_05	6409634	6410218	-	-	C.prem_hap1_05
C.ellen_hap2_01	5970032	5971965	-	-	C.prem_hap1_01	6037194	6037735	HDR	-		C.ellen_hap2_02	1163269	1178076	-	-	C.prem_hap1_02	34245829	34231087	INVDPAL	-													C.ellen_hap2_04	10465902	10466162	TTCGAATAATAGTGTGCTGGTATATGATGATAGAAGAAAGATAAGAGAGGGAATTTAATTAGAATGTTGACTTTAGTAATTGCAGAGATAGACTTTTTTTTTTAAattaaaaaccaccctagtgtagggggttaggccagattctcttatctatagattaataaaaagtaaaaagaaatacaaatggagagtcatatagaccaaaacttccaagatagataacaacacaactaacaaatgcaaaaatagaaaaagcactaa	T	C.prem_hap1_04	13612275	13612275	DEL	-		C.ellen_hap2_05	6410151	6430347	-	-	C.prem_hap1_05
C.ellen_hap2_01	5971966	5972772	-	-	C.prem_hap1_01	6037736	6038544	SYNAL	-		C.ellen_hap2_02	1188988	1189478	-	-	C.prem_hap1_02	1178653	1179142	DUP	copygain													C.ellen_hap2_04	10466163	10477311	-	-	C.prem_hap1_04	13612276	13623399	SYNAL	-		C.ellen_hap2_05	6410151	6414736	-	-	C.prem_hap1_05
C.ellen_hap2_01	5972760	5986706	-	-	C.prem_hap1_01	6039279	6053198	SYN	-		C.ellen_hap2_02	1188988	1189478	-	-	C.prem_hap1_02	1178653	1179142	DUPAL	-													C.ellen_hap2_04	10400495	10401209	-	-	C.prem_hap1_04	390953	391663	INVDP	copygain		C.ellen_hap2_05	6414736	6416453	-	-	C.prem_hap1_05
C.ellen_hap2_01	5972760	5986706	-	-	C.prem_hap1_01	6039279	6053198	SYNAL	-		C.ellen_hap2_02	1188988	1189485	-	-	C.prem_hap1_02	1104880	1105376	DUP	copygain													C.ellen_hap2_04	10400495	10401209	-	-	C.prem_hap1_04	391663	390953	INVDPAL	-		C.ellen_hap2_05	6416454	6417037	-	-	C.prem_hap1_05
C.ellen_hap2_01	5986699	6034316	-	-	C.prem_hap1_01	6058708	6105420	SYN	-		C.ellen_hap2_02	1188988	1189485	-	-	C.prem_hap1_02	1104880	1105376	DUPAL	-													C.ellen_hap2_04	10477309	10477554	-	-	C.prem_hap1_04	15207748	15207994	DUP	copyloss		C.ellen_hap2_05	6417037	6418451	-	-	C.prem_hap1_05
C.ellen_hap2_01	5986699	5987795	-	-	C.prem_hap1_01	6058708	6059802	SYNAL	-		C.ellen_hap2_02	1238922	1240630	-	-	C.prem_hap1_02	1174796	1176504	DUP	copygain													C.ellen_hap2_04	10477309	10477554	-	-	C.prem_hap1_04	15207748	15207994	DUPAL	-		C.ellen_hap2_05	6418452	6430347	-	-	C.prem_hap1_05
C.ellen_hap2_01	5987795	5988396	-	-	C.prem_hap1_01	6059802	6059842	HDR	-		C.ellen_hap2_02	1238922	1240630	-	-	C.prem_hap1_02	1174796	1176504	DUPAL	-													C.ellen_hap2_04	10477384	10484440	-	-	C.prem_hap1_04	21861646	21868694	INVDP	copygain		C.ellen_hap2_05	6430348	6431869	-	-	-
C.ellen_hap2_01	5988397	6027927	-	-	C.prem_hap1_01	6059843	6099333	SYNAL	-		C.ellen_hap2_02	1273005	1275590	-	-	C.prem_hap1_02	34310610	34313209	INVDP	copygain													C.ellen_hap2_04	10477384	10484440	-	-	C.prem_hap1_04	21868694	21861646	INVDPAL	-		C.ellen_hap2_05	6431870	6431999	-	-	C.prem_hap1_05
C.ellen_hap2_01	6026135	6028242	-	-	C.prem_hap1_01	6097544	6099333	TDM	-		C.ellen_hap2_02	1273005	1275590	-	-	C.prem_hap1_02	34313209	34310610	INVDPAL	-													C.ellen_hap2_04	10477611	10485785	-	-	C.prem_hap1_04	9926721	9934859	DUP	copyloss		C.ellen_hap2_05	6431870	6431999	-	-	C.prem_hap1_05
C.ellen_hap2_01	6026455	6034316	-	-	C.prem_hap1_01	6097544	6105420	SYNAL	-		C.ellen_hap2_02	1323916	1329041	-	-	C.prem_hap1_02	1113769	1118898	DUP	copygain													C.ellen_hap2_04	10477611	10485785	-	-	C.prem_hap1_04	9926721	9934859	DUPAL	-		C.ellen_hap2_05	6432000	6433557	-	-	-
C.ellen_hap2_01	6034313	6035293	-	-	C.prem_hap1_01	17112088	17113062	INVDP	copyloss		C.ellen_hap2_02	1323916	1329041	-	-	C.prem_hap1_02	1113769	1118898	DUPAL	-													C.ellen_hap2_04	10477721	10480414	-	-	C.prem_hap1_04	9924027	9926723	INVDP	copygain		C.ellen_hap2_05	6433558	6434182	-	-	C.prem_hap1_05
C.ellen_hap2_01	6034313	6035293	-	-	C.prem_hap1_01	17113062	17112088	INVDPAL	-		C.ellen_hap2_02	1511574	1512787	-	-	C.prem_hap1_02	34317152	34318365	INVDP	copygain													C.ellen_hap2_04	10477721	10480414	-	-	C.prem_hap1_04	9926723	9924027	INVDPAL	-		C.ellen_hap2_05	6433558	6434182	-	-	C.prem_hap1_05
C.ellen_hap2_01	6035293	6062014	-	-	C.prem_hap1_01	6105410	6132153	SYN	-		C.ellen_hap2_02	1511574	1512787	-	-	C.prem_hap1_02	34318365	34317152	INVDPAL	-													C.ellen_hap2_04	10485025	10485785	-	-	C.prem_hap1_04	9923259	9924020	DUP	copyloss		C.ellen_hap2_05	6434183	6435312	-	-	-
C.ellen_hap2_01	6035293	6062014	-	-	C.prem_hap1_01	6105410	6132153	SYNAL	-		C.ellen_hap2_02	1605264	1610775	-	-	C.prem_hap1_02	34280439	34285965	INVDP	copygain													C.ellen_hap2_04	10485025	10485785	-	-	C.prem_hap1_04	9923259	9924020	DUPAL	-		C.ellen_hap2_05	6435313	6435963	-	-	C.prem_hap1_05
C.ellen_hap2_01	6062015	6063195	-	-	C.prem_hap1_01	19068133	19069313	DUP	copyloss		C.ellen_hap2_02	1605264	1610775	-	-	C.prem_hap1_02	34285965	34280439	INVDPAL	-													C.ellen_hap2_04	10485786	10485833	-	-	-	-	-	NOTAL	-		C.ellen_hap2_05	6435313	6435963	-	-	C.prem_hap1_05
C.ellen_hap2_01	6062015	6063195	-	-	C.prem_hap1_01	19068133	19069313	DUPAL	-		C.ellen_hap2_02	1605609	1608965	-	-	C.prem_hap1_02	34294423	34297791	INVDP	copygain													C.ellen_hap2_04	10485834	10612732	-	-	C.prem_hap1_04	13623418	13749597	SYN	-		C.ellen_hap2_05	6435964	6436043	-	-	-
C.ellen_hap2_01	6063185	7134608	-	-	C.prem_hap1_01	6132114	7203865	SYN	-		C.ellen_hap2_02	1605609	1608965	-	-	C.prem_hap1_02	34297791	34294423	INVDPAL	-													C.ellen_hap2_04	10485834	10513379	-	-	C.prem_hap1_04	13623418	13650902	SYNAL	-		C.ellen_hap2_05	6436044	6446302	-	-	C.prem_hap1_05
C.ellen_hap2_01	6063185	7036611	-	-	C.prem_hap1_01	6132114	7105519	SYNAL	-		C.ellen_hap2_02	3438253	3803135	-	-	C.prem_hap1_02	6597671	6960781	SYN	-													C.ellen_hap2_04	10513379	10513890	-	-	C.prem_hap1_04	13650902	13650907	HDR	-		C.ellen_hap2_05	6436044	6446302	-	-	C.prem_hap1_05
C.ellen_hap2_01	7036604	7036611	-	-	C.prem_hap1_01	7105511	7105895	CPG	-		C.ellen_hap2_02	3438253	3552941	-	-	C.prem_hap1_02	6597671	6712370	SYNAL	-													C.ellen_hap2_04	10513891	10612732	-	-	C.prem_hap1_04	13650908	13749597	SYNAL	-		C.ellen_hap2_05	6446302	6447305	-	-	C.prem_hap1_05
C.ellen_hap2_01	7036604	7134608	-	-	C.prem_hap1_01	7105887	7203865	SYNAL	-		C.ellen_hap2_02	3549841	3554733	-	-	C.prem_hap1_02	6709271	6712370	TDM	-													C.ellen_hap2_04	10559057	10563598	-	-	C.prem_hap1_04	8502849	8507416	INVDP	copygain		C.ellen_hap2_05	6446302	6447305	-	-	C.prem_hap1_05
C.ellen_hap2_01	6231646	6244186	-	-	C.prem_hap1_01	9790758	9803284	INVDP	copygain		C.ellen_hap2_02	3551633	3803135	-	-	C.prem_hap1_02	6709271	6960781	SYNAL	-													C.ellen_hap2_04	10559057	10563598	-	-	C.prem_hap1_04	8507416	8502849	INVDPAL	-		C.ellen_hap2_05	6447306	6447378	-	-	-
C.ellen_hap2_01	6231646	6244186	-	-	C.prem_hap1_01	9803284	9790758	INVDPAL	-		C.ellen_hap2_02	3439329	3440043	-	-	C.prem_hap1_02	6586520	6587249	DUP	copygain													C.ellen_hap2_04	10612733	10617184	-	-	C.prem_hap1_04	16802365	16806831	TRANS	-		C.ellen_hap2_05	6447379	6464869	-	-	C.prem_hap1_05
C.ellen_hap2_01	6231646	6244186	-	-	C.prem_hap1_01	10288583	10300943	INVDP	copygain		C.ellen_hap2_02	3439329	3440043	-	-	C.prem_hap1_02	6586520	6587249	DUPAL	-													C.ellen_hap2_04	10612733	10617184	-	-	C.prem_hap1_04	16802365	16806831	TRANSAL	-		C.ellen_hap2_05	6447379	6449958	-	-	C.prem_hap1_05
C.ellen_hap2_01	6231646	6244186	-	-	C.prem_hap1_01	10300943	10288583	INVDPAL	-		C.ellen_hap2_02	3480803	3481412	-	-	C.prem_hap1_02	6596993	6597597	DUP	copygain													C.ellen_hap2_04	10612733	10617184	-	-	C.prem_hap1_04	18870436	18874886	DUP	copygain		C.ellen_hap2_05	6449956	6450233	-	-	C.prem_hap1_05
C.ellen_hap2_01	6247183	6247574	-	-	C.prem_hap1_01	3593819	3594201	DUP	copygain		C.ellen_hap2_02	3480803	3481412	-	-	C.prem_hap1_02	6596993	6597597	DUPAL	-													C.ellen_hap2_04	10612733	10617184	-	-	C.prem_hap1_04	18870436	18874886	DUPAL	-		C.ellen_hap2_05	6449958	6449958	T	TAGAGGCTTGTTACATTATCAATATTGTTGTTGGATGTTTATCTATCAATTTAATCTTTCAGGTTTAATTTAATAGTTCACTAATATGATATCAAAACTTAGTTGTTATTTTCAATTTTAGTTGTAAACTTTTTTTTTCCCCCTCTCAATCATAATTTCTTAAGTCATGATTCAAGTTATATTTGCGAACTCTTGCTTTGCCTTAGTATATTTTTCACGCAAATCATTCTATAAAAGATAAAGACTTGTCCTTAATATTATTTCCGGGAAGATATTTTTACAAACAAAATCAAAGAGAGGCATAGCACGAGCAAATCCACCATTTCTTATTAGAACATTATTTCTTCGTGGACAAGTTTTCCACAATAACTGCCTCTAATAGGATCAGCATCACACGAG…	C.prem_hap1_05
C.ellen_hap2_01	6247183	6247574	-	-	C.prem_hap1_01	3593819	3594201	DUPAL	-		C.ellen_hap2_02	3607682	3607885	-	-	C.prem_hap1_02	33527888	33528091	DUP	copygain													C.ellen_hap2_04	10617185	10777591	-	-	C.prem_hap1_04	13749589	13908597	SYN	-		C.ellen_hap2_05	6450233	6450233	A	AGTTCAAGTCCAGCATAAAATGAATGAGAAAAGCTaccaataaagtgttggctctattggtaatggagttcttttaagtaatttgactgattttatttttcagtttaaattttagaaaagtcacatttgttaggagaatttgtatctcccgattcgagcgaagacttctaatctatattatgatacaagtttaaaggtggcttccacagttggggtcctccccaaattatatcgtggttaagaaaaaaaaaTAATGACAAAAGCTTTTCAATATCA	C.prem_hap1_05
C.ellen_hap2_01	7088286	7094810	-	-	C.prem_hap1_01	3583176	3593008	INVDP	copygain		C.ellen_hap2_02	3607682	3607885	-	-	C.prem_hap1_02	33527888	33528091	DUPAL	-													C.ellen_hap2_04	10617185	10661936	-	-	C.prem_hap1_04	13749589	13794341	SYNAL	-		C.ellen_hap2_05	6450233	6455267	-	-	C.prem_hap1_05
C.ellen_hap2_01	7088286	7091428	-	-	C.prem_hap1_01	3593008	3589845	INVDPAL	-		C.ellen_hap2_02	3802500	7910639	-	-	C.prem_hap1_02	6965302	11073423	SYN	-													C.ellen_hap2_04	10661927	10663076	-	-	C.prem_hap1_04	13794333	13794341	CPL	-		C.ellen_hap2_05	6455260	6455570	-	-	C.prem_hap1_05
C.ellen_hap2_01	7091424	7094810	-	-	C.prem_hap1_01	3586599	3583176	INVDPAL	-		C.ellen_hap2_02	3802500	7910639	-	-	C.prem_hap1_02	6965302	11073423	SYNAL	-													C.ellen_hap2_04	10663067	10740954	-	-	C.prem_hap1_04	13794333	13872218	SYNAL	-		C.ellen_hap2_05	6455563	6464869	-	-	C.prem_hap1_05
C.ellen_hap2_01	7134609	7134614	-	-	-	-	-	NOTAL	-		C.ellen_hap2_02	6016659	6017466	-	-	C.prem_hap1_02	33604498	33605306	INVDP	copygain													C.ellen_hap2_04	10740702	10741230	-	-	C.prem_hap1_04	13871967	13872218	CPL	-		C.ellen_hap2_05	6464864	6465573	-	-	C.prem_hap1_05
C.ellen_hap2_01	7134615	7135335	-	-	C.prem_hap1_01	21698613	21699335	DUP	copyloss		C.ellen_hap2_02	6016659	6017466	-	-	C.prem_hap1_02	33605306	33604498	INVDPAL	-													C.ellen_hap2_04	10740978	10777591	-	-	C.prem_hap1_04	13871967	13908597	SYNAL	-		C.ellen_hap2_05	6464864	6465573	-	-	C.prem_hap1_05
C.ellen_hap2_01	7134615	7135335	-	-	C.prem_hap1_01	21698613	21699335	DUPAL	-		C.ellen_hap2_02	7910640	7910640	-	-	-	-	-	NOTAL	-													C.ellen_hap2_04	10684743	10685889	-	-	C.prem_hap1_04	8919996	8921130	DUP	copygain		C.ellen_hap2_05	6464866	6465573	-	-	C.prem_hap1_05
C.ellen_hap2_01	7135336	7139279	-	-	-	-	-	NOTAL	-		C.ellen_hap2_02	7910641	30154349	-	-	C.prem_hap1_02	11073424	33389119	INV	-													C.ellen_hap2_04	10684743	10685889	-	-	C.prem_hap1_04	8919996	8921130	DUPAL	-		C.ellen_hap2_05	6464866	6465573	-	-	C.prem_hap1_05
C.ellen_hap2_01	7139280	7140454	-	-	C.prem_hap1_01	21695464	21696634	DUP	copyloss		C.ellen_hap2_02	7910641	8970615	-	-	C.prem_hap1_02	33389119	32329148	INVAL	-													C.ellen_hap2_04	10685885	10686196	-	-	C.prem_hap1_04	8933673	8933984	DUP	copygain		C.ellen_hap2_05	6464866	6465573	-	-	C.prem_hap1_05
C.ellen_hap2_01	7139280	7140454	-	-	C.prem_hap1_01	21695464	21696634	DUPAL	-		C.ellen_hap2_02	8970607	8970615	-	-	C.prem_hap1_02	32329157	32322211	CPG	-													C.ellen_hap2_04	10685885	10686196	-	-	C.prem_hap1_04	8933673	8933984	DUPAL	-		C.ellen_hap2_05	6464866	6465573	-	-	C.prem_hap1_05
C.ellen_hap2_01	7140455	7145259	-	-	-	-	-	NOTAL	-		C.ellen_hap2_02	8970607	9953380	-	-	C.prem_hap1_02	32322220	31339449	INVAL	-													C.ellen_hap2_04	10693713	10693932	-	-	C.prem_hap1_04	4390605	4390824	DUP	copygain		C.ellen_hap2_05	6464867	6465599	-	-	C.prem_hap1_05
C.ellen_hap2_01	7145260	7147370	-	-	C.prem_hap1_01	21697223	21699335	DUP	copyloss		C.ellen_hap2_02	9953371	9960317	-	-	C.prem_hap1_02	31339457	31339449	CPL	-													C.ellen_hap2_04	10693713	10693932	-	-	C.prem_hap1_04	4390605	4390824	DUPAL	-		C.ellen_hap2_05	6464867	6465599	-	-	C.prem_hap1_05
C.ellen_hap2_01	7145260	7147370	-	-	C.prem_hap1_01	21697223	21699335	DUPAL	-		C.ellen_hap2_02	9960308	10637614	-	-	C.prem_hap1_02	31339457	30662162	INVAL	-													C.ellen_hap2_04	10693714	10693934	-	-	C.prem_hap1_04	4239971	4240192	DUP	copygain		C.ellen_hap2_05	6465600	6465710	-	-	-
C.ellen_hap2_01	7147371	7147613	-	-	-	-	-	NOTAL	-		C.ellen_hap2_02	10617567	10663503	-	-	C.prem_hap1_02	30682201	30636266	INVAL	-													C.ellen_hap2_04	10693714	10693934	-	-	C.prem_hap1_04	4239971	4240192	DUPAL	-		C.ellen_hap2_05	6465711	6479099	-	-	C.prem_hap1_05
C.ellen_hap2_01	7147614	7308923	-	-	C.prem_hap1_01	7203851	7364371	SYN	-		C.ellen_hap2_02	10643511	11013025	-	-	C.prem_hap1_02	30656267	30286772	INVAL	-													C.ellen_hap2_04	10704205	10705378	-	-	C.prem_hap1_04	8753005	8754178	DUP	copygain		C.ellen_hap2_05	6465711	6468977	-	-	C.prem_hap1_05
C.ellen_hap2_01	7147614	7240407	-	-	C.prem_hap1_01	7203851	7296646	SYNAL	-		C.ellen_hap2_02	10992985	12042422	-	-	C.prem_hap1_02	30306782	29257382	INVAL	-													C.ellen_hap2_04	10704205	10705378	-	-	C.prem_hap1_04	8753005	8754178	DUPAL	-		C.ellen_hap2_05	6468977	6469735	CCTTCACTACTTACTAGGAGTGttcacggatcggattttacggattgaacatcaatccatatccgatccatgattttgtagattataaattttcaatccaatacacggattggtgaaattcaatcaaaatccaatcaatacttttgcggatcggatacggatttgacccaatccatatccaatccaccaatttgcgaattggtttgcggactaaaaaattttaattttgtccaatccacgaattaactaaataaaaaaatttaaatataaaaataattttactaccgattaaatttaaaattaaataagatttaaataaattaattgtttaaataaagctagaaaacacatttaaagttttaaaatataatacaccaaaaagaaaaaattttcatttgt…	C	C.prem_hap1_05
C.ellen_hap2_01	7240407	7240730	-	-	C.prem_hap1_01	7296646	7296654	HDR	-		C.ellen_hap2_02	12039248	12042422	-	-	C.prem_hap1_02	29260557	29255002	TDM	-													C.ellen_hap2_04	10777591	11040168	-	-	C.prem_hap1_04	13909214	14169519	SYN	-		C.ellen_hap2_05	6469736	6476948	-	-	C.prem_hap1_05
C.ellen_hap2_01	7240731	7275675	-	-	C.prem_hap1_01	7296655	7331514	SYNAL	-		C.ellen_hap2_02	12039248	12641561	-	-	C.prem_hap1_02	29258177	28655882	INVAL	-													C.ellen_hap2_04	10777591	10859349	-	-	C.prem_hap1_04	13909214	13990965	SYNAL	-		C.ellen_hap2_05	6476948	6477178	-	-	C.prem_hap1_05
C.ellen_hap2_01	7275675	7276199	-	-	C.prem_hap1_01	7331514	7331517	HDR	-		C.ellen_hap2_02	12621547	14523707	-	-	C.prem_hap1_02	28675886	26773738	INVAL	-													C.ellen_hap2_04	10859349	10861420	-	-	C.prem_hap1_04	13990965	13990984	HDR	-		C.ellen_hap2_05	6477179	6479099	-	-	C.prem_hap1_05
C.ellen_hap2_01	7276200	7308923	-	-	C.prem_hap1_01	7331518	7364371	SYNAL	-		C.ellen_hap2_02	14503744	14629594	-	-	C.prem_hap1_02	26793732	26667853	INVAL	-													C.ellen_hap2_04	10861421	10869904	-	-	C.prem_hap1_04	13990985	13999468	SYNAL	-		C.ellen_hap2_05	6479091	6534077	-	-	C.prem_hap1_05
C.ellen_hap2_01	7308924	7308925	-	-	-	-	-	NOTAL	-		C.ellen_hap2_02	14616918	14629594	-	-	C.prem_hap1_02	26680533	26656560	TDM	-													C.ellen_hap2_04	10869904	10870675	acctttcaATTTCCcttttattattcggggtactctcatccgtaaaaggtggggggaatcaacccTTAATGCAATgttaagatccatgactgcaagaactattgagagattctcatgccatgatttagagttagagccatttagcatagaaatagaattgatattggcagtaatattagtagtagacgtaattgaatacagaacaacaaacaaacaaaacaagctcatattagtcttaaaacaaaaataaattcaaataaaggtaaaccccatctcaagatacttgacactcaattaatatttcatctttggataaaatattaacttgtaagtgatatcttggtttagtaatcaaacactaataataggaatatgtcaaacaatgaatcttcctttggg…	a	C.prem_hap1_04	13999468	13999468	DEL	-		C.ellen_hap2_05	6479091	6483969	-	-	C.prem_hap1_05
C.ellen_hap2_01	7308926	7316138	-	-	C.prem_hap1_01	6721237	6728612	INVDP	copyloss		C.ellen_hap2_02	14616918	16779199	-	-	C.prem_hap1_02	26669237	24506954	INVAL	-													C.ellen_hap2_04	10870676	10898335	-	-	C.prem_hap1_04	13999466	14027125	SYNAL	-		C.ellen_hap2_05	6483969	6487101	-	-	C.prem_hap1_05
C.ellen_hap2_01	7308926	7316138	-	-	C.prem_hap1_01	6728612	6721237	INVDPAL	-		C.ellen_hap2_02	16772356	16779199	-	-	C.prem_hap1_02	24513798	24501066	TDM	-													C.ellen_hap2_04	10898062	10898335	-	-	C.prem_hap1_04	14026851	14027398	CPG	-		C.ellen_hap2_05	6487102	6504070	-	-	C.prem_hap1_05
C.ellen_hap2_01	7316139	7637576	-	-	C.prem_hap1_01	7364363	7686166	SYN	-		C.ellen_hap2_02	16772356	19030544	-	-	C.prem_hap1_02	24507910	22249732	INVAL	-													C.ellen_hap2_04	10898062	10946315	-	-	C.prem_hap1_04	14027124	14075341	SYNAL	-		C.ellen_hap2_05	6504068	6508789	-	-	C.prem_hap1_05
C.ellen_hap2_01	7316139	7635774	-	-	C.prem_hap1_01	7364363	7684238	SYNAL	-		C.ellen_hap2_02	19008485	19342366	-	-	C.prem_hap1_02	22269738	21935935	INVAL	-													C.ellen_hap2_04	10946315	10946316	-	-	C.prem_hap1_04	14075341	14075796	HDR	-		C.ellen_hap2_05	6504070	6504070	a	aCTCAATTGGATTGAAAAGAAAGAAATAATATTAACAATCCAATCGTAATTAACAACCAGAAACACAGTTGCAACCTTTTCTTCTTCTTTGGTTGCCAAATCCTTGGCATCTGCGGGCAAAAAACAACTTCTTCTTCTTTGACGTTGCAATTTTAAttaatagttaatttcagttaattgttcattaatctttcatactaattgttaaatataaaacgcttagttgttaattacttaattTTGGATAGGATTTGATAAATAATGAATTTATTTGCTGATTAGtttttttttttttttttAATTTGAGAGAACAAATTTATAGGATTGCAGTTTATAACTTAAAATAAACCCGAATTTTTAACACAAACCAAACTAAAGCGAAAATTAAAATGTCCACGG…	C.prem_hap1_05
C.ellen_hap2_01	7635766	7635774	-	-	C.prem_hap1_01	7684229	7684376	CPG	-		C.ellen_hap2_02	19249101	19342366	-	-	C.prem_hap1_02	22029179	21866212	TDM	-													C.ellen_hap2_04	10946317	11040168	-	-	C.prem_hap1_04	14075797	14169519	SYNAL	-		C.ellen_hap2_05	6508789	6509119	-	-	C.prem_hap1_05
C.ellen_hap2_01	7635766	7637576	-	-	C.prem_hap1_01	7684367	7686166	SYNAL	-		C.ellen_hap2_02	19249101	19480033	-	-	C.prem_hap1_02	21959474	21728552	INVAL	-													C.ellen_hap2_04	10786700	10787510	-	-	C.prem_hap1_04	1892431	1893224	DUP	copygain		C.ellen_hap2_05	6509120	6515761	-	-	C.prem_hap1_05
C.ellen_hap2_01	7601243	7602082	-	-	C.prem_hap1_01	11733283	11734122	DUP	copygain		C.ellen_hap2_02	19460015	19544239	-	-	C.prem_hap1_02	21748560	21664346	INVAL	-													C.ellen_hap2_04	10786700	10787510	-	-	C.prem_hap1_04	1892431	1893224	DUPAL	-		C.ellen_hap2_05	6515761	6516012	-	-	C.prem_hap1_05
C.ellen_hap2_01	7601243	7602082	-	-	C.prem_hap1_01	11733283	11734122	DUPAL	-		C.ellen_hap2_02	19544239	19550827	-	-	C.prem_hap1_02	21664331	21664346	HDR	-													C.ellen_hap2_04	10868750	10869117	-	-	C.prem_hap1_04	471987	472357	INVDP	copygain		C.ellen_hap2_05	6516013	6526698	-	-	C.prem_hap1_05
C.ellen_hap2_01	7637577	7637578	-	-	-	-	-	NOTAL	-		C.ellen_hap2_02	19550828	20683495	-	-	C.prem_hap1_02	21664330	20531654	INVAL	-													C.ellen_hap2_04	10868750	10869117	-	-	C.prem_hap1_04	472357	471987	INVDPAL	-		C.ellen_hap2_05	6526688	6528102	-	-	C.prem_hap1_05
C.ellen_hap2_01	7637579	7639408	-	-	C.prem_hap1_01	5376544	5378372	DUP	copyloss		C.ellen_hap2_02	20683486	20690432	-	-	C.prem_hap1_02	20531662	20531654	CPL	-													C.ellen_hap2_04	10876950	10877229	-	-	C.prem_hap1_04	3550275	3550557	DUP	copygain		C.ellen_hap2_05	6528092	6528722	-	-	C.prem_hap1_05
C.ellen_hap2_01	7637579	7639408	-	-	C.prem_hap1_01	5376544	5378372	DUPAL	-		C.ellen_hap2_02	20690423	22201670	-	-	C.prem_hap1_02	20531662	19020356	INVAL	-													C.ellen_hap2_04	10876950	10877229	-	-	C.prem_hap1_04	3550275	3550557	DUPAL	-		C.ellen_hap2_05	6528722	6529188	TGATAACTCTTGCTAATTTAGATAAAAACTTTTATGCCACATGGCAGATACAAATATTTGAGGCAGAATATTTGCAAATATATATATATGGGGATCTTATATTACATATACAGAGGTAATTGAATCTCATCCCTCAAGCACAAAGAGTGGTTTGCACTTCGCAATCTATGATTAGGTTCCAAGATCATTGAGAGTTAAAAGATTATTTAAAACTATGCAGTTTTAAGTTTAGGAATTGTACGTACATATATATCCCCCATTTGGCCATTTCAAGACAGAATCATGATAATTTTACTTCCTTAGTTAAGCTTGCATTTTAGTTGTTTGTCTAGCATTTTCCTCCCAATGATCAATCATTTTAATTGATTTTAATTTATGCAAGGTAACCAAATGCAGCTA…	T	C.prem_hap1_05
C.ellen_hap2_01	7639409	7639681	-	-	-	-	-	NOTAL	-		C.ellen_hap2_02	22181813	22709615	-	-	C.prem_hap1_02	19040285	18512409	INVAL	-													C.ellen_hap2_04	10885091	10885519	-	-	C.prem_hap1_04	4488121	4488557	INVDP	copygain		C.ellen_hap2_05	6529189	6532516	-	-	C.prem_hap1_05
C.ellen_hap2_01	7639682	7646395	-	-	C.prem_hap1_01	10791933	10798632	INVTR	-		C.ellen_hap2_02	22704750	22709615	-	-	C.prem_hap1_02	18517276	18511197	TDM	-													C.ellen_hap2_04	10885091	10885519	-	-	C.prem_hap1_04	4488557	4488121	INVDPAL	-		C.ellen_hap2_05	6532516	6532527	-	-	C.prem_hap1_05
C.ellen_hap2_01	7639682	7646395	-	-	C.prem_hap1_01	10798632	10791933	INVTRAL	-		C.ellen_hap2_02	22704750	23004036	-	-	C.prem_hap1_02	18516063	18216765	INVAL	-													C.ellen_hap2_04	10978749	10985019	-	-	C.prem_hap1_04	10778932	10785704	INVDP	copygain		C.ellen_hap2_05	6532528	6534077	-	-	C.prem_hap1_05
C.ellen_hap2_01	7646395	7687684	-	-	C.prem_hap1_01	7686161	7727600	SYN	-		C.ellen_hap2_02	23004027	23010973	-	-	C.prem_hap1_02	18216773	18216765	CPL	-													C.ellen_hap2_04	10978749	10982239	-	-	C.prem_hap1_04	10785704	10782210	INVDPAL	-		C.ellen_hap2_05	6534078	6535747	-	-	-
C.ellen_hap2_01	7646395	7687684	-	-	C.prem_hap1_01	7686161	7727600	SYNAL	-		C.ellen_hap2_02	23010964	25780100	-	-	C.prem_hap1_02	18216773	15447646	INVAL	-													C.ellen_hap2_04	10982483	10983648	-	-	C.prem_hap1_04	10781731	10780573	INVDPAL	-		C.ellen_hap2_05	6535748	6536077	-	-	C.prem_hap1_05
C.ellen_hap2_01	7687675	7758979	-	-	C.prem_hap1_01	7728235	7799436	SYN	-		C.ellen_hap2_02	25760096	29612750	-	-	C.prem_hap1_02	15467642	11615004	INVAL	-													C.ellen_hap2_04	10983639	10985019	-	-	C.prem_hap1_04	10780304	10778932	INVDPAL	-		C.ellen_hap2_05	6535748	6536077	-	-	C.prem_hap1_05
C.ellen_hap2_01	7687675	7758979	-	-	C.prem_hap1_01	7728235	7799436	SYNAL	-		C.ellen_hap2_02	29592713	30087315	-	-	C.prem_hap1_02	11635027	11140457	INVAL	-													C.ellen_hap2_04	10981200	10982239	-	-	C.prem_hap1_04	15379430	15380481	INVDP	copygain		C.ellen_hap2_05	6536078	6548328	-	-	C.prem_hap1_05
C.ellen_hap2_01	7758980	7771573	-	-	C.prem_hap1_01	19020798	19033373	DUP	copyloss		C.ellen_hap2_02	30067125	30154349	-	-	C.prem_hap1_02	11160633	11073424	INVAL	-													C.ellen_hap2_04	10981200	10982239	-	-	C.prem_hap1_04	15380481	15379430	INVDPAL	-		C.ellen_hap2_05	6536078	6548328	-	-	C.prem_hap1_05
C.ellen_hap2_01	7758980	7771573	-	-	C.prem_hap1_01	19020798	19033373	DUPAL	-		C.ellen_hap2_02	10895780	10896454	-	-	C.prem_hap1_02	33801164	33801815	INVDP	copygain													C.ellen_hap2_04	11035774	11037327	-	-	C.prem_hap1_04	490451	492058	DUP	copygain		C.ellen_hap2_05	6548329	6550657	-	-	-
C.ellen_hap2_01	7771574	7832498	-	-	C.prem_hap1_01	7799432	7860325	SYN	-		C.ellen_hap2_02	10895780	10896454	-	-	C.prem_hap1_02	33801815	33801164	INVDPAL	-													C.ellen_hap2_04	11035774	11037327	-	-	C.prem_hap1_04	490451	492058	DUPAL	-		C.ellen_hap2_05	6550658	6561537	-	-	C.prem_hap1_05
C.ellen_hap2_01	7771574	7832498	-	-	C.prem_hap1_01	7799432	7860325	SYNAL	-		C.ellen_hap2_02	11185249	11185879	-	-	C.prem_hap1_02	33634217	33634848	INVDP	copygain													C.ellen_hap2_04	11040164	11072299	-	-	C.prem_hap1_04	14182106	14214235	SYN	-		C.ellen_hap2_05	6550658	6561537	-	-	C.prem_hap1_05
C.ellen_hap2_01	7832499	7839701	-	-	-	-	-	NOTAL	-		C.ellen_hap2_02	11185249	11185879	-	-	C.prem_hap1_02	33634848	33634217	INVDPAL	-													C.ellen_hap2_04	11040164	11072299	-	-	C.prem_hap1_04	14182106	14214235	SYNAL	-		C.ellen_hap2_05	6561538	6561596	-	-	-
C.ellen_hap2_01	7839702	7840237	-	-	C.prem_hap1_01	4399762	4400300	INVDP	copyloss		C.ellen_hap2_02	12112307	12113728	-	-	C.prem_hap1_02	34025420	34026809	INVDP	copygain													C.ellen_hap2_04	11072291	11124741	-	-	C.prem_hap1_04	14215532	14267871	SYN	-		C.ellen_hap2_05	6561597	6562452	-	-	C.prem_hap1_05
C.ellen_hap2_01	7839702	7840237	-	-	C.prem_hap1_01	4400300	4399762	INVDPAL	-		C.ellen_hap2_02	12112307	12113728	-	-	C.prem_hap1_02	34026809	34025420	INVDPAL	-													C.ellen_hap2_04	11072291	11124741	-	-	C.prem_hap1_04	14215532	14267871	SYNAL	-		C.ellen_hap2_05	6561597	6562452	-	-	C.prem_hap1_05
C.ellen_hap2_01	7840238	7847114	-	-	-	-	-	NOTAL	-		C.ellen_hap2_02	12464627	12465254	-	-	C.prem_hap1_02	33965311	33965941	INVDP	copygain													C.ellen_hap2_04	11123683	11148630	-	-	C.prem_hap1_04	14271064	14296797	DUP	copygain		C.ellen_hap2_05	6562453	6562781	-	-	-
C.ellen_hap2_01	7847115	7847767	-	-	C.prem_hap1_01	4399650	4400300	INVDP	copyloss		C.ellen_hap2_02	12464627	12465254	-	-	C.prem_hap1_02	33965941	33965311	INVDPAL	-													C.ellen_hap2_04	11123683	11132218	-	-	C.prem_hap1_04	14271064	14279592	DUPAL	-		C.ellen_hap2_05	6562782	6565877	-	-	C.prem_hap1_05
C.ellen_hap2_01	7847115	7847767	-	-	C.prem_hap1_01	4400300	4399650	INVDPAL	-		C.ellen_hap2_02	13717437	13717765	-	-	C.prem_hap1_02	33701872	33702189	DUP	copygain													C.ellen_hap2_04	11132230	11148630	-	-	C.prem_hap1_04	14280393	14296797	DUPAL	-		C.ellen_hap2_05	6562782	6565877	-	-	C.prem_hap1_05
C.ellen_hap2_01	7847768	7855564	-	-	-	-	-	NOTAL	-		C.ellen_hap2_02	13717437	13717765	-	-	C.prem_hap1_02	33701872	33702189	DUPAL	-													C.ellen_hap2_04	11123683	11214680	-	-	C.prem_hap1_04	14296795	14388575	SYN	-		C.ellen_hap2_05	6565878	6565892	-	-	-
C.ellen_hap2_01	7855565	7856217	-	-	C.prem_hap1_01	4399650	4400300	INVDP	copyloss		C.ellen_hap2_02	13737837	13738269	-	-	C.prem_hap1_02	33863213	33863646	DUP	copygain													C.ellen_hap2_04	11123683	11132232	-	-	C.prem_hap1_04	14296795	14305338	SYNAL	-		C.ellen_hap2_05	6565893	6567560	-	-	C.prem_hap1_05
C.ellen_hap2_01	7855565	7856217	-	-	C.prem_hap1_01	4400300	4399650	INVDPAL	-		C.ellen_hap2_02	13737837	13738269	-	-	C.prem_hap1_02	33863213	33863646	DUPAL	-													C.ellen_hap2_04	11132230	11214680	-	-	C.prem_hap1_04	14306129	14388575	SYNAL	-		C.ellen_hap2_05	6565893	6566325	-	-	C.prem_hap1_05
C.ellen_hap2_01	7856218	7857083	-	-	-	-	-	NOTAL	-		C.ellen_hap2_02	14413293	14414039	-	-	C.prem_hap1_02	33863644	33864391	DUP	copygain													C.ellen_hap2_04	11132232	11132232	a	aatgaaacccttgagtgtctagattcatactcaacattcaccatgagcttaatatttcctttttagttccaattaattcatgagggggtatttctactcctcataatcctcactttaataaatatggtatcaagtgctcagtgtgccagaggtaatgatcttccattaatattggtgtcaagaacacgctttgccagacgataataatccttctatcgacaacgtggcaagaccatccactaaataacttagatacactctctattgacattgagtcaatacgacccacaaaatattacaagggaattgtttttctaattaatatggtgctaagtgctcattgtgctagacagtaacgatccttcactggggacttagtacaccgtataaaatctagac…	C.prem_hap1_04	14305338	14306128	INS	-		C.ellen_hap2_05	6567103	6567560	-	-	C.prem_hap1_05
C.ellen_hap2_01	7857084	7857322	-	-	C.prem_hap1_01	4400062	4400300	DUP	copyloss		C.ellen_hap2_02	14413293	14414039	-	-	C.prem_hap1_02	33863644	33864391	DUPAL	-													C.ellen_hap2_04	11145430	11148630	-	-	C.prem_hap1_04	14267866	14271066	DUP	copygain		C.ellen_hap2_05	6567559	6573617	-	-	C.prem_hap1_05
C.ellen_hap2_01	7857084	7857322	-	-	C.prem_hap1_01	4400062	4400300	DUPAL	-		C.ellen_hap2_02	15363611	15364557	-	-	C.prem_hap1_02	33838596	33839541	DUP	copygain													C.ellen_hap2_04	11145430	11148630	-	-	C.prem_hap1_04	14267866	14271066	DUPAL	-		C.ellen_hap2_05	6567559	6573617	-	-	C.prem_hap1_05
C.ellen_hap2_01	7857323	7858952	-	-	-	-	-	NOTAL	-		C.ellen_hap2_02	15363611	15364557	-	-	C.prem_hap1_02	33838596	33839541	DUPAL	-													C.ellen_hap2_04	11157303	11158182	-	-	C.prem_hap1_04	21917351	21918229	INVDP	copygain		C.ellen_hap2_05	6573618	6577524	-	-	-
C.ellen_hap2_01	7858953	7859605	-	-	C.prem_hap1_01	4399650	4400300	DUP	copyloss		C.ellen_hap2_02	16310360	16322511	-	-	C.prem_hap1_02	33826991	33839152	INVDP	copygain													C.ellen_hap2_04	11157303	11158182	-	-	C.prem_hap1_04	21918229	21917351	INVDPAL	-		C.ellen_hap2_05	6577525	6578887	-	-	C.prem_hap1_05
C.ellen_hap2_01	7858953	7859605	-	-	C.prem_hap1_01	4399650	4400300	DUPAL	-		C.ellen_hap2_02	16310360	16322511	-	-	C.prem_hap1_02	33839152	33826991	INVDPAL	-													C.ellen_hap2_04	11214671	11214819	-	-	C.prem_hap1_04	14388427	14388575	INVDP	copyloss		C.ellen_hap2_05	6577525	6578887	-	-	C.prem_hap1_05
C.ellen_hap2_01	7859606	7867365	-	-	-	-	-	NOTAL	-		C.ellen_hap2_02	16479051	16480516	-	-	C.prem_hap1_02	34021438	34022898	INVDP	copygain													C.ellen_hap2_04	11214671	11214819	-	-	C.prem_hap1_04	14388575	14388427	INVDPAL	-		C.ellen_hap2_05	6578888	6580192	-	-	-
C.ellen_hap2_01	7867366	7902920	-	-	C.prem_hap1_01	7860332	7895693	SYN	-		C.ellen_hap2_02	16479051	16480516	-	-	C.prem_hap1_02	34022898	34021438	INVDPAL	-													C.ellen_hap2_04	11214820	11409651	-	-	C.prem_hap1_04	14388499	14579300	SYN	-		C.ellen_hap2_05	6580193	6593526	-	-	C.prem_hap1_05
C.ellen_hap2_01	7867366	7902920	-	-	C.prem_hap1_01	7860332	7895693	SYNAL	-		C.ellen_hap2_02	21749090	21750215	-	-	C.prem_hap1_02	33571964	33573088	INVDP	copygain													C.ellen_hap2_04	11214820	11310249	-	-	C.prem_hap1_04	14388499	14484004	SYNAL	-		C.ellen_hap2_05	6580193	6584318	-	-	C.prem_hap1_05
C.ellen_hap2_01	7902912	7960809	-	-	C.prem_hap1_01	7895896	7953687	SYN	-		C.ellen_hap2_02	21749090	21750215	-	-	C.prem_hap1_02	33573088	33571964	INVDPAL	-													C.ellen_hap2_04	11303366	11314325	-	-	C.prem_hap1_04	14477117	14484004	TDM	-		C.ellen_hap2_05	6584241	6584469	-	-	C.prem_hap1_05
C.ellen_hap2_01	7902912	7960809	-	-	C.prem_hap1_01	7895896	7953687	SYNAL	-		C.ellen_hap2_02	23095892	23096587	-	-	C.prem_hap1_02	33449399	33450097	INVDP	copygain													C.ellen_hap2_04	11307435	11409651	-	-	C.prem_hap1_04	14477117	14579300	SYNAL	-		C.ellen_hap2_05	6584393	6585448	-	-	C.prem_hap1_05
C.ellen_hap2_01	7959299	7959621	-	-	C.prem_hap1_01	2431247	2431575	INVDP	copygain		C.ellen_hap2_02	23095892	23096587	-	-	C.prem_hap1_02	33450097	33449399	INVDPAL	-													C.ellen_hap2_04	11305412	11306182	-	-	C.prem_hap1_04	1090096	1090875	DUP	copygain		C.ellen_hap2_05	6585448	6585631	-	-	C.prem_hap1_05
C.ellen_hap2_01	7959299	7959621	-	-	C.prem_hap1_01	2431575	2431247	INVDPAL	-		C.ellen_hap2_02	23524185	23524400	-	-	C.prem_hap1_02	33391871	33392086	DUP	copygain													C.ellen_hap2_04	11305412	11306182	-	-	C.prem_hap1_04	1090096	1090875	DUPAL	-		C.ellen_hap2_05	6585632	6586212	-	-	C.prem_hap1_05
C.ellen_hap2_01	7960384	7963132	-	-	C.prem_hap1_01	16793340	16796079	INVDP	copyloss		C.ellen_hap2_02	23524185	23524400	-	-	C.prem_hap1_02	33391871	33392086	DUPAL	-													C.ellen_hap2_04	11316275	11319974	-	-	C.prem_hap1_04	14704662	14708330	DUP	copygain		C.ellen_hap2_05	6586212	6586372	-	-	C.prem_hap1_05
C.ellen_hap2_01	7960384	7963132	-	-	C.prem_hap1_01	16796079	16793340	INVDPAL	-		C.ellen_hap2_02	23976660	23980089	-	-	C.prem_hap1_02	33390224	33394297	DUP	copygain													C.ellen_hap2_04	11316275	11319974	-	-	C.prem_hap1_04	14704662	14708330	DUPAL	-		C.ellen_hap2_05	6586373	6593526	-	-	C.prem_hap1_05
C.ellen_hap2_01	7961904	8009883	-	-	C.prem_hap1_01	7953691	8001524	SYN	-		C.ellen_hap2_02	23976660	23977764	-	-	C.prem_hap1_02	33390224	33391327	DUPAL	-													C.ellen_hap2_04	11320114	11330008	-	-	C.prem_hap1_04	19880406	19890283	DUP	copygain		C.ellen_hap2_05	6593527	6593855	-	-	-
C.ellen_hap2_01	7961904	8009883	-	-	C.prem_hap1_01	7953691	8001524	SYNAL	-		C.ellen_hap2_02	23978788	23980089	-	-	C.prem_hap1_02	33392981	33394297	DUPAL	-													C.ellen_hap2_04	11320114	11330008	-	-	C.prem_hap1_04	19880406	19890283	DUPAL	-		C.ellen_hap2_05	6593856	6607097	-	-	C.prem_hap1_05
C.ellen_hap2_01	8009883	8010892	-	-	C.prem_hap1_01	28030761	28031770	DUP	copyloss		C.ellen_hap2_02	23978788	23983160	-	-	C.prem_hap1_02	33392981	33395815	DUP	copygain													C.ellen_hap2_04	11331922	11336047	-	-	C.prem_hap1_04	14714178	14718302	DUP	copygain		C.ellen_hap2_05	6593856	6607097	-	-	C.prem_hap1_05
C.ellen_hap2_01	8009883	8010892	-	-	C.prem_hap1_01	28030761	28031770	DUPAL	-		C.ellen_hap2_02	23978788	23980089	-	-	C.prem_hap1_02	33392981	33394297	DUPAL	-													C.ellen_hap2_04	11331922	11336047	-	-	C.prem_hap1_04	14714178	14718302	DUPAL	-		C.ellen_hap2_05	6607091	6608105	-	-	C.prem_hap1_05
C.ellen_hap2_01	8010889	8122628	-	-	C.prem_hap1_01	8001516	8099643	SYN	-		C.ellen_hap2_02	23981637	23983160	-	-	C.prem_hap1_02	33394292	33395815	DUPAL	-													C.ellen_hap2_04	11380435	11381761	-	-	C.prem_hap1_04	8704038	8705379	INVDP	copygain		C.ellen_hap2_05	6607091	6608105	-	-	C.prem_hap1_05
C.ellen_hap2_01	8010889	8012968	-	-	C.prem_hap1_01	8001516	8003579	SYNAL	-		C.ellen_hap2_02	24611305	24617087	-	-	C.prem_hap1_02	6960146	6965937	INVDP	copygain													C.ellen_hap2_04	11380435	11381761	-	-	C.prem_hap1_04	8705379	8704038	INVDPAL	-		C.ellen_hap2_05	6608106	6608515	-	-	-
C.ellen_hap2_01	8012959	8026562	-	-	C.prem_hap1_01	8003571	8003579	CPL	-		C.ellen_hap2_02	24611305	24617087	-	-	C.prem_hap1_02	6965937	6960146	INVDPAL	-													C.ellen_hap2_04	11409652	11413579	-	-	-	-	-	NOTAL	-		C.ellen_hap2_05	6608516	6609504	-	-	C.prem_hap1_05
C.ellen_hap2_01	8026553	8122628	-	-	C.prem_hap1_01	8003571	8099643	SYNAL	-		C.ellen_hap2_02	24918472	24918914	-	-	C.prem_hap1_02	33984437	33984879	DUP	copygain													C.ellen_hap2_04	11413580	11422717	-	-	C.prem_hap1_04	20307215	20316304	DUP	copyloss		C.ellen_hap2_05	6608516	6609504	-	-	C.prem_hap1_05
C.ellen_hap2_01	8043008	8043699	-	-	C.prem_hap1_01	4657250	4657941	DUP	copygain		C.ellen_hap2_02	24918472	24918914	-	-	C.prem_hap1_02	33984437	33984879	DUPAL	-													C.ellen_hap2_04	11413580	11422717	-	-	C.prem_hap1_04	20307215	20316304	DUPAL	-		C.ellen_hap2_05	6609505	6609540	-	-	-
C.ellen_hap2_01	8043008	8043699	-	-	C.prem_hap1_01	4657250	4657941	DUPAL	-		C.ellen_hap2_02	25918768	25919661	-	-	C.prem_hap1_02	33887492	33888385	DUP	copygain													C.ellen_hap2_04	11422718	11423951	-	-	C.prem_hap1_04	14782362	14783599	DUP	copyloss		C.ellen_hap2_05	6609541	6614282	-	-	C.prem_hap1_05
C.ellen_hap2_01	8122627	8602231	-	-	C.prem_hap1_01	8102046	8583424	SYN	-		C.ellen_hap2_02	25918768	25919661	-	-	C.prem_hap1_02	33887492	33888385	DUPAL	-													C.ellen_hap2_04	11422718	11423951	-	-	C.prem_hap1_04	14782362	14783599	DUPAL	-		C.ellen_hap2_05	6609541	6614282	-	-	C.prem_hap1_05
C.ellen_hap2_01	8122627	8491165	-	-	C.prem_hap1_01	8102046	8470247	SYNAL	-		C.ellen_hap2_02	27552284	27552977	-	-	C.prem_hap1_02	33964441	33965129	INVDP	copygain													C.ellen_hap2_04	11423952	11430493	-	-	-	-	-	NOTAL	-		C.ellen_hap2_05	6614278	6633659	-	-	C.prem_hap1_05
C.ellen_hap2_01	8488164	8491165	-	-	C.prem_hap1_01	8467248	8472496	TDM	-		C.ellen_hap2_02	27552284	27552977	-	-	C.prem_hap1_02	33965129	33964441	INVDPAL	-													C.ellen_hap2_04	11430494	11431951	-	-	C.prem_hap1_04	19467675	19469142	DUP	copyloss		C.ellen_hap2_05	6614278	6619549	-	-	C.prem_hap1_05
C.ellen_hap2_01	8488164	8536054	-	-	C.prem_hap1_01	8469498	8517331	SYNAL	-		C.ellen_hap2_02	28990982	28991999	-	-	C.prem_hap1_02	6584884	6585891	DUP	copygain													C.ellen_hap2_04	11430494	11431951	-	-	C.prem_hap1_04	19467675	19469142	DUPAL	-		C.ellen_hap2_05	6619549	6622494	-	-	C.prem_hap1_05
C.ellen_hap2_01	8536054	8536144	CTTGAATCAATTTTTGTCCGTGTTAAATTGGCCCACTTCGTGGAACTTCGAGTGGTTGATAAGTTGAAAAAAAATTCATCAATATCAACAT	C	C.prem_hap1_01	8517331	8517331	DEL	-		C.ellen_hap2_02	28990982	28991999	-	-	C.prem_hap1_02	6584884	6585891	DUPAL	-													C.ellen_hap2_04	11431952	11438236	-	-	-	-	-	NOTAL	-		C.ellen_hap2_05	6622495	6633659	-	-	C.prem_hap1_05
C.ellen_hap2_01	8536145	8602231	-	-	C.prem_hap1_01	8517330	8583424	SYNAL	-		C.ellen_hap2_02	30154350	30164270	-	-	-	-	-	NOTAL	-													C.ellen_hap2_04	11438237	11439602	-	-	C.prem_hap1_04	14321044	14322402	INVDP	copyloss		C.ellen_hap2_05	6633657	6664041	-	-	C.prem_hap1_05
C.ellen_hap2_01	8163115	8163702	-	-	C.prem_hap1_01	5504443	5505030	INVDP	copygain		C.ellen_hap2_02	30164271	30170397	-	-	C.prem_hap1_02	6316545	6322663	DUP	copyloss													C.ellen_hap2_04	11438237	11439602	-	-	C.prem_hap1_04	14322402	14321044	INVDPAL	-		C.ellen_hap2_05	6633657	6636501	-	-	C.prem_hap1_05
C.ellen_hap2_01	8163115	8163702	-	-	C.prem_hap1_01	5505030	5504443	INVDPAL	-		C.ellen_hap2_02	30164271	30170397	-	-	C.prem_hap1_02	6316545	6322663	DUPAL	-													C.ellen_hap2_04	11439603	11439614	-	-	-	-	-	NOTAL	-		C.ellen_hap2_05	6636501	6636501	t	ttttttttttgaagtctgttatacacagatattactgacattatatcagacattacaattaatatttacaatcatactatgtaactgggaccaccatcataccttaacacactgaagtatatacctagatattttaaaccatctctaatattcgtgcctgctccactcacatttcgtaagggagagatcgtctccactcaattaattgataattgaggaagaactgaaattaaactccataatactcttatggaagctcgaacccttgcactcaacattgtaagtgcaaggcttctcccattggaccaaaggcccattggtcttcaaattttacttt	C.prem_hap1_05
C.ellen_hap2_01	8410028	8412640	-	-	C.prem_hap1_01	10729446	10732058	DUP	copygain		C.ellen_hap2_02	30170398	30200415	-	-	-	-	-	NOTAL	-													C.ellen_hap2_04	11439615	11455569	-	-	C.prem_hap1_04	14579300	14595259	SYN	-		C.ellen_hap2_05	6636501	6641044	-	-	C.prem_hap1_05
C.ellen_hap2_01	8410028	8412640	-	-	C.prem_hap1_01	10729446	10732058	DUPAL	-		C.ellen_hap2_02	30200416	30200944	-	-	C.prem_hap1_02	33310371	33310901	DUP	copyloss													C.ellen_hap2_04	11439615	11455569	-	-	C.prem_hap1_04	14579300	14595259	SYNAL	-		C.ellen_hap2_05	6640807	6641315	-	-	C.prem_hap1_05
C.ellen_hap2_01	8410028	8412640	-	-	C.prem_hap1_01	10725011	10727623	INVDP	copygain		C.ellen_hap2_02	30200416	30200944	-	-	C.prem_hap1_02	33310371	33310901	DUPAL	-													C.ellen_hap2_04	11455570	11455692	-	-	C.prem_hap1_04	18540060	18540182	INVDP	copyloss		C.ellen_hap2_05	6641085	6659057	-	-	C.prem_hap1_05
C.ellen_hap2_01	8410028	8412640	-	-	C.prem_hap1_01	10727623	10725011	INVDPAL	-		C.ellen_hap2_02	30200945	30202252	-	-	-	-	-	NOTAL	-													C.ellen_hap2_04	11455570	11455692	-	-	C.prem_hap1_04	18540182	18540060	INVDPAL	-		C.ellen_hap2_05	6659057	6660251	-	-	C.prem_hap1_05
C.ellen_hap2_01	8410230	8412640	-	-	C.prem_hap1_01	5270885	5273295	INVDP	copygain		C.ellen_hap2_02	30202253	30203598	-	-	C.prem_hap1_02	16878126	16879469	INVDP	copyloss													C.ellen_hap2_04	11455693	11455847	-	-	-	-	-	NOTAL	-		C.ellen_hap2_05	6660252	6664041	-	-	C.prem_hap1_05
C.ellen_hap2_01	8410230	8412640	-	-	C.prem_hap1_01	5273295	5270885	INVDPAL	-		C.ellen_hap2_02	30202253	30203598	-	-	C.prem_hap1_02	16879469	16878126	INVDPAL	-													C.ellen_hap2_04	11455848	11538694	-	-	C.prem_hap1_04	14595255	14676266	SYN	-		C.ellen_hap2_05	6664042	6664227	-	-	-
C.ellen_hap2_01	8445718	8451520	-	-	C.prem_hap1_01	5690988	5696491	DUP	copygain		C.ellen_hap2_02	30203599	30218040	-	-	-	-	-	NOTAL	-													C.ellen_hap2_04	11455848	11466699	-	-	C.prem_hap1_04	14595255	14606106	SYNAL	-		C.ellen_hap2_05	6664228	6669001	-	-	C.prem_hap1_05
C.ellen_hap2_01	8445718	8446164	-	-	C.prem_hap1_01	5690988	5691438	DUPAL	-		C.ellen_hap2_02	30218041	30218234	-	-	C.prem_hap1_02	5719101	5719294	INVDP	copyloss													C.ellen_hap2_04	11465856	11467732	-	-	C.prem_hap1_04	14605264	14606106	CPL	-		C.ellen_hap2_05	6664228	6669001	-	-	C.prem_hap1_05
C.ellen_hap2_01	8446468	8451520	-	-	C.prem_hap1_01	5691438	5696491	DUPAL	-		C.ellen_hap2_02	30218041	30218234	-	-	C.prem_hap1_02	5719294	5719101	INVDPAL	-													C.ellen_hap2_04	11466888	11533772	-	-	C.prem_hap1_04	14605264	14672098	SYNAL	-		C.ellen_hap2_05	6667914	6669603	-	-	C.prem_hap1_05
C.ellen_hap2_01	8602232	8602253	-	-	-	-	-	NOTAL	-		C.ellen_hap2_02	30218235	30242836	-	-	-	-	-	NOTAL	-													C.ellen_hap2_04	11533025	11534528	-	-	C.prem_hap1_04	14671353	14672098	CPL	-		C.ellen_hap2_05	6667914	6669603	-	-	C.prem_hap1_05
C.ellen_hap2_01	8602254	8603672	-	-	C.prem_hap1_01	8590749	8592165	DUP	copyloss		C.ellen_hap2_02	30242837	30243527	-	-	C.prem_hap1_02	21486807	21487489	INVDP	copyloss													C.ellen_hap2_04	11533782	11538694	-	-	C.prem_hap1_04	14671353	14676266	SYNAL	-		C.ellen_hap2_05	6669603	6737998	-	-	C.prem_hap1_05
C.ellen_hap2_01	8602254	8603672	-	-	C.prem_hap1_01	8590749	8592165	DUPAL	-		C.ellen_hap2_02	30242837	30243527	-	-	C.prem_hap1_02	21487489	21486807	INVDPAL	-													C.ellen_hap2_04	11538693	11567880	-	-	C.prem_hap1_04	14676532	14707036	SYN	-		C.ellen_hap2_05	6669603	6679883	-	-	C.prem_hap1_05
C.ellen_hap2_01	8602682	8607669	-	-	C.prem_hap1_01	8578437	8583424	DUP	copyloss		C.ellen_hap2_02	30243528	30360614	-	-	-	-	-	NOTAL	-													C.ellen_hap2_04	11538693	11539025	-	-	C.prem_hap1_04	14676532	14676864	SYNAL	-		C.ellen_hap2_05	6679883	6679883	T	TgccacttcggccttggtcggagtggtgggctgctgccctcacaagcattgtgagggcagcggttcaaggccccacaaaaagcatttatgggggctaacgtgcttatttgtttaatatttcaaaagtttcctctcactcgtgcaatacgagtggaatatgaacatccctcttctgtaaaggattatttgtctgggcatgtacttcacataattcaatgtaataatataagtcccaatcatgtatttctgattgtaaatatcagtgtaatatatctgctataatagcagttgtaattatctatataatgcagtaatatgatgattaatcagtattaaaaaaaaaaaaaaaCCGATCTATAAT	C.prem_hap1_05
C.ellen_hap2_01	8602682	8607669	-	-	C.prem_hap1_01	8578437	8583424	DUPAL	-		C.ellen_hap2_02	30360615	30367544	-	-	C.prem_hap1_02	32322221	32329150	DUP	copyloss													C.ellen_hap2_04	11539023	11567880	-	-	C.prem_hap1_04	14678141	14707036	SYNAL	-		C.ellen_hap2_05	6679883	6695231	-	-	C.prem_hap1_05
C.ellen_hap2_01	8607670	8607691	-	-	-	-	-	NOTAL	-		C.ellen_hap2_02	30360615	30367544	-	-	C.prem_hap1_02	32322221	32329150	DUPAL	-													C.ellen_hap2_04	11539025	11539025	t	taaaaagggggccttccccccctaatttgatagctctgaatccatttttgggatccattttctgtagttccttctccatcttgtattttcttcttattttaataaattctcattttacccctagttcaattatgagtggctaattttctttcaagcttgggttgaaggtgaagtctcaacatgtgtcatgggcttaatttggtaaatttattttttttcccctctagtttttgtagatgttttgacttctcgtcgataaataataatagtcttgtctagataccgccttggttacaccggccctctagtacaaggttattattatttggcacgataagcccttagcaccatattgattagagcgtggttcatgaggtgtggattcccccctcatgattt…	C.prem_hap1_04	14676864	14678140	INS	-		C.ellen_hap2_05	6695231	6696762	-	-	C.prem_hap1_05
C.ellen_hap2_01	8607692	8609110	-	-	C.prem_hap1_01	8590749	8592165	DUP	copyloss		C.ellen_hap2_02	30367545	30416411	-	-	-	-	-	NOTAL	-													C.ellen_hap2_04	11567877	11571560	-	-	C.prem_hap1_04	14717353	14721032	SYN	-		C.ellen_hap2_05	6696763	6711231	-	-	C.prem_hap1_05
C.ellen_hap2_01	8607692	8609110	-	-	C.prem_hap1_01	8590749	8592165	DUPAL	-		C.ellen_hap2_02	30416412	30417136	-	-	C.prem_hap1_02	26387765	26388477	INVDP	copyloss													C.ellen_hap2_04	11567877	11571560	-	-	C.prem_hap1_04	14717353	14721032	SYNAL	-		C.ellen_hap2_05	6711231	6711815	-	-	C.prem_hap1_05
C.ellen_hap2_01	8608120	8613107	-	-	C.prem_hap1_01	8578437	8583424	DUP	copyloss		C.ellen_hap2_02	30416412	30417136	-	-	C.prem_hap1_02	26388477	26387765	INVDPAL	-													C.ellen_hap2_04	11571556	11596780	-	-	C.prem_hap1_04	14733329	14758660	SYN	-		C.ellen_hap2_05	6711816	6712817	-	-	C.prem_hap1_05
C.ellen_hap2_01	8608120	8613107	-	-	C.prem_hap1_01	8578437	8583424	DUPAL	-		C.ellen_hap2_02	30417137	30460253	-	-	-	-	-	NOTAL	-													C.ellen_hap2_04	11571556	11596780	-	-	C.prem_hap1_04	14733329	14758660	SYNAL	-		C.ellen_hap2_05	6712804	6713149	-	-	C.prem_hap1_05
C.ellen_hap2_01	8613108	8613129	-	-	-	-	-	NOTAL	-		C.ellen_hap2_02	30460254	30460496	-	-	C.prem_hap1_02	21041338	21041580	DUP	copyloss													C.ellen_hap2_04	11596779	11598162	-	-	C.prem_hap1_04	9263418	9264802	DUP	copyloss		C.ellen_hap2_05	6713136	6723814	-	-	C.prem_hap1_05
C.ellen_hap2_01	8613130	8614548	-	-	C.prem_hap1_01	8590749	8592165	DUP	copyloss		C.ellen_hap2_02	30460254	30460496	-	-	C.prem_hap1_02	21041338	21041580	DUPAL	-													C.ellen_hap2_04	11596779	11598162	-	-	C.prem_hap1_04	9263418	9264802	DUPAL	-		C.ellen_hap2_05	6723814	6724158	-	-	C.prem_hap1_05
C.ellen_hap2_01	8613130	8614548	-	-	C.prem_hap1_01	8590749	8592165	DUPAL	-		C.ellen_hap2_02	30460497	30487506	-	-	-	-	-	NOTAL	-													C.ellen_hap2_04	11598163	11656466	-	-	C.prem_hap1_04	14758655	14817007	SYN	-		C.ellen_hap2_05	6724159	6737998	-	-	C.prem_hap1_05
C.ellen_hap2_01	8613558	8621670	-	-	C.prem_hap1_01	8578437	8592165	DUP	copyloss		C.ellen_hap2_02	30487507	30488265	-	-	C.prem_hap1_02	14091974	14092736	INVDP	copyloss													C.ellen_hap2_04	11598163	11656466	-	-	C.prem_hap1_04	14758655	14817007	SYNAL	-		C.ellen_hap2_05	6737999	6738004	-	-	-
C.ellen_hap2_01	8613558	8615466	-	-	C.prem_hap1_01	8578437	8580345	DUPAL	-		C.ellen_hap2_02	30487507	30488265	-	-	C.prem_hap1_02	14092736	14091974	INVDPAL	-													C.ellen_hap2_04	11627551	11630390	-	-	C.prem_hap1_04	21504535	21507386	DUP	copygain		C.ellen_hap2_05	6738005	6738355	-	-	C.prem_hap1_05
C.ellen_hap2_01	8615967	8620229	-	-	C.prem_hap1_01	8579162	8583424	DUPAL	-		C.ellen_hap2_02	30488266	30559761	-	-	-	-	-	NOTAL	-													C.ellen_hap2_04	11627551	11630390	-	-	C.prem_hap1_04	21504535	21507386	DUPAL	-		C.ellen_hap2_05	6738005	6738355	-	-	C.prem_hap1_05
C.ellen_hap2_01	8620252	8621670	-	-	C.prem_hap1_01	8590749	8592165	DUPAL	-		C.ellen_hap2_02	30559762	30560376	-	-	C.prem_hap1_02	18374780	18375399	DUP	copyloss													C.ellen_hap2_04	11656467	11758050	-	-	C.prem_hap1_04	14829535	14931090	SYN	-		C.ellen_hap2_05	6738356	6738649	-	-	-
C.ellen_hap2_01	8620680	8664192	-	-	C.prem_hap1_01	8578437	8621933	SYN	-		C.ellen_hap2_02	30559762	30560376	-	-	C.prem_hap1_02	18374780	18375399	DUPAL	-													C.ellen_hap2_04	11656467	11758050	-	-	C.prem_hap1_04	14829535	14931090	SYNAL	-		C.ellen_hap2_05	6738650	6739435	-	-	C.prem_hap1_05
C.ellen_hap2_01	8620680	8664192	-	-	C.prem_hap1_01	8578437	8621933	SYNAL	-		C.ellen_hap2_02	30560377	30626032	-	-	-	-	-	NOTAL	-													C.ellen_hap2_04	11673758	11687584	-	-	C.prem_hap1_04	21905872	21916889	INVDP	copygain		C.ellen_hap2_05	6738650	6739435	-	-	C.prem_hap1_05
C.ellen_hap2_01	8625677	8627419	-	-	C.prem_hap1_01	8917442	8919184	DUP	copygain		C.ellen_hap2_02	30626033	30626496	-	-	C.prem_hap1_02	14233991	14234444	DUP	copyloss													C.ellen_hap2_04	11673758	11681558	-	-	C.prem_hap1_04	21916889	21909096	INVDPAL	-		C.ellen_hap2_05	6739436	6740223	-	-	-
C.ellen_hap2_01	8625677	8627419	-	-	C.prem_hap1_01	8917442	8919184	DUPAL	-		C.ellen_hap2_02	30626033	30626496	-	-	C.prem_hap1_02	14233991	14234444	DUPAL	-													C.ellen_hap2_04	11683825	11687584	-	-	C.prem_hap1_04	21909661	21905872	INVDPAL	-		C.ellen_hap2_05	6740224	6756914	-	-	C.prem_hap1_05
C.ellen_hap2_01	8625781	8630367	-	-	C.prem_hap1_01	8919175	8923761	INVDP	copygain		C.ellen_hap2_02	30626497	30638068	-	-	-	-	-	NOTAL	-													C.ellen_hap2_04	11758048	11837174	-	-	C.prem_hap1_04	14938391	15017469	SYN	-		C.ellen_hap2_05	6740224	6740880	-	-	C.prem_hap1_05
C.ellen_hap2_01	8625781	8630367	-	-	C.prem_hap1_01	8923761	8919175	INVDPAL	-		C.ellen_hap2_02	30638069	30639535	-	-	C.prem_hap1_02	31498245	31499690	DUP	copyloss													C.ellen_hap2_04	11758048	11837174	-	-	C.prem_hap1_04	14938391	15017469	SYNAL	-		C.ellen_hap2_05	6740880	6741165	-	-	C.prem_hap1_05
C.ellen_hap2_01	8632644	8632984	-	-	C.prem_hap1_01	8917120	8917459	DUP	copygain		C.ellen_hap2_02	30638069	30639535	-	-	C.prem_hap1_02	31498245	31499690	DUPAL	-													C.ellen_hap2_04	11761910	11762381	-	-	C.prem_hap1_04	14934365	14934836	DUP	copygain		C.ellen_hap2_05	6741166	6756914	-	-	C.prem_hap1_05
C.ellen_hap2_01	8632644	8632984	-	-	C.prem_hap1_01	8917120	8917459	DUPAL	-		C.ellen_hap2_02	30639536	30663220	-	-	-	-	-	NOTAL	-													C.ellen_hap2_04	11761910	11762381	-	-	C.prem_hap1_04	14934365	14934836	DUPAL	-		C.ellen_hap2_05	6756915	6757614	-	-	-
C.ellen_hap2_01	8663705	8665001	-	-	C.prem_hap1_01	11361707	11363030	INVDP	copyloss		C.ellen_hap2_02	30663221	30670402	-	-	C.prem_hap1_02	15758685	15765843	INVDP	copyloss													C.ellen_hap2_04	11830237	11831096	-	-	C.prem_hap1_04	15344509	15345357	INVDP	copygain		C.ellen_hap2_05	6757615	6758602	-	-	C.prem_hap1_05
C.ellen_hap2_01	8663705	8665001	-	-	C.prem_hap1_01	11363030	11361707	INVDPAL	-		C.ellen_hap2_02	30663221	30670402	-	-	C.prem_hap1_02	15765843	15758685	INVDPAL	-													C.ellen_hap2_04	11830237	11831096	-	-	C.prem_hap1_04	15345357	15344509	INVDPAL	-		C.ellen_hap2_05	6757615	6758602	-	-	C.prem_hap1_05
C.ellen_hap2_01	8665002	8665287	-	-	-	-	-	NOTAL	-		C.ellen_hap2_02	30670403	30684577	-	-	-	-	-	NOTAL	-													C.ellen_hap2_04	11837166	11844464	-	-	C.prem_hap1_04	15031057	15038383	SYN	-		C.ellen_hap2_05	6758603	6758612	-	-	-
C.ellen_hap2_01	8665288	8717983	-	-	C.prem_hap1_01	8621926	8674567	SYN	-		C.ellen_hap2_02	30684578	30684783	-	-	C.prem_hap1_02	28133182	28133398	INVDP	copyloss													C.ellen_hap2_04	11837166	11844464	-	-	C.prem_hap1_04	15031057	15038383	SYNAL	-		C.ellen_hap2_05	6758613	6782803	-	-	C.prem_hap1_05
C.ellen_hap2_01	8665288	8717983	-	-	C.prem_hap1_01	8621926	8674567	SYNAL	-		C.ellen_hap2_02	30684578	30684783	-	-	C.prem_hap1_02	28133398	28133182	INVDPAL	-													C.ellen_hap2_04	11844460	11918500	-	-	C.prem_hap1_04	15043414	15115691	SYN	-		C.ellen_hap2_05	6758613	6768133	-	-	C.prem_hap1_05
C.ellen_hap2_01	8717978	8723692	-	-	C.prem_hap1_01	8680930	8686647	SYN	-		C.ellen_hap2_02	30684784	30687629	-	-	-	-	-	NOTAL	-													C.ellen_hap2_04	11844460	11902994	-	-	C.prem_hap1_04	15043414	15101968	SYNAL	-		C.ellen_hap2_05	6768112	6769681	-	-	C.prem_hap1_05
C.ellen_hap2_01	8717978	8723692	-	-	C.prem_hap1_01	8680930	8686647	SYNAL	-		C.ellen_hap2_02	30687630	30687878	-	-	C.prem_hap1_02	9584067	9584314	INVDP	copyloss													C.ellen_hap2_04	11902984	11904768	-	-	C.prem_hap1_04	15101959	15101968	CPL	-		C.ellen_hap2_05	6769659	6782803	-	-	C.prem_hap1_05
C.ellen_hap2_01	8723692	8724648	-	-	C.prem_hap1_01	8679973	8680929	DUP	copyloss		C.ellen_hap2_02	30687630	30687878	-	-	C.prem_hap1_02	9584314	9584067	INVDPAL	-													C.ellen_hap2_04	11904758	11918500	-	-	C.prem_hap1_04	15101959	15115691	SYNAL	-		C.ellen_hap2_05	6782804	6782805	-	-	-
C.ellen_hap2_01	8723692	8724648	-	-	C.prem_hap1_01	8679973	8680929	DUPAL	-		C.ellen_hap2_02	30687879	30696882	-	-	-	-	-	NOTAL	-													C.ellen_hap2_04	11918493	11956953	-	-	C.prem_hap1_04	15116678	15155175	SYN	-		C.ellen_hap2_05	6782806	6783636	-	-	C.prem_hap1_05
C.ellen_hap2_01	8724649	8746493	-	-	C.prem_hap1_01	8686642	8708459	SYN	-		C.ellen_hap2_02	30696883	30697926	-	-	C.prem_hap1_02	12589057	12590112	INVDP	copyloss													C.ellen_hap2_04	11918493	11956953	-	-	C.prem_hap1_04	15116678	15155175	SYNAL	-		C.ellen_hap2_05	6782806	6783636	-	-	C.prem_hap1_05
C.ellen_hap2_01	8724649	8746493	-	-	C.prem_hap1_01	8686642	8708459	SYNAL	-		C.ellen_hap2_02	30696883	30697926	-	-	C.prem_hap1_02	12590112	12589057	INVDPAL	-													C.ellen_hap2_04	11924124	11925666	-	-	C.prem_hap1_04	8510363	8511882	DUP	copygain		C.ellen_hap2_05	6783636	6816966	-	-	C.prem_hap1_05
C.ellen_hap2_01	8746491	8750191	-	-	C.prem_hap1_01	4293481	4297119	INVDP	copygain		C.ellen_hap2_02	30697927	30733223	-	-	-	-	-	NOTAL	-													C.ellen_hap2_04	11924124	11925666	-	-	C.prem_hap1_04	8510363	8511882	DUPAL	-		C.ellen_hap2_05	6783636	6784275	-	-	C.prem_hap1_05
C.ellen_hap2_01	8746491	8750191	-	-	C.prem_hap1_01	4297119	4293481	INVDPAL	-		C.ellen_hap2_02	30733224	30733651	-	-	C.prem_hap1_02	16634142	16634579	DUP	copyloss													C.ellen_hap2_04	11956502	11958570	-	-	C.prem_hap1_04	15153107	15155175	DUP	copyloss		C.ellen_hap2_05	6784275	6785307	-	-	C.prem_hap1_05
C.ellen_hap2_01	8746492	8752959	-	-	C.prem_hap1_01	8674567	8680929	INVTR	-		C.ellen_hap2_02	30733224	30733651	-	-	C.prem_hap1_02	16634142	16634579	DUPAL	-													C.ellen_hap2_04	11956502	11958570	-	-	C.prem_hap1_04	15153107	15155175	DUPAL	-		C.ellen_hap2_05	6785308	6789960	-	-	C.prem_hap1_05
C.ellen_hap2_01	8746492	8752959	-	-	C.prem_hap1_01	8680929	8674567	INVTRAL	-		C.ellen_hap2_02	30733652	30735998	-	-	-	-	-	NOTAL	-													C.ellen_hap2_04	11958119	11960187	-	-	C.prem_hap1_04	15153107	15155175	DUP	copyloss		C.ellen_hap2_05	6789960	6790370	-	-	C.prem_hap1_05
C.ellen_hap2_01	8747215	8747499	-	-	C.prem_hap1_01	4293196	4293480	INVDP	copygain		C.ellen_hap2_02	30735999	30736205	-	-	C.prem_hap1_02	17651933	17652138	INVDP	copyloss													C.ellen_hap2_04	11958119	11960187	-	-	C.prem_hap1_04	15153107	15155175	DUPAL	-		C.ellen_hap2_05	6790371	6791060	-	-	C.prem_hap1_05
C.ellen_hap2_01	8747215	8747499	-	-	C.prem_hap1_01	4293480	4293196	INVDPAL	-		C.ellen_hap2_02	30735999	30736205	-	-	C.prem_hap1_02	17652138	17651933	INVDPAL	-													C.ellen_hap2_04	11959736	11961804	-	-	C.prem_hap1_04	15153107	15155175	DUP	copyloss		C.ellen_hap2_05	6791060	6791277	TTAGTCAGGACTCGGGAAGCTTTTAGAAATTAAACATTCGATGTTATAACTCCTCCCACCTACCTTCTCCTACCTACCTTCATGGCTTCATCACGGATCTCATACCAAAGTGAGTTAAATGAAGTAGTTACCGTTTGGTTGCCATCGCCCCCAAATTGAGTTGGAGAAAGTCTAGGTTGTCATACCATATTCAATCAATCAGTTGTAATATCTTAGAA	T	C.prem_hap1_05
C.ellen_hap2_01	8752959	8778367	-	-	C.prem_hap1_01	8708452	8733818	SYN	-		C.ellen_hap2_02	30736206	30740092	-	-	-	-	-	NOTAL	-													C.ellen_hap2_04	11959736	11961804	-	-	C.prem_hap1_04	15153107	15155175	DUPAL	-		C.ellen_hap2_05	6791278	6803837	-	-	C.prem_hap1_05
C.ellen_hap2_01	8752959	8778367	-	-	C.prem_hap1_01	8708452	8733818	SYNAL	-		C.ellen_hap2_02	30740093	30741645	-	-	C.prem_hap1_02	17084244	17085797	DUP	copyloss													C.ellen_hap2_04	11961353	12101202	-	-	C.prem_hap1_04	15153107	15292971	SYN	-		C.ellen_hap2_05	6803837	6804093	-	-	C.prem_hap1_05
C.ellen_hap2_01	8778060	8782777	-	-	C.prem_hap1_01	16117403	16122183	INVDP	copyloss		C.ellen_hap2_02	30740093	30741645	-	-	C.prem_hap1_02	17084244	17085797	DUPAL	-													C.ellen_hap2_04	11961353	12101202	-	-	C.prem_hap1_04	15153107	15292971	SYNAL	-		C.ellen_hap2_05	6804094	6814499	-	-	C.prem_hap1_05
C.ellen_hap2_01	8778060	8782777	-	-	C.prem_hap1_01	16122183	16117403	INVDPAL	-		C.ellen_hap2_02	30741646	30778330	-	-	-	-	-	NOTAL	-													C.ellen_hap2_04	12100738	12102849	-	-	C.prem_hap1_04	16438976	16441069	TRANS	-		C.ellen_hap2_05	6814499	6814827	-	-	C.prem_hap1_05
C.ellen_hap2_01	8782778	8782952	-	-	-	-	-	NOTAL	-		C.ellen_hap2_02	30778331	30784113	-	-	C.prem_hap1_02	15758682	15765848	INVDP	copyloss													C.ellen_hap2_04	12100738	12102849	-	-	C.prem_hap1_04	16438976	16441069	TRANSAL	-		C.ellen_hap2_05	6814828	6816966	-	-	C.prem_hap1_05
C.ellen_hap2_01	8782953	8783666	-	-	C.prem_hap1_01	8365562	8366271	DUP	copyloss		C.ellen_hap2_02	30778331	30780916	-	-	C.prem_hap1_02	15765848	15763367	INVDPAL	-													C.ellen_hap2_04	12102416	12149219	-	-	C.prem_hap1_04	15292538	15339026	SYN	-		C.ellen_hap2_05	6816967	6817238	-	-	-
C.ellen_hap2_01	8782953	8783666	-	-	C.prem_hap1_01	8365562	8366271	DUPAL	-		C.ellen_hap2_02	30780916	30784113	-	-	C.prem_hap1_02	15761691	15758682	INVDPAL	-													C.ellen_hap2_04	12102416	12130892	-	-	C.prem_hap1_04	15292538	15321036	SYNAL	-		C.ellen_hap2_05	6817239	6817966	-	-	C.prem_hap1_05
C.ellen_hap2_01	8783667	8785107	-	-	-	-	-	NOTAL	-		C.ellen_hap2_02	30784114	30829179	-	-	-	-	-	NOTAL	-													C.ellen_hap2_04	12130892	12131174	-	-	C.prem_hap1_04	15321036	15321039	HDR	-		C.ellen_hap2_05	6817239	6817966	-	-	C.prem_hap1_05
C.ellen_hap2_01	8785108	8785746	-	-	C.prem_hap1_01	19706198	19706835	DUP	copyloss		C.ellen_hap2_02	30829180	30829331	-	-	C.prem_hap1_02	5108396	5108547	DUP	copyloss													C.ellen_hap2_04	12131175	12149219	-	-	C.prem_hap1_04	15321040	15339026	SYNAL	-		C.ellen_hap2_05	6817967	6818743	-	-	-
C.ellen_hap2_01	8785108	8785746	-	-	C.prem_hap1_01	19706198	19706835	DUPAL	-		C.ellen_hap2_02	30829180	30829331	-	-	C.prem_hap1_02	5108396	5108547	DUPAL	-													C.ellen_hap2_04	12144026	12145505	-	-	C.prem_hap1_04	15339765	15341217	DUP	copygain		C.ellen_hap2_05	6818744	6819542	-	-	C.prem_hap1_05
C.ellen_hap2_01	8785747	8786511	-	-	-	-	-	NOTAL	-		C.ellen_hap2_02	30829332	30888878	-	-	-	-	-	NOTAL	-													C.ellen_hap2_04	12144026	12145505	-	-	C.prem_hap1_04	15339765	15341217	DUPAL	-		C.ellen_hap2_05	6818744	6819542	-	-	C.prem_hap1_05
C.ellen_hap2_01	8786512	8969930	-	-	C.prem_hap1_01	8733827	8917118	SYN	-		C.ellen_hap2_02	30888879	30889496	-	-	C.prem_hap1_02	20120680	20121297	INVDP	copyloss													C.ellen_hap2_04	12149214	12249597	-	-	C.prem_hap1_04	15380176	15480655	SYN	-		C.ellen_hap2_05	6819543	6821331	-	-	-
C.ellen_hap2_01	8786512	8969930	-	-	C.prem_hap1_01	8733827	8917118	SYNAL	-		C.ellen_hap2_02	30888879	30889496	-	-	C.prem_hap1_02	20121297	20120680	INVDPAL	-													C.ellen_hap2_04	12149214	12248748	-	-	C.prem_hap1_04	15380176	15479681	SYNAL	-		C.ellen_hap2_05	6821332	6830443	-	-	C.prem_hap1_05
C.ellen_hap2_01	8969931	8969968	-	-	-	-	-	NOTAL	-		C.ellen_hap2_02	30889497	30900822	-	-	-	-	-	NOTAL	-													C.ellen_hap2_04	12248740	12248748	-	-	C.prem_hap1_04	15479672	15479819	CPG	-		C.ellen_hap2_05	6821332	6830443	-	-	C.prem_hap1_05
C.ellen_hap2_01	8969969	9526812	-	-	C.prem_hap1_01	8923769	9516260	SYN	-		C.ellen_hap2_02	30900823	30905060	-	-	C.prem_hap1_02	5482989	5487276	DUP	copyloss													C.ellen_hap2_04	12248740	12249597	-	-	C.prem_hap1_04	15479810	15480655	SYNAL	-		C.ellen_hap2_05	6830444	6834727	-	-	-
C.ellen_hap2_01	8969969	9375715	-	-	C.prem_hap1_01	8923769	9329449	SYNAL	-		C.ellen_hap2_02	30900823	30905060	-	-	C.prem_hap1_02	5482989	5487276	DUPAL	-													C.ellen_hap2_04	12150434	12151803	-	-	C.prem_hap1_04	15375568	15376936	DUP	copygain		C.ellen_hap2_05	6834728	6855404	-	-	C.prem_hap1_05
C.ellen_hap2_01	9375706	9375837	-	-	C.prem_hap1_01	9329441	9329449	CPL	-		C.ellen_hap2_02	30905061	30924687	-	-	-	-	-	NOTAL	-													C.ellen_hap2_04	12150434	12151803	-	-	C.prem_hap1_04	15375568	15376936	DUPAL	-		C.ellen_hap2_05	6834728	6835337	-	-	C.prem_hap1_05
C.ellen_hap2_01	9375828	9500365	-	-	C.prem_hap1_01	9329441	9453987	SYNAL	-		C.ellen_hap2_02	30924688	30925345	-	-	C.prem_hap1_02	14345556	14346207	DUP	copyloss													C.ellen_hap2_04	12150436	12151803	-	-	C.prem_hap1_04	10778367	10779715	DUP	copygain		C.ellen_hap2_05	6835337	6835684	-	-	C.prem_hap1_05
C.ellen_hap2_01	9464572	9500365	-	-	C.prem_hap1_01	9418190	9489805	CPG	-		C.ellen_hap2_02	30924688	30925345	-	-	C.prem_hap1_02	14345556	14346207	DUPAL	-													C.ellen_hap2_04	12150436	12151803	-	-	C.prem_hap1_04	10778367	10779715	DUPAL	-		C.ellen_hap2_05	6835685	6855404	-	-	C.prem_hap1_05
C.ellen_hap2_01	9464572	9526812	-	-	C.prem_hap1_01	9453998	9516260	SYNAL	-		C.ellen_hap2_02	30924994	30934202	-	-	C.prem_hap1_02	14335472	14345561	INVDP	copyloss													C.ellen_hap2_04	12249598	12250242	-	-	C.prem_hap1_04	14966840	14967485	INVDP	copyloss		C.ellen_hap2_05	6855395	6860763	-	-	C.prem_hap1_05
C.ellen_hap2_01	9083040	9083477	-	-	C.prem_hap1_01	10302786	10303224	INVDP	copygain		C.ellen_hap2_02	30924994	30928526	-	-	C.prem_hap1_02	14345561	14341975	INVDPAL	-													C.ellen_hap2_04	12249598	12250242	-	-	C.prem_hap1_04	14967485	14966840	INVDPAL	-		C.ellen_hap2_05	6855395	6860763	-	-	C.prem_hap1_05
C.ellen_hap2_01	9083040	9083477	-	-	C.prem_hap1_01	10303224	10302786	INVDPAL	-		C.ellen_hap2_02	30928526	30932173	-	-	C.prem_hap1_02	14341491	14337790	INVDPAL	-													C.ellen_hap2_04	12250243	12318696	-	-	C.prem_hap1_04	15480647	15549103	SYN	-		C.ellen_hap2_05	6860759	6861615	-	-	C.prem_hap1_05
C.ellen_hap2_01	9124073	9128947	-	-	C.prem_hap1_01	9533220	9538114	DUP	copygain		C.ellen_hap2_02	30932173	30934202	-	-	C.prem_hap1_02	14337501	14335472	INVDPAL	-													C.ellen_hap2_04	12250243	12318696	-	-	C.prem_hap1_04	15480647	15549103	SYNAL	-		C.ellen_hap2_05	6860759	6861615	-	-	C.prem_hap1_05
C.ellen_hap2_01	9124073	9128947	-	-	C.prem_hap1_01	9533220	9538114	DUPAL	-		C.ellen_hap2_02	30934203	30940207	-	-	-	-	-	NOTAL	-													C.ellen_hap2_04	12318697	12318697	-	-	-	-	-	NOTAL	-		C.ellen_hap2_05	6861616	6864728	-	-	-
C.ellen_hap2_01	9457193	9465806	-	-	C.prem_hap1_01	9547140	9555768	INVDP	copygain		C.ellen_hap2_02	30940208	30940822	-	-	C.prem_hap1_02	22207869	22208460	INVDP	copyloss													C.ellen_hap2_04	12318698	12319807	-	-	C.prem_hap1_04	15547993	15549103	DUP	copyloss		C.ellen_hap2_05	6864729	6908265	-	-	C.prem_hap1_05
C.ellen_hap2_01	9457193	9465806	-	-	C.prem_hap1_01	9555768	9547140	INVDPAL	-		C.ellen_hap2_02	30940208	30940822	-	-	C.prem_hap1_02	22208460	22207869	INVDPAL	-													C.ellen_hap2_04	12318698	12319807	-	-	C.prem_hap1_04	15547993	15549103	DUPAL	-		C.ellen_hap2_05	6864729	6895849	-	-	C.prem_hap1_05
C.ellen_hap2_01	9478254	9480781	-	-	C.prem_hap1_01	9544652	9547144	INVDP	copygain		C.ellen_hap2_02	30940823	30952836	-	-	-	-	-	NOTAL	-													C.ellen_hap2_04	12319808	12319808	-	-	-	-	-	NOTAL	-		C.ellen_hap2_05	6895849	6896039	-	-	C.prem_hap1_05
C.ellen_hap2_01	9478254	9480781	-	-	C.prem_hap1_01	9547144	9544652	INVDPAL	-		C.ellen_hap2_02	30952837	30953012	-	-	C.prem_hap1_02	17325958	17326133	DUP	copyloss													C.ellen_hap2_04	12319809	12320920	-	-	C.prem_hap1_04	15547993	15549105	DUP	copyloss		C.ellen_hap2_05	6896040	6908265	-	-	C.prem_hap1_05
C.ellen_hap2_01	9526807	9544874	-	-	C.prem_hap1_01	9579773	9597845	SYN	-		C.ellen_hap2_02	30952837	30953012	-	-	C.prem_hap1_02	17325958	17326133	DUPAL	-													C.ellen_hap2_04	12319809	12320920	-	-	C.prem_hap1_04	15547993	15549105	DUPAL	-		C.ellen_hap2_05	6908266	6908322	-	-	-
C.ellen_hap2_01	9526807	9544874	-	-	C.prem_hap1_01	9579773	9597845	SYNAL	-		C.ellen_hap2_02	30953013	31012641	-	-	-	-	-	NOTAL	-													C.ellen_hap2_04	12320917	12322031	-	-	C.prem_hap1_04	15547990	15549105	DUP	copyloss		C.ellen_hap2_05	6908323	6909514	-	-	C.prem_hap1_05
C.ellen_hap2_01	9544875	9547090	-	-	C.prem_hap1_01	8592166	8594382	INVDP	copyloss		C.ellen_hap2_02	31012642	31013002	-	-	C.prem_hap1_02	29866068	29866429	DUP	copyloss													C.ellen_hap2_04	12320917	12322031	-	-	C.prem_hap1_04	15547990	15549105	DUPAL	-		C.ellen_hap2_05	6908323	6909514	-	-	C.prem_hap1_05
C.ellen_hap2_01	9544875	9547090	-	-	C.prem_hap1_01	8594382	8592166	INVDPAL	-		C.ellen_hap2_02	31012642	31013002	-	-	C.prem_hap1_02	29866068	29866429	DUPAL	-													C.ellen_hap2_04	12322028	12426388	-	-	C.prem_hap1_04	15547990	15652413	SYN	-		C.ellen_hap2_05	6909515	6911596	-	-	C.prem_hap1_05
C.ellen_hap2_01	9545897	9546239	-	-	C.prem_hap1_01	9790415	9790757	INVDP	copygain		C.ellen_hap2_02	31013003	31044017	-	-	-	-	-	NOTAL	-													C.ellen_hap2_04	12322028	12426388	-	-	C.prem_hap1_04	15547990	15652413	SYNAL	-		C.ellen_hap2_05	6909515	6911596	-	-	C.prem_hap1_05
C.ellen_hap2_01	9545897	9546239	-	-	C.prem_hap1_01	9790757	9790415	INVDPAL	-		C.ellen_hap2_02	31044018	31050945	-	-	C.prem_hap1_02	32322220	32329147	DUP	copyloss													C.ellen_hap2_04	12404929	12407168	-	-	C.prem_hap1_04	16394403	16396617	DUP	copygain		C.ellen_hap2_05	6911597	6911599	-	-	-
C.ellen_hap2_01	9546110	9548333	-	-	C.prem_hap1_01	2596715	2598961	TRANS	-		C.ellen_hap2_02	31044018	31050945	-	-	C.prem_hap1_02	32322220	32329147	DUPAL	-													C.ellen_hap2_04	12404929	12407168	-	-	C.prem_hap1_04	16394403	16396617	DUPAL	-		C.ellen_hap2_05	6911600	6912793	-	-	C.prem_hap1_05
C.ellen_hap2_01	9546110	9548333	-	-	C.prem_hap1_01	2596715	2598961	TRANSAL	-		C.ellen_hap2_02	31050946	31060774	-	-	-	-	-	NOTAL	-													C.ellen_hap2_04	12426384	12484809	-	-	C.prem_hap1_04	15665134	15723567	SYN	-		C.ellen_hap2_05	6911600	6912793	-	-	C.prem_hap1_05
C.ellen_hap2_01	9547085	9551804	-	-	C.prem_hap1_01	8573659	8578437	INVDP	copyloss		C.ellen_hap2_02	31060775	31061396	-	-	C.prem_hap1_02	21342665	21343284	INVDP	copyloss													C.ellen_hap2_04	12426384	12484809	-	-	C.prem_hap1_04	15665134	15723567	SYNAL	-		C.ellen_hap2_05	6912794	6912795	-	-	-
C.ellen_hap2_01	9547085	9549545	-	-	C.prem_hap1_01	8578437	8576016	INVDPAL	-		C.ellen_hap2_02	31060775	31061396	-	-	C.prem_hap1_02	21343284	21342665	INVDPAL	-													C.ellen_hap2_04	12433004	12433338	-	-	C.prem_hap1_04	201657	201991	DUP	copygain		C.ellen_hap2_05	6912796	6914283	-	-	C.prem_hap1_05
C.ellen_hap2_01	9549775	9551804	-	-	C.prem_hap1_01	8575705	8573659	INVDPAL	-		C.ellen_hap2_02	31061397	31063454	-	-	-	-	-	NOTAL	-													C.ellen_hap2_04	12433004	12433338	-	-	C.prem_hap1_04	201657	201991	DUPAL	-		C.ellen_hap2_05	6912796	6914283	-	-	C.prem_hap1_05
C.ellen_hap2_01	9550440	9551466	-	-	C.prem_hap1_01	9803285	9804313	INVDP	copygain		C.ellen_hap2_02	31063455	31066320	-	-	C.prem_hap1_02	28782254	28785105	DUP	copyloss													C.ellen_hap2_04	12433994	12434388	-	-	C.prem_hap1_04	19165611	19165990	DUP	copygain		C.ellen_hap2_05	6914280	6915608	-	-	C.prem_hap1_05
C.ellen_hap2_01	9550440	9551466	-	-	C.prem_hap1_01	9804313	9803285	INVDPAL	-		C.ellen_hap2_02	31063455	31066320	-	-	C.prem_hap1_02	28782254	28785105	DUPAL	-													C.ellen_hap2_04	12433994	12434388	-	-	C.prem_hap1_04	19165611	19165990	DUPAL	-		C.ellen_hap2_05	6914280	6915608	-	-	C.prem_hap1_05
C.ellen_hap2_01	9551805	9551827	-	-	-	-	-	NOTAL	-		C.ellen_hap2_02	31066321	31081131	-	-	-	-	-	NOTAL	-													C.ellen_hap2_04	12483260	12495180	-	-	C.prem_hap1_04	15729350	15741314	SYN	-		C.ellen_hap2_05	6915609	6915628	-	-	-
C.ellen_hap2_01	9551828	9576939	-	-	C.prem_hap1_01	9597902	9623012	SYN	-		C.ellen_hap2_02	31081132	31081430	-	-	C.prem_hap1_02	15327275	15327571	INVDP	copyloss													C.ellen_hap2_04	12483260	12495180	-	-	C.prem_hap1_04	15729350	15741314	SYNAL	-		C.ellen_hap2_05	6915629	6925030	-	-	C.prem_hap1_05
C.ellen_hap2_01	9551828	9576939	-	-	C.prem_hap1_01	9597902	9623012	SYNAL	-		C.ellen_hap2_02	31081132	31081430	-	-	C.prem_hap1_02	15327571	15327275	INVDPAL	-													C.ellen_hap2_04	12495180	12505506	-	-	C.prem_hap1_04	19176332	19187237	TRANS	-		C.ellen_hap2_05	6915629	6917997	-	-	C.prem_hap1_05
C.ellen_hap2_01	9560969	9567511	-	-	C.prem_hap1_01	9537593	9543249	DUP	copygain		C.ellen_hap2_02	31081431	31111915	-	-	-	-	-	NOTAL	-													C.ellen_hap2_04	12495180	12501499	-	-	C.prem_hap1_04	19176332	19182652	TRANSAL	-		C.ellen_hap2_05	6917993	6922034	-	-	C.prem_hap1_05
C.ellen_hap2_01	9560969	9564168	-	-	C.prem_hap1_01	9537593	9540802	DUPAL	-		C.ellen_hap2_02	31111916	31117177	-	-	C.prem_hap1_02	24775644	24780859	INVDP	copyloss													C.ellen_hap2_04	12501493	12501499	-	-	C.prem_hap1_04	19182645	19183240	CPG	-		C.ellen_hap2_05	6917997	6917997	C	CAGGtagggatggcaaatttttccggatccggcccggacccggacaaacccggatcatccggtacgggttcaacccgcaccgaatgcattaataatgcggattcgggttgtaatttttcaaacccggatatattccgggtcgggtccgggtttaggtgaacccggatctccggaacccggacccggactactatttatttatttattaatttttaTTACAAACGAAAAATATATAAGCATTAAACAATAAGTTGGGCAGGAAAAAAAAATTAAAAGCAAACAAGACAAACCCGCAAAACCCTAAAACAAAACAaaacaattgcaccagccgccacctagttgaggggaggggggaacataagcaaaacaaaacaatccctcaatcttcatcaattcatc…	C.prem_hap1_05
C.ellen_hap2_01	9565033	9567511	-	-	C.prem_hap1_01	9540794	9543249	DUPAL	-		C.ellen_hap2_02	31111916	31117177	-	-	C.prem_hap1_02	24780859	24775644	INVDPAL	-													C.ellen_hap2_04	12501493	12505506	-	-	C.prem_hap1_04	19183233	19187237	TRANSAL	-		C.ellen_hap2_05	6922034	6922498	-	-	C.prem_hap1_05
C.ellen_hap2_01	9566154	9567511	-	-	C.prem_hap1_01	9530829	9532186	DUP	copygain		C.ellen_hap2_02	31117178	31125231	-	-	-	-	-	NOTAL	-													C.ellen_hap2_04	12505507	12597493	-	-	C.prem_hap1_04	15741309	15833480	SYN	-		C.ellen_hap2_05	6922499	6925030	-	-	C.prem_hap1_05
C.ellen_hap2_01	9566154	9567511	-	-	C.prem_hap1_01	9530829	9532186	DUPAL	-		C.ellen_hap2_02	31125232	31126066	-	-	C.prem_hap1_02	25705792	25706643	DUP	copyloss													C.ellen_hap2_04	12505507	12597493	-	-	C.prem_hap1_04	15741309	15833480	SYNAL	-		C.ellen_hap2_05	6925030	6938881	-	-	C.prem_hap1_05
C.ellen_hap2_01	9576940	9577284	-	-	-	-	-	NOTAL	-		C.ellen_hap2_02	31125232	31126066	-	-	C.prem_hap1_02	25705792	25706643	DUPAL	-													C.ellen_hap2_04	12597358	12597493	-	-	C.prem_hap1_04	15837307	15837442	DUP	copygain		C.ellen_hap2_05	6925030	6929239	-	-	C.prem_hap1_05
C.ellen_hap2_01	9577285	9577643	-	-	C.prem_hap1_01	6871549	6871913	INVDP	copyloss		C.ellen_hap2_02	31126067	31147381	-	-	-	-	-	NOTAL	-													C.ellen_hap2_04	12597358	12597493	-	-	C.prem_hap1_04	15837307	15837442	DUPAL	-		C.ellen_hap2_05	6929239	6931488	-	-	C.prem_hap1_05
C.ellen_hap2_01	9577285	9577643	-	-	C.prem_hap1_01	6871913	6871549	INVDPAL	-		C.ellen_hap2_02	31147382	31147681	-	-	C.prem_hap1_02	15395654	15395953	DUP	copyloss													C.ellen_hap2_04	12597483	12818331	-	-	C.prem_hap1_04	15838602	16059361	SYN	-		C.ellen_hap2_05	6931489	6938881	-	-	C.prem_hap1_05
C.ellen_hap2_01	9577642	9600445	-	-	C.prem_hap1_01	9623003	9645788	SYN	-		C.ellen_hap2_02	31147382	31147681	-	-	C.prem_hap1_02	15395654	15395953	DUPAL	-													C.ellen_hap2_04	12597483	12818331	-	-	C.prem_hap1_04	15838602	16059361	SYNAL	-		C.ellen_hap2_05	6938882	6941236	-	-	-
C.ellen_hap2_01	9577642	9600445	-	-	C.prem_hap1_01	9623003	9645788	SYNAL	-		C.ellen_hap2_02	31147682	31152397	-	-	-	-	-	NOTAL	-													C.ellen_hap2_04	12808234	12818331	-	-	C.prem_hap1_04	987479	997659	INVDP	copygain		C.ellen_hap2_05	6941237	6941982	-	-	C.prem_hap1_05
C.ellen_hap2_01	9600442	9612960	-	-	C.prem_hap1_01	4470749	4483291	TRANS	-		C.ellen_hap2_02	31152398	31153019	-	-	C.prem_hap1_02	17858064	17858694	INVDP	copyloss													C.ellen_hap2_04	12808234	12818331	-	-	C.prem_hap1_04	997659	987479	INVDPAL	-		C.ellen_hap2_05	6941237	6941982	-	-	C.prem_hap1_05
C.ellen_hap2_01	9600442	9612960	-	-	C.prem_hap1_01	4470749	4483291	TRANSAL	-		C.ellen_hap2_02	31152398	31153019	-	-	C.prem_hap1_02	17858694	17858064	INVDPAL	-													C.ellen_hap2_04	12808234	12818331	-	-	C.prem_hap1_04	8668399	8678546	INVDP	copygain		C.ellen_hap2_05	6941981	6950743	-	-	C.prem_hap1_05
C.ellen_hap2_01	9612953	9718338	-	-	C.prem_hap1_01	9645782	9750682	SYN	-		C.ellen_hap2_02	31153020	31220721	-	-	-	-	-	NOTAL	-													C.ellen_hap2_04	12808234	12818331	-	-	C.prem_hap1_04	8678546	8668399	INVDPAL	-		C.ellen_hap2_05	6941981	6944996	-	-	C.prem_hap1_05
C.ellen_hap2_01	9612953	9644660	-	-	C.prem_hap1_01	9645782	9677492	SYNAL	-		C.ellen_hap2_02	31220722	31221165	-	-	C.prem_hap1_02	33566938	33567381	DUP	copyloss													C.ellen_hap2_04	12818332	12818332	-	-	-	-	-	NOTAL	-		C.ellen_hap2_05	6944996	6950553	-	-	C.prem_hap1_05
C.ellen_hap2_01	9644657	9705609	-	-	C.prem_hap1_01	9677791	9738759	SYNAL	-		C.ellen_hap2_02	31220722	31221165	-	-	C.prem_hap1_02	33566938	33567381	DUPAL	-													C.ellen_hap2_04	12818333	12830843	-	-	C.prem_hap1_04	16302434	16314994	INVDP	copyloss		C.ellen_hap2_05	6950554	6950743	-	-	C.prem_hap1_05
C.ellen_hap2_01	9644660	9644660	c	caattaaccaacaaatatcagcaggtatgttattactcatgagcaatcgcatgcgttcggaccaagcttcatagatcgtaaggagggcattatgaggaagtgaagggaatcgcttgtgaagcttcgctagaatctcgtttctgtccataccttcacctcagaatatcagttattatgggaaactgaagtaaccgacttgattgtcacggagtaccgttatccgccacttcaccggggtaccaaactaaagcacacaaacagaaaaacaaattaaaacacacaaagaaaattaaaatcgt	C.prem_hap1_01	9677492	9677790	INS	-		C.ellen_hap2_02	31221166	31251020	-	-	-	-	-	NOTAL	-													C.ellen_hap2_04	12818333	12830843	-	-	C.prem_hap1_04	16314994	16302434	INVDPAL	-		C.ellen_hap2_05	6950744	6950974	-	-	-
C.ellen_hap2_01	9705609	9706411	gtggtagcgctcaatctattaaagaacatggtgatagtggaccaatgttgatcgtgaaccgcacattcttcactcttaaaggtcaagacaaagacaaTTGGTTACGACAAAACATTTTTCAGATTACTTGCACAATTAGGGGTAAAGTATGTCGTATGGTCATAGACTCAAGTAGTTGCGAGAATGTCATTTCGGAAGAAGCCGTAACAAAGTTAAATTTAAAAACAGAACTTTATCAAACTCCATACAAGCTCACATGGATAAAAAAAAGAAATCAAGTGACAGTATCAAAACGTTACTTAgtttccttatctattggttcaatttataaagacaaaattttgtatgatgttgtggctatggatgcttgtcatctattattaggtagaccttggtaat…	g	C.prem_hap1_01	9738759	9738759	DEL	-		C.ellen_hap2_02	31251021	31251376	-	-	C.prem_hap1_02	26408450	26408785	INVDP	copyloss													C.ellen_hap2_04	12830844	13024346	-	-	C.prem_hap1_04	16059358	16231850	SYN	-		C.ellen_hap2_05	6950975	6953823	-	-	C.prem_hap1_05
C.ellen_hap2_01	9706412	9718338	-	-	C.prem_hap1_01	9738757	9750682	SYNAL	-		C.ellen_hap2_02	31251021	31251376	-	-	C.prem_hap1_02	26408785	26408450	INVDPAL	-													C.ellen_hap2_04	12830844	12948434	-	-	C.prem_hap1_04	16059358	16177134	SYNAL	-		C.ellen_hap2_05	6950975	6953151	-	-	C.prem_hap1_05
C.ellen_hap2_01	9701101	9702089	-	-	C.prem_hap1_01	11210756	11211750	INVDP	copygain		C.ellen_hap2_02	31251377	31329319	-	-	-	-	-	NOTAL	-													C.ellen_hap2_04	12927350	12969574	-	-	C.prem_hap1_04	16156018	16177134	CPL	-		C.ellen_hap2_05	6953147	6953823	-	-	C.prem_hap1_05
C.ellen_hap2_01	9701101	9702089	-	-	C.prem_hap1_01	11211750	11210756	INVDPAL	-		C.ellen_hap2_02	31329320	31330311	-	-	C.prem_hap1_02	2681097	2682103	TRANS	-													C.ellen_hap2_04	12948435	13024346	-	-	C.prem_hap1_04	16156018	16231850	SYNAL	-		C.ellen_hap2_05	6953151	6953151	t	tACAAGCTTTTCATAACTTTTTTCCTAATGAATTCCATAAGTGTCAATACAAGCTTGTCTCTGCATTCATTTAACCAACTGTTCCATGACTCAATTAAGTTGTTGGTTACATGATCAACTTTTACATCATGTGTAAATGCATGTCTAGCCCACTCTTTCTTGTCAATCTTGATCAAATAATCGTAAACAGCCTATGTGTCTTTTTTAGATGTTTTTATCTCATCATGTTTTCTTCCCATTCATCTTCACTAGTGGCTCTTGCTGCAGCACAAAATAGGTTTCTATCAATGATATCAAGATGATTACTTTTTAAGTTAGCAAACATATGCTTGGCACAATGCCTCACCATGCCAATATGCTTCCAAGCCTAGTAATATTTctttttgcctatctgtcata…	C.prem_hap1_05
C.ellen_hap2_01	9718339	9730873	-	-	C.prem_hap1_01	5098664	5111149	INVTR	-		C.ellen_hap2_02	31329320	31330311	-	-	C.prem_hap1_02	2681097	2682103	TRANSAL	-													C.ellen_hap2_04	12830889	12833171	-	-	C.prem_hap1_04	14676216	14678496	INVDP	copygain		C.ellen_hap2_05	6953818	6968132	-	-	C.prem_hap1_05
C.ellen_hap2_01	9718339	9730873	-	-	C.prem_hap1_01	5111149	5098664	INVTRAL	-		C.ellen_hap2_02	31330312	31343135	-	-	-	-	-	NOTAL	-													C.ellen_hap2_04	12830889	12833171	-	-	C.prem_hap1_04	14678496	14676216	INVDPAL	-		C.ellen_hap2_05	6953818	6968132	-	-	C.prem_hap1_05
C.ellen_hap2_01	9730874	9770393	-	-	C.prem_hap1_01	9750678	9790416	SYN	-		C.ellen_hap2_02	31343136	31343681	-	-	C.prem_hap1_02	12462633	12463178	DUP	copyloss													C.ellen_hap2_04	12923814	12928181	-	-	C.prem_hap1_04	9791897	9796259	DUP	copygain		C.ellen_hap2_05	6968132	6976887	-	-	C.prem_hap1_05
C.ellen_hap2_01	9730874	9770393	-	-	C.prem_hap1_01	9750678	9790416	SYNAL	-		C.ellen_hap2_02	31343136	31343681	-	-	C.prem_hap1_02	12462633	12463178	DUPAL	-													C.ellen_hap2_04	12923814	12928181	-	-	C.prem_hap1_04	9791897	9796259	DUPAL	-		C.ellen_hap2_05	6968132	6974415	-	-	C.prem_hap1_05
C.ellen_hap2_01	9763032	9772541	-	-	C.prem_hap1_01	2249758	2259311	DUP	copygain		C.ellen_hap2_02	31343682	31354529	-	-	-	-	-	NOTAL	-													C.ellen_hap2_04	12981643	12994447	-	-	C.prem_hap1_04	15652414	15665133	INVDP	copygain		C.ellen_hap2_05	6974415	6974417	-	-	C.prem_hap1_05
C.ellen_hap2_01	9763032	9772541	-	-	C.prem_hap1_01	2249758	2259311	DUPAL	-		C.ellen_hap2_02	31354530	31354755	-	-	C.prem_hap1_02	16140804	16141029	INVDP	copyloss													C.ellen_hap2_04	12981643	12994447	-	-	C.prem_hap1_04	15665133	15652414	INVDPAL	-		C.ellen_hap2_05	6974418	6976887	-	-	C.prem_hap1_05
C.ellen_hap2_01	9763032	9772541	-	-	C.prem_hap1_01	11185095	11194707	INVDP	copygain		C.ellen_hap2_02	31354530	31354755	-	-	C.prem_hap1_02	16141029	16140804	INVDPAL	-													C.ellen_hap2_04	13024347	13024351	-	-	-	-	-	NOTAL	-		C.ellen_hap2_05	6976888	6977570	-	-	-
C.ellen_hap2_01	9763032	9772541	-	-	C.prem_hap1_01	11194707	11185095	INVDPAL	-		C.ellen_hap2_02	31354756	31370238	-	-	-	-	-	NOTAL	-													C.ellen_hap2_04	13024352	13024751	-	-	C.prem_hap1_04	16231451	16231850	DUP	copyloss		C.ellen_hap2_05	6977571	6978076	-	-	C.prem_hap1_05
C.ellen_hap2_01	9770388	9838919	-	-	C.prem_hap1_01	9804314	9872802	SYN	-		C.ellen_hap2_02	31370239	31370947	-	-	C.prem_hap1_02	19978336	19979058	INVDP	copyloss													C.ellen_hap2_04	13024352	13024751	-	-	C.prem_hap1_04	16231451	16231850	DUPAL	-		C.ellen_hap2_05	6977571	6978076	-	-	C.prem_hap1_05
C.ellen_hap2_01	9770388	9838919	-	-	C.prem_hap1_01	9804314	9872802	SYNAL	-		C.ellen_hap2_02	31370239	31370947	-	-	C.prem_hap1_02	19979058	19978336	INVDPAL	-													C.ellen_hap2_04	13024752	13024756	-	-	-	-	-	NOTAL	-		C.ellen_hap2_05	6978077	6978574	-	-	-
C.ellen_hap2_01	9834997	9835314	-	-	C.prem_hap1_01	11734000	11734318	INVDP	copygain		C.ellen_hap2_02	31370948	31381079	-	-	-	-	-	NOTAL	-													C.ellen_hap2_04	13024757	13025156	-	-	C.prem_hap1_04	16231451	16231850	DUP	copyloss		C.ellen_hap2_05	6978575	6982395	-	-	C.prem_hap1_05
C.ellen_hap2_01	9834997	9835314	-	-	C.prem_hap1_01	11734318	11734000	INVDPAL	-		C.ellen_hap2_02	31381080	31383072	-	-	C.prem_hap1_02	5756337	5758329	INVDP	copyloss													C.ellen_hap2_04	13024757	13025156	-	-	C.prem_hap1_04	16231451	16231850	DUPAL	-		C.ellen_hap2_05	6978575	6982395	-	-	C.prem_hap1_05
C.ellen_hap2_01	9835698	9836153	-	-	C.prem_hap1_01	3593117	3593566	INVDP	copygain		C.ellen_hap2_02	31381080	31383072	-	-	C.prem_hap1_02	5758329	5756337	INVDPAL	-													C.ellen_hap2_04	13025157	13025161	-	-	-	-	-	NOTAL	-		C.ellen_hap2_05	6982396	6982492	-	-	-
C.ellen_hap2_01	9835698	9836153	-	-	C.prem_hap1_01	3593566	3593117	INVDPAL	-		C.ellen_hap2_02	31383073	31396296	-	-	-	-	-	NOTAL	-													C.ellen_hap2_04	13025162	13096147	-	-	C.prem_hap1_04	16231451	16302433	SYN	-		C.ellen_hap2_05	6982493	6984002	-	-	C.prem_hap1_05
C.ellen_hap2_01	9838914	9995775	-	-	C.prem_hap1_01	9881001	10036899	SYN	-		C.ellen_hap2_02	31396297	31396835	-	-	C.prem_hap1_02	25875645	25876202	DUP	copyloss													C.ellen_hap2_04	13025162	13096147	-	-	C.prem_hap1_04	16231451	16302433	SYNAL	-		C.ellen_hap2_05	6982493	6984002	-	-	C.prem_hap1_05
C.ellen_hap2_01	9838914	9971160	-	-	C.prem_hap1_01	9881001	10013333	SYNAL	-		C.ellen_hap2_02	31396297	31396835	-	-	C.prem_hap1_02	25875645	25876202	DUPAL	-													C.ellen_hap2_04	13070375	13070809	-	-	C.prem_hap1_04	2173230	2173669	INVDP	copygain		C.ellen_hap2_05	6984003	6985476	-	-	-
C.ellen_hap2_01	9970139	9972180	-	-	C.prem_hap1_01	10012312	10013333	CPL	-		C.ellen_hap2_02	31396836	31587604	-	-	-	-	-	NOTAL	-													C.ellen_hap2_04	13070375	13070809	-	-	C.prem_hap1_04	2173669	2173230	INVDPAL	-		C.ellen_hap2_05	6985477	6989251	-	-	C.prem_hap1_05
C.ellen_hap2_01	9971157	9995775	-	-	C.prem_hap1_01	10012312	10036899	SYNAL	-		C.ellen_hap2_02	31587605	31588328	-	-	C.prem_hap1_02	27080570	27081296	DUP	copyloss													C.ellen_hap2_04	13096143	13158902	-	-	C.prem_hap1_04	16314995	16378669	SYN	-		C.ellen_hap2_05	6985477	6989251	-	-	C.prem_hap1_05
C.ellen_hap2_01	9840231	9840403	-	-	C.prem_hap1_01	11734234	11734406	INVDP	copygain		C.ellen_hap2_02	31587605	31588328	-	-	C.prem_hap1_02	27080570	27081296	DUPAL	-													C.ellen_hap2_04	13096143	13124194	-	-	C.prem_hap1_04	16314995	16343219	SYNAL	-		C.ellen_hap2_05	6989252	6989255	-	-	-
C.ellen_hap2_01	9840231	9840403	-	-	C.prem_hap1_01	11734406	11734234	INVDPAL	-		C.ellen_hap2_02	31588329	31619578	-	-	-	-	-	NOTAL	-													C.ellen_hap2_04	13124194	13124196	-	-	C.prem_hap1_04	16343219	16343755	HDR	-		C.ellen_hap2_05	6989256	6990432	-	-	C.prem_hap1_05
C.ellen_hap2_01	9862175	9862870	-	-	C.prem_hap1_01	11136501	11137184	INVDP	copygain		C.ellen_hap2_02	31619579	31619799	-	-	C.prem_hap1_02	7690931	7691151	DUP	copyloss													C.ellen_hap2_04	13124197	13133813	-	-	C.prem_hap1_04	16343756	16353373	SYNAL	-		C.ellen_hap2_05	6989256	6990432	-	-	C.prem_hap1_05
C.ellen_hap2_01	9862175	9862870	-	-	C.prem_hap1_01	11137184	11136501	INVDPAL	-		C.ellen_hap2_02	31619579	31619799	-	-	C.prem_hap1_02	7690931	7691151	DUPAL	-													C.ellen_hap2_04	13133801	13133813	-	-	C.prem_hap1_04	16353360	16353527	CPG	-		C.ellen_hap2_05	6990433	6990508	-	-	-
C.ellen_hap2_01	9924086	9924825	-	-	C.prem_hap1_01	6038540	6039278	DUP	copygain		C.ellen_hap2_02	31619800	31685074	-	-	-	-	-	NOTAL	-													C.ellen_hap2_04	13133801	13158902	-	-	C.prem_hap1_04	16353514	16378669	SYNAL	-		C.ellen_hap2_05	6990509	7002724	-	-	C.prem_hap1_05
C.ellen_hap2_01	9924086	9924825	-	-	C.prem_hap1_01	6038540	6039278	DUPAL	-		C.ellen_hap2_02	31685075	31685199	-	-	C.prem_hap1_02	19036971	19037095	INVDP	copyloss													C.ellen_hap2_04	13158902	13169440	-	-	C.prem_hap1_04	16380399	16390924	SYN	-		C.ellen_hap2_05	6990509	7002724	-	-	C.prem_hap1_05
C.ellen_hap2_01	9973345	9973994	-	-	C.prem_hap1_01	11458760	11459407	DUP	copygain		C.ellen_hap2_02	31685075	31685199	-	-	C.prem_hap1_02	19037095	19036971	INVDPAL	-													C.ellen_hap2_04	13158902	13169440	-	-	C.prem_hap1_04	16380399	16390924	SYNAL	-		C.ellen_hap2_05	7002715	7014238	-	-	C.prem_hap1_05
C.ellen_hap2_01	9973345	9973994	-	-	C.prem_hap1_01	11458760	11459407	DUPAL	-		C.ellen_hap2_02	31685200	31688578	-	-	-	-	-	NOTAL	-													C.ellen_hap2_04	13164104	13165569	-	-	C.prem_hap1_04	16398556	16400019	DUP	copygain		C.ellen_hap2_05	7002715	7014238	-	-	C.prem_hap1_05
C.ellen_hap2_01	9995776	9998003	-	-	-	-	-	NOTAL	-		C.ellen_hap2_02	31688579	31689385	-	-	C.prem_hap1_02	25875588	25876437	INVDP	copyloss													C.ellen_hap2_04	13164104	13165569	-	-	C.prem_hap1_04	16398556	16400019	DUPAL	-		C.ellen_hap2_05	7014239	7014820	-	-	-
C.ellen_hap2_01	9998004	9998303	-	-	C.prem_hap1_01	7098234	7098533	DUP	copyloss		C.ellen_hap2_02	31688579	31689385	-	-	C.prem_hap1_02	25876437	25875588	INVDPAL	-													C.ellen_hap2_04	13169439	13170376	-	-	C.prem_hap1_04	21463944	21464893	INVDP	copyloss		C.ellen_hap2_05	7014821	7015346	-	-	C.prem_hap1_05
C.ellen_hap2_01	9998004	9998303	-	-	C.prem_hap1_01	7098234	7098533	DUPAL	-		C.ellen_hap2_02	31689386	31711606	-	-	-	-	-	NOTAL	-													C.ellen_hap2_04	13169439	13170376	-	-	C.prem_hap1_04	21464893	21463944	INVDPAL	-		C.ellen_hap2_05	7014821	7015346	-	-	C.prem_hap1_05
C.ellen_hap2_01	9998304	9998304	-	-	-	-	-	NOTAL	-		C.ellen_hap2_02	31711607	31712221	-	-	C.prem_hap1_02	9500896	9501511	DUP	copyloss													C.ellen_hap2_04	13170377	13170389	-	-	-	-	-	NOTAL	-		C.ellen_hap2_05	7015347	7015677	-	-	-
C.ellen_hap2_01	9998305	10020723	-	-	C.prem_hap1_01	10036891	10059326	SYN	-		C.ellen_hap2_02	31711607	31712221	-	-	C.prem_hap1_02	9500896	9501511	DUPAL	-													C.ellen_hap2_04	13170390	13209721	-	-	C.prem_hap1_04	16399648	16438975	SYN	-		C.ellen_hap2_05	7015678	7016307	-	-	C.prem_hap1_05
C.ellen_hap2_01	9998305	10020723	-	-	C.prem_hap1_01	10036891	10059326	SYNAL	-		C.ellen_hap2_02	31712222	31723961	-	-	-	-	-	NOTAL	-													C.ellen_hap2_04	13170390	13209721	-	-	C.prem_hap1_04	16399648	16438975	SYNAL	-		C.ellen_hap2_05	7015678	7016307	-	-	C.prem_hap1_05
C.ellen_hap2_01	10020724	10020734	-	-	-	-	-	NOTAL	-		C.ellen_hap2_02	31723962	31724276	-	-	C.prem_hap1_02	17457405	17457718	INVDP	copyloss													C.ellen_hap2_04	13197309	13198323	-	-	C.prem_hap1_04	8294454	8295461	INVDP	copygain		C.ellen_hap2_05	7016308	7016489	-	-	-
C.ellen_hap2_01	10020735	10021392	-	-	C.prem_hap1_01	7778052	7778703	DUP	copyloss		C.ellen_hap2_02	31723962	31724276	-	-	C.prem_hap1_02	17457718	17457405	INVDPAL	-													C.ellen_hap2_04	13197309	13198323	-	-	C.prem_hap1_04	8295461	8294454	INVDPAL	-		C.ellen_hap2_05	7016490	7016789	-	-	C.prem_hap1_05
C.ellen_hap2_01	10020735	10021392	-	-	C.prem_hap1_01	7778052	7778703	DUPAL	-		C.ellen_hap2_02	31724277	31734130	-	-	-	-	-	NOTAL	-													C.ellen_hap2_04	13197309	13198323	-	-	C.prem_hap1_04	8302950	8303957	INVDP	copygain		C.ellen_hap2_05	7016490	7016789	-	-	C.prem_hap1_05
C.ellen_hap2_01	10021393	10021393	-	-	-	-	-	NOTAL	-		C.ellen_hap2_02	31734131	31734333	-	-	C.prem_hap1_02	11379664	11379866	INVDP	copyloss													C.ellen_hap2_04	13197309	13198323	-	-	C.prem_hap1_04	8303957	8302950	INVDPAL	-		C.ellen_hap2_05	7016789	7017430	-	-	C.prem_hap1_05
C.ellen_hap2_01	10021394	10029162	-	-	C.prem_hap1_01	10059029	10077460	SYN	-		C.ellen_hap2_02	31734131	31734333	-	-	C.prem_hap1_02	11379866	11379664	INVDPAL	-													C.ellen_hap2_04	13209722	13209761	-	-	-	-	-	NOTAL	-		C.ellen_hap2_05	7016789	7017430	-	-	C.prem_hap1_05
C.ellen_hap2_01	10021394	10026852	-	-	C.prem_hap1_01	10059029	10064484	SYNAL	-		C.ellen_hap2_02	31734334	31779371	-	-	-	-	-	NOTAL	-													C.ellen_hap2_04	13209762	13257108	-	-	C.prem_hap1_04	16441097	16483347	SYN	-		C.ellen_hap2_05	7017426	7032066	-	-	C.prem_hap1_05
C.ellen_hap2_01	10026845	10026852	-	-	C.prem_hap1_01	10064476	10075151	CPG	-		C.ellen_hap2_02	31779372	31780081	-	-	C.prem_hap1_02	15784809	15785516	INVDP	copyloss													C.ellen_hap2_04	13209762	13222014	-	-	C.prem_hap1_04	16441097	16453326	SYNAL	-		C.ellen_hap2_05	7017426	7019978	-	-	C.prem_hap1_05
C.ellen_hap2_01	10026845	10029162	-	-	C.prem_hap1_01	10075143	10077460	SYNAL	-		C.ellen_hap2_02	31779372	31780081	-	-	C.prem_hap1_02	15785516	15784809	INVDPAL	-													C.ellen_hap2_04	13216888	13227123	-	-	C.prem_hap1_04	16448211	16453326	CPL	-		C.ellen_hap2_05	7019978	7020013	-	-	C.prem_hap1_05
C.ellen_hap2_01	10029163	10029166	-	-	-	-	-	NOTAL	-		C.ellen_hap2_02	31780082	31790478	-	-	-	-	-	NOTAL	-													C.ellen_hap2_04	13222013	13257108	-	-	C.prem_hap1_04	16448211	16483347	SYNAL	-		C.ellen_hap2_05	7020014	7032066	-	-	C.prem_hap1_05
C.ellen_hap2_01	10029167	10032314	-	-	C.prem_hap1_01	1341840	1344995	INVDP	copyloss		C.ellen_hap2_02	31790479	31792491	-	-	C.prem_hap1_02	16269734	16272126	INVDP	copyloss													C.ellen_hap2_04	13257104	13348012	-	-	C.prem_hap1_04	16483963	16574634	SYN	-		C.ellen_hap2_05	7032066	7034622	-	-	C.prem_hap1_05
C.ellen_hap2_01	10029167	10032314	-	-	C.prem_hap1_01	1344995	1341840	INVDPAL	-		C.ellen_hap2_02	31790479	31792165	-	-	C.prem_hap1_02	16272126	16270441	INVDPAL	-													C.ellen_hap2_04	13257104	13348012	-	-	C.prem_hap1_04	16483963	16574634	SYNAL	-		C.ellen_hap2_05	7032066	7034622	-	-	C.prem_hap1_05
C.ellen_hap2_01	10031648	10036661	-	-	C.prem_hap1_01	3013112	3018142	DUP	copyloss		C.ellen_hap2_02	31791235	31792491	-	-	C.prem_hap1_02	16270985	16269734	INVDPAL	-													C.ellen_hap2_04	13346669	13349050	-	-	C.prem_hap1_04	12628376	12630726	TRANS	-		C.ellen_hap2_05	7034614	7045669	-	-	C.prem_hap1_05
C.ellen_hap2_01	10031648	10036661	-	-	C.prem_hap1_01	3013112	3018142	DUPAL	-		C.ellen_hap2_02	31792492	31897417	-	-	-	-	-	NOTAL	-													C.ellen_hap2_04	13346669	13349050	-	-	C.prem_hap1_04	12628376	12630726	TRANSAL	-		C.ellen_hap2_05	7034614	7043746	-	-	C.prem_hap1_05
C.ellen_hap2_01	10036662	10040078	-	-	-	-	-	NOTAL	-		C.ellen_hap2_02	31897418	31898082	-	-	C.prem_hap1_02	32934738	32935407	INVDP	copyloss													C.ellen_hap2_04	13348807	13349245	-	-	C.prem_hap1_04	15887471	15887909	INVDP	copyloss		C.ellen_hap2_05	7043746	7043770	-	-	C.prem_hap1_05
C.ellen_hap2_01	10040079	10203294	-	-	C.prem_hap1_01	10077453	10241131	SYN	-		C.ellen_hap2_02	31897418	31898082	-	-	C.prem_hap1_02	32935407	32934738	INVDPAL	-													C.ellen_hap2_04	13348807	13349245	-	-	C.prem_hap1_04	15887909	15887471	INVDPAL	-		C.ellen_hap2_05	7043771	7045669	-	-	C.prem_hap1_05
C.ellen_hap2_01	10040079	10049920	-	-	C.prem_hap1_01	10077453	10087326	SYNAL	-		C.ellen_hap2_02	31898083	31920466	-	-	-	-	-	NOTAL	-													C.ellen_hap2_04	13349246	13352011	-	-	C.prem_hap1_04	9513977	9516738	INVDP	copyloss		C.ellen_hap2_05	7045669	7052596	-	-	C.prem_hap1_05
C.ellen_hap2_01	10049920	10049920	t	taagtttagttgtcttgatttctaaaatgtgattaataattatggagcttgaatagttgataatatgttcttataacttttgcatgccaatttggtaaacaaatcaaaacctctttgcgaagaataattttcaaaaaattaggtatgaacttagaatgatgaaatttattaatatctctaatcatgttattaatactattaaaattgatttcttgatgattttgatgattgatgattatatgtgtgttgcttgatgaattggtaaagttgttagtttgttataattgttgaagcttatatctttttaaccatgttgtgtatttgagaatttgttcat	C.prem_hap1_01	10087326	10087662	INS	-		C.ellen_hap2_02	31920467	31920974	-	-	C.prem_hap1_02	31924994	31925500	DUP	copyloss													C.ellen_hap2_04	13349246	13352011	-	-	C.prem_hap1_04	9516738	9513977	INVDPAL	-		C.ellen_hap2_05	7045669	7052596	-	-	C.prem_hap1_05
C.ellen_hap2_01	10049920	10065578	-	-	C.prem_hap1_01	10087663	10103302	SYNAL	-		C.ellen_hap2_02	31920467	31920974	-	-	C.prem_hap1_02	31924994	31925500	DUPAL	-													C.ellen_hap2_04	13351765	13412935	-	-	C.prem_hap1_04	16575739	16636936	SYN	-		C.ellen_hap2_05	7052597	7053016	-	-	-
C.ellen_hap2_01	10065568	10065578	-	-	C.prem_hap1_01	10103291	10103501	CPG	-		C.ellen_hap2_02	31920975	31925936	-	-	-	-	-	NOTAL	-													C.ellen_hap2_04	13351765	13412935	-	-	C.prem_hap1_04	16575739	16636936	SYNAL	-		C.ellen_hap2_05	7053017	7054286	-	-	C.prem_hap1_05
C.ellen_hap2_01	10065568	10165824	-	-	C.prem_hap1_01	10103490	10203789	SYNAL	-		C.ellen_hap2_02	31925937	31926689	-	-	C.prem_hap1_02	12689301	12690054	INVDP	copyloss													C.ellen_hap2_04	13370169	13372617	-	-	C.prem_hap1_04	16573291	16575741	DUP	copygain		C.ellen_hap2_05	7053017	7054286	-	-	C.prem_hap1_05
C.ellen_hap2_01	10165718	10165930	-	-	C.prem_hap1_01	10203684	10203789	CPL	-		C.ellen_hap2_02	31925937	31926689	-	-	C.prem_hap1_02	12690054	12689301	INVDPAL	-													C.ellen_hap2_04	13370169	13372617	-	-	C.prem_hap1_04	16573291	16575741	DUPAL	-		C.ellen_hap2_05	7054287	7056181	-	-	-
C.ellen_hap2_01	10165824	10203294	-	-	C.prem_hap1_01	10203684	10241131	SYNAL	-		C.ellen_hap2_02	31926690	31937015	-	-	-	-	-	NOTAL	-													C.ellen_hap2_04	13412936	13412962	-	-	-	-	-	NOTAL	-		C.ellen_hap2_05	7056182	7062344	-	-	C.prem_hap1_05
C.ellen_hap2_01	10047032	10047974	-	-	C.prem_hap1_01	2431409	2432344	INVDP	copygain		C.ellen_hap2_02	31937016	31944232	-	-	C.prem_hap1_02	16705635	16712980	INVDP	copyloss													C.ellen_hap2_04	13412963	13415199	-	-	C.prem_hap1_04	27820289	27822493	INVDP	copyloss		C.ellen_hap2_05	7056182	7062344	-	-	C.prem_hap1_05
C.ellen_hap2_01	10047032	10047974	-	-	C.prem_hap1_01	2432344	2431409	INVDPAL	-		C.ellen_hap2_02	31937016	31944232	-	-	C.prem_hap1_02	16712980	16705635	INVDPAL	-													C.ellen_hap2_04	13412963	13415199	-	-	C.prem_hap1_04	27822493	27820289	INVDPAL	-		C.ellen_hap2_05	7062345	7062384	-	-	-
C.ellen_hap2_01	10203288	10242651	-	-	C.prem_hap1_01	10242677	10282594	SYN	-		C.ellen_hap2_02	31944233	31949272	-	-	-	-	-	NOTAL	-													C.ellen_hap2_04	13414143	13415194	-	-	C.prem_hap1_04	2224513	2225547	INVDP	copyloss		C.ellen_hap2_05	7062385	7062880	-	-	C.prem_hap1_05
C.ellen_hap2_01	10203288	10205191	-	-	C.prem_hap1_01	10242677	10244580	SYNAL	-		C.ellen_hap2_02	31949273	31949961	-	-	C.prem_hap1_02	22756742	22757434	INVDP	copyloss													C.ellen_hap2_04	13414143	13415194	-	-	C.prem_hap1_04	2225547	2224513	INVDPAL	-		C.ellen_hap2_05	7062385	7062880	-	-	C.prem_hap1_05
C.ellen_hap2_01	10205191	10205214	-	-	C.prem_hap1_01	10244580	10244961	HDR	-		C.ellen_hap2_02	31949273	31949961	-	-	C.prem_hap1_02	22757434	22756742	INVDPAL	-													C.ellen_hap2_04	13415195	13416408	-	-	C.prem_hap1_04	16638328	16639541	DUP	copyloss		C.ellen_hap2_05	7062881	7062893	-	-	-
C.ellen_hap2_01	10205215	10242651	-	-	C.prem_hap1_01	10244962	10282594	SYNAL	-		C.ellen_hap2_02	31949962	31965972	-	-	-	-	-	NOTAL	-													C.ellen_hap2_04	13415195	13416408	-	-	C.prem_hap1_04	16638328	16639541	DUPAL	-		C.ellen_hap2_05	7062894	7064405	-	-	C.prem_hap1_05
C.ellen_hap2_01	10242652	10243250	-	-	C.prem_hap1_01	28089915	28090514	DUP	copyloss		C.ellen_hap2_02	31965973	31966522	-	-	C.prem_hap1_02	31049512	31050069	DUP	copyloss													C.ellen_hap2_04	13416409	13418418	-	-	-	-	-	NOTAL	-		C.ellen_hap2_05	7062894	7064003	-	-	C.prem_hap1_05
C.ellen_hap2_01	10242652	10243250	-	-	C.prem_hap1_01	28089915	28090514	DUPAL	-		C.ellen_hap2_02	31965973	31966522	-	-	C.prem_hap1_02	31049512	31050069	DUPAL	-													C.ellen_hap2_04	13418419	13428866	-	-	C.prem_hap1_04	27820289	27832171	INVDP	copyloss		C.ellen_hap2_05	7064003	7064003	t	ttttcttaacggaatgacagtgaattgataatgacacaaacgtttggtagtaaaatgataatatctcttttattttcctaataacaatgttagaaaaatttaacatgatattagcaaaacaactattttgcatataaatgtaaaaagattatttgttagttgttattttgaatacttttgaaatgtattattattttgaattgatggaaacaaactataaaccctccattactgattttacattgttatttttagtagtataatgttcgaaatttctcataactagttttatgc	C.prem_hap1_05
C.ellen_hap2_01	10243251	10249281	-	-	C.prem_hap1_01	10282585	10288579	SYN	-		C.ellen_hap2_02	31966511	31967825	-	-	C.prem_hap1_02	21453185	21454488	DUP	copyloss													C.ellen_hap2_04	13418419	13422866	-	-	C.prem_hap1_04	27832171	27827784	INVDPAL	-		C.ellen_hap2_05	7064003	7064405	-	-	C.prem_hap1_05
C.ellen_hap2_01	10243251	10249281	-	-	C.prem_hap1_01	10282585	10288579	SYNAL	-		C.ellen_hap2_02	31966511	31967825	-	-	C.prem_hap1_02	21453185	21454488	DUPAL	-													C.ellen_hap2_04	13422868	13428866	-	-	C.prem_hap1_04	27826255	27820289	INVDPAL	-		C.ellen_hap2_05	7064406	7064413	-	-	-
C.ellen_hap2_01	10249279	10250869	-	-	C.prem_hap1_01	10300943	10302545	SYN	-		C.ellen_hap2_02	31967826	31984935	-	-	-	-	-	NOTAL	-													C.ellen_hap2_04	13425414	13428861	-	-	C.prem_hap1_04	20052863	20056327	DUP	copygain		C.ellen_hap2_05	7064414	7064800	-	-	C.prem_hap1_05
C.ellen_hap2_01	10249279	10250869	-	-	C.prem_hap1_01	10300943	10302545	SYNAL	-		C.ellen_hap2_02	31984936	31985063	-	-	C.prem_hap1_02	9828728	9828855	DUP	copyloss													C.ellen_hap2_04	13425414	13428861	-	-	C.prem_hap1_04	20052863	20056327	DUPAL	-		C.ellen_hap2_05	7064414	7064800	-	-	C.prem_hap1_05
C.ellen_hap2_01	10250870	10252263	-	-	C.prem_hap1_01	20788547	20789938	INVDP	copyloss		C.ellen_hap2_02	31984936	31985063	-	-	C.prem_hap1_02	9828728	9828855	DUPAL	-													C.ellen_hap2_04	13427811	13428861	-	-	C.prem_hap1_04	2002173	2003203	INVDP	copygain		C.ellen_hap2_05	7064801	7069276	-	-	-
C.ellen_hap2_01	10250870	10252263	-	-	C.prem_hap1_01	20789938	20788547	INVDPAL	-		C.ellen_hap2_02	31985064	32024052	-	-	-	-	-	NOTAL	-													C.ellen_hap2_04	13427811	13428861	-	-	C.prem_hap1_04	2003203	2002173	INVDPAL	-		C.ellen_hap2_05	7069277	7069667	-	-	C.prem_hap1_05
C.ellen_hap2_01	10252264	10252480	-	-	-	-	-	NOTAL	-		C.ellen_hap2_02	32024053	32024905	-	-	C.prem_hap1_02	18019309	18020161	DUP	copyloss													C.ellen_hap2_04	13428862	13463617	-	-	C.prem_hap1_04	16638328	16672994	SYN	-		C.ellen_hap2_05	7069277	7069667	-	-	C.prem_hap1_05
C.ellen_hap2_01	10252481	10254841	-	-	C.prem_hap1_01	10303224	10305693	SYN	-		C.ellen_hap2_02	32024053	32024905	-	-	C.prem_hap1_02	18019309	18020161	DUPAL	-													C.ellen_hap2_04	13428862	13463617	-	-	C.prem_hap1_04	16638328	16672994	SYNAL	-		C.ellen_hap2_05	7069668	7119246	-	-	C.prem_hap1_05
C.ellen_hap2_01	10252481	10254841	-	-	C.prem_hap1_01	10303224	10305693	SYNAL	-		C.ellen_hap2_02	32024906	32035473	-	-	-	-	-	NOTAL	-													C.ellen_hap2_04	13463612	13497548	-	-	C.prem_hap1_04	16674380	16708316	SYN	-		C.ellen_hap2_05	7069668	7070776	-	-	C.prem_hap1_05
C.ellen_hap2_01	10254841	10263745	-	-	C.prem_hap1_01	4448913	4457807	DUP	copyloss		C.ellen_hap2_02	32035474	32036165	-	-	C.prem_hap1_02	19999280	19999971	DUP	copyloss													C.ellen_hap2_04	13463612	13497548	-	-	C.prem_hap1_04	16674380	16708316	SYNAL	-		C.ellen_hap2_05	7070776	7070777	-	-	C.prem_hap1_05
C.ellen_hap2_01	10254841	10263745	-	-	C.prem_hap1_01	4448913	4457807	DUPAL	-		C.ellen_hap2_02	32035474	32036165	-	-	C.prem_hap1_02	19999280	19999971	DUPAL	-													C.ellen_hap2_04	13497549	13497628	-	-	-	-	-	NOTAL	-		C.ellen_hap2_05	7070778	7076747	-	-	C.prem_hap1_05
C.ellen_hap2_01	10263746	10300408	-	-	C.prem_hap1_01	10305688	10342758	SYN	-		C.ellen_hap2_02	32036166	32087117	-	-	-	-	-	NOTAL	-													C.ellen_hap2_04	13497629	13510967	-	-	C.prem_hap1_04	16709926	16723251	SYN	-		C.ellen_hap2_05	7076747	7079301	-	-	C.prem_hap1_05
C.ellen_hap2_01	10263746	10267533	-	-	C.prem_hap1_01	10305688	10309490	SYNAL	-		C.ellen_hap2_02	32087118	32087472	-	-	C.prem_hap1_02	15395611	15395965	INVDP	copyloss													C.ellen_hap2_04	13497629	13510967	-	-	C.prem_hap1_04	16709926	16723251	SYNAL	-		C.ellen_hap2_05	7079302	7085399	-	-	C.prem_hap1_05
C.ellen_hap2_01	10267533	10267533	a	aattatgtcctatccacgaactaactaaataaaaaaattaatataaaaataattttactaccgatcaaattcaagattaaataagatttaaataaataaatttgttaaataaaattagaaaatacattaaaagtttcaaaatataacaaattaaaaagaaaaaaatcttatttatttaaatcagtacataaaaattaactgcataagaaattatatttatttattttatattattattaaataatatataatataatgttaatataattatattctaacatatttattcattagtaaatattaatatcatatttataagtttaattttttttaaataaatataaatatttttactgattcgtaaatttttacgaatttataaaaagactgccgtgtttt…	C.prem_hap1_01	10309490	10309959	INS	-		C.ellen_hap2_02	32087118	32087472	-	-	C.prem_hap1_02	15395965	15395611	INVDPAL	-													C.ellen_hap2_04	13509347	13513750	-	-	C.prem_hap1_04	16777939	16783378	DUP	copyloss		C.ellen_hap2_05	7085399	7085777	-	-	C.prem_hap1_05
C.ellen_hap2_01	10267533	10300408	-	-	C.prem_hap1_01	10309960	10342758	SYNAL	-		C.ellen_hap2_02	32087473	32089535	-	-	-	-	-	NOTAL	-													C.ellen_hap2_04	13509347	13511026	-	-	C.prem_hap1_04	16777939	16779622	DUPAL	-		C.ellen_hap2_05	7085778	7094712	-	-	C.prem_hap1_05
C.ellen_hap2_01	10300409	10301402	-	-	C.prem_hap1_01	22687832	22688822	DUP	copyloss		C.ellen_hap2_02	32089536	32089750	-	-	C.prem_hap1_02	6475916	6476130	DUP	copyloss													C.ellen_hap2_04	13511020	13513750	-	-	C.prem_hap1_04	16780571	16783378	DUPAL	-		C.ellen_hap2_05	7094691	7095263	-	-	C.prem_hap1_05
C.ellen_hap2_01	10300409	10301402	-	-	C.prem_hap1_01	22687832	22688822	DUPAL	-		C.ellen_hap2_02	32089536	32089750	-	-	C.prem_hap1_02	6475916	6476130	DUPAL	-													C.ellen_hap2_04	13511020	13512701	-	-	C.prem_hap1_04	16708313	16709987	INVDP	copygain		C.ellen_hap2_05	7095242	7118485	-	-	C.prem_hap1_05
C.ellen_hap2_01	10301403	10310202	-	-	C.prem_hap1_01	10342751	10351561	SYN	-		C.ellen_hap2_02	32089751	32099836	-	-	-	-	-	NOTAL	-													C.ellen_hap2_04	13511020	13512701	-	-	C.prem_hap1_04	16709987	16708313	INVDPAL	-		C.ellen_hap2_05	7118476	7118710	-	-	C.prem_hap1_05
C.ellen_hap2_01	10301403	10310202	-	-	C.prem_hap1_01	10342751	10351561	SYNAL	-		C.ellen_hap2_02	32099837	32102799	-	-	C.prem_hap1_02	26667853	26670893	DUP	copyloss													C.ellen_hap2_04	13511648	13512223	-	-	C.prem_hap1_04	16723417	16723992	SYN	-		C.ellen_hap2_05	7118701	7119246	-	-	C.prem_hap1_05
C.ellen_hap2_01	10310198	10310967	-	-	C.prem_hap1_01	26768815	26769582	INVDP	copyloss		C.ellen_hap2_02	32099837	32102799	-	-	C.prem_hap1_02	26667853	26670893	DUPAL	-													C.ellen_hap2_04	13511648	13512223	-	-	C.prem_hap1_04	16723417	16723992	SYNAL	-		C.ellen_hap2_05	7119247	7119776	-	-	-
C.ellen_hap2_01	10310198	10310967	-	-	C.prem_hap1_01	26769582	26768815	INVDPAL	-		C.ellen_hap2_02	32102800	32102817	-	-	-	-	-	NOTAL	-													C.ellen_hap2_04	13513742	13517962	-	-	C.prem_hap1_04	16691744	16695962	DUP	copyloss		C.ellen_hap2_05	7119777	7157702	-	-	C.prem_hap1_05
C.ellen_hap2_01	10310964	10324754	-	-	C.prem_hap1_01	10351547	10365332	SYN	-		C.ellen_hap2_02	32102818	32112089	-	-	C.prem_hap1_02	21025330	21034655	INVDP	copyloss													C.ellen_hap2_04	13513742	13517962	-	-	C.prem_hap1_04	16691744	16695962	DUPAL	-		C.ellen_hap2_05	7119777	7138452	-	-	C.prem_hap1_05
C.ellen_hap2_01	10310964	10324754	-	-	C.prem_hap1_01	10351547	10365332	SYNAL	-		C.ellen_hap2_02	32102818	32112089	-	-	C.prem_hap1_02	21034655	21025330	INVDPAL	-													C.ellen_hap2_04	13517252	13594408	-	-	C.prem_hap1_04	16726468	16802364	SYN	-		C.ellen_hap2_05	7138452	7139812	-	-	C.prem_hap1_05
C.ellen_hap2_01	10324754	10325246	-	-	C.prem_hap1_01	25864780	25865261	INVDP	copyloss		C.ellen_hap2_02	32112090	32121300	-	-	-	-	-	NOTAL	-													C.ellen_hap2_04	13517252	13548099	-	-	C.prem_hap1_04	16726468	16757333	SYNAL	-		C.ellen_hap2_05	7139813	7140785	-	-	C.prem_hap1_05
C.ellen_hap2_01	10324754	10325246	-	-	C.prem_hap1_01	25865261	25864780	INVDPAL	-		C.ellen_hap2_02	32121301	32122056	-	-	C.prem_hap1_02	10879496	10880249	INVDP	copyloss													C.ellen_hap2_04	13538797	13549008	-	-	C.prem_hap1_04	16748033	16758370	SYNAL	-		C.ellen_hap2_05	7140785	7142447	-	-	C.prem_hap1_05
C.ellen_hap2_01	10325247	10325313	-	-	-	-	-	NOTAL	-		C.ellen_hap2_02	32121301	32122056	-	-	C.prem_hap1_02	10880249	10879496	INVDPAL	-													C.ellen_hap2_04	13546888	13550551	-	-	C.prem_hap1_04	16756225	16758370	TDM	-		C.ellen_hap2_05	7142448	7144063	-	-	C.prem_hap1_05
C.ellen_hap2_01	10325314	10349832	-	-	C.prem_hap1_01	10365324	10389838	SYN	-		C.ellen_hap2_02	32122057	32129211	-	-	-	-	-	NOTAL	-													C.ellen_hap2_04	13548412	13594408	-	-	C.prem_hap1_04	16756225	16802364	SYNAL	-		C.ellen_hap2_05	7144063	7151628	-	-	C.prem_hap1_05
C.ellen_hap2_01	10325314	10349832	-	-	C.prem_hap1_01	10365324	10389838	SYNAL	-		C.ellen_hap2_02	32129212	32129465	-	-	C.prem_hap1_02	19013209	19013462	DUP	copyloss													C.ellen_hap2_04	13536727	13538789	-	-	C.prem_hap1_04	16724404	16726468	DUP	copygain		C.ellen_hap2_05	7151629	7157702	-	-	C.prem_hap1_05
C.ellen_hap2_01	10349831	10351301	-	-	C.prem_hap1_01	20573048	20574522	DUP	copyloss		C.ellen_hap2_02	32129212	32129465	-	-	C.prem_hap1_02	19013209	19013462	DUPAL	-													C.ellen_hap2_04	13536727	13538789	-	-	C.prem_hap1_04	16724404	16726468	DUPAL	-		C.ellen_hap2_05	7153522	7154173	-	-	C.prem_hap1_05
C.ellen_hap2_01	10349831	10351301	-	-	C.prem_hap1_01	20573048	20574522	DUPAL	-		C.ellen_hap2_02	32129466	32152465	-	-	-	-	-	NOTAL	-													C.ellen_hap2_04	13594399	13613303	-	-	C.prem_hap1_04	16806832	16825738	SYN	-		C.ellen_hap2_05	7153522	7154173	-	-	C.prem_hap1_05
C.ellen_hap2_01	10351300	10358361	-	-	C.prem_hap1_01	10389833	10397010	SYN	-		C.ellen_hap2_02	32152466	32153488	-	-	C.prem_hap1_02	28791199	28792207	INVDP	copyloss													C.ellen_hap2_04	13594399	13613303	-	-	C.prem_hap1_04	16806832	16825738	SYNAL	-		C.ellen_hap2_05	7157703	7157774	-	-	-
C.ellen_hap2_01	10351300	10358361	-	-	C.prem_hap1_01	10389833	10397010	SYNAL	-		C.ellen_hap2_02	32152466	32153488	-	-	C.prem_hap1_02	28792207	28791199	INVDPAL	-													C.ellen_hap2_04	13613304	13614606	-	-	C.prem_hap1_04	23945542	23946846	INVDP	copyloss		C.ellen_hap2_05	7157775	7158124	-	-	C.prem_hap1_05
C.ellen_hap2_01	10358362	10359108	-	-	C.prem_hap1_01	9567496	9568242	INVDP	copyloss		C.ellen_hap2_02	32153489	32179443	-	-	-	-	-	NOTAL	-													C.ellen_hap2_04	13613304	13614606	-	-	C.prem_hap1_04	23946846	23945542	INVDPAL	-		C.ellen_hap2_05	7157775	7158124	-	-	C.prem_hap1_05
C.ellen_hap2_01	10358362	10359108	-	-	C.prem_hap1_01	9568242	9567496	INVDPAL	-		C.ellen_hap2_02	32179444	32180092	-	-	C.prem_hap1_02	14261484	14262120	DUP	copyloss													C.ellen_hap2_04	13614103	13615708	-	-	C.prem_hap1_04	20291340	20292949	DUP	copyloss		C.ellen_hap2_05	7158125	7158308	-	-	-
C.ellen_hap2_01	10359109	10359125	-	-	-	-	-	NOTAL	-		C.ellen_hap2_02	32179444	32180092	-	-	C.prem_hap1_02	14261484	14262120	DUPAL	-													C.ellen_hap2_04	13614103	13615708	-	-	C.prem_hap1_04	20291340	20292949	DUPAL	-		C.ellen_hap2_05	7158309	7158692	-	-	C.prem_hap1_05
C.ellen_hap2_01	10359126	10359949	-	-	C.prem_hap1_01	1981143	1981967	INVDP	copyloss		C.ellen_hap2_02	32180093	32332578	-	-	-	-	-	NOTAL	-													C.ellen_hap2_04	13615648	13619889	-	-	C.prem_hap1_04	13349245	13353610	TRANS	-		C.ellen_hap2_05	7158309	7158692	-	-	C.prem_hap1_05
C.ellen_hap2_01	10359126	10359949	-	-	C.prem_hap1_01	1981967	1981143	INVDPAL	-		C.ellen_hap2_02	32332579	32333206	-	-	C.prem_hap1_02	9500890	9501518	DUP	copyloss													C.ellen_hap2_04	13615648	13619889	-	-	C.prem_hap1_04	13349245	13353610	TRANSAL	-		C.ellen_hap2_05	7158692	7173774	-	-	C.prem_hap1_05
C.ellen_hap2_01	10359594	10360792	-	-	C.prem_hap1_01	19077646	19078844	DUP	copyloss		C.ellen_hap2_02	32332579	32333206	-	-	C.prem_hap1_02	9500890	9501518	DUPAL	-													C.ellen_hap2_04	13619716	13621018	-	-	C.prem_hap1_04	23945542	23946846	INVDP	copyloss		C.ellen_hap2_05	7158692	7159140	-	-	C.prem_hap1_05
C.ellen_hap2_01	10359594	10360792	-	-	C.prem_hap1_01	19077646	19078844	DUPAL	-		C.ellen_hap2_02	32333207	32337145	-	-	-	-	-	NOTAL	-													C.ellen_hap2_04	13619716	13621018	-	-	C.prem_hap1_04	23946846	23945542	INVDPAL	-		C.ellen_hap2_05	7159130	7160299	-	-	C.prem_hap1_05
C.ellen_hap2_01	10360790	10363329	-	-	C.prem_hap1_01	11108954	11111492	DUP	copygain		C.ellen_hap2_02	32337146	32337486	-	-	C.prem_hap1_02	15395607	15395947	DUP	copyloss													C.ellen_hap2_04	13621019	13626166	-	-	C.prem_hap1_04	16825734	16830911	SYN	-		C.ellen_hap2_05	7160289	7164096	-	-	C.prem_hap1_05
C.ellen_hap2_01	10360790	10363329	-	-	C.prem_hap1_01	11108954	11111492	DUPAL	-		C.ellen_hap2_02	32337146	32337486	-	-	C.prem_hap1_02	15395607	15395947	DUPAL	-													C.ellen_hap2_04	13621019	13626166	-	-	C.prem_hap1_04	16825734	16830911	SYNAL	-		C.ellen_hap2_05	7164096	7164428	-	-	C.prem_hap1_05
C.ellen_hap2_01	10360790	10363329	-	-	C.prem_hap1_01	9558627	9561165	INVDP	copygain		C.ellen_hap2_02	32337487	32372769	-	-	-	-	-	NOTAL	-													C.ellen_hap2_04	13626167	13627123	-	-	C.prem_hap1_04	16927592	16928601	INVDP	copyloss		C.ellen_hap2_05	7164429	7173774	-	-	C.prem_hap1_05
C.ellen_hap2_01	10360790	10363329	-	-	C.prem_hap1_01	9561165	9558627	INVDPAL	-		C.ellen_hap2_02	32372770	32373752	-	-	C.prem_hap1_02	33080524	33081521	DUP	copyloss													C.ellen_hap2_04	13626167	13627123	-	-	C.prem_hap1_04	16928601	16927592	INVDPAL	-		C.ellen_hap2_05	7173775	7173775	-	-	-
C.ellen_hap2_01	10363330	10363334	-	-	-	-	-	NOTAL	-		C.ellen_hap2_02	32372770	32373752	-	-	C.prem_hap1_02	33080524	33081521	DUPAL	-													C.ellen_hap2_04	13627124	13685859	-	-	C.prem_hap1_04	16830907	16890341	SYN	-		C.ellen_hap2_05	7173776	7174073	-	-	C.prem_hap1_05
C.ellen_hap2_01	10363335	10363747	-	-	C.prem_hap1_01	1984638	1985047	DUP	copyloss		C.ellen_hap2_02	32373753	32377275	-	-	-	-	-	NOTAL	-													C.ellen_hap2_04	13627124	13671099	-	-	C.prem_hap1_04	16830907	16874905	SYNAL	-		C.ellen_hap2_05	7173776	7174073	-	-	C.prem_hap1_05
C.ellen_hap2_01	10363335	10363747	-	-	C.prem_hap1_01	1984638	1985047	DUPAL	-		C.ellen_hap2_02	32377276	32377888	-	-	C.prem_hap1_02	19478384	19478998	INVDP	copyloss													C.ellen_hap2_04	13671099	13671100	-	-	C.prem_hap1_04	16874905	16875294	HDR	-		C.ellen_hap2_05	7174074	7174105	-	-	-
C.ellen_hap2_01	10363748	10363944	-	-	-	-	-	NOTAL	-		C.ellen_hap2_02	32377276	32377888	-	-	C.prem_hap1_02	19478998	19478384	INVDPAL	-													C.ellen_hap2_04	13671101	13683157	-	-	C.prem_hap1_04	16875295	16887351	SYNAL	-		C.ellen_hap2_05	7174106	7176009	-	-	C.prem_hap1_05
C.ellen_hap2_01	10363945	10495725	-	-	C.prem_hap1_01	10396997	10529261	SYN	-		C.ellen_hap2_02	32377889	32395159	-	-	-	-	-	NOTAL	-													C.ellen_hap2_04	13682289	13683157	-	-	C.prem_hap1_04	16886482	16887640	TDM	-		C.ellen_hap2_05	7174106	7176009	-	-	C.prem_hap1_05
C.ellen_hap2_01	10363945	10369549	-	-	C.prem_hap1_01	10396997	10402609	SYNAL	-		C.ellen_hap2_02	32395160	32395872	-	-	C.prem_hap1_02	8939543	8940256	INVDP	copyloss													C.ellen_hap2_04	13682289	13685859	-	-	C.prem_hap1_04	16886771	16890341	SYNAL	-		C.ellen_hap2_05	7176010	7176144	-	-	-
C.ellen_hap2_01	10369549	10369549	c	ctatattatctattgagaaaaatatattagcgaaaatagaatatattatttaagaaagctagaaaaattgattttaaataaataactttttaataaaactaatacatatatttgacttcaaattttttaaaaggcctaattgaaacaattcacctgaggcccccaaaattagttgaaccgccccAGtatgtagtgttaagattatataaagtatcttgaaagtctaaagattaaatcattgtcccaaataattttagaaaaatattttattcaatcttgaacctttaatgtaatatagcatatattttttgtaatttattgaaaaatgttactaagtgcagacaattttcgtaagatatgactctataaaaactgtaatttactacaatatagagttta…	C.prem_hap1_01	10402609	10403151	INS	-		C.ellen_hap2_02	32395160	32395872	-	-	C.prem_hap1_02	8940256	8939543	INVDPAL	-													C.ellen_hap2_04	13685860	13686058	-	-	-	-	-	NOTAL	-		C.ellen_hap2_05	7176145	7176781	-	-	C.prem_hap1_05
C.ellen_hap2_01	10369550	10415426	-	-	C.prem_hap1_01	10403152	10449009	SYNAL	-		C.ellen_hap2_02	32395873	32403121	-	-	-	-	-	NOTAL	-													C.ellen_hap2_04	13686059	13693071	-	-	C.prem_hap1_04	17355295	17362307	INVDP	copyloss		C.ellen_hap2_05	7176145	7176781	-	-	C.prem_hap1_05
C.ellen_hap2_01	10405436	10495725	-	-	C.prem_hap1_01	10439031	10529261	SYNAL	-		C.ellen_hap2_02	32403122	32403887	-	-	C.prem_hap1_02	12965619	12966402	DUP	copyloss													C.ellen_hap2_04	13686059	13693071	-	-	C.prem_hap1_04	17362307	17355295	INVDPAL	-		C.ellen_hap2_05	7176782	7186012	-	-	-
C.ellen_hap2_01	10372080	10376372	-	-	C.prem_hap1_01	11140548	11144878	INVDP	copygain		C.ellen_hap2_02	32403122	32403887	-	-	C.prem_hap1_02	12965619	12966402	DUPAL	-													C.ellen_hap2_04	13693072	13693347	-	-	-	-	-	NOTAL	-		C.ellen_hap2_05	7186013	7194182	-	-	C.prem_hap1_05
C.ellen_hap2_01	10372080	10376372	-	-	C.prem_hap1_01	11144878	11140548	INVDPAL	-		C.ellen_hap2_02	32403888	32423553	-	-	-	-	-	NOTAL	-													C.ellen_hap2_04	13693348	13700360	-	-	C.prem_hap1_04	17355295	17362307	INVDP	copyloss		C.ellen_hap2_05	7186013	7194182	-	-	C.prem_hap1_05
C.ellen_hap2_01	10495375	10496191	-	-	C.prem_hap1_01	10533218	10534024	DUP	copyloss		C.ellen_hap2_02	32423554	32424183	-	-	C.prem_hap1_02	10316331	10316956	DUP	copyloss													C.ellen_hap2_04	13693348	13700360	-	-	C.prem_hap1_04	17362307	17355295	INVDPAL	-		C.ellen_hap2_05	7194183	7195003	-	-	-
C.ellen_hap2_01	10495375	10496191	-	-	C.prem_hap1_01	10533218	10534024	DUPAL	-		C.ellen_hap2_02	32423554	32424183	-	-	C.prem_hap1_02	10316331	10316956	DUPAL	-													C.ellen_hap2_04	13700361	13700421	-	-	-	-	-	NOTAL	-		C.ellen_hap2_05	7195004	7195785	-	-	C.prem_hap1_05
C.ellen_hap2_01	10495766	10497080	-	-	C.prem_hap1_01	20871956	20873267	INVDP	copyloss		C.ellen_hap2_02	32424184	32503943	-	-	-	-	-	NOTAL	-													C.ellen_hap2_04	13700422	13715468	-	-	C.prem_hap1_04	17355295	17368016	INVDP	copyloss		C.ellen_hap2_05	7195004	7195785	-	-	C.prem_hap1_05
C.ellen_hap2_01	10495766	10497080	-	-	C.prem_hap1_01	20873267	20871956	INVDPAL	-		C.ellen_hap2_02	32503944	32504930	-	-	C.prem_hap1_02	20930621	20931607	DUP	copyloss													C.ellen_hap2_04	13700422	13706278	-	-	C.prem_hap1_04	17368016	17362311	INVDPAL	-		C.ellen_hap2_05	7195786	7199507	-	-	-
C.ellen_hap2_01	10496961	10497462	-	-	C.prem_hap1_01	15561401	15561896	INVDP	copyloss		C.ellen_hap2_02	32503944	32504930	-	-	C.prem_hap1_02	20930621	20931607	DUPAL	-													C.ellen_hap2_04	13713526	13715468	-	-	C.prem_hap1_04	17357237	17355295	INVDPAL	-		C.ellen_hap2_05	7199508	7201093	-	-	C.prem_hap1_05
C.ellen_hap2_01	10496961	10497462	-	-	C.prem_hap1_01	15561896	15561401	INVDPAL	-		C.ellen_hap2_02	32504931	32506829	-	-	-	-	-	NOTAL	-													C.ellen_hap2_04	13704359	13706094	-	-	C.prem_hap1_04	16923702	16925510	INVDP	copygain		C.ellen_hap2_05	7199508	7201093	-	-	C.prem_hap1_05
C.ellen_hap2_01	10497455	10497940	-	-	C.prem_hap1_01	20871949	20872432	INVDP	copyloss		C.ellen_hap2_02	32506830	32507058	-	-	C.prem_hap1_02	32852714	32852943	DUP	copyloss													C.ellen_hap2_04	13704359	13706094	-	-	C.prem_hap1_04	16925510	16923702	INVDPAL	-		C.ellen_hap2_05	7201094	7210408	-	-	-
C.ellen_hap2_01	10497455	10497940	-	-	C.prem_hap1_01	20872432	20871949	INVDPAL	-		C.ellen_hap2_02	32506830	32507058	-	-	C.prem_hap1_02	32852714	32852943	DUPAL	-													C.ellen_hap2_04	13706570	13706724	-	-	C.prem_hap1_04	16923383	16923537	DUP	copygain		C.ellen_hap2_05	7210409	7243651	-	-	C.prem_hap1_05
C.ellen_hap2_01	10497692	10498136	-	-	C.prem_hap1_01	20871994	20872436	INVDP	copyloss		C.ellen_hap2_02	32507059	32507559	-	-	-	-	-	NOTAL	-													C.ellen_hap2_04	13706570	13706724	-	-	C.prem_hap1_04	16923383	16923537	DUPAL	-		C.ellen_hap2_05	7210409	7222703	-	-	C.prem_hap1_05
C.ellen_hap2_01	10497692	10498136	-	-	C.prem_hap1_01	20872436	20871994	INVDPAL	-		C.ellen_hap2_02	32507560	32508346	-	-	C.prem_hap1_02	26353264	26354052	INVDP	copyloss													C.ellen_hap2_04	13706984	13707703	-	-	C.prem_hap1_04	16925509	16926228	INVDP	copygain		C.ellen_hap2_05	7222703	7223130	-	-	C.prem_hap1_05
C.ellen_hap2_01	10497956	10498835	-	-	C.prem_hap1_01	10529260	10530148	SYN	-		C.ellen_hap2_02	32507560	32508346	-	-	C.prem_hap1_02	26354052	26353264	INVDPAL	-													C.ellen_hap2_04	13706984	13707703	-	-	C.prem_hap1_04	16926228	16925509	INVDPAL	-		C.ellen_hap2_05	7223131	7243651	-	-	C.prem_hap1_05
C.ellen_hap2_01	10497956	10498835	-	-	C.prem_hap1_01	10529260	10530148	SYNAL	-		C.ellen_hap2_02	32508347	32510955	-	-	-	-	-	NOTAL	-													C.ellen_hap2_04	13707354	13721811	-	-	C.prem_hap1_04	17356241	17368374	INVDP	copyloss		C.ellen_hap2_05	7243652	7243678	-	-	-
C.ellen_hap2_01	10498343	10498539	-	-	C.prem_hap1_01	10530138	10530334	DUP	copygain		C.ellen_hap2_02	32510956	32511421	-	-	C.prem_hap1_02	33141592	33142058	DUP	copyloss													C.ellen_hap2_04	13707354	13713494	-	-	C.prem_hap1_04	17368374	17362311	INVDPAL	-		C.ellen_hap2_05	7243679	7243878	-	-	C.prem_hap1_05
C.ellen_hap2_01	10498343	10498539	-	-	C.prem_hap1_01	10530138	10530334	DUPAL	-		C.ellen_hap2_02	32510956	32511421	-	-	C.prem_hap1_02	33141592	33142058	DUPAL	-													C.ellen_hap2_04	13715745	13721811	-	-	C.prem_hap1_04	17362307	17356241	INVDPAL	-		C.ellen_hap2_05	7243679	7243878	-	-	C.prem_hap1_05
C.ellen_hap2_01	10498781	10540022	-	-	C.prem_hap1_01	10530334	10571621	SYN	-		C.ellen_hap2_02	32511422	32511422	-	-	-	-	-	NOTAL	-													C.ellen_hap2_04	13721812	13754834	-	-	C.prem_hap1_04	16890369	16923287	SYN	-		C.ellen_hap2_05	7243879	7244606	-	-	-
C.ellen_hap2_01	10498781	10540022	-	-	C.prem_hap1_01	10530334	10571621	SYNAL	-		C.ellen_hap2_02	32511423	32511610	-	-	C.prem_hap1_02	32560847	32561034	INVDP	copyloss													C.ellen_hap2_04	13721812	13754834	-	-	C.prem_hap1_04	16890369	16923287	SYNAL	-		C.ellen_hap2_05	7244607	7244892	-	-	C.prem_hap1_05
C.ellen_hap2_01	10540023	10540963	-	-	-	-	-	NOTAL	-		C.ellen_hap2_02	32511423	32511610	-	-	C.prem_hap1_02	32561034	32560847	INVDPAL	-													C.ellen_hap2_04	13723071	13723350	-	-	C.prem_hap1_04	16951612	16951891	DUP	copygain		C.ellen_hap2_05	7244607	7244892	-	-	C.prem_hap1_05
[truncated: 12,643 more rows]
[truncated: 44 more columns]
