# Supplementary material for: The genome of a low‐seeded mandarin, Premier, displays major structural changes due to gamma irradiation
Source: Plant Genome. 2026 Mar 19;19(1):e70220. doi: 10.1002/tpg2.70220 (PMC13003167; doi:10.1002/tpg2.70220)
Supplement: Supplementary file 24 — Supplemental Table S11 Structural variants in Prem‐hap2 genome with respect to EL‐hap1 [file TPG2-19-e70220-s016.zip › Supplemental Tables_EL_Premier_4th_S11.xlsx]

## Sheet: Supplemental Table S11
Supplemental Table S11 Structural variants in Prem-hap2 genome with respect to EL-hap1
chr1											chr2											chr3											chr4											chr5
Ref chr	ref start	ref end	seq in ref	seq in query	query chr	query start	query end	annotation type	copy status		Ref chr	ref start	ref end	seq in ref	seq in query	query chr	query start	query end	annotation type	copy status		Ref chr	ref start	ref end	seq in ref	seq in query	query chr	query start	query end	annotation type	copy status		Ref chr	ref start	ref end	seq in ref	seq in query	query chr	query start	query end	annotation type	copy status		Ref chr	ref start	ref end	seq in ref	seq in query	query chr
C.ellen_hap1_01	1	1	-	-	-	-	-	NOTAL	-		C.ellen_hap1_02	1	125910	-	-	-	-	-	NOTAL	-		C.ellen_hap1_03	1	76	-	-	-	-	-	NOTAL	-		C.ellen_hap1_04	1	4593	-	-	C.prem_hap2_04	29493775	29498403	INVTR	-		C.ellen_hap1_05	1	2053	-	-	-
C.ellen_hap1_01	2	3808	-	-	C.prem_hap2_01	1828	5199	DUP	copyloss		C.ellen_hap1_02	125911	127373	-	-	C.prem_hap2_02	13655303	13656765	DUP	copyloss		C.ellen_hap1_03	77	3401	-	-	C.prem_hap2_03	1	3328	DUP	copyloss		C.ellen_hap1_04	1	4593	-	-	C.prem_hap2_04	29498403	29493775	INVTRAL	-		C.ellen_hap1_05	2054	4311	-	-	C.prem_hap2_05
C.ellen_hap1_01	2	154	-	-	C.prem_hap2_01	1828	1980	DUPAL	-		C.ellen_hap1_02	125911	127373	-	-	C.prem_hap2_02	13655303	13656765	DUPAL	-		C.ellen_hap1_03	77	3401	-	-	C.prem_hap2_03	1	3328	DUPAL	-		C.ellen_hap1_04	4594	11784	-	-	-	-	-	NOTAL	-		C.ellen_hap1_05	2054	4311	-	-	C.prem_hap2_05
C.ellen_hap1_01	657	3808	-	-	C.prem_hap2_01	1980	5199	DUPAL	-		C.ellen_hap1_02	127374	129470	-	-	-	-	-	NOTAL	-		C.ellen_hap1_03	2509	4091	-	-	C.prem_hap2_03	38408492	38410093	INVDP	copyloss		C.ellen_hap1_04	11785	12335	-	-	C.prem_hap2_04	29491417	29491959	INVDP	copyloss		C.ellen_hap1_05	4312	38531	-	-	-
C.ellen_hap1_01	3809	4492	-	-	-	-	-	NOTAL	-		C.ellen_hap1_02	129471	130345	-	-	C.prem_hap2_02	10820891	10821765	DUP	copyloss		C.ellen_hap1_03	2509	4091	-	-	C.prem_hap2_03	38410093	38408492	INVDPAL	-		C.ellen_hap1_04	11785	12335	-	-	C.prem_hap2_04	29491959	29491417	INVDPAL	-		C.ellen_hap1_05	38532	40001	-	-	C.prem_hap2_05
C.ellen_hap1_01	4493	21751	-	-	C.prem_hap2_01	1	17207	SYN	-		C.ellen_hap1_02	129471	130345	-	-	C.prem_hap2_02	10820891	10821765	DUPAL	-		C.ellen_hap1_03	3513	6503	-	-	C.prem_hap2_03	1	2976	DUP	copyloss		C.ellen_hap1_04	12336	1388725	-	-	-	-	-	NOTAL	-		C.ellen_hap1_05	38532	40001	-	-	C.prem_hap2_05
C.ellen_hap1_01	4493	21751	-	-	C.prem_hap2_01	1	17207	SYNAL	-		C.ellen_hap1_02	130268	130807	-	-	C.prem_hap2_02	16669005	16669551	DUP	copyloss		C.ellen_hap1_03	3513	6503	-	-	C.prem_hap2_03	1	2976	DUPAL	-		C.ellen_hap1_04	1388726	1390097	-	-	C.prem_hap2_04	15855001	15856360	DUP	copyloss		C.ellen_hap1_05	40002	43764	-	-	-
C.ellen_hap1_01	5488	8502	-	-	C.prem_hap2_01	29796155	29799169	INVDP	copygain		C.ellen_hap1_02	130268	130807	-	-	C.prem_hap2_02	16669005	16669551	DUPAL	-		C.ellen_hap1_03	6504	6714	-	-	-	-	-	NOTAL	-		C.ellen_hap1_04	1388726	1390097	-	-	C.prem_hap2_04	15855001	15856360	DUPAL	-		C.ellen_hap1_05	43765	44223	-	-	C.prem_hap2_05
C.ellen_hap1_01	5488	8502	-	-	C.prem_hap2_01	29799169	29796155	INVDPAL	-		C.ellen_hap1_02	130808	133719	-	-	-	-	-	NOTAL	-		C.ellen_hap1_03	6715	8560	-	-	C.prem_hap2_03	1	1847	DUP	copyloss		C.ellen_hap1_04	1390098	2276106	-	-	-	-	-	NOTAL	-		C.ellen_hap1_05	43765	44223	-	-	C.prem_hap2_05
C.ellen_hap1_01	21752	22025	-	-	C.prem_hap2_01	8822542	8822815	DUP	copyloss		C.ellen_hap1_02	133720	134409	-	-	C.prem_hap2_02	13235139	13235831	INVDP	copyloss		C.ellen_hap1_03	6715	8560	-	-	C.prem_hap2_03	1	1847	DUPAL	-		C.ellen_hap1_04	2276107	2287004	-	-	C.prem_hap2_04	10737191	10748034	DUP	copyloss		C.ellen_hap1_05	44224	44693	-	-	-
C.ellen_hap1_01	21752	22025	-	-	C.prem_hap2_01	8822542	8822815	DUPAL	-		C.ellen_hap1_02	133720	134409	-	-	C.prem_hap2_02	13235831	13235139	INVDPAL	-		C.ellen_hap1_03	8325	14745	-	-	C.prem_hap2_03	1	6410	SYN	-		C.ellen_hap1_04	2276107	2287004	-	-	C.prem_hap2_04	10737191	10748034	DUPAL	-		C.ellen_hap1_05	44694	45873	-	-	C.prem_hap2_05
C.ellen_hap1_01	22026	22028	-	-	-	-	-	NOTAL	-		C.ellen_hap1_02	134410	134743	-	-	C.prem_hap2_02	1882532	1882865	DUP	copyloss		C.ellen_hap1_03	8325	14745	-	-	C.prem_hap2_03	1	6410	SYNAL	-		C.ellen_hap1_04	2287005	2757698	-	-	-	-	-	NOTAL	-		C.ellen_hap1_05	44694	45873	-	-	C.prem_hap2_05
C.ellen_hap1_01	22029	22947	-	-	C.prem_hap2_01	13912569	13913515	INVDP	copyloss		C.ellen_hap1_02	134410	134743	-	-	C.prem_hap2_02	1882532	1882865	DUPAL	-		C.ellen_hap1_03	11957	16680	-	-	C.prem_hap2_03	1	4713	DUP	copyloss		C.ellen_hap1_04	2757699	2771749	-	-	C.prem_hap2_04	29469094	29483010	INVTR	-		C.ellen_hap1_05	45874	45988	-	-	-
C.ellen_hap1_01	22029	22947	-	-	C.prem_hap2_01	13913515	13912569	INVDPAL	-		C.ellen_hap1_02	134744	160920	-	-	-	-	-	NOTAL	-		C.ellen_hap1_03	11957	16680	-	-	C.prem_hap2_03	1	4713	DUPAL	-		C.ellen_hap1_04	2757699	2771749	-	-	C.prem_hap2_04	29483010	29469094	INVTRAL	-		C.ellen_hap1_05	45989	46438	-	-	C.prem_hap2_05
C.ellen_hap1_01	22948	52137	-	-	C.prem_hap2_01	17204	46471	SYN	-		C.ellen_hap1_02	160921	162460	-	-	C.prem_hap2_02	7148392	7149946	DUP	copyloss		C.ellen_hap1_03	16133	1148856	-	-	C.prem_hap2_03	6411	1139125	SYN	-		C.ellen_hap1_04	2771750	2956997	-	-	-	-	-	NOTAL	-		C.ellen_hap1_05	45989	46438	-	-	C.prem_hap2_05
C.ellen_hap1_01	22948	52137	-	-	C.prem_hap2_01	17204	46471	SYNAL	-		C.ellen_hap1_02	160921	162460	-	-	C.prem_hap2_02	7148392	7149946	DUPAL	-		C.ellen_hap1_03	16133	377922	-	-	C.prem_hap2_03	6411	368230	SYNAL	-		C.ellen_hap1_04	2956998	2965697	-	-	C.prem_hap2_04	6131884	6140390	INVDP	copyloss		C.ellen_hap1_05	46439	50304	-	-	-
C.ellen_hap1_01	51995	176081	-	-	C.prem_hap2_01	46729	170131	SYN	-		C.ellen_hap1_02	162461	167191	-	-	-	-	-	NOTAL	-		C.ellen_hap1_03	357889	767228	-	-	C.prem_hap2_03	348211	757537	SYNAL	-		C.ellen_hap1_04	2956998	2965697	-	-	C.prem_hap2_04	6140390	6131884	INVDPAL	-		C.ellen_hap1_05	50305	72912	-	-	C.prem_hap2_05
C.ellen_hap1_01	51995	106135	-	-	C.prem_hap2_01	46729	100884	SYNAL	-		C.ellen_hap1_02	167192	167900	-	-	C.prem_hap2_02	24674359	24675069	DUP	copyloss		C.ellen_hap1_03	747206	1148856	-	-	C.prem_hap2_03	737521	1139125	SYNAL	-		C.ellen_hap1_04	2965698	4294533	-	-	-	-	-	NOTAL	-		C.ellen_hap1_05	50305	52465	-	-	C.prem_hap2_05
C.ellen_hap1_01	106133	171794	-	-	C.prem_hap2_01	100983	166664	SYNAL	-		C.ellen_hap1_02	167192	167900	-	-	C.prem_hap2_02	24674359	24675069	DUPAL	-		C.ellen_hap1_03	56896	60737	-	-	C.prem_hap2_03	12857409	12861247	DUP	copygain		C.ellen_hap1_04	4294534	4305190	-	-	C.prem_hap2_04	3786136	3796709	INVDP	copyloss		C.ellen_hap1_05	52465	62273	ctgatgagcatataatacatacatattttaccattaattaaataattgttagttatatttatttgttatttttaattaattgtattgttttattgaatagggaattaattagagattatggataaaaagagcataaagaaattcaatttgtgagcattaaagattaattaacttggaagcaattatgcttacatgcatgtggaaatcaagacaaggaaaccgaattcaacaattcatttagccatgcacgtgcagacaaagaagaTAAAAGGGGTGGAAAGCAATAGAAAGGGACCGCACTTGACTTTCATGAGTGGAAAAGGAATGAAAATTCTTTTTGAAGTACACGTGATAAAGCCAAAGTTAAAAGCTTTGCCAGCACATGAAGGATAAAAGGAA…	c	C.prem_hap2_05
C.ellen_hap1_01	106135	106135	T	TGTCCACATTTTCAGGTAGCGGAAGTAAAAACTCAACAAAAACATCAAAGGGGCACAAAACTTTCAAGTTGTATCAAATCATAGAAGAGAGGAAGTTAA	C.prem_hap2_01	100884	100982	INS	-		C.ellen_hap1_02	167901	230248	-	-	-	-	-	NOTAL	-		C.ellen_hap1_03	56896	60737	-	-	C.prem_hap2_03	12857409	12861247	DUPAL	-		C.ellen_hap1_04	4294534	4305190	-	-	C.prem_hap2_04	3796709	3786136	INVDPAL	-		C.ellen_hap1_05	62274	72912	-	-	C.prem_hap2_05
C.ellen_hap1_01	169465	172608	-	-	C.prem_hap2_01	164335	166664	TDM	-		C.ellen_hap1_02	230249	387315	-	-	C.prem_hap2_02	1	157058	SYN	-		C.ellen_hap1_03	70186	70417	-	-	C.prem_hap2_03	29193546	29193777	DUP	copygain		C.ellen_hap1_04	4305183	4305400	-	-	C.prem_hap2_04	14416097	14416317	DUP	copyloss		C.ellen_hap1_05	52466	53822	-	-	C.prem_hap2_05
C.ellen_hap1_01	170274	176081	-	-	C.prem_hap2_01	164335	170131	SYNAL	-		C.ellen_hap1_02	230249	313751	-	-	C.prem_hap2_02	1	83493	SYNAL	-		C.ellen_hap1_03	70186	70417	-	-	C.prem_hap2_03	29193546	29193777	DUPAL	-		C.ellen_hap1_04	4305183	4305400	-	-	C.prem_hap2_04	14416097	14416317	DUPAL	-		C.ellen_hap1_05	52466	53822	-	-	C.prem_hap2_05
C.ellen_hap1_01	176082	176083	-	-	-	-	-	NOTAL	-		C.ellen_hap1_02	293706	387315	-	-	C.prem_hap2_02	63458	157058	SYNAL	-		C.ellen_hap1_03	140424	141094	-	-	C.prem_hap2_03	6565400	6566081	INVDP	copygain		C.ellen_hap1_04	4305262	4306623	-	-	C.prem_hap2_04	15948953	15950311	DUP	copyloss		C.ellen_hap1_05	72913	74482	-	-	-
C.ellen_hap1_01	176084	177410	-	-	C.prem_hap2_01	10497468	10498800	INVDP	copyloss		C.ellen_hap1_02	311760	312413	-	-	C.prem_hap2_02	26996718	26997381	INVDP	copygain		C.ellen_hap1_03	140424	141094	-	-	C.prem_hap2_03	6566081	6565400	INVDPAL	-		C.ellen_hap1_04	4305262	4306623	-	-	C.prem_hap2_04	15948953	15950311	DUPAL	-		C.ellen_hap1_05	74483	75123	-	-	C.prem_hap2_05
C.ellen_hap1_01	176084	177410	-	-	C.prem_hap2_01	10498800	10497468	INVDPAL	-		C.ellen_hap1_02	311760	312413	-	-	C.prem_hap2_02	26997381	26996718	INVDPAL	-		C.ellen_hap1_03	140433	141082	-	-	C.prem_hap2_03	4857379	4858027	DUP	copygain		C.ellen_hap1_04	4306624	4320770	-	-	-	-	-	NOTAL	-		C.ellen_hap1_05	74483	75123	-	-	C.prem_hap2_05
C.ellen_hap1_01	177410	269838	-	-	C.prem_hap2_01	170126	262546	SYN	-		C.ellen_hap1_02	387314	394211	-	-	C.prem_hap2_02	23818066	23824849	INVDP	copyloss		C.ellen_hap1_03	140433	141082	-	-	C.prem_hap2_03	4857379	4858027	DUPAL	-		C.ellen_hap1_04	4320771	4322137	-	-	C.prem_hap2_04	15948947	15950313	DUP	copyloss		C.ellen_hap1_05	75124	136207	-	-	-
C.ellen_hap1_01	177410	269838	-	-	C.prem_hap2_01	170126	262546	SYNAL	-		C.ellen_hap1_02	387314	394211	-	-	C.prem_hap2_02	23824849	23818066	INVDPAL	-		C.ellen_hap1_03	140434	141079	-	-	C.prem_hap2_03	4430765	4431422	INVDP	copygain		C.ellen_hap1_04	4320771	4322137	-	-	C.prem_hap2_04	15948947	15950313	DUPAL	-		C.ellen_hap1_05	136208	136839	-	-	C.prem_hap2_05
C.ellen_hap1_01	190911	192082	-	-	C.prem_hap2_01	5851641	5852821	DUP	copygain		C.ellen_hap1_02	394212	394214	-	-	-	-	-	NOTAL	-		C.ellen_hap1_03	140434	141079	-	-	C.prem_hap2_03	4431422	4430765	INVDPAL	-		C.ellen_hap1_04	4322138	4916861	-	-	-	-	-	NOTAL	-		C.ellen_hap1_05	136208	136839	-	-	C.prem_hap2_05
C.ellen_hap1_01	190911	192082	-	-	C.prem_hap2_01	5851641	5852821	DUPAL	-		C.ellen_hap1_02	394215	632770	-	-	C.prem_hap2_02	153841	392393	SYN	-		C.ellen_hap1_03	140434	141083	-	-	C.prem_hap2_03	5010504	5011150	DUP	copygain		C.ellen_hap1_04	4916862	4925560	-	-	C.prem_hap2_04	6131884	6140390	INVDP	copyloss		C.ellen_hap1_05	136840	140937	-	-	-
C.ellen_hap1_01	265135	265908	-	-	C.prem_hap2_01	263106	263859	DUP	copygain		C.ellen_hap1_02	394215	632770	-	-	C.prem_hap2_02	153841	392393	SYNAL	-		C.ellen_hap1_03	140434	141083	-	-	C.prem_hap2_03	5010504	5011150	DUPAL	-		C.ellen_hap1_04	4916862	4925560	-	-	C.prem_hap2_04	6140390	6131884	INVDPAL	-		C.ellen_hap1_05	140938	142392	-	-	C.prem_hap2_05
C.ellen_hap1_01	265135	265908	-	-	C.prem_hap2_01	263106	263859	DUPAL	-		C.ellen_hap1_02	494048	494664	-	-	C.prem_hap2_02	4638873	4639490	DUP	copygain		C.ellen_hap1_03	140434	141085	-	-	C.prem_hap2_03	36683461	36684109	INVDP	copygain		C.ellen_hap1_04	4925561	6128684	-	-	-	-	-	NOTAL	-		C.ellen_hap1_05	140938	142392	-	-	C.prem_hap2_05
C.ellen_hap1_01	269839	272737	-	-	-	-	-	NOTAL	-		C.ellen_hap1_02	494048	494664	-	-	C.prem_hap2_02	4638873	4639490	DUPAL	-		C.ellen_hap1_03	140434	141085	-	-	C.prem_hap2_03	36684109	36683461	INVDPAL	-		C.ellen_hap1_04	6128685	6139339	-	-	C.prem_hap2_04	3786136	3796709	INVDP	copyloss		C.ellen_hap1_05	142137	143484	-	-	C.prem_hap2_05
C.ellen_hap1_01	272738	414963	-	-	C.prem_hap2_01	270487	408899	SYN	-		C.ellen_hap1_02	577843	578152	-	-	C.prem_hap2_02	5255507	5255816	DUP	copygain		C.ellen_hap1_03	140435	141079	-	-	C.prem_hap2_03	8560234	8560880	DUP	copygain		C.ellen_hap1_04	6128685	6139339	-	-	C.prem_hap2_04	3796709	3786136	INVDPAL	-		C.ellen_hap1_05	142137	143484	-	-	C.prem_hap2_05
C.ellen_hap1_01	272738	294243	-	-	C.prem_hap2_01	270487	292027	SYNAL	-		C.ellen_hap1_02	577843	578152	-	-	C.prem_hap2_02	5255507	5255816	DUPAL	-		C.ellen_hap1_03	140435	141079	-	-	C.prem_hap2_03	8560234	8560880	DUPAL	-		C.ellen_hap1_04	6139332	6139549	-	-	C.prem_hap2_04	14416097	14416317	DUP	copyloss		C.ellen_hap1_05	143485	143744	-	-	-
C.ellen_hap1_01	294243	295313	-	-	C.prem_hap2_01	292027	292053	HDR	-		C.ellen_hap1_02	596767	597920	-	-	C.prem_hap2_02	392391	393542	DUP	copygain		C.ellen_hap1_03	140435	141083	-	-	C.prem_hap2_03	5976572	5977215	DUP	copygain		C.ellen_hap1_04	6139332	6139549	-	-	C.prem_hap2_04	14416097	14416317	DUPAL	-		C.ellen_hap1_05	143745	146015	-	-	C.prem_hap2_05
C.ellen_hap1_01	295314	321162	-	-	C.prem_hap2_01	292054	317896	SYNAL	-		C.ellen_hap1_02	596767	597920	-	-	C.prem_hap2_02	392391	393542	DUPAL	-		C.ellen_hap1_03	140435	141083	-	-	C.prem_hap2_03	5976572	5977215	DUPAL	-		C.ellen_hap1_04	6139411	6140772	-	-	C.prem_hap2_04	15948953	15950311	DUP	copyloss		C.ellen_hap1_05	143745	146015	-	-	C.prem_hap2_05
C.ellen_hap1_01	321155	321671	-	-	C.prem_hap2_01	317890	317896	CPL	-		C.ellen_hap1_02	609396	3471085	-	-	C.prem_hap2_02	393544	3244025	SYN	-		C.ellen_hap1_03	140435	141084	-	-	C.prem_hap2_03	15830627	15831274	DUP	copygain		C.ellen_hap1_04	6139411	6140772	-	-	C.prem_hap2_04	15948953	15950311	DUPAL	-		C.ellen_hap1_05	145138	146830	-	-	C.prem_hap2_05
C.ellen_hap1_01	321664	351019	-	-	C.prem_hap2_01	317890	347296	SYNAL	-		C.ellen_hap1_02	609396	931299	-	-	C.prem_hap2_02	393544	715447	SYNAL	-		C.ellen_hap1_03	140435	141084	-	-	C.prem_hap2_03	15830627	15831274	DUPAL	-		C.ellen_hap1_04	6140773	6812414	-	-	-	-	-	NOTAL	-		C.ellen_hap1_05	145138	145289	-	-	C.prem_hap2_05
C.ellen_hap1_01	351012	351019	-	-	C.prem_hap2_01	347288	348298	CPG	-		C.ellen_hap1_02	911245	1408482	-	-	C.prem_hap2_02	695406	1192621	SYNAL	-		C.ellen_hap1_03	140436	141082	-	-	C.prem_hap2_03	4500447	4501089	DUP	copygain		C.ellen_hap1_04	6812415	6815305	-	-	C.prem_hap2_04	25146165	25149062	INVTR	-		C.ellen_hap1_05	145276	146086	-	-	C.prem_hap2_05
C.ellen_hap1_01	351012	395388	-	-	C.prem_hap2_01	348290	392544	SYNAL	-		C.ellen_hap1_02	1388482	2443926	-	-	C.prem_hap2_02	1172629	2228067	SYNAL	-		C.ellen_hap1_03	140436	141082	-	-	C.prem_hap2_03	4500447	4501089	DUPAL	-		C.ellen_hap1_04	6812415	6815305	-	-	C.prem_hap2_04	25149062	25146165	INVTRAL	-		C.ellen_hap1_05	146073	146830	-	-	C.prem_hap2_05
C.ellen_hap1_01	395388	398628	ttaagtttttgattaaattgtgagattctttgtaagggagataggaaatactcatttgagaagttgtaatctttgtaatctcataatcttttgtaactcatctcattctaataaagcttaaagtagagctgtttcaaccgtggatgtaggcatcttgttgccgaaccacgttatatcatcttgttatttttgttattcttTATGATTACtgataactctatgaaatgagagttatcatgacacttttagacttaaatcaataatacttagggagtaaattatgtgttttcattgtggttttgttatatttcgcataaacattcatttcaatttaatcttagtaaattttgcttgatttagagtaattcgtgctcaaattatgtgcttaattgtaggtgt…	t	C.prem_hap2_01	392544	392544	DEL	-		C.ellen_hap1_02	2431397	2455072	-	-	C.prem_hap2_02	2215539	2228067	TDM	-		C.ellen_hap1_03	140436	141086	-	-	C.prem_hap2_03	34870950	34871584	DUP	copygain		C.ellen_hap1_04	6815306	6828071	-	-	-	-	-	NOTAL	-		C.ellen_hap1_05	146831	177521	-	-	-
C.ellen_hap1_01	398629	414963	-	-	C.prem_hap2_01	392541	408899	SYNAL	-		C.ellen_hap1_02	2442542	3471085	-	-	C.prem_hap2_02	2215539	3244025	SYNAL	-		C.ellen_hap1_03	140436	141086	-	-	C.prem_hap2_03	34870950	34871584	DUPAL	-		C.ellen_hap1_04	6828072	6835755	-	-	C.prem_hap2_04	26064499	26072172	INVDP	copyloss		C.ellen_hap1_05	177522	178289	-	-	C.prem_hap2_05
C.ellen_hap1_01	346675	346797	-	-	C.prem_hap2_01	17698496	17698616	INVDP	copygain		C.ellen_hap1_02	698834	699050	-	-	C.prem_hap2_02	5909626	5909843	INVDP	copygain		C.ellen_hap1_03	140436	141087	-	-	C.prem_hap2_03	6611109	6611746	INVDP	copygain		C.ellen_hap1_04	6828072	6835755	-	-	C.prem_hap2_04	26072172	26064499	INVDPAL	-		C.ellen_hap1_05	177522	178289	-	-	C.prem_hap2_05
C.ellen_hap1_01	346675	346797	-	-	C.prem_hap2_01	17698616	17698496	INVDPAL	-		C.ellen_hap1_02	698834	699050	-	-	C.prem_hap2_02	5909843	5909626	INVDPAL	-		C.ellen_hap1_03	140436	141087	-	-	C.prem_hap2_03	6611746	6611109	INVDPAL	-		C.ellen_hap1_04	6829828	6840629	-	-	C.prem_hap2_04	10737213	10748034	DUP	copyloss		C.ellen_hap1_05	178290	178295	-	-	-
C.ellen_hap1_01	368657	369423	-	-	C.prem_hap2_01	10234489	10235254	INVDP	copygain		C.ellen_hap1_02	698834	699346	-	-	C.prem_hap2_02	29276007	29276519	INVDP	copygain		C.ellen_hap1_03	150539	151414	-	-	C.prem_hap2_03	32070136	32071004	INVDP	copygain		C.ellen_hap1_04	6829828	6840629	-	-	C.prem_hap2_04	10737213	10748034	DUPAL	-		C.ellen_hap1_05	178296	179263	-	-	C.prem_hap2_05
C.ellen_hap1_01	368657	369423	-	-	C.prem_hap2_01	10235254	10234489	INVDPAL	-		C.ellen_hap1_02	698834	699346	-	-	C.prem_hap2_02	29276519	29276007	INVDPAL	-		C.ellen_hap1_03	150539	151414	-	-	C.prem_hap2_03	32071004	32070136	INVDPAL	-		C.ellen_hap1_04	6839272	6840631	-	-	C.prem_hap2_04	298334	299722	INV	-		C.ellen_hap1_05	178296	179263	-	-	C.prem_hap2_05
C.ellen_hap1_01	368659	369100	-	-	C.prem_hap2_01	2344890	2345329	INVDP	copygain		C.ellen_hap1_02	863524	870685	-	-	C.prem_hap2_02	27884063	27891221	DUP	copygain		C.ellen_hap1_03	204906	209601	-	-	C.prem_hap2_03	35724798	35729483	INVDP	copygain		C.ellen_hap1_04	6839272	6840631	-	-	C.prem_hap2_04	299722	298334	INVAL	-		C.ellen_hap1_05	178296	179263	-	-	C.prem_hap2_05
C.ellen_hap1_01	368659	369100	-	-	C.prem_hap2_01	2345329	2344890	INVDPAL	-		C.ellen_hap1_02	863524	870685	-	-	C.prem_hap2_02	27884063	27891221	DUPAL	-		C.ellen_hap1_03	204906	209601	-	-	C.prem_hap2_03	35729483	35724798	INVDPAL	-		C.ellen_hap1_04	6840632	7091742	-	-	-	-	-	NOTAL	-		C.ellen_hap1_05	178296	179263	-	-	C.prem_hap2_05
C.ellen_hap1_01	414963	416158	-	-	C.prem_hap2_01	2844340	2845530	INVDP	copyloss		C.ellen_hap1_02	867001	867549	-	-	C.prem_hap2_02	3429473	3430021	DUP	copygain		C.ellen_hap1_03	226938	227694	-	-	C.prem_hap2_03	7754158	7754959	INVDP	copygain		C.ellen_hap1_04	7091743	7092304	-	-	C.prem_hap2_04	20931149	20931711	DUP	copyloss		C.ellen_hap1_05	179264	206921	-	-	-
C.ellen_hap1_01	414963	416158	-	-	C.prem_hap2_01	2845530	2844340	INVDPAL	-		C.ellen_hap1_02	867001	867549	-	-	C.prem_hap2_02	3429473	3430021	DUPAL	-		C.ellen_hap1_03	226938	227694	-	-	C.prem_hap2_03	7754959	7754158	INVDPAL	-		C.ellen_hap1_04	7091743	7092304	-	-	C.prem_hap2_04	20931149	20931711	DUPAL	-		C.ellen_hap1_05	206922	207577	-	-	C.prem_hap2_05
C.ellen_hap1_01	414964	422580	-	-	C.prem_hap2_01	9596728	9604458	INVDP	copyloss		C.ellen_hap1_02	1033917	1034291	-	-	C.prem_hap2_02	5399211	5399585	DUP	copygain		C.ellen_hap1_03	242633	243790	-	-	C.prem_hap2_03	13046928	13048091	INVDP	copygain		C.ellen_hap1_04	7092305	7092479	-	-	-	-	-	NOTAL	-		C.ellen_hap1_05	206922	207577	-	-	C.prem_hap2_05
C.ellen_hap1_01	414964	422580	-	-	C.prem_hap2_01	9604458	9596728	INVDPAL	-		C.ellen_hap1_02	1033917	1034291	-	-	C.prem_hap2_02	5399211	5399585	DUPAL	-		C.ellen_hap1_03	242633	243790	-	-	C.prem_hap2_03	13048091	13046928	INVDPAL	-		C.ellen_hap1_04	7092480	7101665	-	-	C.prem_hap2_04	10111380	10120358	INVDP	copyloss		C.ellen_hap1_05	207578	339311	-	-	-
C.ellen_hap1_01	422581	425537	-	-	C.prem_hap2_01	408895	411836	SYN	-		C.ellen_hap1_02	1241527	1242336	-	-	C.prem_hap2_02	26441362	26442172	DUP	copygain		C.ellen_hap1_03	242633	243790	-	-	C.prem_hap2_03	13115471	13116636	INVDP	copygain		C.ellen_hap1_04	7092480	7101665	-	-	C.prem_hap2_04	10120358	10111380	INVDPAL	-		C.ellen_hap1_05	339312	340496	-	-	C.prem_hap2_05
C.ellen_hap1_01	422581	425537	-	-	C.prem_hap2_01	408895	411836	SYNAL	-		C.ellen_hap1_02	1241527	1242336	-	-	C.prem_hap2_02	26441362	26442172	DUPAL	-		C.ellen_hap1_03	242633	243790	-	-	C.prem_hap2_03	13116636	13115471	INVDPAL	-		C.ellen_hap1_04	7101666	7995415	-	-	-	-	-	NOTAL	-		C.ellen_hap1_05	339312	340496	-	-	C.prem_hap2_05
C.ellen_hap1_01	422749	423189	-	-	C.prem_hap2_01	27588177	27588604	DUP	copygain		C.ellen_hap1_02	1369906	1370965	-	-	C.prem_hap2_02	25822591	25823649	DUP	copygain		C.ellen_hap1_03	242633	243790	-	-	C.prem_hap2_03	13282319	13283484	INVDP	copygain		C.ellen_hap1_04	7995416	7996874	-	-	C.prem_hap2_04	4923136	4924587	INVDP	copyloss		C.ellen_hap1_05	340497	340669	-	-	-
C.ellen_hap1_01	422749	423189	-	-	C.prem_hap2_01	27588177	27588604	DUPAL	-		C.ellen_hap1_02	1369906	1370965	-	-	C.prem_hap2_02	25822591	25823649	DUPAL	-		C.ellen_hap1_03	242633	243790	-	-	C.prem_hap2_03	13283484	13282319	INVDPAL	-		C.ellen_hap1_04	7995416	7996874	-	-	C.prem_hap2_04	4924587	4923136	INVDPAL	-		C.ellen_hap1_05	340670	342260	-	-	C.prem_hap2_05
C.ellen_hap1_01	425530	428285	-	-	C.prem_hap2_01	418875	421630	SYN	-		C.ellen_hap1_02	1408378	1408633	-	-	C.prem_hap2_02	25674959	25675215	INVDP	copygain		C.ellen_hap1_03	256509	257496	-	-	C.prem_hap2_03	2301998	2302984	INVDP	copygain		C.ellen_hap1_04	7996875	8226287	-	-	-	-	-	NOTAL	-		C.ellen_hap1_05	340670	342260	-	-	C.prem_hap2_05
C.ellen_hap1_01	425530	428285	-	-	C.prem_hap2_01	418875	421630	SYNAL	-		C.ellen_hap1_02	1408378	1408633	-	-	C.prem_hap2_02	25675215	25674959	INVDPAL	-		C.ellen_hap1_03	256509	257496	-	-	C.prem_hap2_03	2302984	2301998	INVDPAL	-		C.ellen_hap1_04	8226288	8227654	-	-	C.prem_hap2_04	12758263	12759585	INVDP	copyloss		C.ellen_hap1_05	342261	357338	-	-	-
C.ellen_hap1_01	428285	436211	-	-	C.prem_hap2_01	2694319	2702184	INVTR	-		C.ellen_hap1_02	1414914	1415561	-	-	C.prem_hap2_02	17177586	17178232	DUP	copygain		C.ellen_hap1_03	256509	257499	-	-	C.prem_hap2_03	33417377	33418366	INVDP	copygain		C.ellen_hap1_04	8226288	8227654	-	-	C.prem_hap2_04	12759585	12758263	INVDPAL	-		C.ellen_hap1_05	357339	357951	-	-	C.prem_hap2_05
C.ellen_hap1_01	428285	436211	-	-	C.prem_hap2_01	2702184	2694319	INVTRAL	-		C.ellen_hap1_02	1414914	1415561	-	-	C.prem_hap2_02	17177586	17178232	DUPAL	-		C.ellen_hap1_03	256509	257499	-	-	C.prem_hap2_03	33418366	33417377	INVDPAL	-		C.ellen_hap1_04	8227655	8307017	-	-	-	-	-	NOTAL	-		C.ellen_hap1_05	357339	357951	-	-	C.prem_hap2_05
C.ellen_hap1_01	436210	437351	-	-	C.prem_hap2_01	421623	422764	SYN	-		C.ellen_hap1_02	1451711	1452649	-	-	C.prem_hap2_02	21979612	21980550	DUP	copygain		C.ellen_hap1_03	256510	257496	-	-	C.prem_hap2_03	4588642	4589627	DUP	copygain		C.ellen_hap1_04	8307018	8307890	-	-	C.prem_hap2_04	11892251	11893143	DUP	copyloss		C.ellen_hap1_05	357759	358707	-	-	C.prem_hap2_05
C.ellen_hap1_01	436210	437351	-	-	C.prem_hap2_01	421623	422764	SYNAL	-		C.ellen_hap1_02	1451711	1452649	-	-	C.prem_hap2_02	21979612	21980550	DUPAL	-		C.ellen_hap1_03	256510	257496	-	-	C.prem_hap2_03	4588642	4589627	DUPAL	-		C.ellen_hap1_04	8307018	8307890	-	-	C.prem_hap2_04	11892251	11893143	DUPAL	-		C.ellen_hap1_05	357759	358707	-	-	C.prem_hap2_05
C.ellen_hap1_01	437350	440646	-	-	C.prem_hap2_01	2905859	2909145	INVDP	copyloss		C.ellen_hap1_02	1533243	1534070	-	-	C.prem_hap2_02	28123432	28124256	DUP	copygain		C.ellen_hap1_03	256510	257496	-	-	C.prem_hap2_03	10768408	10769393	DUP	copygain		C.ellen_hap1_04	8307891	8307947	-	-	-	-	-	NOTAL	-		C.ellen_hap1_05	358708	397550	-	-	-
C.ellen_hap1_01	437350	440646	-	-	C.prem_hap2_01	2909145	2905859	INVDPAL	-		C.ellen_hap1_02	1533243	1534070	-	-	C.prem_hap2_02	28123432	28124256	DUPAL	-		C.ellen_hap1_03	256510	257496	-	-	C.prem_hap2_03	10768408	10769393	DUPAL	-		C.ellen_hap1_04	8307948	8334698	-	-	C.prem_hap2_04	302235	329171	SYN	-		C.ellen_hap1_05	397551	398377	-	-	C.prem_hap2_05
C.ellen_hap1_01	438741	439500	-	-	C.prem_hap2_01	17714234	17714988	DUP	copyloss		C.ellen_hap1_02	1921226	1923898	-	-	C.prem_hap2_02	25388465	25391159	DUP	copygain		C.ellen_hap1_03	256510	257496	-	-	C.prem_hap2_03	4004429	4005414	INVDP	copygain		C.ellen_hap1_04	8307948	8334698	-	-	C.prem_hap2_04	302235	329171	SYNAL	-		C.ellen_hap1_05	397551	398377	-	-	C.prem_hap2_05
C.ellen_hap1_01	438741	439500	-	-	C.prem_hap2_01	17714234	17714988	DUPAL	-		C.ellen_hap1_02	1921226	1923898	-	-	C.prem_hap2_02	25388465	25391159	DUPAL	-		C.ellen_hap1_03	256510	257496	-	-	C.prem_hap2_03	4005414	4004429	INVDPAL	-		C.ellen_hap1_04	8334698	8335389	-	-	C.prem_hap2_04	7292491	7293183	DUP	copyloss		C.ellen_hap1_05	398378	412482	-	-	-
C.ellen_hap1_01	440205	443917	-	-	C.prem_hap2_01	2846120	2849852	DUP	copyloss		C.ellen_hap1_02	1923063	1923899	-	-	C.prem_hap2_02	25387309	25388156	DUP	copygain		C.ellen_hap1_03	256510	257497	-	-	C.prem_hap2_03	15745477	15746464	DUP	copygain		C.ellen_hap1_04	8334698	8335389	-	-	C.prem_hap2_04	7292491	7293183	DUPAL	-		C.ellen_hap1_05	412483	413633	-	-	C.prem_hap2_05
C.ellen_hap1_01	440205	443917	-	-	C.prem_hap2_01	2846120	2849852	DUPAL	-		C.ellen_hap1_02	1923063	1923899	-	-	C.prem_hap2_02	25387309	25388156	DUPAL	-		C.ellen_hap1_03	256510	257497	-	-	C.prem_hap2_03	15745477	15746464	DUPAL	-		C.ellen_hap1_04	8335390	8340844	-	-	-	-	-	NOTAL	-		C.ellen_hap1_05	412483	413633	-	-	C.prem_hap2_05
C.ellen_hap1_01	443918	447508	-	-	C.prem_hap2_01	422760	426350	SYN	-		C.ellen_hap1_02	1928668	1928854	-	-	C.prem_hap2_02	27896296	27896483	INVDP	copygain		C.ellen_hap1_03	256603	257275	-	-	C.prem_hap2_03	7044728	7045400	DUP	copygain		C.ellen_hap1_04	8340845	8348714	-	-	C.prem_hap2_04	333451	340268	SYN	-		C.ellen_hap1_05	413634	463079	-	-	-
C.ellen_hap1_01	443918	447508	-	-	C.prem_hap2_01	422760	426350	SYNAL	-		C.ellen_hap1_02	1928668	1928854	-	-	C.prem_hap2_02	27896483	27896296	INVDPAL	-		C.ellen_hap1_03	256603	257275	-	-	C.prem_hap2_03	7044728	7045400	DUPAL	-		C.ellen_hap1_04	8340845	8345841	-	-	C.prem_hap2_04	333451	338338	SYNAL	-		C.ellen_hap1_05	463080	464067	-	-	C.prem_hap2_05
C.ellen_hap1_01	447509	448385	-	-	C.prem_hap2_01	21596894	21597771	INVDP	copyloss		C.ellen_hap1_02	1930932	1941633	-	-	C.prem_hap2_02	13995197	14006009	INVDP	copygain		C.ellen_hap1_03	269393	270033	-	-	C.prem_hap2_03	26930184	26930821	DUP	copygain		C.ellen_hap1_04	8345841	8346343	-	-	C.prem_hap2_04	338338	338351	HDR	-		C.ellen_hap1_05	463080	464067	-	-	C.prem_hap2_05
C.ellen_hap1_01	447509	448385	-	-	C.prem_hap2_01	21597771	21596894	INVDPAL	-		C.ellen_hap1_02	1930932	1941633	-	-	C.prem_hap2_02	14006009	13995197	INVDPAL	-		C.ellen_hap1_03	269393	270033	-	-	C.prem_hap2_03	26930184	26930821	DUPAL	-		C.ellen_hap1_04	8346344	8346549	-	-	C.prem_hap2_04	338352	338557	SYNAL	-		C.ellen_hap1_05	464068	496235	-	-	-
C.ellen_hap1_01	448386	585325	-	-	C.prem_hap2_01	426343	563094	SYN	-		C.ellen_hap1_02	1938277	1941632	-	-	C.prem_hap2_02	31974825	31978176	INVDP	copygain		C.ellen_hap1_03	308174	312865	-	-	C.prem_hap2_03	15595633	15599848	INVDP	copygain		C.ellen_hap1_04	8346549	8346972	-	-	C.prem_hap2_04	338557	338589	HDR	-		C.ellen_hap1_05	496236	496862	-	-	C.prem_hap2_05
C.ellen_hap1_01	448386	585325	-	-	C.prem_hap2_01	426343	563094	SYNAL	-		C.ellen_hap1_02	1938277	1941632	-	-	C.prem_hap2_02	31978176	31974825	INVDPAL	-		C.ellen_hap1_03	308174	308775	-	-	C.prem_hap2_03	15599848	15599248	INVDPAL	-		C.ellen_hap1_04	8346973	8348714	-	-	C.prem_hap2_04	338590	340268	SYNAL	-		C.ellen_hap1_05	496236	496862	-	-	C.prem_hap2_05
C.ellen_hap1_01	471951	472811	-	-	C.prem_hap2_01	24762953	24763828	INVDP	copygain		C.ellen_hap1_02	1949018	1949220	-	-	C.prem_hap2_02	7158800	7159002	INVDP	copygain		C.ellen_hap1_03	309258	312865	-	-	C.prem_hap2_03	15599248	15595633	INVDPAL	-		C.ellen_hap1_04	8348709	8367273	-	-	C.prem_hap2_04	340708	358866	SYN	-		C.ellen_hap1_05	496859	497513	-	-	C.prem_hap2_05
C.ellen_hap1_01	471951	472811	-	-	C.prem_hap2_01	24763828	24762953	INVDPAL	-		C.ellen_hap1_02	1949018	1949220	-	-	C.prem_hap2_02	7159002	7158800	INVDPAL	-		C.ellen_hap1_03	331486	333997	-	-	C.prem_hap2_03	8882403	8884854	DUP	copygain		C.ellen_hap1_04	8348709	8358221	-	-	C.prem_hap2_04	340708	350270	SYNAL	-		C.ellen_hap1_05	496859	497513	-	-	C.prem_hap2_05
C.ellen_hap1_01	585326	585438	-	-	-	-	-	NOTAL	-		C.ellen_hap1_02	1954636	1957524	-	-	C.prem_hap2_02	25784320	25786570	DUP	copygain		C.ellen_hap1_03	331486	333997	-	-	C.prem_hap2_03	8882403	8884854	DUPAL	-		C.ellen_hap1_04	8358221	8359057	-	-	C.prem_hap2_04	350270	350942	HDR	-		C.ellen_hap1_05	497514	525134	-	-	-
C.ellen_hap1_01	585439	591140	-	-	C.prem_hap2_01	13498989	13504725	TRANS	-		C.ellen_hap1_02	1954636	1955991	-	-	C.prem_hap2_02	25784320	25785677	DUPAL	-		C.ellen_hap1_03	333988	336311	-	-	C.prem_hap2_03	8893102	8895981	DUP	copygain		C.ellen_hap1_04	8359058	8359659	-	-	C.prem_hap2_04	350943	351552	SYNAL	-		C.ellen_hap1_05	525135	526128	-	-	C.prem_hap2_05
C.ellen_hap1_01	585439	591140	-	-	C.prem_hap2_01	13498989	13504725	TRANSAL	-		C.ellen_hap1_02	1956632	1957524	-	-	C.prem_hap2_02	25785671	25786570	DUPAL	-		C.ellen_hap1_03	333988	336032	-	-	C.prem_hap2_03	8893102	8895103	DUPAL	-		C.ellen_hap1_04	8359659	8359935	agggtgcgtttggtattgaggttgggcagctgtagcttaaaagctacagcactaaagtgtttgataaacactagctactgtaacttttaagctatgttgatatgatttttcacttgtataatacaaaatttattatatctttaataattttatcaaaattattatttaaaatttatatttactatatattattaacttttgtttcataattacagctttttttttcacaacagctgtagcttaaaagctacagcacctcaatcccaaacgcacccaT	a	C.prem_hap2_04	351552	351552	DEL	-		C.ellen_hap1_05	525135	526128	-	-	C.prem_hap2_05
C.ellen_hap1_01	591118	592472	-	-	C.prem_hap2_01	563078	564899	SYN	-		C.ellen_hap1_02	1961366	1961651	-	-	C.prem_hap2_02	26465017	26465302	INVDP	copygain		C.ellen_hap1_03	336071	336311	-	-	C.prem_hap2_03	8895741	8895981	DUPAL	-		C.ellen_hap1_04	8359936	8367273	-	-	C.prem_hap2_04	351552	358866	SYNAL	-		C.ellen_hap1_05	526129	539689	-	-	-
C.ellen_hap1_01	591118	591452	-	-	C.prem_hap2_01	563078	563411	SYNAL	-		C.ellen_hap1_02	1961366	1961651	-	-	C.prem_hap2_02	26465302	26465017	INVDPAL	-		C.ellen_hap1_03	385231	388755	-	-	C.prem_hap2_03	19228577	19232101	DUP	copygain		C.ellen_hap1_04	8367274	8368327	-	-	-	-	-	NOTAL	-		C.ellen_hap1_05	539690	540150	-	-	C.prem_hap2_05
C.ellen_hap1_01	591452	591471	-	-	C.prem_hap2_01	563411	563898	HDR	-		C.ellen_hap1_02	1991111	1991529	-	-	C.prem_hap2_02	20562593	20563009	INVDP	copygain		C.ellen_hap1_03	385231	388755	-	-	C.prem_hap2_03	19228577	19232101	DUPAL	-		C.ellen_hap1_04	8368328	8371370	-	-	C.prem_hap2_04	360707	363622	SYN	-		C.ellen_hap1_05	539690	540150	-	-	C.prem_hap2_05
C.ellen_hap1_01	591472	592472	-	-	C.prem_hap2_01	563899	564899	SYNAL	-		C.ellen_hap1_02	1991111	1991529	-	-	C.prem_hap2_02	20563009	20562593	INVDPAL	-		C.ellen_hap1_03	388066	388755	-	-	C.prem_hap2_03	11928332	11929032	DUP	copygain		C.ellen_hap1_04	8368328	8371370	-	-	C.prem_hap2_04	360707	363622	SYNAL	-		C.ellen_hap1_05	540151	544854	-	-	-
C.ellen_hap1_01	592471	593835	-	-	C.prem_hap2_01	11544479	11545850	INVDP	copyloss		C.ellen_hap1_02	2114700	2116663	-	-	C.prem_hap2_02	19045441	19047378	INVDP	copygain		C.ellen_hap1_03	388066	388755	-	-	C.prem_hap2_03	11928332	11929032	DUPAL	-		C.ellen_hap1_04	8371371	8372392	-	-	C.prem_hap2_04	5868784	5869802	DUP	copyloss		C.ellen_hap1_05	544855	545682	-	-	C.prem_hap2_05
C.ellen_hap1_01	592471	593835	-	-	C.prem_hap2_01	11545850	11544479	INVDPAL	-		C.ellen_hap1_02	2114700	2116663	-	-	C.prem_hap2_02	19047378	19045441	INVDPAL	-		C.ellen_hap1_03	478401	478694	-	-	C.prem_hap2_03	6751072	6751365	INVDP	copygain		C.ellen_hap1_04	8371371	8372392	-	-	C.prem_hap2_04	5868784	5869802	DUPAL	-		C.ellen_hap1_05	544855	545682	-	-	C.prem_hap2_05
C.ellen_hap1_01	593836	595653	-	-	C.prem_hap2_01	564895	566728	SYN	-		C.ellen_hap1_02	2142555	2142736	-	-	C.prem_hap2_02	4537722	4537903	DUP	copygain		C.ellen_hap1_03	478401	478694	-	-	C.prem_hap2_03	6751365	6751072	INVDPAL	-		C.ellen_hap1_04	8372392	8495492	-	-	C.prem_hap2_04	363614	485600	SYN	-		C.ellen_hap1_05	545683	577157	-	-	-
C.ellen_hap1_01	593836	595653	-	-	C.prem_hap2_01	564895	566728	SYNAL	-		C.ellen_hap1_02	2142555	2142736	-	-	C.prem_hap2_02	4537722	4537903	DUPAL	-		C.ellen_hap1_03	542599	543912	-	-	C.prem_hap2_03	36085461	36086765	INVDP	copygain		C.ellen_hap1_04	8372392	8456057	-	-	C.prem_hap2_04	363614	447497	SYNAL	-		C.ellen_hap1_05	577158	577678	-	-	C.prem_hap2_05
C.ellen_hap1_01	595642	610490	-	-	C.prem_hap2_01	567480	582286	SYN	-		C.ellen_hap1_02	2143088	2143251	-	-	C.prem_hap2_02	4537927	4538092	DUP	copygain		C.ellen_hap1_03	542599	543912	-	-	C.prem_hap2_03	36086765	36085461	INVDPAL	-		C.ellen_hap1_04	8456050	8456681	-	-	C.prem_hap2_04	447491	447497	CPL	-		C.ellen_hap1_05	577158	577678	-	-	C.prem_hap2_05
C.ellen_hap1_01	595642	610490	-	-	C.prem_hap2_01	567480	582286	SYNAL	-		C.ellen_hap1_02	2143088	2143251	-	-	C.prem_hap2_02	4537927	4538092	DUPAL	-		C.ellen_hap1_03	585154	596112	-	-	C.prem_hap2_03	8964552	8985451	DUP	copygain		C.ellen_hap1_04	8456674	8474765	-	-	C.prem_hap2_04	447491	465559	SYNAL	-		C.ellen_hap1_05	577679	579561	-	-	-
C.ellen_hap1_01	610481	772181	-	-	C.prem_hap2_01	583151	745303	SYN	-		C.ellen_hap1_02	2154417	2154865	-	-	C.prem_hap2_02	24241996	24242444	INVDP	copygain		C.ellen_hap1_03	585154	586565	-	-	C.prem_hap2_03	8964552	8966019	DUPAL	-		C.ellen_hap1_04	8474765	8475490	-	-	C.prem_hap2_04	465559	465563	HDR	-		C.ellen_hap1_05	579562	580346	-	-	C.prem_hap2_05
C.ellen_hap1_01	610481	634818	-	-	C.prem_hap2_01	583151	607700	SYNAL	-		C.ellen_hap1_02	2154417	2154865	-	-	C.prem_hap2_02	24242444	24241996	INVDPAL	-		C.ellen_hap1_03	586561	589464	-	-	C.prem_hap2_03	8975410	8978210	DUPAL	-		C.ellen_hap1_04	8475491	8495492	-	-	C.prem_hap2_04	465564	485600	SYNAL	-		C.ellen_hap1_05	579562	580346	-	-	C.prem_hap2_05
C.ellen_hap1_01	634809	634818	-	-	C.prem_hap2_01	607690	607834	CPG	-		C.ellen_hap1_02	2154420	2154865	-	-	C.prem_hap2_02	24418201	24418646	DUP	copygain		C.ellen_hap1_03	588638	596112	-	-	C.prem_hap2_03	8977853	8985451	DUPAL	-		C.ellen_hap1_04	8495488	8529994	-	-	C.prem_hap2_04	498152	528945	SYN	-		C.ellen_hap1_05	580347	580352	-	-	-
C.ellen_hap1_01	634809	772181	-	-	C.prem_hap2_01	607824	745303	SYNAL	-		C.ellen_hap1_02	2154420	2154865	-	-	C.prem_hap2_02	24418201	24418646	DUPAL	-		C.ellen_hap1_03	585518	589464	-	-	C.prem_hap2_03	14657494	14661463	DUP	copygain		C.ellen_hap1_04	8495488	8512655	-	-	C.prem_hap2_04	498152	515311	SYNAL	-		C.ellen_hap1_05	580353	581092	-	-	C.prem_hap2_05
C.ellen_hap1_01	768726	769189	-	-	C.prem_hap2_01	28532703	28533166	INVDP	copygain		C.ellen_hap1_02	2227190	2227895	-	-	C.prem_hap2_02	4070113	4070830	DUP	copygain		C.ellen_hap1_03	585518	589464	-	-	C.prem_hap2_03	14657494	14661463	DUPAL	-		C.ellen_hap1_04	8512655	8513207	-	-	C.prem_hap2_04	515311	515344	HDR	-		C.ellen_hap1_05	580353	581092	-	-	C.prem_hap2_05
C.ellen_hap1_01	768726	769189	-	-	C.prem_hap2_01	28533166	28532703	INVDPAL	-		C.ellen_hap1_02	2227190	2227895	-	-	C.prem_hap2_02	4070113	4070830	DUPAL	-		C.ellen_hap1_03	655971	656304	-	-	C.prem_hap2_03	8475729	8476060	DUP	copygain		C.ellen_hap1_04	8513208	8526487	-	-	C.prem_hap2_04	515345	528727	SYNAL	-		C.ellen_hap1_05	581093	587102	-	-	-
C.ellen_hap1_01	772182	772188	-	-	-	-	-	NOTAL	-		C.ellen_hap1_02	2420928	2427612	-	-	C.prem_hap2_02	23147348	23153985	DUP	copygain		C.ellen_hap1_03	655971	656304	-	-	C.prem_hap2_03	8475729	8476060	DUPAL	-		C.ellen_hap1_04	8526487	8529767	TTTtttttttgattaagaagggctcaataaaacgagctaaactggaacaatacggggtttagcaaccccaaatatgtcctgtagaatagttgaataaatacccacaggcggactagtaaataaatgtaatccatgaggggttgagagaaacttgccagttcctgcttagaaggtcccgcacagcaacaactagagcatagaaaacattaggcacgacctcctgcttagaaatcatctgtgaaatacataagctatccacttccaccagcagtcgttttatgccagcatcccacgccaaaattaacccttgatatagaccccataattcggccataaccaccgggcactccccaatgttcatacaaaatcccgaaatccagtaactaatagagtcacgaa…	T	C.prem_hap2_04	528727	528727	DEL	-		C.ellen_hap1_05	587103	587745	-	-	C.prem_hap2_05
C.ellen_hap1_01	772189	772634	-	-	C.prem_hap2_01	24302611	24303056	INVDP	copygain		C.ellen_hap1_02	2420928	2427612	-	-	C.prem_hap2_02	23147348	23153985	DUPAL	-		C.ellen_hap1_03	750191	750489	-	-	C.prem_hap2_03	13349345	13349630	INVDP	copygain		C.ellen_hap1_04	8529768	8529994	-	-	C.prem_hap2_04	528724	528945	SYNAL	-		C.ellen_hap1_05	587103	587745	-	-	C.prem_hap2_05
C.ellen_hap1_01	772189	772634	-	-	C.prem_hap2_01	24303056	24302611	INVDPAL	-		C.ellen_hap1_02	2740385	2745441	-	-	C.prem_hap2_02	26822423	26827408	INVDP	copygain		C.ellen_hap1_03	750191	750489	-	-	C.prem_hap2_03	13349630	13349345	INVDPAL	-		C.ellen_hap1_04	8529994	8530586	-	-	C.prem_hap2_04	26505982	26506597	INVTR	-		C.ellen_hap1_05	587746	592204	-	-	-
C.ellen_hap1_01	772190	772636	-	-	C.prem_hap2_01	23473042	23473489	TRANS	-		C.ellen_hap1_02	2740385	2745441	-	-	C.prem_hap2_02	26827408	26822423	INVDPAL	-		C.ellen_hap1_03	753313	753632	-	-	C.prem_hap2_03	5896470	5896788	INVDP	copygain		C.ellen_hap1_04	8529994	8530586	-	-	C.prem_hap2_04	26506597	26505982	INVTRAL	-		C.ellen_hap1_05	592205	592539	-	-	C.prem_hap2_05
C.ellen_hap1_01	772190	772636	-	-	C.prem_hap2_01	23473042	23473489	TRANSAL	-		C.ellen_hap1_02	2897545	2898741	-	-	C.prem_hap2_02	27235255	27236417	INVDP	copygain		C.ellen_hap1_03	753313	753632	-	-	C.prem_hap2_03	5896788	5896470	INVDPAL	-		C.ellen_hap1_04	8530587	8530589	-	-	-	-	-	NOTAL	-		C.ellen_hap1_05	592205	592539	-	-	C.prem_hap2_05
C.ellen_hap1_01	772635	816022	-	-	C.prem_hap2_01	745303	788814	SYN	-		C.ellen_hap1_02	2897545	2898741	-	-	C.prem_hap2_02	27236417	27235255	INVDPAL	-		C.ellen_hap1_03	764222	766232	-	-	C.prem_hap2_03	19941151	19943159	DUP	copygain		C.ellen_hap1_04	8530590	8616705	-	-	C.prem_hap2_04	528942	622952	SYN	-		C.ellen_hap1_05	592540	603719	-	-	-
C.ellen_hap1_01	772635	816022	-	-	C.prem_hap2_01	745303	788814	SYNAL	-		C.ellen_hap1_02	2902345	2902565	-	-	C.prem_hap2_02	23275979	23276199	DUP	copygain		C.ellen_hap1_03	764222	766232	-	-	C.prem_hap2_03	19941151	19943159	DUPAL	-		C.ellen_hap1_04	8530590	8562789	-	-	C.prem_hap2_04	528942	561031	SYNAL	-		C.ellen_hap1_05	603720	604455	-	-	C.prem_hap2_05
C.ellen_hap1_01	816019	816722	-	-	C.prem_hap2_01	12371292	12371991	INVDP	copygain		C.ellen_hap1_02	2902345	2902565	-	-	C.prem_hap2_02	23275979	23276199	DUPAL	-		C.ellen_hap1_03	769486	771252	-	-	C.prem_hap2_03	35629577	35631943	DUP	copygain		C.ellen_hap1_04	8562785	8602259	-	-	C.prem_hap2_04	568750	608084	SYNAL	-		C.ellen_hap1_05	603720	604455	-	-	C.prem_hap2_05
C.ellen_hap1_01	816019	816722	-	-	C.prem_hap2_01	12371991	12371292	INVDPAL	-		C.ellen_hap1_02	2927831	2931268	-	-	C.prem_hap2_02	18314847	18318212	DUP	copygain		C.ellen_hap1_03	769486	770074	-	-	C.prem_hap2_03	35629577	35630177	DUPAL	-		C.ellen_hap1_04	8562789	8562789	A	ATGTTGGACCAAAAATAAAATAAGTCTaataaggcccatctaataaatttcctctcaatcaagcccacgaagtgatggacaaatgacctagaatgatccttctaagtaataagatttcaaagcccaaaaggagccaaggtcctagatttctatcctaagacaaatcacctaggataaatcaactaggtggcaaggatttaaagtccaaaacgtgctgaggttctaggctcttatcctaggacaaacctactaagtgtgaaggctcttatgatcccaaggtcttagtaaaaataacctaaggatagaacatttcttcctctaatttgtagacaagtttgtatatccatgtgtcaatccacatgggctcgagaggacaagtattgccaaatgtcacaagaa…	C.prem_hap2_04	561031	568749	INS	-		C.ellen_hap1_05	603720	604597	-	-	C.prem_hap2_05
C.ellen_hap1_01	816020	816721	-	-	C.prem_hap2_01	11434173	11434874	DUP	copygain		C.ellen_hap1_02	2927831	2931268	-	-	C.prem_hap2_02	18314847	18318212	DUPAL	-		C.ellen_hap1_03	770068	771252	-	-	C.prem_hap2_03	35630756	35631943	DUPAL	-		C.ellen_hap1_04	8602249	8602424	-	-	C.prem_hap2_04	608075	608084	CPL	-		C.ellen_hap1_05	603720	604597	-	-	C.prem_hap2_05
C.ellen_hap1_01	816020	816721	-	-	C.prem_hap2_01	11434173	11434874	DUPAL	-		C.ellen_hap1_02	3239943	3241950	-	-	C.prem_hap2_02	4492303	4494374	INVDP	copygain		C.ellen_hap1_03	770068	771251	-	-	C.prem_hap2_03	26544624	26545809	DUP	copygain		C.ellen_hap1_04	8602414	8610065	-	-	C.prem_hap2_04	608075	615694	SYNAL	-		C.ellen_hap1_05	604598	605293	-	-	-
C.ellen_hap1_01	816021	816714	-	-	C.prem_hap2_01	15167639	15168335	INVDP	copygain		C.ellen_hap1_02	3239943	3241950	-	-	C.prem_hap2_02	4494374	4492303	INVDPAL	-		C.ellen_hap1_03	770068	771251	-	-	C.prem_hap2_03	26544624	26545809	DUPAL	-		C.ellen_hap1_04	8610059	8610065	-	-	C.prem_hap2_04	615687	616322	CPG	-		C.ellen_hap1_05	605294	606114	-	-	C.prem_hap2_05
C.ellen_hap1_01	816021	816714	-	-	C.prem_hap2_01	15168335	15167639	INVDPAL	-		C.ellen_hap1_02	3244172	3249332	-	-	C.prem_hap2_02	27683153	27687698	DUP	copygain		C.ellen_hap1_03	787163	787500	-	-	C.prem_hap2_03	11877111	11877459	DUP	copygain		C.ellen_hap1_04	8610059	8616705	-	-	C.prem_hap2_04	616315	622952	SYNAL	-		C.ellen_hap1_05	605294	606114	-	-	C.prem_hap2_05
C.ellen_hap1_01	816714	923457	-	-	C.prem_hap2_01	788806	894789	SYN	-		C.ellen_hap1_02	3244172	3248316	-	-	C.prem_hap2_02	27683153	27687295	DUPAL	-		C.ellen_hap1_03	787163	787500	-	-	C.prem_hap2_03	11877111	11877459	DUPAL	-		C.ellen_hap1_04	8616691	8650185	-	-	C.prem_hap2_04	623268	656592	SYN	-		C.ellen_hap1_05	606115	627810	-	-	-
C.ellen_hap1_01	816714	920259	-	-	C.prem_hap2_01	788806	892366	SYNAL	-		C.ellen_hap1_02	3248924	3249332	-	-	C.prem_hap2_02	27687289	27687698	DUPAL	-		C.ellen_hap1_03	803339	804363	-	-	C.prem_hap2_03	16301874	16302961	DUP	copygain		C.ellen_hap1_04	8616691	8650185	-	-	C.prem_hap2_04	623268	656592	SYNAL	-		C.ellen_hap1_05	627811	628499	-	-	C.prem_hap2_05
C.ellen_hap1_01	920171	921049	-	-	C.prem_hap2_01	892279	892366	CPL	-		C.ellen_hap1_02	3423841	3424760	-	-	C.prem_hap2_02	29820622	29821537	DUP	copygain		C.ellen_hap1_03	803339	804363	-	-	C.prem_hap2_03	16301874	16302961	DUPAL	-		C.ellen_hap1_04	8650176	8650479	-	-	C.prem_hap2_04	5733783	5734083	INVDP	copyloss		C.ellen_hap1_05	627811	628499	-	-	C.prem_hap2_05
C.ellen_hap1_01	920962	923457	-	-	C.prem_hap2_01	892279	894789	SYNAL	-		C.ellen_hap1_02	3423841	3424760	-	-	C.prem_hap2_02	29820622	29821537	DUPAL	-		C.ellen_hap1_03	803517	804362	-	-	C.prem_hap2_03	10278693	10279531	DUP	copygain		C.ellen_hap1_04	8650176	8650479	-	-	C.prem_hap2_04	5734083	5733783	INVDPAL	-		C.ellen_hap1_05	628500	666789	-	-	-
C.ellen_hap1_01	874787	875214	-	-	C.prem_hap2_01	4513068	4513495	DUP	copygain		C.ellen_hap1_02	3471080	3473024	-	-	C.prem_hap2_02	3246431	3248366	DUP	copyloss		C.ellen_hap1_03	803517	804362	-	-	C.prem_hap2_03	10278693	10279531	DUPAL	-		C.ellen_hap1_04	8650305	8651189	-	-	C.prem_hap2_04	2182713	2183611	INVDP	copyloss		C.ellen_hap1_05	666790	667680	-	-	C.prem_hap2_05
C.ellen_hap1_01	874787	875214	-	-	C.prem_hap2_01	4513068	4513495	DUPAL	-		C.ellen_hap1_02	3471080	3473024	-	-	C.prem_hap2_02	3246431	3248366	DUPAL	-		C.ellen_hap1_03	830586	831086	-	-	C.prem_hap2_03	7106497	7106997	DUP	copygain		C.ellen_hap1_04	8650305	8651189	-	-	C.prem_hap2_04	2183611	2182713	INVDPAL	-		C.ellen_hap1_05	666790	667680	-	-	C.prem_hap2_05
C.ellen_hap1_01	923453	924443	-	-	C.prem_hap2_01	26519932	26520921	TRANS	-		C.ellen_hap1_02	3473018	3498149	-	-	C.prem_hap2_02	3240727	3262273	SYN	-		C.ellen_hap1_03	830586	831086	-	-	C.prem_hap2_03	7106497	7106997	DUPAL	-		C.ellen_hap1_04	8651185	8754473	-	-	C.prem_hap2_04	656584	761269	SYN	-		C.ellen_hap1_05	667681	670261	-	-	-
C.ellen_hap1_01	923453	924443	-	-	C.prem_hap2_01	26519932	26520921	TRANSAL	-		C.ellen_hap1_02	3473018	3488665	-	-	C.prem_hap2_02	3240727	3256399	SYNAL	-		C.ellen_hap1_03	830590	831086	-	-	C.prem_hap2_03	24003307	24003802	INVDP	copygain		C.ellen_hap1_04	8651185	8684692	-	-	C.prem_hap2_04	656584	690293	SYNAL	-		C.ellen_hap1_05	670262	670447	-	-	C.prem_hap2_05
C.ellen_hap1_01	923457	924444	-	-	C.prem_hap2_01	2153950	2154939	DUP	copygain		C.ellen_hap1_02	3488665	3492748	-	-	C.prem_hap2_02	3256399	3256881	HDR	-		C.ellen_hap1_03	830590	831086	-	-	C.prem_hap2_03	24003802	24003307	INVDPAL	-		C.ellen_hap1_04	8684692	8685568	-	-	C.prem_hap2_04	690293	690918	HDR	-		C.ellen_hap1_05	670262	670447	-	-	C.prem_hap2_05
C.ellen_hap1_01	923457	924444	-	-	C.prem_hap2_01	2153950	2154939	DUPAL	-		C.ellen_hap1_02	3492749	3498149	-	-	C.prem_hap2_02	3256882	3262273	SYNAL	-		C.ellen_hap1_03	830590	831089	-	-	C.prem_hap2_03	8339454	8339953	DUP	copygain		C.ellen_hap1_04	8685569	8734537	-	-	C.prem_hap2_04	690919	739903	SYNAL	-		C.ellen_hap1_05	670448	688843	-	-	-
C.ellen_hap1_01	923458	924443	-	-	C.prem_hap2_01	3674705	3675690	DUP	copygain		C.ellen_hap1_02	3498150	3522209	-	-	-	-	-	NOTAL	-		C.ellen_hap1_03	830590	831089	-	-	C.prem_hap2_03	8339454	8339953	DUPAL	-		C.ellen_hap1_04	8732994	8734537	-	-	C.prem_hap2_04	738358	741443	CPG	-		C.ellen_hap1_05	688844	689736	-	-	C.prem_hap2_05
C.ellen_hap1_01	923458	924443	-	-	C.prem_hap2_01	3674705	3675690	DUPAL	-		C.ellen_hap1_02	3522210	3525057	-	-	C.prem_hap2_02	3264540	3267659	DUP	copyloss		C.ellen_hap1_03	954989	955333	-	-	C.prem_hap2_03	23662920	23663264	DUP	copygain		C.ellen_hap1_04	8732994	8754473	-	-	C.prem_hap2_04	739907	761269	SYNAL	-		C.ellen_hap1_05	688844	689736	-	-	C.prem_hap2_05
C.ellen_hap1_01	923458	924443	-	-	C.prem_hap2_01	2913836	2914824	INVDP	copygain		C.ellen_hap1_02	3522210	3522956	-	-	C.prem_hap2_02	3264540	3265301	DUPAL	-		C.ellen_hap1_03	954989	955333	-	-	C.prem_hap2_03	23662920	23663264	DUPAL	-		C.ellen_hap1_04	8745128	8745878	-	-	C.prem_hap2_04	25313994	25314745	DUP	copygain		C.ellen_hap1_05	689737	707145	-	-	-
C.ellen_hap1_01	923458	924443	-	-	C.prem_hap2_01	2914824	2913836	INVDPAL	-		C.ellen_hap1_02	3523228	3525057	-	-	C.prem_hap2_02	3265808	3267659	DUPAL	-		C.ellen_hap1_03	955232	956607	-	-	C.prem_hap2_03	20663504	20664877	INVDP	copygain		C.ellen_hap1_04	8745128	8745878	-	-	C.prem_hap2_04	25313994	25314745	DUPAL	-		C.ellen_hap1_05	707146	708014	-	-	C.prem_hap2_05
C.ellen_hap1_01	924444	926429	-	-	C.prem_hap2_01	894782	896770	SYN	-		C.ellen_hap1_02	3525058	3542757	-	-	-	-	-	NOTAL	-		C.ellen_hap1_03	955232	956607	-	-	C.prem_hap2_03	20664877	20663504	INVDPAL	-		C.ellen_hap1_04	8754470	8754896	-	-	C.prem_hap2_04	26554372	26554787	INVTR	-		C.ellen_hap1_05	707146	708014	-	-	C.prem_hap2_05
C.ellen_hap1_01	924444	926429	-	-	C.prem_hap2_01	894782	896770	SYNAL	-		C.ellen_hap1_02	3542758	3543216	-	-	C.prem_hap2_02	27305366	27305825	DUP	copyloss		C.ellen_hap1_03	955331	956449	-	-	C.prem_hap2_03	23532047	23533162	DUP	copygain		C.ellen_hap1_04	8754470	8754896	-	-	C.prem_hap2_04	26554787	26554372	INVTRAL	-		C.ellen_hap1_05	708015	711898	-	-	-
C.ellen_hap1_01	926420	939937	-	-	C.prem_hap2_01	897417	910895	SYN	-		C.ellen_hap1_02	3542758	3543216	-	-	C.prem_hap2_02	27305366	27305825	DUPAL	-		C.ellen_hap1_03	955331	956449	-	-	C.prem_hap2_03	23532047	23533162	DUPAL	-		C.ellen_hap1_04	8754897	8754942	-	-	-	-	-	NOTAL	-		C.ellen_hap1_05	711899	712304	-	-	C.prem_hap2_05
C.ellen_hap1_01	926420	939937	-	-	C.prem_hap2_01	897417	910895	SYNAL	-		C.ellen_hap1_02	3543217	3543377	-	-	-	-	-	NOTAL	-		C.ellen_hap1_03	955331	956607	-	-	C.prem_hap2_03	14424702	14425976	INVDP	copygain		C.ellen_hap1_04	8754943	8770895	-	-	C.prem_hap2_04	761273	777215	SYN	-		C.ellen_hap1_05	711899	712304	-	-	C.prem_hap2_05
C.ellen_hap1_01	939934	945620	-	-	C.prem_hap2_01	16395841	16400029	INVTR	-		C.ellen_hap1_02	3543378	3544381	-	-	C.prem_hap2_02	3264465	3265448	SYN	-		C.ellen_hap1_03	955331	956607	-	-	C.prem_hap2_03	14425976	14424702	INVDPAL	-		C.ellen_hap1_04	8754943	8770895	-	-	C.prem_hap2_04	761273	777215	SYNAL	-		C.ellen_hap1_05	711899	712305	-	-	C.prem_hap2_05
C.ellen_hap1_01	939934	941221	-	-	C.prem_hap2_01	16400029	16398743	INVTRAL	-		C.ellen_hap1_02	3543378	3544381	-	-	C.prem_hap2_02	3264465	3265448	SYNAL	-		C.ellen_hap1_03	955421	956607	-	-	C.prem_hap2_03	24870586	24871772	DUP	copygain		C.ellen_hap1_04	8770896	8771901	-	-	C.prem_hap2_04	8118427	8119431	INVDP	copyloss		C.ellen_hap1_05	711899	712305	-	-	C.prem_hap2_05
C.ellen_hap1_01	941221	942708	Ttgaaatacaagtatgcaacccaagagggaggtgaattgggattctaaaaataattcaatattaaagaaaatcttaatgcaattataactcaaattcaaagcaataacaattaagatgatcacaatataaaaagataagggaagagaaattcaaacacgagatttttacgtggttcggccaacctcgcctacatccacgcctccaagctttccgggcttgaagattccactaagcaagcctccaaggcttcaaatgcttacacttgacttccaaggtgtcaatggacctttacaacaagagattatccccaatctcttaacccaagtgtatcccaacacttacaatcactcaaagtaaaagattacaaattgttttgcctctcacaatatataagatta…	T	C.prem_hap2_01	16398743	16398743	DEL	-		C.ellen_hap1_02	3544382	3569847	-	-	-	-	-	NOTAL	-		C.ellen_hap1_03	955421	956607	-	-	C.prem_hap2_03	24870586	24871772	DUPAL	-		C.ellen_hap1_04	8770896	8771901	-	-	C.prem_hap2_04	8119431	8118427	INVDPAL	-		C.ellen_hap1_05	712306	713120	-	-	-
C.ellen_hap1_01	942709	945620	-	-	C.prem_hap2_01	16398747	16395841	INVTRAL	-		C.ellen_hap1_02	3569848	3570629	-	-	C.prem_hap2_02	3261578	3262357	DUP	copyloss		C.ellen_hap1_03	956608	968963	-	-	C.prem_hap2_03	5595860	5608366	DUP	copygain		C.ellen_hap1_04	8771902	8787251	-	-	C.prem_hap2_04	777207	792573	SYN	-		C.ellen_hap1_05	713121	713997	-	-	C.prem_hap2_05
C.ellen_hap1_01	945621	945769	-	-	-	-	-	NOTAL	-		C.ellen_hap1_02	3569848	3570629	-	-	C.prem_hap2_02	3261578	3262357	DUPAL	-		C.ellen_hap1_03	956608	968963	-	-	C.prem_hap2_03	5595860	5608366	DUPAL	-		C.ellen_hap1_04	8771902	8787251	-	-	C.prem_hap2_04	777207	792573	SYNAL	-		C.ellen_hap1_05	713121	713997	-	-	C.prem_hap2_05
C.ellen_hap1_01	945770	968700	-	-	C.prem_hap2_01	923668	946688	SYN	-		C.ellen_hap1_02	3570630	3571878	-	-	-	-	-	NOTAL	-		C.ellen_hap1_03	956608	968963	-	-	C.prem_hap2_03	27106183	27118604	DUP	copygain		C.ellen_hap1_04	8787252	8787862	-	-	C.prem_hap2_04	7723707	7724323	DUP	copyloss		C.ellen_hap1_05	713998	737699	-	-	-
C.ellen_hap1_01	945770	968700	-	-	C.prem_hap2_01	923668	946688	SYNAL	-		C.ellen_hap1_02	3571879	3574110	-	-	C.prem_hap2_02	3265425	3267659	SYN	-		C.ellen_hap1_03	956608	968963	-	-	C.prem_hap2_03	27106183	27118604	DUPAL	-		C.ellen_hap1_04	8787252	8787862	-	-	C.prem_hap2_04	7723707	7724323	DUPAL	-		C.ellen_hap1_05	737700	738698	-	-	C.prem_hap2_05
C.ellen_hap1_01	968540	971924	-	-	C.prem_hap2_01	947191	950566	SYN	-		C.ellen_hap1_02	3571879	3574110	-	-	C.prem_hap2_02	3265425	3267659	SYNAL	-		C.ellen_hap1_03	956608	968963	-	-	C.prem_hap2_03	29083147	29095285	DUP	copygain		C.ellen_hap1_04	8787861	8798879	-	-	C.prem_hap2_04	792564	803574	SYN	-		C.ellen_hap1_05	737700	738698	-	-	C.prem_hap2_05
C.ellen_hap1_01	968540	971924	-	-	C.prem_hap2_01	947191	950566	SYNAL	-		C.ellen_hap1_02	3574111	3582563	-	-	-	-	-	NOTAL	-		C.ellen_hap1_03	956608	960072	-	-	C.prem_hap2_03	29083147	29086572	DUPAL	-		C.ellen_hap1_04	8787861	8798879	-	-	C.prem_hap2_04	792564	803574	SYNAL	-		C.ellen_hap1_05	738699	767828	-	-	-
C.ellen_hap1_01	969321	969766	-	-	C.prem_hap2_01	946685	947130	DUP	copygain		C.ellen_hap1_02	3582564	3583814	-	-	C.prem_hap2_02	6229288	6230543	INVDP	copyloss		C.ellen_hap1_03	960242	968963	-	-	C.prem_hap2_03	29086569	29095285	DUPAL	-		C.ellen_hap1_04	8798880	8798880	-	-	-	-	-	NOTAL	-		C.ellen_hap1_05	767829	768472	-	-	C.prem_hap2_05
C.ellen_hap1_01	969321	969766	-	-	C.prem_hap2_01	946685	947130	DUPAL	-		C.ellen_hap1_02	3582564	3583814	-	-	C.prem_hap2_02	6230543	6229288	INVDPAL	-		C.ellen_hap1_03	959667	968963	-	-	C.prem_hap2_03	31295712	31305024	DUP	copygain		C.ellen_hap1_04	8798881	8799180	-	-	C.prem_hap2_04	25317697	25317995	INVTR	-		C.ellen_hap1_05	767829	768472	-	-	C.prem_hap2_05
C.ellen_hap1_01	971925	974445	-	-	-	-	-	NOTAL	-		C.ellen_hap1_02	3583667	3584132	-	-	C.prem_hap2_02	14667871	14668337	DUP	copyloss		C.ellen_hap1_03	959667	968963	-	-	C.prem_hap2_03	31295712	31305024	DUPAL	-		C.ellen_hap1_04	8798881	8799180	-	-	C.prem_hap2_04	25317995	25317697	INVTRAL	-		C.ellen_hap1_05	768473	798241	-	-	-
C.ellen_hap1_01	974446	974700	-	-	C.prem_hap2_01	1007782	1008036	INVDP	copyloss		C.ellen_hap1_02	3583667	3584132	-	-	C.prem_hap2_02	14667871	14668337	DUPAL	-		C.ellen_hap1_03	963916	968963	-	-	C.prem_hap2_03	24524421	24529443	INVDP	copygain		C.ellen_hap1_04	8799181	8799452	-	-	-	-	-	NOTAL	-		C.ellen_hap1_05	798242	802115	-	-	C.prem_hap2_05
C.ellen_hap1_01	974446	974700	-	-	C.prem_hap2_01	1008036	1007782	INVDPAL	-		C.ellen_hap1_02	3584133	3587304	-	-	-	-	-	NOTAL	-		C.ellen_hap1_03	963916	968963	-	-	C.prem_hap2_03	24529443	24524421	INVDPAL	-		C.ellen_hap1_04	8799453	8830797	-	-	C.prem_hap2_04	803898	835372	SYN	-		C.ellen_hap1_05	798242	802115	-	-	C.prem_hap2_05
C.ellen_hap1_01	974701	975116	-	-	-	-	-	NOTAL	-		C.ellen_hap1_02	3587305	3588258	-	-	C.prem_hap2_02	3264486	3265448	DUP	copyloss		C.ellen_hap1_03	964389	968964	-	-	C.prem_hap2_03	18334927	18339438	INVDP	copygain		C.ellen_hap1_04	8799453	8830797	-	-	C.prem_hap2_04	803898	835372	SYNAL	-		C.ellen_hap1_05	802116	875712	-	-	-
C.ellen_hap1_01	975117	989377	-	-	C.prem_hap2_01	951458	969097	SYN	-		C.ellen_hap1_02	3587305	3588258	-	-	C.prem_hap2_02	3264486	3265448	DUPAL	-		C.ellen_hap1_03	964389	968964	-	-	C.prem_hap2_03	18339438	18334927	INVDPAL	-		C.ellen_hap1_04	8830798	8831094	-	-	C.prem_hap2_04	26383824	26384131	TRANS	-		C.ellen_hap1_05	875713	876133	-	-	C.prem_hap2_05
C.ellen_hap1_01	975117	985095	-	-	C.prem_hap2_01	951458	961448	SYNAL	-		C.ellen_hap1_02	3588259	3592026	-	-	-	-	-	NOTAL	-		C.ellen_hap1_03	968963	970885	-	-	C.prem_hap2_03	24871767	24873647	DUP	copygain		C.ellen_hap1_04	8830798	8831094	-	-	C.prem_hap2_04	26383824	26384131	TRANSAL	-		C.ellen_hap1_05	875713	876133	-	-	C.prem_hap2_05
C.ellen_hap1_01	985095	987224	-	-	C.prem_hap2_01	961448	962058	HDR	-		C.ellen_hap1_02	3592027	3594091	-	-	C.prem_hap2_02	3269956	3272014	SYN	-		C.ellen_hap1_03	968963	970885	-	-	C.prem_hap2_03	24871767	24873647	DUPAL	-		C.ellen_hap1_04	8831095	8831101	-	-	-	-	-	NOTAL	-		C.ellen_hap1_05	876134	884678	-	-	-
C.ellen_hap1_01	987225	988532	-	-	C.prem_hap2_01	962059	963368	SYNAL	-		C.ellen_hap1_02	3592027	3594091	-	-	C.prem_hap2_02	3269956	3272014	SYNAL	-		C.ellen_hap1_03	968963	970942	-	-	C.prem_hap2_03	14422725	14424707	INVDP	copygain		C.ellen_hap1_04	8831102	8999255	-	-	C.prem_hap2_04	835356	1003014	SYN	-		C.ellen_hap1_05	884679	885476	-	-	C.prem_hap2_05
C.ellen_hap1_01	988532	988589	-	-	C.prem_hap2_01	963368	968308	HDR	-		C.ellen_hap1_02	3594092	3594687	-	-	-	-	-	NOTAL	-		C.ellen_hap1_03	968963	970942	-	-	C.prem_hap2_03	14424707	14422725	INVDPAL	-		C.ellen_hap1_04	8831102	8859581	-	-	C.prem_hap2_04	835356	863742	SYNAL	-		C.ellen_hap1_05	884679	885476	-	-	C.prem_hap2_05
C.ellen_hap1_01	988590	989377	-	-	C.prem_hap2_01	968309	969097	SYNAL	-		C.ellen_hap1_02	3594688	3599829	-	-	C.prem_hap2_02	20957696	20962855	INVDP	copyloss		C.ellen_hap1_03	968963	971053	-	-	C.prem_hap2_03	35021039	35023132	DUP	copygain		C.ellen_hap1_04	8859571	8861020	-	-	C.prem_hap2_04	863733	863742	CPL	-		C.ellen_hap1_05	885477	912809	-	-	-
C.ellen_hap1_01	989378	990245	-	-	-	-	-	NOTAL	-		C.ellen_hap1_02	3594688	3599829	-	-	C.prem_hap2_02	20962855	20957696	INVDPAL	-		C.ellen_hap1_03	968963	971053	-	-	C.prem_hap2_03	35021039	35023132	DUPAL	-		C.ellen_hap1_04	8861010	8918265	-	-	C.prem_hap2_04	863733	920861	SYNAL	-		C.ellen_hap1_05	912810	913514	-	-	C.prem_hap2_05
C.ellen_hap1_01	990246	991100	-	-	C.prem_hap2_01	10833765	10834620	DUP	copyloss		C.ellen_hap1_02	3599830	3600105	-	-	-	-	-	NOTAL	-		C.ellen_hap1_03	968963	971925	-	-	C.prem_hap2_03	33309093	33312052	DUP	copygain		C.ellen_hap1_04	8918251	8918265	-	-	C.prem_hap2_04	920846	921004	CPG	-		C.ellen_hap1_05	912810	913514	-	-	C.prem_hap2_05
C.ellen_hap1_01	990246	991100	-	-	C.prem_hap2_01	10833765	10834620	DUPAL	-		C.ellen_hap1_02	3600106	3634548	-	-	C.prem_hap2_02	3272010	3313699	SYN	-		C.ellen_hap1_03	968963	971925	-	-	C.prem_hap2_03	33309093	33312052	DUPAL	-		C.ellen_hap1_04	8918251	8994349	-	-	C.prem_hap2_04	920989	996954	SYNAL	-		C.ellen_hap1_05	913515	981130	-	-	-
C.ellen_hap1_01	991101	991944	-	-	-	-	-	NOTAL	-		C.ellen_hap1_02	3600106	3604470	-	-	C.prem_hap2_02	3272010	3276335	SYNAL	-		C.ellen_hap1_03	968966	971005	-	-	C.prem_hap2_03	20661464	20663506	INVDP	copygain		C.ellen_hap1_04	8994342	8994349	-	-	C.prem_hap2_04	996946	998291	CPG	-		C.ellen_hap1_05	981131	981334	-	-	C.prem_hap2_05
C.ellen_hap1_01	991945	997355	-	-	C.prem_hap2_01	3968166	3973581	TRANS	-		C.ellen_hap1_02	3604470	3605483	-	-	C.prem_hap2_02	3276335	3276336	HDR	-		C.ellen_hap1_03	968966	971005	-	-	C.prem_hap2_03	20663506	20661464	INVDPAL	-		C.ellen_hap1_04	8994342	8999255	-	-	C.prem_hap2_04	998283	1003014	SYNAL	-		C.ellen_hap1_05	981131	981334	-	-	C.prem_hap2_05
C.ellen_hap1_01	991945	997355	-	-	C.prem_hap2_01	3968166	3973581	TRANSAL	-		C.ellen_hap1_02	3605484	3623528	-	-	C.prem_hap2_02	3276337	3294387	SYNAL	-		C.ellen_hap1_03	969158	970267	-	-	C.prem_hap2_03	23525743	23526852	DUP	copygain		C.ellen_hap1_04	8993528	8994726	-	-	C.prem_hap2_04	1684998	1686197	DUP	copygain		C.ellen_hap1_05	981335	990869	-	-	-
C.ellen_hap1_01	997356	1000483	-	-	-	-	-	NOTAL	-		C.ellen_hap1_02	3623528	3623544	-	-	C.prem_hap2_02	3294387	3302785	HDR	-		C.ellen_hap1_03	969158	970267	-	-	C.prem_hap2_03	23525743	23526852	DUPAL	-		C.ellen_hap1_04	8993528	8994726	-	-	C.prem_hap2_04	1684998	1686197	DUPAL	-		C.ellen_hap1_05	990870	991559	-	-	C.prem_hap2_05
C.ellen_hap1_01	1000484	1000676	-	-	C.prem_hap2_01	3448477	3448669	INVDP	copyloss		C.ellen_hap1_02	3623545	3634548	-	-	C.prem_hap2_02	3302786	3313699	SYNAL	-		C.ellen_hap1_03	969359	970178	-	-	C.prem_hap2_03	18938117	18938971	INVDP	copygain		C.ellen_hap1_04	8999256	9000123	-	-	C.prem_hap2_04	17392493	17393369	DUP	copyloss		C.ellen_hap1_05	990870	991559	-	-	C.prem_hap2_05
C.ellen_hap1_01	1000484	1000676	-	-	C.prem_hap2_01	3448669	3448477	INVDPAL	-		C.ellen_hap1_02	3634549	3634736	-	-	-	-	-	NOTAL	-		C.ellen_hap1_03	969359	970178	-	-	C.prem_hap2_03	18938971	18938117	INVDPAL	-		C.ellen_hap1_04	8999256	9000123	-	-	C.prem_hap2_04	17392493	17393369	DUPAL	-		C.ellen_hap1_05	991560	1034117	-	-	-
C.ellen_hap1_01	1000677	1001798	-	-	-	-	-	NOTAL	-		C.ellen_hap1_02	3634737	3636421	-	-	C.prem_hap2_02	2026748	2028430	DUP	copyloss		C.ellen_hap1_03	970128	971845	-	-	C.prem_hap2_03	23448381	23450095	INVDP	copygain		C.ellen_hap1_04	9000123	9223382	-	-	C.prem_hap2_04	1003006	1231406	SYN	-		C.ellen_hap1_05	1034118	1035668	-	-	C.prem_hap2_05
C.ellen_hap1_01	1001799	1002835	-	-	C.prem_hap2_01	9168562	9169619	DUP	copyloss		C.ellen_hap1_02	3634737	3636421	-	-	C.prem_hap2_02	2026748	2028430	DUPAL	-		C.ellen_hap1_03	970128	971845	-	-	C.prem_hap2_03	23450095	23448381	INVDPAL	-		C.ellen_hap1_04	9000123	9034010	-	-	C.prem_hap2_04	1003006	1037086	SYNAL	-		C.ellen_hap1_05	1034118	1035668	-	-	C.prem_hap2_05
C.ellen_hap1_01	1001799	1002835	-	-	C.prem_hap2_01	9168562	9169619	DUPAL	-		C.ellen_hap1_02	3636422	3638553	-	-	-	-	-	NOTAL	-		C.ellen_hap1_03	980918	981773	-	-	C.prem_hap2_03	33032000	33032855	INVDP	copygain		C.ellen_hap1_04	9034010	9042015	-	-	C.prem_hap2_04	1037086	1050162	HDR	-		C.ellen_hap1_05	1035669	1080593	-	-	-
C.ellen_hap1_01	1002276	1002837	-	-	C.prem_hap2_01	2932750	2933315	INVDP	copyloss		C.ellen_hap1_02	3638554	3675630	-	-	C.prem_hap2_02	3314069	3352626	SYN	-		C.ellen_hap1_03	980918	981773	-	-	C.prem_hap2_03	33032855	33032000	INVDPAL	-		C.ellen_hap1_04	9042016	9223382	-	-	C.prem_hap2_04	1050163	1231406	SYNAL	-		C.ellen_hap1_05	1080594	1087715	-	-	C.prem_hap2_05
C.ellen_hap1_01	1002276	1002837	-	-	C.prem_hap2_01	2933315	2932750	INVDPAL	-		C.ellen_hap1_02	3638554	3663801	-	-	C.prem_hap2_02	3314069	3339272	SYNAL	-		C.ellen_hap1_03	980920	981773	-	-	C.prem_hap2_03	14199401	14200254	DUP	copygain		C.ellen_hap1_04	9207235	9208016	-	-	C.prem_hap2_04	24224478	24225231	DUP	copygain		C.ellen_hap1_05	1080594	1087715	-	-	C.prem_hap2_05
C.ellen_hap1_01	1002837	1005697	-	-	C.prem_hap2_01	969359	972233	SYN	-		C.ellen_hap1_02	3663801	3663801	T	TGATAATTGTCAGGCAGTAAACCGCCGGCCCTTTGTCATAAACCATCTGTCCCTTCCTTTTCATCTCTGAATACTCGCAATCCGACGCCATCCCGACAGTGGACAACGTTGTGGCAGAAGTCTCCTTCACCAGCTGCATTTCCCGTTGAAAATATAGTATATCAATATGCTattttgagtgggtcccattttgcgaaagtggaaaatcttgtgaggttcggattctactccgttaatacttcaaaagtgtatttttattttctcaaaatggtgtttgggtaaatgagaaattgtctctcaaaattcatccttgaagttggaaatttgaaaggaaatgaggcttatcccacatgcgaaaagaagagggattagtgtttatatataaacacttaactatgc…	C.prem_hap2_02	3339272	3340943	INS	-		C.ellen_hap1_03	980920	981773	-	-	C.prem_hap2_03	14199401	14200254	DUPAL	-		C.ellen_hap1_04	9207235	9208016	-	-	C.prem_hap2_04	24224478	24225231	DUPAL	-		C.ellen_hap1_05	1087716	1101538	-	-	-
C.ellen_hap1_01	1002837	1005697	-	-	C.prem_hap2_01	969359	972233	SYNAL	-		C.ellen_hap1_02	3663801	3675630	-	-	C.prem_hap2_02	3340944	3352626	SYNAL	-		C.ellen_hap1_03	992050	992581	-	-	C.prem_hap2_03	30129235	30129766	INVDP	copygain		C.ellen_hap1_04	9223383	9224452	-	-	-	-	-	NOTAL	-		C.ellen_hap1_05	1101539	1101690	-	-	C.prem_hap2_05
C.ellen_hap1_01	1005689	1010082	-	-	C.prem_hap2_01	981952	985901	SYN	-		C.ellen_hap1_02	3675014	3743107	-	-	C.prem_hap2_02	3359248	3429394	SYN	-		C.ellen_hap1_03	992050	992581	-	-	C.prem_hap2_03	30129766	30129235	INVDPAL	-		C.ellen_hap1_04	9224453	9224661	-	-	C.prem_hap2_04	3854763	3854974	DUP	copyloss		C.ellen_hap1_05	1101539	1101690	-	-	C.prem_hap2_05
C.ellen_hap1_01	1005689	1007625	-	-	C.prem_hap2_01	981952	983881	SYNAL	-		C.ellen_hap1_02	3675014	3680222	-	-	C.prem_hap2_02	3359248	3364513	SYNAL	-		C.ellen_hap1_03	992153	994449	-	-	C.prem_hap2_03	14582646	14584973	DUP	copygain		C.ellen_hap1_04	9224453	9224661	-	-	C.prem_hap2_04	3854763	3854974	DUPAL	-		C.ellen_hap1_05	1101691	1110124	-	-	-
C.ellen_hap1_01	1007618	1008047	-	-	C.prem_hap2_01	983875	983881	CPL	-		C.ellen_hap1_02	3680222	3681130	-	-	C.prem_hap2_02	3364513	3367070	HDR	-		C.ellen_hap1_03	992153	994449	-	-	C.prem_hap2_03	14582646	14584973	DUPAL	-		C.ellen_hap1_04	9224662	9225956	-	-	-	-	-	NOTAL	-		C.ellen_hap1_05	1110125	1111386	-	-	C.prem_hap2_05
C.ellen_hap1_01	1008040	1010082	-	-	C.prem_hap2_01	983875	985901	SYNAL	-		C.ellen_hap1_02	3681131	3721182	-	-	C.prem_hap2_02	3367071	3407099	SYNAL	-		C.ellen_hap1_03	992640	994448	-	-	C.prem_hap2_03	18151984	18153811	DUP	copygain		C.ellen_hap1_04	9225957	9260438	-	-	C.prem_hap2_04	1234873	1269239	SYN	-		C.ellen_hap1_05	1110125	1111386	-	-	C.prem_hap2_05
C.ellen_hap1_01	1010083	1010356	-	-	-	-	-	NOTAL	-		C.ellen_hap1_02	3721182	3721182	g	ggctccgtttggtacagcttattaaatagagtttataacagtagaacttatagcagtagagcttataccaatagagcttttggacaaaaagtcattgggtgtttggttgtcaataaaaaatgcacttttgaaccattaaactatgtgatattttttatattatatatttttagaaaagctttataacctctactcccaaaagctcaaattttgggcttttgctagtagagataaattagcttatttaagctaaaaaaaactctactaaaaaaataaccaaacactataaaaatttttaaaaagtgcttatacgattaaataagcccttatggctcttaaataagccataccaaacatgcactTA	C.prem_hap2_02	3407099	3407462	INS	-		C.ellen_hap1_03	992640	994448	-	-	C.prem_hap2_03	18151984	18153811	DUPAL	-		C.ellen_hap1_04	9225957	9260438	-	-	C.prem_hap2_04	1234873	1269239	SYNAL	-		C.ellen_hap1_05	1111237	1111501	-	-	C.prem_hap2_05
C.ellen_hap1_01	1010357	1010707	-	-	C.prem_hap2_01	16129421	16129770	INVDP	copyloss		C.ellen_hap1_02	3721182	3743107	-	-	C.prem_hap2_02	3407463	3429394	SYNAL	-		C.ellen_hap1_03	1022099	1022287	-	-	C.prem_hap2_03	3454912	3455100	INVDP	copygain		C.ellen_hap1_04	9260439	9273577	-	-	C.prem_hap2_04	1270024	1283160	SYN	-		C.ellen_hap1_05	1111237	1111501	-	-	C.prem_hap2_05
C.ellen_hap1_01	1010357	1010707	-	-	C.prem_hap2_01	16129770	16129421	INVDPAL	-		C.ellen_hap1_02	3675625	3680222	-	-	C.prem_hap2_02	3353577	3358103	DUP	copygain		C.ellen_hap1_03	1022099	1022287	-	-	C.prem_hap2_03	3455100	3454912	INVDPAL	-		C.ellen_hap1_04	9260439	9273577	-	-	C.prem_hap2_04	1270024	1283160	SYNAL	-		C.ellen_hap1_05	1111502	1111504	-	-	-
C.ellen_hap1_01	1010708	1012968	-	-	-	-	-	NOTAL	-		C.ellen_hap1_02	3675625	3680222	-	-	C.prem_hap2_02	3353577	3358103	DUPAL	-		C.ellen_hap1_03	1032845	1033025	-	-	C.prem_hap2_03	31957758	31957938	INVDP	copygain		C.ellen_hap1_04	9273572	9348301	-	-	C.prem_hap2_04	1284084	1359795	SYN	-		C.ellen_hap1_05	1111505	1113666	-	-	C.prem_hap2_05
C.ellen_hap1_01	1012969	1013319	-	-	C.prem_hap2_01	16129421	16129770	INVDP	copyloss		C.ellen_hap1_02	3743096	3749134	-	-	C.prem_hap2_02	3430152	3436218	SYN	-		C.ellen_hap1_03	1032845	1033025	-	-	C.prem_hap2_03	31957938	31957758	INVDPAL	-		C.ellen_hap1_04	9273572	9325211	-	-	C.prem_hap2_04	1284084	1335948	SYNAL	-		C.ellen_hap1_05	1111505	1112650	-	-	C.prem_hap2_05
C.ellen_hap1_01	1012969	1013319	-	-	C.prem_hap2_01	16129770	16129421	INVDPAL	-		C.ellen_hap1_02	3743096	3749134	-	-	C.prem_hap2_02	3430152	3436218	SYNAL	-		C.ellen_hap1_03	1065653	1066829	-	-	C.prem_hap2_03	7394755	7396553	INVDP	copygain		C.ellen_hap1_04	9325211	9325539	-	-	C.prem_hap2_04	1335948	1335963	HDR	-		C.ellen_hap1_05	1112716	1113666	-	-	C.prem_hap2_05
C.ellen_hap1_01	1013320	1015580	-	-	-	-	-	NOTAL	-		C.ellen_hap1_02	3749134	3749661	-	-	C.prem_hap2_02	24417449	24417975	TRANS	-		C.ellen_hap1_03	1065653	1066124	-	-	C.prem_hap2_03	7396553	7396081	INVDPAL	-		C.ellen_hap1_04	9325540	9327512	-	-	C.prem_hap2_04	1335964	1337924	SYNAL	-		C.ellen_hap1_05	1113006	1113667	-	-	C.prem_hap2_05
C.ellen_hap1_01	1015581	1015931	-	-	C.prem_hap2_01	16130662	16131011	INVTR	-		C.ellen_hap1_02	3749134	3749661	-	-	C.prem_hap2_02	24417449	24417975	TRANSAL	-		C.ellen_hap1_03	1066116	1066829	-	-	C.prem_hap2_03	7395469	7394755	INVDPAL	-		C.ellen_hap1_04	9327503	9327512	-	-	C.prem_hap2_04	1337914	1338823	CPG	-		C.ellen_hap1_05	1113006	1113667	-	-	C.prem_hap2_05
C.ellen_hap1_01	1015581	1015931	-	-	C.prem_hap2_01	16131011	16130662	INVTRAL	-		C.ellen_hap1_02	3749662	3749666	-	-	-	-	-	NOTAL	-		C.ellen_hap1_03	1148857	1154271	-	-	-	-	-	NOTAL	-		C.ellen_hap1_04	9327503	9348301	-	-	C.prem_hap2_04	1338813	1359795	SYNAL	-		C.ellen_hap1_05	1113668	1137923	-	-	-
C.ellen_hap1_01	1015932	1036157	-	-	C.prem_hap2_01	985897	1011450	SYN	-		C.ellen_hap1_02	3749667	3770523	-	-	C.prem_hap2_02	3436211	3457045	SYN	-		C.ellen_hap1_03	1154272	1154698	-	-	C.prem_hap2_03	36660575	36660999	DUP	copyloss		C.ellen_hap1_04	9348302	9349171	-	-	C.prem_hap2_04	7212099	7212968	INVDP	copyloss		C.ellen_hap1_05	1137924	1138120	-	-	C.prem_hap2_05
C.ellen_hap1_01	1015932	1018132	-	-	C.prem_hap2_01	985897	988016	SYNAL	-		C.ellen_hap1_02	3749667	3770523	-	-	C.prem_hap2_02	3436211	3457045	SYNAL	-		C.ellen_hap1_03	1154272	1154698	-	-	C.prem_hap2_03	36660575	36660999	DUPAL	-		C.ellen_hap1_04	9348302	9349171	-	-	C.prem_hap2_04	7212968	7212099	INVDPAL	-		C.ellen_hap1_05	1137924	1138120	-	-	C.prem_hap2_05
C.ellen_hap1_01	1018128	1036157	-	-	C.prem_hap2_01	993418	1011450	SYNAL	-		C.ellen_hap1_02	3750101	3750988	-	-	C.prem_hap2_02	30918587	30919504	DUP	copygain		C.ellen_hap1_03	1154699	1155782	-	-	-	-	-	NOTAL	-		C.ellen_hap1_04	9349171	9452983	-	-	C.prem_hap2_04	1359788	1463785	SYN	-		C.ellen_hap1_05	1138121	1138344	-	-	-
C.ellen_hap1_01	1018132	1018132	T	Ttgttgtgtattcagtgaatcaaatcaaaagggatgaaacggcagtgctaacttgcgttttgtgaagctcagtcacctcagctaaacgacgcacaaaactgcgtttagataagtaaatgaattacttattgcaacgacatgaagccctgccgttttggagttaatgaagcacaagctgagcacgtgcgatctaaaggttgttaaagaaccgttattgcacatggtcctcacgtgtgtctctggaaaagcctcttgagtggtttataaactaacatacgcagctgaaaacatagaaagtgttgagagactgagagcatagtaacgagagaaagaaagcttgaagaactagaggctttcttgttctttattgagtgcttgttaatctctgtaatcaagact…	C.prem_hap2_01	988016	993417	INS	-		C.ellen_hap1_02	3750101	3750988	-	-	C.prem_hap2_02	30918587	30919504	DUPAL	-		C.ellen_hap1_03	1155783	1170664	-	-	C.prem_hap2_03	1139115	1153996	DUP	copyloss		C.ellen_hap1_04	9349171	9452983	-	-	C.prem_hap2_04	1359788	1463785	SYNAL	-		C.ellen_hap1_05	1138345	1139223	-	-	C.prem_hap2_05
C.ellen_hap1_01	1036158	1041181	-	-	C.prem_hap2_01	26153444	26158467	TRANS	-		C.ellen_hap1_02	3770516	3779722	-	-	C.prem_hap2_02	3468173	3477200	SYN	-		C.ellen_hap1_03	1155783	1170664	-	-	C.prem_hap2_03	1139115	1153996	DUPAL	-		C.ellen_hap1_04	9452983	9453969	-	-	C.prem_hap2_04	22504532	22505519	INVTR	-		C.ellen_hap1_05	1138345	1139223	-	-	C.prem_hap2_05
C.ellen_hap1_01	1036158	1041181	-	-	C.prem_hap2_01	26153444	26158467	TRANSAL	-		C.ellen_hap1_02	3770516	3779722	-	-	C.prem_hap2_02	3468173	3477200	SYNAL	-		C.ellen_hap1_03	1170665	1171163	-	-	-	-	-	NOTAL	-		C.ellen_hap1_04	9452983	9453969	-	-	C.prem_hap2_04	22505519	22504532	INVTRAL	-		C.ellen_hap1_05	1139224	1156488	-	-	-
C.ellen_hap1_01	1041178	1045508	-	-	C.prem_hap2_01	1011445	1015612	SYN	-		C.ellen_hap1_02	3776927	3780661	-	-	C.prem_hap2_02	3481550	3485285	SYN	-		C.ellen_hap1_03	1171164	2005980	-	-	C.prem_hap2_03	1124163	1958877	SYN	-		C.ellen_hap1_04	9452983	9453969	-	-	C.prem_hap2_04	3510753	3511739	INVDP	copygain		C.ellen_hap1_05	1156489	1156630	-	-	C.prem_hap2_05
C.ellen_hap1_01	1041178	1045508	-	-	C.prem_hap2_01	1011445	1015612	SYNAL	-		C.ellen_hap1_02	3776927	3780661	-	-	C.prem_hap2_02	3481550	3485285	SYNAL	-		C.ellen_hap1_03	1171164	2005980	-	-	C.prem_hap2_03	1124163	1958877	SYNAL	-		C.ellen_hap1_04	9452983	9453969	-	-	C.prem_hap2_04	3511739	3510753	INVDPAL	-		C.ellen_hap1_05	1156489	1156630	-	-	C.prem_hap2_05
C.ellen_hap1_01	1045509	1045901	-	-	-	-	-	NOTAL	-		C.ellen_hap1_02	3780660	3781853	-	-	C.prem_hap2_02	1847442	1848635	INVDP	copyloss		C.ellen_hap1_03	1192200	1193164	-	-	C.prem_hap2_03	16102950	16103923	INVDP	copygain		C.ellen_hap1_04	9452983	9453969	-	-	C.prem_hap2_04	26941222	26942197	INVDP	copygain		C.ellen_hap1_05	1156631	1162334	-	-	-
C.ellen_hap1_01	1045902	1046443	-	-	C.prem_hap2_01	825905	826445	INVDP	copyloss		C.ellen_hap1_02	3780660	3781853	-	-	C.prem_hap2_02	1848635	1847442	INVDPAL	-		C.ellen_hap1_03	1192200	1193164	-	-	C.prem_hap2_03	16103923	16102950	INVDPAL	-		C.ellen_hap1_04	9452983	9453969	-	-	C.prem_hap2_04	26942197	26941222	INVDPAL	-		C.ellen_hap1_05	1162335	1163180	-	-	C.prem_hap2_05
C.ellen_hap1_01	1045902	1046443	-	-	C.prem_hap2_01	826445	825905	INVDPAL	-		C.ellen_hap1_02	3781854	3800309	-	-	C.prem_hap2_02	3485281	3503738	SYN	-		C.ellen_hap1_03	1192208	1193164	-	-	C.prem_hap2_03	24265937	24266899	DUP	copygain		C.ellen_hap1_04	9452984	9453969	-	-	C.prem_hap2_04	22134562	22135547	INVDP	copygain		C.ellen_hap1_05	1162335	1163180	-	-	C.prem_hap2_05
C.ellen_hap1_01	1046444	1049750	-	-	-	-	-	NOTAL	-		C.ellen_hap1_02	3781854	3800309	-	-	C.prem_hap2_02	3485281	3503738	SYNAL	-		C.ellen_hap1_03	1192208	1193164	-	-	C.prem_hap2_03	24265937	24266899	DUPAL	-		C.ellen_hap1_04	9452984	9453969	-	-	C.prem_hap2_04	22135547	22134562	INVDPAL	-		C.ellen_hap1_05	1163181	1164252	-	-	-
C.ellen_hap1_01	1049751	1749339	-	-	C.prem_hap2_01	1019556	1729211	SYN	-		C.ellen_hap1_02	3800308	3800536	-	-	C.prem_hap2_02	7970100	7970330	INVDP	copyloss		C.ellen_hap1_03	1210689	1223251	-	-	C.prem_hap2_03	18209537	18222008	DUP	copygain		C.ellen_hap1_04	9453970	9483701	-	-	C.prem_hap2_04	1463778	1493508	SYN	-		C.ellen_hap1_05	1164253	1165021	-	-	C.prem_hap2_05
C.ellen_hap1_01	1049751	1055719	-	-	C.prem_hap2_01	1019556	1025591	SYNAL	-		C.ellen_hap1_02	3800308	3800536	-	-	C.prem_hap2_02	7970330	7970100	INVDPAL	-		C.ellen_hap1_03	1210689	1223251	-	-	C.prem_hap2_03	18209537	18222008	DUPAL	-		C.ellen_hap1_04	9453970	9483701	-	-	C.prem_hap2_04	1463778	1493508	SYNAL	-		C.ellen_hap1_05	1164253	1165021	-	-	C.prem_hap2_05
C.ellen_hap1_01	1055719	1055807	-	-	C.prem_hap2_01	1025591	1025998	HDR	-		C.ellen_hap1_02	3800537	3800696	-	-	-	-	-	NOTAL	-		C.ellen_hap1_03	1210692	1223247	-	-	C.prem_hap2_03	24428013	24440535	DUP	copygain		C.ellen_hap1_04	9483692	9493263	-	-	C.prem_hap2_04	1500956	1510493	SYN	-		C.ellen_hap1_05	1165022	1217833	-	-	-
C.ellen_hap1_01	1055808	1070581	-	-	C.prem_hap2_01	1025999	1040891	SYNAL	-		C.ellen_hap1_02	3800697	3801483	-	-	C.prem_hap2_02	8466004	8466790	INVDP	copyloss		C.ellen_hap1_03	1210692	1223247	-	-	C.prem_hap2_03	24428013	24440535	DUPAL	-		C.ellen_hap1_04	9483692	9493263	-	-	C.prem_hap2_04	1500956	1510493	SYNAL	-		C.ellen_hap1_05	1217834	1218841	-	-	C.prem_hap2_05
C.ellen_hap1_01	1070581	1071456	-	-	C.prem_hap2_01	1040891	1040896	HDR	-		C.ellen_hap1_02	3800697	3801483	-	-	C.prem_hap2_02	8466790	8466004	INVDPAL	-		C.ellen_hap1_03	1210692	1223247	-	-	C.prem_hap2_03	5119605	5132054	INVDP	copygain		C.ellen_hap1_04	9493262	9493586	-	-	C.prem_hap2_04	6696967	6697297	DUP	copyloss		C.ellen_hap1_05	1217834	1218841	-	-	C.prem_hap2_05
C.ellen_hap1_01	1071457	1111482	-	-	C.prem_hap2_01	1040897	1080932	SYNAL	-		C.ellen_hap1_02	3801484	3821350	-	-	C.prem_hap2_02	3503731	3523636	SYN	-		C.ellen_hap1_03	1210692	1223247	-	-	C.prem_hap2_03	5132054	5119605	INVDPAL	-		C.ellen_hap1_04	9493262	9493586	-	-	C.prem_hap2_04	6696967	6697297	DUPAL	-		C.ellen_hap1_05	1218842	1228687	-	-	-
C.ellen_hap1_01	1111476	1111482	-	-	C.prem_hap2_01	1080925	1091356	CPG	-		C.ellen_hap1_02	3801484	3821350	-	-	C.prem_hap2_02	3503731	3523636	SYNAL	-		C.ellen_hap1_03	1210692	1223247	-	-	C.prem_hap2_03	11328252	11340722	INVDP	copygain		C.ellen_hap1_04	9493585	9545868	-	-	C.prem_hap2_04	1510478	1562912	SYN	-		C.ellen_hap1_05	1228688	1230274	-	-	C.prem_hap2_05
C.ellen_hap1_01	1111476	1749339	-	-	C.prem_hap2_01	1091349	1729211	SYNAL	-		C.ellen_hap1_02	3819171	3821350	-	-	C.prem_hap2_02	3477420	3479614	DUP	copygain		C.ellen_hap1_03	1210692	1223247	-	-	C.prem_hap2_03	11340722	11328252	INVDPAL	-		C.ellen_hap1_04	9493585	9507329	-	-	C.prem_hap2_04	1510478	1524214	SYNAL	-		C.ellen_hap1_05	1228688	1230274	-	-	C.prem_hap2_05
C.ellen_hap1_01	1069367	1069766	-	-	C.prem_hap2_01	46330	46729	DUP	copygain		C.ellen_hap1_02	3819171	3821350	-	-	C.prem_hap2_02	3477420	3479614	DUPAL	-		C.ellen_hap1_03	1210693	1223247	-	-	C.prem_hap2_03	36567989	36580454	INVDP	copygain		C.ellen_hap1_04	9507193	9507329	-	-	C.prem_hap2_04	1524077	1524348	CPG	-		C.ellen_hap1_05	1230275	1232901	-	-	-
C.ellen_hap1_01	1069367	1069766	-	-	C.prem_hap2_01	46330	46729	DUPAL	-		C.ellen_hap1_02	3821351	3821646	-	-	C.prem_hap2_02	7941538	7941833	INVDP	copyloss		C.ellen_hap1_03	1210693	1223247	-	-	C.prem_hap2_03	36580454	36567989	INVDPAL	-		C.ellen_hap1_04	9507193	9545868	-	-	C.prem_hap2_04	1524211	1562912	SYNAL	-		C.ellen_hap1_05	1232902	1233344	-	-	C.prem_hap2_05
C.ellen_hap1_01	1193419	1193748	-	-	C.prem_hap2_01	25355383	25355713	DUP	copygain		C.ellen_hap1_02	3821351	3821646	-	-	C.prem_hap2_02	7941833	7941538	INVDPAL	-		C.ellen_hap1_03	1210693	1223248	-	-	C.prem_hap2_03	35030309	35042817	DUP	copygain		C.ellen_hap1_04	9545869	9547446	-	-	C.prem_hap2_04	2667616	2669163	DUP	copyloss		C.ellen_hap1_05	1232902	1233344	-	-	C.prem_hap2_05
C.ellen_hap1_01	1193419	1193748	-	-	C.prem_hap2_01	25355383	25355713	DUPAL	-		C.ellen_hap1_02	3821647	3821648	-	-	-	-	-	NOTAL	-		C.ellen_hap1_03	1210693	1223248	-	-	C.prem_hap2_03	35030309	35042817	DUPAL	-		C.ellen_hap1_04	9545869	9547446	-	-	C.prem_hap2_04	2667616	2669163	DUPAL	-		C.ellen_hap1_05	1233345	1283701	-	-	-
C.ellen_hap1_01	1193421	1193747	-	-	C.prem_hap2_01	23694643	23694969	INVDP	copygain		C.ellen_hap1_02	3821649	3824232	-	-	C.prem_hap2_02	2402128	2404711	INVDP	copyloss		C.ellen_hap1_03	1210693	1223249	-	-	C.prem_hap2_03	21460384	21472846	INVDP	copygain		C.ellen_hap1_04	9547447	9562241	-	-	C.prem_hap2_04	1562908	1577843	SYN	-		C.ellen_hap1_05	1283702	1285247	-	-	C.prem_hap2_05
C.ellen_hap1_01	1193421	1193747	-	-	C.prem_hap2_01	23694969	23694643	INVDPAL	-		C.ellen_hap1_02	3821649	3824232	-	-	C.prem_hap2_02	2404711	2402128	INVDPAL	-		C.ellen_hap1_03	1210693	1223249	-	-	C.prem_hap2_03	21472846	21460384	INVDPAL	-		C.ellen_hap1_04	9547447	9552117	-	-	C.prem_hap2_04	1562908	1567602	SYNAL	-		C.ellen_hap1_05	1283702	1285247	-	-	C.prem_hap2_05
C.ellen_hap1_01	1197161	1197539	-	-	C.prem_hap2_01	24301039	24301408	INVDP	copygain		C.ellen_hap1_02	3824232	3829552	-	-	C.prem_hap2_02	2404717	2410075	DUP	copyloss		C.ellen_hap1_03	1210693	1223249	-	-	C.prem_hap2_03	29571730	29584249	INVDP	copygain		C.ellen_hap1_04	9552102	9552117	-	-	C.prem_hap2_04	1567586	1567740	CPG	-		C.ellen_hap1_05	1285248	1304791	-	-	-
C.ellen_hap1_01	1197161	1197539	-	-	C.prem_hap2_01	24301408	24301039	INVDPAL	-		C.ellen_hap1_02	3824232	3829552	-	-	C.prem_hap2_02	2404717	2410075	DUPAL	-		C.ellen_hap1_03	1210693	1223249	-	-	C.prem_hap2_03	29584249	29571730	INVDPAL	-		C.ellen_hap1_04	9552102	9562241	-	-	C.prem_hap2_04	1567724	1577843	SYNAL	-		C.ellen_hap1_05	1304792	1305124	-	-	C.prem_hap2_05
C.ellen_hap1_01	1268907	1278931	-	-	C.prem_hap2_01	5101435	5112023	DUP	copygain		C.ellen_hap1_02	3829553	3861962	-	-	C.prem_hap2_02	3523628	3556063	SYN	-		C.ellen_hap1_03	1213497	1223247	-	-	C.prem_hap2_03	24383589	24393238	DUP	copygain		C.ellen_hap1_04	9562242	9566131	-	-	-	-	-	NOTAL	-		C.ellen_hap1_05	1304792	1305124	-	-	C.prem_hap2_05
C.ellen_hap1_01	1268907	1271492	-	-	C.prem_hap2_01	5101435	5104020	DUPAL	-		C.ellen_hap1_02	3829553	3861962	-	-	C.prem_hap2_02	3523628	3556063	SYNAL	-		C.ellen_hap1_03	1213497	1223247	-	-	C.prem_hap2_03	24383589	24393238	DUPAL	-		C.ellen_hap1_04	9566132	9570996	-	-	C.prem_hap2_04	12131808	12136671	INVDP	copyloss		C.ellen_hap1_05	1305125	1327124	-	-	-
C.ellen_hap1_01	1271492	1278931	-	-	C.prem_hap2_01	5104644	5112023	DUPAL	-		C.ellen_hap1_02	3844167	3848925	-	-	C.prem_hap2_02	19526646	19531384	DUP	copygain		C.ellen_hap1_03	1215322	1217053	-	-	C.prem_hap2_03	18351949	18353659	DUP	copygain		C.ellen_hap1_04	9566132	9570996	-	-	C.prem_hap2_04	12136671	12131808	INVDPAL	-		C.ellen_hap1_05	1327125	1327762	-	-	C.prem_hap2_05
C.ellen_hap1_01	1286255	1286589	-	-	C.prem_hap2_01	23594502	23594842	DUP	copygain		C.ellen_hap1_02	3844167	3848925	-	-	C.prem_hap2_02	19526646	19531384	DUPAL	-		C.ellen_hap1_03	1215322	1217053	-	-	C.prem_hap2_03	18351949	18353659	DUPAL	-		C.ellen_hap1_04	9570997	9573479	-	-	-	-	-	NOTAL	-		C.ellen_hap1_05	1327125	1327762	-	-	C.prem_hap2_05
C.ellen_hap1_01	1286255	1286589	-	-	C.prem_hap2_01	23594502	23594842	DUPAL	-		C.ellen_hap1_02	3846303	3848940	-	-	C.prem_hap2_02	19072724	19075350	INVDP	copygain		C.ellen_hap1_03	1217897	1223247	-	-	C.prem_hap2_03	36579087	36584365	INVDP	copygain		C.ellen_hap1_04	9573480	9598223	-	-	C.prem_hap2_04	1577839	1602612	SYN	-		C.ellen_hap1_05	1327763	1351951	-	-	-
C.ellen_hap1_01	1331316	1333335	-	-	C.prem_hap2_01	4037976	4039928	INVDP	copygain		C.ellen_hap1_02	3846303	3848940	-	-	C.prem_hap2_02	19075350	19072724	INVDPAL	-		C.ellen_hap1_03	1217897	1223247	-	-	C.prem_hap2_03	36584365	36579087	INVDPAL	-		C.ellen_hap1_04	9573480	9598223	-	-	C.prem_hap2_04	1577839	1602612	SYNAL	-		C.ellen_hap1_05	1351952	1353234	-	-	C.prem_hap2_05
C.ellen_hap1_01	1331316	1333335	-	-	C.prem_hap2_01	4039928	4037976	INVDPAL	-		C.ellen_hap1_02	3861963	3861971	-	-	-	-	-	NOTAL	-		C.ellen_hap1_03	1247122	1248540	-	-	C.prem_hap2_03	28975425	28976814	DUP	copygain		C.ellen_hap1_04	9598224	9598265	-	-	-	-	-	NOTAL	-		C.ellen_hap1_05	1351952	1353234	-	-	C.prem_hap2_05
C.ellen_hap1_01	1333570	1336725	-	-	C.prem_hap2_01	9930990	9934137	INVDP	copygain		C.ellen_hap1_02	3861972	3863169	-	-	C.prem_hap2_02	3268756	3269953	INVTR	-		C.ellen_hap1_03	1247122	1248540	-	-	C.prem_hap2_03	28975425	28976814	DUPAL	-		C.ellen_hap1_04	9598266	9598910	-	-	C.prem_hap2_04	5543424	5544073	INVDP	copyloss		C.ellen_hap1_05	1353235	1375593	-	-	-
C.ellen_hap1_01	1333570	1336725	-	-	C.prem_hap2_01	9934137	9930990	INVDPAL	-		C.ellen_hap1_02	3861972	3863169	-	-	C.prem_hap2_02	3269953	3268756	INVTRAL	-		C.ellen_hap1_03	1330147	1330407	-	-	C.prem_hap2_03	16216849	16217111	INVDP	copygain		C.ellen_hap1_04	9598266	9598910	-	-	C.prem_hap2_04	5544073	5543424	INVDPAL	-		C.ellen_hap1_05	1375594	1375934	-	-	C.prem_hap2_05
C.ellen_hap1_01	1597184	1597798	-	-	C.prem_hap2_01	17587234	17587827	DUP	copygain		C.ellen_hap1_02	3863170	3863780	-	-	-	-	-	NOTAL	-		C.ellen_hap1_03	1330147	1330407	-	-	C.prem_hap2_03	16217111	16216849	INVDPAL	-		C.ellen_hap1_04	9598911	9681862	-	-	C.prem_hap2_04	1602605	1684997	SYN	-		C.ellen_hap1_05	1375594	1375934	-	-	C.prem_hap2_05
C.ellen_hap1_01	1597184	1597798	-	-	C.prem_hap2_01	17587234	17587827	DUPAL	-		C.ellen_hap1_02	3863781	3945777	-	-	C.prem_hap2_02	3557738	3641418	SYN	-		C.ellen_hap1_03	1330148	1330607	-	-	C.prem_hap2_03	16381463	16381925	INVDP	copygain		C.ellen_hap1_04	9598911	9672514	-	-	C.prem_hap2_04	1602605	1676220	SYNAL	-		C.ellen_hap1_05	1375935	1386743	-	-	-
C.ellen_hap1_01	1602443	1602822	-	-	C.prem_hap2_01	17586758	17587137	INVDP	copygain		C.ellen_hap1_02	3863781	3888390	-	-	C.prem_hap2_02	3557738	3582358	SYNAL	-		C.ellen_hap1_03	1330148	1330607	-	-	C.prem_hap2_03	16381925	16381463	INVDPAL	-		C.ellen_hap1_04	9672514	9673084	ACCAtacccctctttttgtctttttgtgctatcgccagttggatttgatacaaaagtaattttaaggatatggatgtgtttatttgtttattaatagtgacaatctctgttgttttatgaaaatttagaaaaatttaaagtttacaaaattttTGTAAAATATTCTTATGCCtaaaaagaacaagctcattgacataaataataataataacaataataataaattaattatTGAAAAGTCCTAGAGTTAGATTATTCAAAGAGAAAATAGAGAGACGAATAAGAGGAGAAGAGGGGAAGAAGACACATAATGAAACATTAAAAAAATATTTAATTTACTTACACCTAAATTTCATTGCATGATGAATAGAGTGTGGGTACAAAAATATATTTATGTGA…	A	C.prem_hap2_04	1676220	1676220	DEL	-		C.ellen_hap1_05	1386744	1387109	-	-	C.prem_hap2_05
C.ellen_hap1_01	1602443	1602822	-	-	C.prem_hap2_01	17587137	17586758	INVDPAL	-		C.ellen_hap1_02	3888390	3888390	T	TTTTTAtttttttgatggcatgagactattgctcaaattacaattcaaattacaactcatattacatgagagtataactgatatgtacaatcatatatatatactgagtcctgttgacattaatgctgatatgacactgctcagattttttttaaccctctcaaatattcgagggacgtcaaactcccatcctgggagaaagactgtcttcactcaagctctggggctccaaggaaggacatttaaattaaacccctgcaatgcgtctgcggaggctcgaaccccctccctcacatttgtgagggagtggctctagccacttgggctaagcccaagcggttaTATACACAGATATTAT	C.prem_hap2_02	3582358	3582715	INS	-		C.ellen_hap1_03	1330149	1330607	-	-	C.prem_hap2_03	11237961	11238398	INVDP	copygain		C.ellen_hap1_04	9673085	9681862	-	-	C.prem_hap2_04	1676221	1684997	SYNAL	-		C.ellen_hap1_05	1386744	1387109	-	-	C.prem_hap2_05
C.ellen_hap1_01	1613777	1614716	-	-	C.prem_hap2_01	972228	973159	DUP	copygain		C.ellen_hap1_02	3888390	3891042	-	-	C.prem_hap2_02	3582716	3585375	SYNAL	-		C.ellen_hap1_03	1330149	1330607	-	-	C.prem_hap2_03	11238398	11237961	INVDPAL	-		C.ellen_hap1_04	9681853	9685306	-	-	C.prem_hap2_04	1686196	1689650	SYN	-		C.ellen_hap1_05	1387110	1393910	-	-	-
C.ellen_hap1_01	1613777	1614716	-	-	C.prem_hap2_01	972228	973159	DUPAL	-		C.ellen_hap1_02	3891034	3891042	-	-	C.prem_hap2_02	3585366	3585942	CPG	-		C.ellen_hap1_03	1330606	1341562	-	-	C.prem_hap2_03	22322904	22333785	DUP	copygain		C.ellen_hap1_04	9681853	9685306	-	-	C.prem_hap2_04	1686196	1689650	SYNAL	-		C.ellen_hap1_05	1393911	1394192	-	-	C.prem_hap2_05
C.ellen_hap1_01	1613778	1614716	-	-	C.prem_hap2_01	980620	981551	DUP	copygain		C.ellen_hap1_02	3891034	3936043	-	-	C.prem_hap2_02	3585933	3630717	SYNAL	-		C.ellen_hap1_03	1330606	1341562	-	-	C.prem_hap2_03	22322904	22333785	DUPAL	-		C.ellen_hap1_04	9685302	9721452	-	-	C.prem_hap2_04	1695233	1731122	SYN	-		C.ellen_hap1_05	1393911	1394192	-	-	C.prem_hap2_05
C.ellen_hap1_01	1613778	1614716	-	-	C.prem_hap2_01	980620	981551	DUPAL	-		C.ellen_hap1_02	3936043	3936257	-	-	C.prem_hap2_02	3630717	3631955	HDR	-		C.ellen_hap1_03	1330607	1339514	-	-	C.prem_hap2_03	10806794	10815748	DUP	copygain		C.ellen_hap1_04	9685302	9706194	-	-	C.prem_hap2_04	1695233	1716129	SYNAL	-		C.ellen_hap1_05	1394193	1405879	-	-	-
C.ellen_hap1_01	1649791	1655183	-	-	C.prem_hap2_01	15825989	15831339	INVDP	copygain		C.ellen_hap1_02	3936258	3945777	-	-	C.prem_hap2_02	3631956	3641418	SYNAL	-		C.ellen_hap1_03	1330607	1339514	-	-	C.prem_hap2_03	10806794	10815748	DUPAL	-		C.ellen_hap1_04	9706194	9706448	-	-	C.prem_hap2_04	1716129	1716142	HDR	-		C.ellen_hap1_05	1405880	1406328	-	-	C.prem_hap2_05
C.ellen_hap1_01	1649791	1655183	-	-	C.prem_hap2_01	15831339	15825989	INVDPAL	-		C.ellen_hap1_02	3945770	3948318	-	-	C.prem_hap2_02	3642296	3644816	SYN	-		C.ellen_hap1_03	1330607	1339514	-	-	C.prem_hap2_03	10815819	10824774	INVDP	copygain		C.ellen_hap1_04	9706449	9721452	-	-	C.prem_hap2_04	1716143	1731122	SYNAL	-		C.ellen_hap1_05	1405880	1406328	-	-	C.prem_hap2_05
C.ellen_hap1_01	1670843	1671696	-	-	C.prem_hap2_01	4787386	4788241	DUP	copygain		C.ellen_hap1_02	3945770	3948318	-	-	C.prem_hap2_02	3642296	3644816	SYNAL	-		C.ellen_hap1_03	1330607	1339514	-	-	C.prem_hap2_03	10824774	10815819	INVDPAL	-		C.ellen_hap1_04	9721453	9721983	-	-	C.prem_hap2_04	25671302	25671837	TRANS	-		C.ellen_hap1_05	1406329	1494837	-	-	-
C.ellen_hap1_01	1670843	1671696	-	-	C.prem_hap2_01	4787386	4788241	DUPAL	-		C.ellen_hap1_02	3948319	3948333	-	-	-	-	-	NOTAL	-		C.ellen_hap1_03	1330608	1339636	-	-	C.prem_hap2_03	23949720	23958703	INVDP	copygain		C.ellen_hap1_04	9721453	9721983	-	-	C.prem_hap2_04	25671302	25671837	TRANSAL	-		C.ellen_hap1_05	1494838	1502333	-	-	C.prem_hap2_05
C.ellen_hap1_01	1670845	1671552	-	-	C.prem_hap2_01	16385513	16386223	INVDP	copygain		C.ellen_hap1_02	3948334	3973180	-	-	C.prem_hap2_02	3658323	3683482	SYN	-		C.ellen_hap1_03	1330608	1339636	-	-	C.prem_hap2_03	23958703	23949720	INVDPAL	-		C.ellen_hap1_04	9721984	9825525	-	-	C.prem_hap2_04	1731115	1833875	SYN	-		C.ellen_hap1_05	1494838	1502333	-	-	C.prem_hap2_05
C.ellen_hap1_01	1670845	1671552	-	-	C.prem_hap2_01	16386223	16385513	INVDPAL	-		C.ellen_hap1_02	3948334	3956505	-	-	C.prem_hap2_02	3658323	3666527	SYNAL	-		C.ellen_hap1_03	1342970	1347921	-	-	C.prem_hap2_03	11232466	11237965	INVDP	copygain		C.ellen_hap1_04	9721984	9763494	-	-	C.prem_hap2_04	1731115	1772909	SYNAL	-		C.ellen_hap1_05	1494840	1505834	-	-	C.prem_hap2_05
C.ellen_hap1_01	1672993	1676550	-	-	C.prem_hap2_01	15554981	15558539	DUP	copygain		C.ellen_hap1_02	3956495	3957236	-	-	C.prem_hap2_02	3666518	3666527	CPL	-		C.ellen_hap1_03	1342970	1344730	-	-	C.prem_hap2_03	11237965	11236206	INVDPAL	-		C.ellen_hap1_04	9763494	9764241	-	-	C.prem_hap2_04	1772909	1773026	HDR	-		C.ellen_hap1_05	1494840	1502333	-	-	C.prem_hap2_05
C.ellen_hap1_01	1672993	1676550	-	-	C.prem_hap2_01	15554981	15558539	DUPAL	-		C.ellen_hap1_02	3957226	3968009	-	-	C.prem_hap2_02	3666518	3677311	SYNAL	-		C.ellen_hap1_03	1344160	1347921	-	-	C.prem_hap2_03	11236211	11232466	INVDPAL	-		C.ellen_hap1_04	9764242	9816411	-	-	C.prem_hap2_04	1773027	1825188	SYNAL	-		C.ellen_hap1_05	1501495	1502333	-	-	C.prem_hap2_05
C.ellen_hap1_01	1676544	1678076	-	-	C.prem_hap2_01	15571072	15572605	DUP	copygain		C.ellen_hap1_02	3968009	3968386	-	-	C.prem_hap2_02	3677311	3677600	HDR	-		C.ellen_hap1_03	1342970	1347923	-	-	C.prem_hap2_03	16366439	16371406	INVDP	copygain		C.ellen_hap1_04	9816411	9816871	-	-	C.prem_hap2_04	1825188	1825221	HDR	-		C.ellen_hap1_05	1501495	1505834	-	-	C.prem_hap2_05
C.ellen_hap1_01	1676544	1678076	-	-	C.prem_hap2_01	15571072	15572605	DUPAL	-		C.ellen_hap1_02	3968387	3970065	-	-	C.prem_hap2_02	3677601	3679229	SYNAL	-		C.ellen_hap1_03	1342970	1347923	-	-	C.prem_hap2_03	16371406	16366439	INVDPAL	-		C.ellen_hap1_04	9816872	9825525	-	-	C.prem_hap2_04	1825222	1833875	SYNAL	-		C.ellen_hap1_05	1502299	1505834	-	-	C.prem_hap2_05
C.ellen_hap1_01	1698881	1700077	-	-	C.prem_hap2_01	11018725	11019921	INVDP	copygain		C.ellen_hap1_02	3970055	3970065	-	-	C.prem_hap2_02	3679218	3680342	CPG	-		C.ellen_hap1_03	1342970	1347923	-	-	C.prem_hap2_03	16371474	16376437	INVDP	copygain		C.ellen_hap1_04	9825525	9826372	-	-	C.prem_hap2_04	24105388	24106274	INVTR	-		C.ellen_hap1_05	1502299	1505834	-	-	C.prem_hap2_05
C.ellen_hap1_01	1698881	1700077	-	-	C.prem_hap2_01	11019921	11018725	INVDPAL	-		C.ellen_hap1_02	3970055	3973180	-	-	C.prem_hap2_02	3680331	3683482	SYNAL	-		C.ellen_hap1_03	1342970	1347923	-	-	C.prem_hap2_03	16376437	16371474	INVDPAL	-		C.ellen_hap1_04	9825525	9826372	-	-	C.prem_hap2_04	24106274	24105388	INVTRAL	-		C.ellen_hap1_05	1505835	1579153	-	-	-
C.ellen_hap1_01	1748154	1750522	-	-	C.prem_hap2_01	1757454	1760178	DUP	copyloss		C.ellen_hap1_02	3973181	3978665	-	-	-	-	-	NOTAL	-		C.ellen_hap1_03	1342970	1347923	-	-	C.prem_hap2_03	16376505	16381467	INVDP	copygain		C.ellen_hap1_04	9826366	9863393	-	-	C.prem_hap2_04	1833872	1870840	SYN	-		C.ellen_hap1_05	1579154	1581266	-	-	C.prem_hap2_05
C.ellen_hap1_01	1748154	1749546	-	-	C.prem_hap2_01	1757454	1758861	DUPAL	-		C.ellen_hap1_02	3978666	3980992	-	-	C.prem_hap2_02	3685706	3688046	DUP	copyloss		C.ellen_hap1_03	1342970	1347923	-	-	C.prem_hap2_03	16381467	16376505	INVDPAL	-		C.ellen_hap1_04	9826366	9863393	-	-	C.prem_hap2_04	1833872	1870840	SYNAL	-		C.ellen_hap1_05	1579154	1581266	-	-	C.prem_hap2_05
C.ellen_hap1_01	1749576	1750522	-	-	C.prem_hap2_01	1759230	1760178	DUPAL	-		C.ellen_hap1_02	3978666	3980992	-	-	C.prem_hap2_02	3685706	3688046	DUPAL	-		C.ellen_hap1_03	1342970	1347924	-	-	C.prem_hap2_03	18920532	18925489	DUP	copygain		C.ellen_hap1_04	9863389	9873772	-	-	C.prem_hap2_04	1872155	1882518	SYN	-		C.ellen_hap1_05	1580808	1582919	-	-	C.prem_hap2_05
C.ellen_hap1_01	1750523	1752679	-	-	-	-	-	NOTAL	-		C.ellen_hap1_02	3980993	3982552	-	-	-	-	-	NOTAL	-		C.ellen_hap1_03	1342970	1347924	-	-	C.prem_hap2_03	18920532	18925489	DUPAL	-		C.ellen_hap1_04	9863389	9873772	-	-	C.prem_hap2_04	1872155	1882518	SYNAL	-		C.ellen_hap1_05	1580808	1582919	-	-	C.prem_hap2_05
C.ellen_hap1_01	1752680	1757179	-	-	C.prem_hap2_01	10616061	10620588	DUP	copyloss		C.ellen_hap1_02	3982553	3987083	-	-	C.prem_hap2_02	3715517	3719853	DUP	copyloss		C.ellen_hap1_03	1347431	1347792	-	-	C.prem_hap2_03	16215554	16215918	INVDP	copygain		C.ellen_hap1_04	9868896	9869248	-	-	C.prem_hap2_04	27342668	27343018	DUP	copygain		C.ellen_hap1_05	1582920	1596644	-	-	-
C.ellen_hap1_01	1752680	1757179	-	-	C.prem_hap2_01	10616061	10620588	DUPAL	-		C.ellen_hap1_02	3982553	3984335	-	-	C.prem_hap2_02	3715517	3717343	DUPAL	-		C.ellen_hap1_03	1347431	1347792	-	-	C.prem_hap2_03	16215918	16215554	INVDPAL	-		C.ellen_hap1_04	9868896	9869248	-	-	C.prem_hap2_04	27342668	27343018	DUPAL	-		C.ellen_hap1_05	1596645	1597263	-	-	C.prem_hap2_05
C.ellen_hap1_01	1757180	1781215	-	-	-	-	-	NOTAL	-		C.ellen_hap1_02	3984575	3987083	-	-	C.prem_hap2_02	3717343	3719853	DUPAL	-		C.ellen_hap1_03	1347533	1347756	-	-	C.prem_hap2_03	7079218	7079442	INVDP	copygain		C.ellen_hap1_04	9873772	9878734	-	-	C.prem_hap2_04	9092540	9097504	DUP	copyloss		C.ellen_hap1_05	1596645	1597263	-	-	C.prem_hap2_05
C.ellen_hap1_01	1781216	1782029	-	-	C.prem_hap2_01	11829895	11830711	TRANS	-		C.ellen_hap1_02	3987084	3988899	-	-	-	-	-	NOTAL	-		C.ellen_hap1_03	1347533	1347756	-	-	C.prem_hap2_03	7079442	7079218	INVDPAL	-		C.ellen_hap1_04	9873772	9878734	-	-	C.prem_hap2_04	9092540	9097504	DUPAL	-		C.ellen_hap1_05	1597264	1632479	-	-	-
C.ellen_hap1_01	1781216	1782029	-	-	C.prem_hap2_01	11829895	11830711	TRANSAL	-		C.ellen_hap1_02	3988900	3998455	-	-	C.prem_hap2_02	11083629	11093233	DUP	copyloss		C.ellen_hap1_03	1370611	1370782	-	-	C.prem_hap2_03	8683926	8684096	INVDP	copygain		C.ellen_hap1_04	9878735	9931613	-	-	C.prem_hap2_04	1882514	1935288	SYN	-		C.ellen_hap1_05	1632480	1634022	-	-	C.prem_hap2_05
C.ellen_hap1_01	1782030	1782356	-	-	-	-	-	NOTAL	-		C.ellen_hap1_02	3988900	3998455	-	-	C.prem_hap2_02	11083629	11093233	DUPAL	-		C.ellen_hap1_03	1370611	1370782	-	-	C.prem_hap2_03	8684096	8683926	INVDPAL	-		C.ellen_hap1_04	9878735	9931613	-	-	C.prem_hap2_04	1882514	1935288	SYNAL	-		C.ellen_hap1_05	1632480	1634022	-	-	C.prem_hap2_05
C.ellen_hap1_01	1782357	1783714	-	-	C.prem_hap2_01	17780593	17781952	INVTR	-		C.ellen_hap1_02	3991116	4001364	-	-	C.prem_hap2_02	10661009	10671246	INVDP	copyloss		C.ellen_hap1_03	1370619	1370782	-	-	C.prem_hap2_03	15684979	15685142	INVDP	copygain		C.ellen_hap1_04	9931613	9932510	-	-	C.prem_hap2_04	5733180	5734077	INVDP	copyloss		C.ellen_hap1_05	1634023	1638984	-	-	-
C.ellen_hap1_01	1782357	1783714	-	-	C.prem_hap2_01	17781952	17780593	INVTRAL	-		C.ellen_hap1_02	3991116	4001364	-	-	C.prem_hap2_02	10671246	10661009	INVDPAL	-		C.ellen_hap1_03	1370619	1370782	-	-	C.prem_hap2_03	15685142	15684979	INVDPAL	-		C.ellen_hap1_04	9931613	9932510	-	-	C.prem_hap2_04	5734077	5733180	INVDPAL	-		C.ellen_hap1_05	1638985	1640089	-	-	C.prem_hap2_05
C.ellen_hap1_01	1783715	1788575	-	-	-	-	-	NOTAL	-		C.ellen_hap1_02	4001365	4010345	-	-	-	-	-	NOTAL	-		C.ellen_hap1_03	1412969	1413668	-	-	C.prem_hap2_03	18051818	18052522	DUP	copygain		C.ellen_hap1_04	9932511	10052262	-	-	C.prem_hap2_04	1935281	2053089	SYN	-		C.ellen_hap1_05	1638985	1640089	-	-	C.prem_hap2_05
C.ellen_hap1_01	1788576	2090578	-	-	C.prem_hap2_01	1728024	2030139	SYN	-		C.ellen_hap1_02	4010346	4012302	-	-	C.prem_hap2_02	3684850	3686815	SYN	-		C.ellen_hap1_03	1412969	1413668	-	-	C.prem_hap2_03	18051818	18052522	DUPAL	-		C.ellen_hap1_04	9932511	9994094	-	-	C.prem_hap2_04	1935281	1996848	SYNAL	-		C.ellen_hap1_05	1640090	1640094	-	-	-
C.ellen_hap1_01	1788576	2090578	-	-	C.prem_hap2_01	1728024	2030139	SYNAL	-		C.ellen_hap1_02	4010346	4012302	-	-	C.prem_hap2_02	3684850	3686815	SYNAL	-		C.ellen_hap1_03	1432551	1433309	-	-	C.prem_hap2_03	12970894	12971654	INVDP	copygain		C.ellen_hap1_04	9994086	9994094	-	-	C.prem_hap2_04	1996839	1997009	CPG	-		C.ellen_hap1_05	1640095	1640386	-	-	C.prem_hap2_05
C.ellen_hap1_01	1886165	1886812	-	-	C.prem_hap2_01	27753820	27754452	INVDP	copygain		C.ellen_hap1_02	4012293	4012921	-	-	C.prem_hap2_02	3687304	3687929	SYN	-		C.ellen_hap1_03	1432551	1433309	-	-	C.prem_hap2_03	12971654	12970894	INVDPAL	-		C.ellen_hap1_04	9994086	10009739	-	-	C.prem_hap2_04	1997000	2012684	SYNAL	-		C.ellen_hap1_05	1640095	1640386	-	-	C.prem_hap2_05
C.ellen_hap1_01	1886165	1886812	-	-	C.prem_hap2_01	27754452	27753820	INVDPAL	-		C.ellen_hap1_02	4012293	4012921	-	-	C.prem_hap2_02	3687304	3687929	SYNAL	-		C.ellen_hap1_03	1460010	1460271	-	-	C.prem_hap2_03	26542454	26542720	DUP	copygain		C.ellen_hap1_04	10009739	10011442	-	-	C.prem_hap2_04	2012684	2012689	HDR	-		C.ellen_hap1_05	1640387	1669767	-	-	-
C.ellen_hap1_01	1921140	1927145	-	-	C.prem_hap2_01	16686985	16692947	INVDP	copygain		C.ellen_hap1_02	4012922	4013765	-	-	-	-	-	NOTAL	-		C.ellen_hap1_03	1460010	1460271	-	-	C.prem_hap2_03	26542454	26542720	DUPAL	-		C.ellen_hap1_04	10011443	10023025	-	-	C.prem_hap2_04	2012690	2024206	SYNAL	-		C.ellen_hap1_05	1669768	1670593	-	-	C.prem_hap2_05
C.ellen_hap1_01	1921140	1927145	-	-	C.prem_hap2_01	16692947	16686985	INVDPAL	-		C.ellen_hap1_02	4013766	4019637	-	-	C.prem_hap2_02	25434855	25440722	INVTR	-		C.ellen_hap1_03	1460708	1461497	-	-	C.prem_hap2_03	6827281	6828070	DUP	copygain		C.ellen_hap1_04	10023025	10023392	ATAAATACAAAGACACTGCATTTTTTTTCAATGAAAAAATCATTACATTAATTTTTTTTTTTTAAATTTCATCCACACCAAAAAATAAAGATGGGGGTGGGTATAattcggtttagtttttgttaaatcaagttgaatcaaattaacctcttaaaaagtataaatcgaacctattaaaaaagatgaaatcaaaccggttctttttttaatctttaaaacttttgtattttttagttttttaactttcatttaaaaaaaaaattgaaccaatcaatgttttttaatttaaaaaaatcgaaAAAAATGTTGGAAATCCTTCATACGTGTCGAATCAGAAAATTATATATTCGTGCCAATAAAAATTTAAA	A	C.prem_hap2_04	2024206	2024206	DEL	-		C.ellen_hap1_05	1669768	1670593	-	-	C.prem_hap2_05
C.ellen_hap1_01	1972869	1976812	-	-	C.prem_hap2_01	9437970	9441904	INVDP	copygain		C.ellen_hap1_02	4013766	4019637	-	-	C.prem_hap2_02	25440722	25434855	INVTRAL	-		C.ellen_hap1_03	1460708	1461497	-	-	C.prem_hap2_03	6827281	6828070	DUPAL	-		C.ellen_hap1_04	10023393	10024492	-	-	C.prem_hap2_04	2024206	2025315	SYNAL	-		C.ellen_hap1_05	1670594	1720629	-	-	-
C.ellen_hap1_01	1972869	1976812	-	-	C.prem_hap2_01	9441904	9437970	INVDPAL	-		C.ellen_hap1_02	4019638	4020809	-	-	-	-	-	NOTAL	-		C.ellen_hap1_03	1533632	1534481	-	-	C.prem_hap2_03	33444679	33445522	DUP	copygain		C.ellen_hap1_04	10024478	10024771	-	-	C.prem_hap2_04	2025302	2025315	CPL	-		C.ellen_hap1_05	1720630	1721635	-	-	C.prem_hap2_05
C.ellen_hap1_01	1972869	1976813	-	-	C.prem_hap2_01	9433970	9437910	DUP	copygain		C.ellen_hap1_02	4020810	4079648	-	-	C.prem_hap2_02	3715517	3774551	SYN	-		C.ellen_hap1_03	1533632	1534481	-	-	C.prem_hap2_03	33444679	33445522	DUPAL	-		C.ellen_hap1_04	10024757	10025924	-	-	C.prem_hap2_04	2025302	2026460	SYNAL	-		C.ellen_hap1_05	1720630	1721635	-	-	C.prem_hap2_05
C.ellen_hap1_01	1972869	1976813	-	-	C.prem_hap2_01	9433970	9437910	DUPAL	-		C.ellen_hap1_02	4020810	4076426	-	-	C.prem_hap2_02	3715517	3771145	SYNAL	-		C.ellen_hap1_03	1564086	1564376	-	-	C.prem_hap2_03	23258687	23258977	DUP	copygain		C.ellen_hap1_04	10025924	10025978	-	-	C.prem_hap2_04	2026460	2026888	HDR	-		C.ellen_hap1_05	1721636	1743095	-	-	-
C.ellen_hap1_01	1976364	1976773	-	-	C.prem_hap2_01	10288820	10289232	DUP	copygain		C.ellen_hap1_02	4076417	4076426	-	-	C.prem_hap2_02	3771135	3771270	CPG	-		C.ellen_hap1_03	1564086	1564376	-	-	C.prem_hap2_03	23258687	23258977	DUPAL	-		C.ellen_hap1_04	10025979	10052262	-	-	C.prem_hap2_04	2026889	2053089	SYNAL	-		C.ellen_hap1_05	1743096	1752734	-	-	C.prem_hap2_05
C.ellen_hap1_01	1976364	1976773	-	-	C.prem_hap2_01	10288820	10289232	DUPAL	-		C.ellen_hap1_02	4076417	4079648	-	-	C.prem_hap2_02	3771260	3774551	SYNAL	-		C.ellen_hap1_03	1678394	1678684	-	-	C.prem_hap2_03	22653035	22653316	INVDP	copygain		C.ellen_hap1_04	10052253	10141892	-	-	C.prem_hap2_04	2057919	2148236	SYN	-		C.ellen_hap1_05	1743096	1752734	-	-	C.prem_hap2_05
C.ellen_hap1_01	2000118	2000880	-	-	C.prem_hap2_01	3687690	3688450	INVDP	copygain		C.ellen_hap1_02	4036640	4041359	-	-	C.prem_hap2_02	26936553	26941207	INVDP	copygain		C.ellen_hap1_03	1678394	1678684	-	-	C.prem_hap2_03	22653316	22653035	INVDPAL	-		C.ellen_hap1_04	10052253	10128298	-	-	C.prem_hap2_04	2057919	2134214	SYNAL	-		C.ellen_hap1_05	1752735	1775938	-	-	-
C.ellen_hap1_01	2000118	2000880	-	-	C.prem_hap2_01	3688450	3687690	INVDPAL	-		C.ellen_hap1_02	4036640	4041359	-	-	C.prem_hap2_02	26941207	26936553	INVDPAL	-		C.ellen_hap1_03	1747147	1747661	-	-	C.prem_hap2_03	32099523	32100044	INVDP	copygain		C.ellen_hap1_04	10128298	10128370	-	-	C.prem_hap2_04	2134214	2134650	HDR	-		C.ellen_hap1_05	1775939	1776155	-	-	C.prem_hap2_05
C.ellen_hap1_01	2005031	2005749	-	-	C.prem_hap2_01	26398588	26399311	INVDP	copygain		C.ellen_hap1_02	4079639	4083745	-	-	C.prem_hap2_02	28752749	28756915	INVTR	-		C.ellen_hap1_03	1747147	1747661	-	-	C.prem_hap2_03	32100044	32099523	INVDPAL	-		C.ellen_hap1_04	10128371	10141892	-	-	C.prem_hap2_04	2134651	2148236	SYNAL	-		C.ellen_hap1_05	1775939	1776155	-	-	C.prem_hap2_05
C.ellen_hap1_01	2005031	2005749	-	-	C.prem_hap2_01	26399311	26398588	INVDPAL	-		C.ellen_hap1_02	4079639	4083745	-	-	C.prem_hap2_02	28756915	28752749	INVTRAL	-		C.ellen_hap1_03	1774103	1774715	-	-	C.prem_hap2_03	15496883	15497490	INVDP	copygain		C.ellen_hap1_04	10141885	10170908	-	-	C.prem_hap2_04	2151557	2188208	SYN	-		C.ellen_hap1_05	1776156	1783297	-	-	-
C.ellen_hap1_01	2031902	2032747	-	-	C.prem_hap2_01	4633125	4633964	INVDP	copygain		C.ellen_hap1_02	4083465	4084225	-	-	C.prem_hap2_02	32373360	32374120	INVDP	copyloss		C.ellen_hap1_03	1774103	1774715	-	-	C.prem_hap2_03	15497490	15496883	INVDPAL	-		C.ellen_hap1_04	10141885	10165186	-	-	C.prem_hap2_04	2151557	2174870	SYNAL	-		C.ellen_hap1_05	1783298	1783449	-	-	C.prem_hap2_05
C.ellen_hap1_01	2031902	2032747	-	-	C.prem_hap2_01	4633964	4633125	INVDPAL	-		C.ellen_hap1_02	4083465	4084225	-	-	C.prem_hap2_02	32374120	32373360	INVDPAL	-		C.ellen_hap1_03	1774107	1774727	-	-	C.prem_hap2_03	5925038	5925650	INVDP	copygain		C.ellen_hap1_04	10165173	10165186	-	-	C.prem_hap2_04	2174856	2182491	CPG	-		C.ellen_hap1_05	1783298	1783449	-	-	C.prem_hap2_05
C.ellen_hap1_01	2041847	2042532	-	-	C.prem_hap2_01	24071916	24072612	DUP	copygain		C.ellen_hap1_02	4083755	4084350	-	-	C.prem_hap2_02	28752749	28753345	INVDP	copyloss		C.ellen_hap1_03	1774107	1774727	-	-	C.prem_hap2_03	5925650	5925038	INVDPAL	-		C.ellen_hap1_04	10165173	10170908	-	-	C.prem_hap2_04	2182477	2188208	SYNAL	-		C.ellen_hap1_05	1783450	1806556	-	-	-
C.ellen_hap1_01	2041847	2042532	-	-	C.prem_hap2_01	24071916	24072612	DUPAL	-		C.ellen_hap1_02	4083755	4084350	-	-	C.prem_hap2_02	28753345	28752749	INVDPAL	-		C.ellen_hap1_03	1774110	1774728	-	-	C.prem_hap2_03	16435981	16436597	DUP	copygain		C.ellen_hap1_04	10165413	10166383	-	-	C.prem_hap2_04	28013028	28014002	INVDP	copygain		C.ellen_hap1_05	1806557	1806833	-	-	C.prem_hap2_05
C.ellen_hap1_01	2090579	2092840	-	-	-	-	-	NOTAL	-		C.ellen_hap1_02	4084284	4087797	-	-	C.prem_hap2_02	9115020	9118537	INVDP	copyloss		C.ellen_hap1_03	1774110	1774728	-	-	C.prem_hap2_03	16435981	16436597	DUPAL	-		C.ellen_hap1_04	10165413	10166383	-	-	C.prem_hap2_04	28014002	28013028	INVDPAL	-		C.ellen_hap1_05	1806557	1806833	-	-	C.prem_hap2_05
C.ellen_hap1_01	2092841	2138979	-	-	C.prem_hap2_01	2038847	2084554	SYN	-		C.ellen_hap1_02	4084284	4087797	-	-	C.prem_hap2_02	9118537	9115020	INVDPAL	-		C.ellen_hap1_03	1902916	1903902	-	-	C.prem_hap2_03	6239257	6240240	DUP	copygain		C.ellen_hap1_04	10170909	10170909	-	-	-	-	-	NOTAL	-		C.ellen_hap1_05	1806834	1831652	-	-	-
C.ellen_hap1_01	2092841	2124566	-	-	C.prem_hap2_01	2038847	2070501	SYNAL	-		C.ellen_hap1_02	4087792	4091128	-	-	C.prem_hap2_02	3457044	3460379	INVDP	copyloss		C.ellen_hap1_03	1902916	1903902	-	-	C.prem_hap2_03	6239257	6240240	DUPAL	-		C.ellen_hap1_04	10170910	10171597	-	-	C.prem_hap2_04	20052056	20052740	DUP	copyloss		C.ellen_hap1_05	1831653	1832370	-	-	C.prem_hap2_05
C.ellen_hap1_01	2124231	2124930	-	-	C.prem_hap2_01	2070168	2070501	CPL	-		C.ellen_hap1_02	4087792	4091128	-	-	C.prem_hap2_02	3460379	3457044	INVDPAL	-		C.ellen_hap1_03	1950525	1951423	-	-	C.prem_hap2_03	11658857	11659741	INVDP	copygain		C.ellen_hap1_04	10170910	10171597	-	-	C.prem_hap2_04	20052056	20052740	DUPAL	-		C.ellen_hap1_05	1831653	1832370	-	-	C.prem_hap2_05
C.ellen_hap1_01	2124596	2138979	-	-	C.prem_hap2_01	2070168	2084554	SYNAL	-		C.ellen_hap1_02	4091128	4092616	-	-	C.prem_hap2_02	3774545	3776054	SYN	-		C.ellen_hap1_03	1950525	1951423	-	-	C.prem_hap2_03	11659741	11658857	INVDPAL	-		C.ellen_hap1_04	10171598	10174990	-	-	-	-	-	NOTAL	-		C.ellen_hap1_05	1832357	1832584	-	-	C.prem_hap2_05
C.ellen_hap1_01	2138980	2139062	-	-	-	-	-	NOTAL	-		C.ellen_hap1_02	4091128	4092616	-	-	C.prem_hap2_02	3774545	3776054	SYNAL	-		C.ellen_hap1_03	1950525	1951428	-	-	C.prem_hap2_03	15424056	15424941	DUP	copygain		C.ellen_hap1_04	10174991	10176672	-	-	C.prem_hap2_04	17125894	17127565	INVDP	copyloss		C.ellen_hap1_05	1832357	1832584	-	-	C.prem_hap2_05
C.ellen_hap1_01	2139063	2178932	-	-	C.prem_hap2_01	2085657	2125994	SYN	-		C.ellen_hap1_02	4092616	4093010	-	-	C.prem_hap2_02	19221121	19221511	DUP	copyloss		C.ellen_hap1_03	1950525	1951428	-	-	C.prem_hap2_03	15424056	15424941	DUPAL	-		C.ellen_hap1_04	10174991	10176672	-	-	C.prem_hap2_04	17127565	17125894	INVDPAL	-		C.ellen_hap1_05	1832585	1871287	-	-	-
C.ellen_hap1_01	2139063	2147375	-	-	C.prem_hap2_01	2085657	2093960	SYNAL	-		C.ellen_hap1_02	4092616	4093010	-	-	C.prem_hap2_02	19221121	19221511	DUPAL	-		C.ellen_hap1_03	1950687	1951423	-	-	C.prem_hap2_03	4594603	4595327	DUP	copygain		C.ellen_hap1_04	10176672	10221842	-	-	C.prem_hap2_04	2188204	2234008	SYN	-		C.ellen_hap1_05	1871288	1871631	-	-	C.prem_hap2_05
C.ellen_hap1_01	2147375	2147375	t	tgatattcaacccgacccaacccgacccgtgcccacccctaCGATCAATTAATGAttttaacagaaaagtaataaaatgaaaaaaaatactataaaattataattaaaaaatgataggaacaatatttattgtaattacttgatagtttacaattgttaaagtaataaaaccataatagtttacaatttaaaggcgtaccaataatttttttgtctactatttgataTATTTTTGTGCATTTTCCcataaagagtaaaattgattttttactaattaaataaccgatcaat	C.prem_hap2_01	2093960	2094250	INS	-		C.ellen_hap1_02	4093011	4093044	-	-	-	-	-	NOTAL	-		C.ellen_hap1_03	1950687	1951423	-	-	C.prem_hap2_03	4594603	4595327	DUPAL	-		C.ellen_hap1_04	10176672	10180085	-	-	C.prem_hap2_04	2188204	2191643	SYNAL	-		C.ellen_hap1_05	1871288	1871631	-	-	C.prem_hap2_05
C.ellen_hap1_01	2147375	2160221	-	-	C.prem_hap2_01	2094251	2107129	SYNAL	-		C.ellen_hap1_02	4093045	4101935	-	-	C.prem_hap2_02	3776046	3784869	SYN	-		C.ellen_hap1_03	1990555	1992116	-	-	C.prem_hap2_03	36566372	36567883	INVDP	copygain		C.ellen_hap1_04	10180080	10180085	-	-	C.prem_hap2_04	2191637	2192200	CPG	-		C.ellen_hap1_05	1871632	1904008	-	-	-
C.ellen_hap1_01	2160221	2160222	-	-	C.prem_hap2_01	2107129	2107584	HDR	-		C.ellen_hap1_02	4093045	4101935	-	-	C.prem_hap2_02	3776046	3784869	SYNAL	-		C.ellen_hap1_03	1990555	1992116	-	-	C.prem_hap2_03	36567883	36566372	INVDPAL	-		C.ellen_hap1_04	10180080	10221842	-	-	C.prem_hap2_04	2192194	2234008	SYNAL	-		C.ellen_hap1_05	1904009	1904394	-	-	C.prem_hap2_05
C.ellen_hap1_01	2160223	2178932	-	-	C.prem_hap2_01	2107585	2125994	SYNAL	-		C.ellen_hap1_02	4100712	4103652	-	-	C.prem_hap2_02	30332643	30335579	DUP	copygain		C.ellen_hap1_03	2005980	2006426	-	-	C.prem_hap2_03	38265948	38266394	DUP	copyloss		C.ellen_hap1_04	10221833	10237493	-	-	C.prem_hap2_04	2234637	2255636	SYN	-		C.ellen_hap1_05	1904009	1904394	-	-	C.prem_hap2_05
C.ellen_hap1_01	2178933	2178969	-	-	-	-	-	NOTAL	-		C.ellen_hap1_02	4100712	4103652	-	-	C.prem_hap2_02	30332643	30335579	DUPAL	-		C.ellen_hap1_03	2005980	2006426	-	-	C.prem_hap2_03	38265948	38266394	DUPAL	-		C.ellen_hap1_04	10221833	10227427	-	-	C.prem_hap2_04	2234637	2240231	SYNAL	-		C.ellen_hap1_05	1904395	1994166	-	-	-
C.ellen_hap1_01	2178970	2179550	-	-	C.prem_hap2_01	17634219	17634805	TRANS	-		C.ellen_hap1_02	4101931	4150970	-	-	C.prem_hap2_02	3786229	3840620	SYN	-		C.ellen_hap1_03	2006416	2241906	-	-	C.prem_hap2_03	1958859	2194258	SYN	-		C.ellen_hap1_04	10227421	10227427	-	-	C.prem_hap2_04	2240224	2245575	CPG	-		C.ellen_hap1_05	1994167	1995663	-	-	C.prem_hap2_05
C.ellen_hap1_01	2178970	2179550	-	-	C.prem_hap2_01	17634219	17634805	TRANSAL	-		C.ellen_hap1_02	4101931	4106948	-	-	C.prem_hap2_02	3786229	3791244	SYNAL	-		C.ellen_hap1_03	2006416	2241906	-	-	C.prem_hap2_03	1958859	2194258	SYNAL	-		C.ellen_hap1_04	10227421	10237493	-	-	C.prem_hap2_04	2245568	2255636	SYNAL	-		C.ellen_hap1_05	1994167	1995663	-	-	C.prem_hap2_05
C.ellen_hap1_01	2178973	2179550	-	-	C.prem_hap2_01	17722197	17722780	DUP	copygain		C.ellen_hap1_02	4106947	4124887	-	-	C.prem_hap2_02	3796491	3814604	SYNAL	-		C.ellen_hap1_03	2025560	2034286	-	-	C.prem_hap2_03	31870716	31879406	DUP	copygain		C.ellen_hap1_04	10237487	10260939	-	-	C.prem_hap2_04	2256969	2280475	SYN	-		C.ellen_hap1_05	1995664	2150385	-	-	-
C.ellen_hap1_01	2178973	2179550	-	-	C.prem_hap2_01	17722197	17722780	DUPAL	-		C.ellen_hap1_02	4106948	4106948	T	TGTGAAGGAAGCtcactattcaagcagttcagtgaagccacatcagcagaagattatagtgaaataaaggagttcagctgagttggttgaaatgccgttatacagctcatagttcgttatgaagaattagttagttacatgtagaaatcacgtgtgtaaactttgtatataaaacatgagcttgtaaacaatattcattaattcaatatactggaaaattttcatagttttattttctcagaggttttccattaaaccaaacagattatctctgttatttttacatggtatcagagccacaatggctaactcaagcactgcaacttcaaatcaatcgatcatgaattcaattcaaccattacaaacttcatttaccttcgcagccactgtgaaattaga…	C.prem_hap2_02	3791244	3796490	INS	-		C.ellen_hap1_03	2025560	2034286	-	-	C.prem_hap2_03	31870716	31879406	DUPAL	-		C.ellen_hap1_04	10237487	10260939	-	-	C.prem_hap2_04	2256969	2280475	SYNAL	-		C.ellen_hap1_05	2150386	2150997	-	-	C.prem_hap2_05
C.ellen_hap1_01	2179551	2180538	-	-	-	-	-	NOTAL	-		C.ellen_hap1_02	4124878	4124887	-	-	C.prem_hap2_02	3814594	3815150	CPG	-		C.ellen_hap1_03	2177390	2178177	-	-	C.prem_hap2_03	8877999	8878787	DUP	copygain		C.ellen_hap1_04	10260926	10273798	-	-	C.prem_hap2_04	2280845	2293751	SYN	-		C.ellen_hap1_05	2150386	2150997	-	-	C.prem_hap2_05
C.ellen_hap1_01	2180539	2192675	-	-	C.prem_hap2_01	2125994	2138161	SYN	-		C.ellen_hap1_02	4124878	4136556	-	-	C.prem_hap2_02	3815140	3826804	SYNAL	-		C.ellen_hap1_03	2177390	2178177	-	-	C.prem_hap2_03	8877999	8878787	DUPAL	-		C.ellen_hap1_04	10260926	10273798	-	-	C.prem_hap2_04	2280845	2293751	SYNAL	-		C.ellen_hap1_05	2150998	2169239	-	-	-
C.ellen_hap1_01	2180539	2192675	-	-	C.prem_hap2_01	2125994	2138161	SYNAL	-		C.ellen_hap1_02	4136556	4139926	-	-	C.prem_hap2_02	3826804	3829585	HDR	-		C.ellen_hap1_03	2179806	2185118	-	-	C.prem_hap2_03	13658181	13663500	DUP	copygain		C.ellen_hap1_04	10273777	10284689	-	-	C.prem_hap2_04	2295171	2305966	SYN	-		C.ellen_hap1_05	2169240	2169435	-	-	C.prem_hap2_05
C.ellen_hap1_01	2192674	2193340	-	-	C.prem_hap2_01	12068947	12069594	INVTR	-		C.ellen_hap1_02	4139927	4150970	-	-	C.prem_hap2_02	3829586	3840620	SYNAL	-		C.ellen_hap1_03	2179806	2185118	-	-	C.prem_hap2_03	13658181	13663500	DUPAL	-		C.ellen_hap1_04	10273777	10284689	-	-	C.prem_hap2_04	2295171	2305966	SYNAL	-		C.ellen_hap1_05	2169240	2169435	-	-	C.prem_hap2_05
C.ellen_hap1_01	2192674	2193340	-	-	C.prem_hap2_01	12069594	12068947	INVTRAL	-		C.ellen_hap1_02	4150971	4150971	-	-	-	-	-	NOTAL	-		C.ellen_hap1_03	2195750	2195953	-	-	C.prem_hap2_03	9099737	9099940	INVDP	copygain		C.ellen_hap1_04	10284690	10284710	-	-	-	-	-	NOTAL	-		C.ellen_hap1_05	2169436	2171245	-	-	-
C.ellen_hap1_01	2193341	2206147	-	-	C.prem_hap2_01	2138153	2150848	SYN	-		C.ellen_hap1_02	4150972	4151662	-	-	C.prem_hap2_02	29731912	29732601	INVTR	-		C.ellen_hap1_03	2195750	2195953	-	-	C.prem_hap2_03	9099940	9099737	INVDPAL	-		C.ellen_hap1_04	10284711	10307183	-	-	C.prem_hap2_04	2326866	2349485	SYN	-		C.ellen_hap1_05	2171246	2171985	-	-	C.prem_hap2_05
C.ellen_hap1_01	2193341	2194315	-	-	C.prem_hap2_01	2138153	2139126	SYNAL	-		C.ellen_hap1_02	4150972	4151662	-	-	C.prem_hap2_02	29732601	29731912	INVTRAL	-		C.ellen_hap1_03	2241904	2243105	-	-	C.prem_hap2_03	22692493	22693644	INVDP	copyloss		C.ellen_hap1_04	10284711	10307183	-	-	C.prem_hap2_04	2326866	2349485	SYNAL	-		C.ellen_hap1_05	2171246	2171985	-	-	C.prem_hap2_05
C.ellen_hap1_01	2194315	2194656	-	-	C.prem_hap2_01	2139126	2139134	HDR	-		C.ellen_hap1_02	4151662	4152598	-	-	C.prem_hap2_02	3840612	3841534	DUP	copyloss		C.ellen_hap1_03	2241904	2243105	-	-	C.prem_hap2_03	22693644	22692493	INVDPAL	-		C.ellen_hap1_04	10307179	10309087	-	-	C.prem_hap2_04	2350666	2352574	SYN	-		C.ellen_hap1_05	2171986	2182828	-	-	-
C.ellen_hap1_01	2194657	2206147	-	-	C.prem_hap2_01	2139135	2150848	SYNAL	-		C.ellen_hap1_02	4151662	4152598	-	-	C.prem_hap2_02	3840612	3841534	DUPAL	-		C.ellen_hap1_03	2243102	2281640	-	-	C.prem_hap2_03	2194245	2231877	SYN	-		C.ellen_hap1_04	10307179	10309087	-	-	C.prem_hap2_04	2350666	2352574	SYNAL	-		C.ellen_hap1_05	2182829	2183689	-	-	C.prem_hap2_05
C.ellen_hap1_01	2206148	2207593	-	-	C.prem_hap2_01	2152501	2153952	SYN	-		C.ellen_hap1_02	4152599	4152614	-	-	-	-	-	NOTAL	-		C.ellen_hap1_03	2243102	2276252	-	-	C.prem_hap2_03	2194245	2227392	SYNAL	-		C.ellen_hap1_04	10309078	10310468	-	-	C.prem_hap2_04	22378747	22380136	INVDP	copyloss		C.ellen_hap1_05	2182829	2183689	-	-	C.prem_hap2_05
C.ellen_hap1_01	2206148	2207593	-	-	C.prem_hap2_01	2152501	2153952	SYNAL	-		C.ellen_hap1_02	4152615	4153473	-	-	C.prem_hap2_02	3839015	3839873	DUP	copyloss		C.ellen_hap1_03	2276252	2277232	-	-	C.prem_hap2_03	2227392	2227469	HDR	-		C.ellen_hap1_04	10309078	10310468	-	-	C.prem_hap2_04	22380136	22378747	INVDPAL	-		C.ellen_hap1_05	2183690	2209141	-	-	-
C.ellen_hap1_01	2207590	2238617	-	-	C.prem_hap2_01	2154945	2196953	SYN	-		C.ellen_hap1_02	4152615	4153473	-	-	C.prem_hap2_02	3839015	3839873	DUPAL	-		C.ellen_hap1_03	2277233	2281640	-	-	C.prem_hap2_03	2227470	2231877	SYNAL	-		C.ellen_hap1_04	10310469	10310469	-	-	-	-	-	NOTAL	-		C.ellen_hap1_05	2209142	2209276	-	-	C.prem_hap2_05
C.ellen_hap1_01	2207590	2216022	-	-	C.prem_hap2_01	2154945	2163631	SYNAL	-		C.ellen_hap1_02	4153470	4201926	-	-	C.prem_hap2_02	3840099	3888785	SYN	-		C.ellen_hap1_03	2281632	2333670	-	-	C.prem_hap2_03	2232356	2282375	SYN	-		C.ellen_hap1_04	10310470	10399133	-	-	C.prem_hap2_04	2352568	2441242	SYN	-		C.ellen_hap1_05	2209142	2209276	-	-	C.prem_hap2_05
C.ellen_hap1_01	2216004	2216022	-	-	C.prem_hap2_01	2163611	2169474	CPG	-		C.ellen_hap1_02	4153470	4201926	-	-	C.prem_hap2_02	3840099	3888785	SYNAL	-		C.ellen_hap1_03	2281632	2286262	-	-	C.prem_hap2_03	2232356	2236982	SYNAL	-		C.ellen_hap1_04	10310470	10399133	-	-	C.prem_hap2_04	2352568	2441242	SYNAL	-		C.ellen_hap1_05	2209277	2296368	-	-	-
C.ellen_hap1_01	2216004	2234902	-	-	C.prem_hap2_01	2169455	2188336	SYNAL	-		C.ellen_hap1_02	4174928	4175351	-	-	C.prem_hap2_02	20565910	20566333	INVDP	copygain		C.ellen_hap1_03	2286250	2287592	-	-	C.prem_hap2_03	2236971	2236982	CPL	-		C.ellen_hap1_04	10399133	10399256	-	-	C.prem_hap2_04	2454708	2454831	DUP	copyloss		C.ellen_hap1_05	2296369	2297111	-	-	C.prem_hap2_05
C.ellen_hap1_01	2234896	2234902	-	-	C.prem_hap2_01	2188329	2193261	CPG	-		C.ellen_hap1_02	4174928	4175351	-	-	C.prem_hap2_02	20566333	20565910	INVDPAL	-		C.ellen_hap1_03	2287580	2302984	-	-	C.prem_hap2_03	2236971	2252181	SYNAL	-		C.ellen_hap1_04	10399133	10399256	-	-	C.prem_hap2_04	2454708	2454831	DUPAL	-		C.ellen_hap1_05	2296369	2297111	-	-	C.prem_hap2_05
C.ellen_hap1_01	2234896	2238617	-	-	C.prem_hap2_01	2193254	2196953	SYNAL	-		C.ellen_hap1_02	4174929	4175351	-	-	C.prem_hap2_02	20570709	20571131	INVDP	copygain		C.ellen_hap1_03	2302975	2303503	-	-	C.prem_hap2_03	2252173	2252181	CPL	-		C.ellen_hap1_04	10399257	10419862	-	-	C.prem_hap2_04	2441234	2462033	SYN	-		C.ellen_hap1_05	2296969	2297370	-	-	C.prem_hap2_05
C.ellen_hap1_01	2238617	2251038	-	-	C.prem_hap2_01	17595264	17607776	DUP	copyloss		C.ellen_hap1_02	4174929	4175351	-	-	C.prem_hap2_02	20571131	20570709	INVDPAL	-		C.ellen_hap1_03	2303494	2333670	-	-	C.prem_hap2_03	2252173	2282375	SYNAL	-		C.ellen_hap1_04	10399257	10418607	-	-	C.prem_hap2_04	2441234	2460533	SYNAL	-		C.ellen_hap1_05	2296969	2297370	-	-	C.prem_hap2_05
C.ellen_hap1_01	2238617	2251038	-	-	C.prem_hap2_01	17595264	17607776	DUPAL	-		C.ellen_hap1_02	4201927	4202719	-	-	C.prem_hap2_02	20247036	20247832	TRANS	-		C.ellen_hap1_03	2333667	2334520	-	-	C.prem_hap2_03	16124619	16125497	INVDP	copyloss		C.ellen_hap1_04	10418607	10418655	-	-	C.prem_hap2_04	2460533	2460821	HDR	-		C.ellen_hap1_05	2297371	2327469	-	-	-
C.ellen_hap1_01	2251039	2251040	-	-	-	-	-	NOTAL	-		C.ellen_hap1_02	4201927	4202719	-	-	C.prem_hap2_02	20247036	20247832	TRANSAL	-		C.ellen_hap1_03	2333667	2334520	-	-	C.prem_hap2_03	16125497	16124619	INVDPAL	-		C.ellen_hap1_04	10418656	10419862	-	-	C.prem_hap2_04	2460822	2462033	SYNAL	-		C.ellen_hap1_05	2327470	2328081	-	-	C.prem_hap2_05
C.ellen_hap1_01	2251041	2321677	-	-	C.prem_hap2_01	2196950	2267622	SYN	-		C.ellen_hap1_02	4202720	4202832	-	-	-	-	-	NOTAL	-		C.ellen_hap1_03	2334521	2334523	-	-	-	-	-	NOTAL	-		C.ellen_hap1_04	10419863	10419869	-	-	-	-	-	NOTAL	-		C.ellen_hap1_05	2327470	2328081	-	-	C.prem_hap2_05
C.ellen_hap1_01	2251041	2301757	-	-	C.prem_hap2_01	2196950	2247662	SYNAL	-		C.ellen_hap1_02	4202833	4344844	-	-	C.prem_hap2_02	3888783	4030486	SYN	-		C.ellen_hap1_03	2334524	2354122	-	-	C.prem_hap2_03	2282373	2301997	SYN	-		C.ellen_hap1_04	10419870	10420100	-	-	C.prem_hap2_04	6664341	6664570	DUP	copyloss		C.ellen_hap1_05	2328082	2433665	-	-	-
C.ellen_hap1_01	2301623	2301888	-	-	C.prem_hap2_01	2247529	2247662	CPL	-		C.ellen_hap1_02	4202833	4344844	-	-	C.prem_hap2_02	3888783	4030486	SYNAL	-		C.ellen_hap1_03	2334524	2354122	-	-	C.prem_hap2_03	2282373	2301997	SYNAL	-		C.ellen_hap1_04	10419870	10420100	-	-	C.prem_hap2_04	6664341	6664570	DUPAL	-		C.ellen_hap1_05	2433666	2434182	-	-	C.prem_hap2_05
C.ellen_hap1_01	2301755	2321677	-	-	C.prem_hap2_01	2247529	2267622	SYNAL	-		C.ellen_hap1_02	4344836	4383498	-	-	C.prem_hap2_02	4031473	4070111	SYN	-		C.ellen_hap1_03	2354115	2371811	-	-	C.prem_hap2_03	2302984	2321074	SYN	-		C.ellen_hap1_04	10420100	10481463	-	-	C.prem_hap2_04	2462033	2523371	SYN	-		C.ellen_hap1_05	2433666	2434182	-	-	C.prem_hap2_05
C.ellen_hap1_01	2273289	2286320	-	-	C.prem_hap2_01	13102560	13115609	DUP	copygain		C.ellen_hap1_02	4344836	4383498	-	-	C.prem_hap2_02	4031473	4070111	SYNAL	-		C.ellen_hap1_03	2354115	2368143	-	-	C.prem_hap2_03	2302984	2317106	SYNAL	-		C.ellen_hap1_04	10420100	10481463	-	-	C.prem_hap2_04	2462033	2523371	SYNAL	-		C.ellen_hap1_05	2434183	2435586	-	-	-
C.ellen_hap1_01	2273289	2286320	-	-	C.prem_hap2_01	13102560	13115609	DUPAL	-		C.ellen_hap1_02	4383499	4383516	-	-	-	-	-	NOTAL	-		C.ellen_hap1_03	2368143	2368158	-	-	C.prem_hap2_03	2317106	2317423	HDR	-		C.ellen_hap1_04	10481463	10484855	-	-	C.prem_hap2_04	11390275	11393659	DUP	copyloss		C.ellen_hap1_05	2435587	2443027	-	-	C.prem_hap2_05
C.ellen_hap1_01	2286796	2289421	-	-	C.prem_hap2_01	13115608	13117601	DUP	copygain		C.ellen_hap1_02	4383517	4407895	-	-	C.prem_hap2_02	4071136	4095990	SYN	-		C.ellen_hap1_03	2368159	2371811	-	-	C.prem_hap2_03	2317424	2321074	SYNAL	-		C.ellen_hap1_04	10481463	10484855	-	-	C.prem_hap2_04	11390275	11393659	DUPAL	-		C.ellen_hap1_05	2435587	2443027	-	-	C.prem_hap2_05
C.ellen_hap1_01	2286796	2287659	-	-	C.prem_hap2_01	13115608	13116418	DUPAL	-		C.ellen_hap1_02	4383517	4401588	-	-	C.prem_hap2_02	4071136	4089142	SYNAL	-		C.ellen_hap1_03	2371804	2372255	-	-	C.prem_hap2_03	29584250	29584702	INVDP	copygain		C.ellen_hap1_04	10483689	10486115	-	-	C.prem_hap2_04	10125347	10127816	INVDP	copyloss		C.ellen_hap1_05	2442037	2446591	-	-	C.prem_hap2_05
C.ellen_hap1_01	2288337	2289421	-	-	C.prem_hap2_01	13116519	13117601	DUPAL	-		C.ellen_hap1_02	4401588	4401588	A	ATTCAATACAGAAACTGCAATTTTTGTTTTTACTCGGTTAGTTCTAAAAATCAAAATTTGAAATTAATAATATTCAATGACTTAAATGATCTCATTTCTGTTCTAATCCTGCATCAAAACGAATGAAAATTTAATACAATCTTTCCAAACCTTGATCAACTGTGAACTGGAAAAAAAGAAAAAAAAATGTAGATCTGAATTACACACTAGGATTTATGGTTTTATTTGTTGGCTCATCTTGGTTGATTGTAATCATTTACCGATGAGTTTATATGGTGCATTAATATGGGAAGTCTTTTTCATTGATTGATTCAATACAGAAACTCCAATTTTTGTTTTTACTCGGTTAGTTCTAAAAATCAAAATTTGAAATTAATAATATTCAATGACTTAAATGAT…	C.prem_hap2_02	4089142	4089668	INS	-		C.ellen_hap1_03	2371804	2372255	-	-	C.prem_hap2_03	29584702	29584250	INVDPAL	-		C.ellen_hap1_04	10483689	10486115	-	-	C.prem_hap2_04	10127816	10125347	INVDPAL	-		C.ellen_hap1_05	2442037	2443027	-	-	C.prem_hap2_05
C.ellen_hap1_01	2289418	2298600	-	-	C.prem_hap2_01	13118989	13127842	DUP	copygain		C.ellen_hap1_02	4401589	4407895	-	-	C.prem_hap2_02	4089669	4095990	SYNAL	-		C.ellen_hap1_03	2371807	2372274	-	-	C.prem_hap2_03	20269559	20270028	INVTR	-		C.ellen_hap1_04	10486116	10486291	-	-	-	-	-	NOTAL	-		C.ellen_hap1_05	2443123	2446591	-	-	C.prem_hap2_05
C.ellen_hap1_01	2289418	2298600	-	-	C.prem_hap2_01	13118989	13127842	DUPAL	-		C.ellen_hap1_02	4407896	4408764	-	-	C.prem_hap2_02	3641419	3642295	TRANS	-		C.ellen_hap1_03	2371807	2372274	-	-	C.prem_hap2_03	20270028	20269559	INVTRAL	-		C.ellen_hap1_04	10486292	10488241	-	-	C.prem_hap2_04	2317497	2319448	TRANS	-		C.ellen_hap1_05	2446592	2477705	-	-	-
C.ellen_hap1_01	2320974	2323341	-	-	C.prem_hap2_01	13117601	13118987	DUP	copygain		C.ellen_hap1_02	4407896	4408764	-	-	C.prem_hap2_02	3641419	3642295	TRANSAL	-		C.ellen_hap1_03	2371812	2372275	-	-	C.prem_hap2_03	4173735	4174199	DUP	copygain		C.ellen_hap1_04	10486292	10488241	-	-	C.prem_hap2_04	2317497	2319448	TRANSAL	-		C.ellen_hap1_05	2477706	2477899	-	-	C.prem_hap2_05
C.ellen_hap1_01	2320974	2321637	-	-	C.prem_hap2_01	13117601	13118263	DUPAL	-		C.ellen_hap1_02	4408765	4462609	-	-	C.prem_hap2_02	4095983	4149762	SYN	-		C.ellen_hap1_03	2371812	2372275	-	-	C.prem_hap2_03	4173735	4174199	DUPAL	-		C.ellen_hap1_04	10488242	10565798	-	-	C.prem_hap2_04	2523367	2600813	SYN	-		C.ellen_hap1_05	2477706	2477899	-	-	C.prem_hap2_05
C.ellen_hap1_01	2322665	2323341	-	-	C.prem_hap2_01	13118311	13118987	DUPAL	-		C.ellen_hap1_02	4408765	4462609	-	-	C.prem_hap2_02	4095983	4149762	SYNAL	-		C.ellen_hap1_03	2371814	2372274	-	-	C.prem_hap2_03	20270028	20270489	DUP	copygain		C.ellen_hap1_04	10488242	10565798	-	-	C.prem_hap2_04	2523367	2600813	SYNAL	-		C.ellen_hap1_05	2477900	2484657	-	-	-
C.ellen_hap1_01	2321676	2322666	-	-	C.prem_hap2_01	27196483	27197473	INVTR	-		C.ellen_hap1_02	4462610	4462626	-	-	-	-	-	NOTAL	-		C.ellen_hap1_03	2371814	2372274	-	-	C.prem_hap2_03	20270028	20270489	DUPAL	-		C.ellen_hap1_04	10565799	10565813	-	-	-	-	-	NOTAL	-		C.ellen_hap1_05	2484658	2485277	-	-	C.prem_hap2_05
C.ellen_hap1_01	2321676	2322666	-	-	C.prem_hap2_01	27197473	27196483	INVTRAL	-		C.ellen_hap1_02	4462627	4464237	-	-	C.prem_hap2_02	4155218	4156802	SYN	-		C.ellen_hap1_03	2371822	2372274	-	-	C.prem_hap2_03	34851688	34852141	INVDP	copygain		C.ellen_hap1_04	10565814	10571382	-	-	C.prem_hap2_04	3400356	3405875	INVDP	copyloss		C.ellen_hap1_05	2484658	2485277	-	-	C.prem_hap2_05
C.ellen_hap1_01	2321677	2322663	-	-	C.prem_hap2_01	18176236	18177225	INVDP	copygain		C.ellen_hap1_02	4462627	4464237	-	-	C.prem_hap2_02	4155218	4156802	SYNAL	-		C.ellen_hap1_03	2371822	2372274	-	-	C.prem_hap2_03	34852141	34851688	INVDPAL	-		C.ellen_hap1_04	10565814	10571382	-	-	C.prem_hap2_04	3405875	3400356	INVDPAL	-		C.ellen_hap1_05	2484658	2485281	-	-	C.prem_hap2_05
C.ellen_hap1_01	2321677	2322663	-	-	C.prem_hap2_01	18177225	18176236	INVDPAL	-		C.ellen_hap1_02	4464237	4464855	-	-	C.prem_hap2_02	22517234	22517852	DUP	copyloss		C.ellen_hap1_03	2372072	2372278	-	-	C.prem_hap2_03	19908673	19908879	INVDP	copygain		C.ellen_hap1_04	10567623	10571484	-	-	C.prem_hap2_04	23738109	23741966	INVTR	-		C.ellen_hap1_05	2484658	2485281	-	-	C.prem_hap2_05
C.ellen_hap1_01	2321677	2322666	-	-	C.prem_hap2_01	20107504	20108493	DUP	copygain		C.ellen_hap1_02	4464237	4464855	-	-	C.prem_hap2_02	22517234	22517852	DUPAL	-		C.ellen_hap1_03	2372072	2372278	-	-	C.prem_hap2_03	19908879	19908673	INVDPAL	-		C.ellen_hap1_04	10567623	10571484	-	-	C.prem_hap2_04	23741966	23738109	INVTRAL	-		C.ellen_hap1_05	2484706	2485277	-	-	C.prem_hap2_05
C.ellen_hap1_01	2321677	2322666	-	-	C.prem_hap2_01	20107504	20108493	DUPAL	-		C.ellen_hap1_02	4464852	4470265	-	-	C.prem_hap2_02	4156314	4161753	SYN	-		C.ellen_hap1_03	2372089	2372274	-	-	C.prem_hap2_03	18682461	18682646	DUP	copygain		C.ellen_hap1_04	10571485	10612847	-	-	C.prem_hap2_04	2600809	2642133	SYN	-		C.ellen_hap1_05	2484706	2485277	-	-	C.prem_hap2_05
C.ellen_hap1_01	2321678	2322663	-	-	C.prem_hap2_01	14134646	14135631	INVDP	copygain		C.ellen_hap1_02	4464852	4470265	-	-	C.prem_hap2_02	4156314	4161753	SYNAL	-		C.ellen_hap1_03	2372089	2372274	-	-	C.prem_hap2_03	18682461	18682646	DUPAL	-		C.ellen_hap1_04	10571485	10612847	-	-	C.prem_hap2_04	2600809	2642133	SYNAL	-		C.ellen_hap1_05	2485282	2495531	-	-	-
C.ellen_hap1_01	2321678	2322663	-	-	C.prem_hap2_01	14135631	14134646	INVDPAL	-		C.ellen_hap1_02	4470260	4630921	-	-	C.prem_hap2_02	4162636	4322853	SYN	-		C.ellen_hap1_03	2372275	2442029	-	-	C.prem_hap2_03	2321070	2390674	SYN	-		C.ellen_hap1_04	10612839	10785042	-	-	C.prem_hap2_04	2642829	2808376	SYN	-		C.ellen_hap1_05	2495532	2496157	-	-	C.prem_hap2_05
C.ellen_hap1_01	2321678	2322664	-	-	C.prem_hap2_01	11772384	11773370	DUP	copygain		C.ellen_hap1_02	4470260	4486762	-	-	C.prem_hap2_02	4162636	4179184	SYNAL	-		C.ellen_hap1_03	2372275	2442029	-	-	C.prem_hap2_03	2321070	2390674	SYNAL	-		C.ellen_hap1_04	10612839	10718203	-	-	C.prem_hap2_04	2642829	2748165	SYNAL	-		C.ellen_hap1_05	2495532	2496157	-	-	C.prem_hap2_05
C.ellen_hap1_01	2321678	2322664	-	-	C.prem_hap2_01	11772384	11773370	DUPAL	-		C.ellen_hap1_02	4486762	4487117	-	-	C.prem_hap2_02	4179184	4179186	HDR	-		C.ellen_hap1_03	2442030	2442742	-	-	-	-	-	NOTAL	-		C.ellen_hap1_04	10718194	10720089	-	-	C.prem_hap2_04	2748157	2748165	CPL	-		C.ellen_hap1_05	2496158	2534416	-	-	-
C.ellen_hap1_01	2321678	2322664	-	-	C.prem_hap2_01	14575339	14576325	INVDP	copygain		C.ellen_hap1_02	4487118	4542319	-	-	C.prem_hap2_02	4179187	4234691	SYNAL	-		C.ellen_hap1_03	2442743	2443178	-	-	C.prem_hap2_03	7442297	7442731	INVTR	-		C.ellen_hap1_04	10720080	10725427	-	-	C.prem_hap2_04	2748157	2753508	SYNAL	-		C.ellen_hap1_05	2534417	2539390	-	-	C.prem_hap2_05
C.ellen_hap1_01	2321678	2322664	-	-	C.prem_hap2_01	14576325	14575339	INVDPAL	-		C.ellen_hap1_02	4542319	4542319	t	taaaaaaaattattagaaaagtttgaatgaacaagactatgattttgatccccttttatactaacccaagtgtcgtaaatttactaaaatagacaaatatgaaattttattttataataaaattctcgtaatcaaaatacggaaaacaacataaatggcacctaaatccgatatctaaaaaaagatataaatcttgaaagctacaggaaaaatatgaaaataactaaaaactacgaaacaacaagaaaaaaaatagtagt	C.prem_hap2_02	4234691	4234950	INS	-		C.ellen_hap1_03	2442743	2443178	-	-	C.prem_hap2_03	7442731	7442297	INVTRAL	-		C.ellen_hap1_04	10725411	10725427	-	-	C.prem_hap2_04	2753491	2753744	CPG	-		C.ellen_hap1_05	2534417	2539390	-	-	C.prem_hap2_05
C.ellen_hap1_01	2322664	2380669	-	-	C.prem_hap2_01	2278694	2336057	SYN	-		C.ellen_hap1_02	4542319	4596895	-	-	C.prem_hap2_02	4234951	4289333	SYNAL	-		C.ellen_hap1_03	2443179	2443345	-	-	-	-	-	NOTAL	-		C.ellen_hap1_04	10725411	10744556	-	-	C.prem_hap2_04	2753727	2772839	SYNAL	-		C.ellen_hap1_05	2539391	2587528	-	-	-
C.ellen_hap1_01	2322664	2326647	-	-	C.prem_hap2_01	2278694	2282680	SYNAL	-		C.ellen_hap1_02	4596895	4597635	ggtgacgtttgttttttaacttaatgacttaaagtgacttaatttaattaataaagttaattagaggtgtttgtttttataacttaataaaactttttacataattttgactttataaaataagccaatttttttggctttttacttaatagagacatctgaattaagttaattattttctaatgtcaaaaatatccatgctttatgatttatttttcgtgtttatcccaaaactcactcatagaaaattaacccacataataatctcatcattattttttTAACCGTCATGAAATCCCTTCTCACTTTGGTATCAACTCCTCAAGTATTGAAGATCAAAATTACATGTGCAACTTCGAGATGAAATGACAAATCAATTGTTTCAAGTATCTTATTAgt…	g	C.prem_hap2_02	4289333	4289333	DEL	-		C.ellen_hap1_03	2443346	2523177	-	-	C.prem_hap2_03	2390664	2470952	SYN	-		C.ellen_hap1_04	10744548	10744556	-	-	C.prem_hap2_04	2772830	2772972	CPG	-		C.ellen_hap1_05	2587529	2588252	-	-	C.prem_hap2_05
C.ellen_hap1_01	2325798	2327253	-	-	C.prem_hap2_01	2281831	2282680	TDM	-		C.ellen_hap1_02	4597636	4607961	-	-	C.prem_hap2_02	4289329	4299675	SYNAL	-		C.ellen_hap1_03	2443346	2457484	-	-	C.prem_hap2_03	2390664	2404609	SYNAL	-		C.ellen_hap1_04	10744548	10771266	-	-	C.prem_hap2_04	2772963	2799678	SYNAL	-		C.ellen_hap1_05	2587529	2588252	-	-	C.prem_hap2_05
C.ellen_hap1_01	2326396	2341238	-	-	C.prem_hap2_01	2281831	2296554	SYNAL	-		C.ellen_hap1_02	4607961	4607962	-	-	C.prem_hap2_02	4299675	4300084	HDR	-		C.ellen_hap1_03	2457476	2457484	-	-	C.prem_hap2_03	2404600	2405250	CPG	-		C.ellen_hap1_04	10771266	10777310	-	-	C.prem_hap2_04	2799678	2799754	HDR	-		C.ellen_hap1_05	2588253	2591374	-	-	-
C.ellen_hap1_01	2341237	2380015	-	-	C.prem_hap2_01	2296690	2335642	SYNAL	-		C.ellen_hap1_02	4607963	4608434	-	-	C.prem_hap2_02	4300085	4300552	SYNAL	-		C.ellen_hap1_03	2457476	2523177	-	-	C.prem_hap2_03	2405241	2470952	SYNAL	-		C.ellen_hap1_04	10777311	10777792	-	-	C.prem_hap2_04	2799755	2800239	SYNAL	-		C.ellen_hap1_05	2591375	2591521	-	-	C.prem_hap2_05
C.ellen_hap1_01	2341238	2341238	t	ttgcttgtcatgaaagactttcatttgctgtttgtaaatcttggcattttcgtttgcatcattgcgaatttcttcaagttctaccagctgtaatattctttctgagctagcttgctgcatgtcaaagttgaatttc	C.prem_hap2_01	2296554	2296689	INS	-		C.ellen_hap1_02	4608434	4609595	-	-	C.prem_hap2_02	4300552	4301371	HDR	-		C.ellen_hap1_03	2523178	2524181	-	-	C.prem_hap2_03	29952456	29953462	INVDP	copyloss		C.ellen_hap1_04	10777792	10777897	-	-	C.prem_hap2_04	2800239	2801398	HDR	-		C.ellen_hap1_05	2591375	2591521	-	-	C.prem_hap2_05
C.ellen_hap1_01	2380015	2380253	taccaataaagtgttggctccactgataattgagtctccttaagtggcttgattgggtttgctccccagttcgagtcgcagggaagtcgcctttgttgggagaacctgtgcctctcggttcgagcggggacttctagtctgaattgtggtacgagcttaaaggtgcttcccacagttgggacccttcccaggatacctcgtggtcaaaaccaaaaaaaaaaaaaaATGCTCCTGTACTG	t	C.prem_hap2_01	2335642	2335642	DEL	-		C.ellen_hap1_02	4609596	4630921	-	-	C.prem_hap2_02	4301372	4322853	SYNAL	-		C.ellen_hap1_03	2523178	2524181	-	-	C.prem_hap2_03	29953462	29952456	INVDPAL	-		C.ellen_hap1_04	10777898	10783714	-	-	C.prem_hap2_04	2801399	2807247	SYNAL	-		C.ellen_hap1_05	2591522	2598380	-	-	-
C.ellen_hap1_01	2380254	2380669	-	-	C.prem_hap2_01	2335642	2336057	SYNAL	-		C.ellen_hap1_02	4509994	4511427	-	-	C.prem_hap2_02	23838490	23839910	INVDP	copygain		C.ellen_hap1_03	2524182	2539403	-	-	C.prem_hap2_03	2470945	2486095	SYN	-		C.ellen_hap1_04	10783714	10784221	-	-	C.prem_hap2_04	2807247	2807553	HDR	-		C.ellen_hap1_05	2598381	2601494	-	-	C.prem_hap2_05
C.ellen_hap1_01	2334333	2334676	-	-	C.prem_hap2_01	17776568	17776912	INVDP	copygain		C.ellen_hap1_02	4509994	4511427	-	-	C.prem_hap2_02	23839910	23838490	INVDPAL	-		C.ellen_hap1_03	2524182	2539403	-	-	C.prem_hap2_03	2470945	2486095	SYNAL	-		C.ellen_hap1_04	10784222	10785042	-	-	C.prem_hap2_04	2807554	2808376	SYNAL	-		C.ellen_hap1_05	2598381	2601494	-	-	C.prem_hap2_05
C.ellen_hap1_01	2334333	2334676	-	-	C.prem_hap2_01	17776912	17776568	INVDPAL	-		C.ellen_hap1_02	4509994	4511428	-	-	C.prem_hap2_02	21442385	21443799	DUP	copygain		C.ellen_hap1_03	2539395	2543850	-	-	C.prem_hap2_03	2487050	2491509	SYN	-		C.ellen_hap1_04	10785043	10785072	-	-	-	-	-	NOTAL	-		C.ellen_hap1_05	2601495	2620976	-	-	-
C.ellen_hap1_01	2357610	2357897	-	-	C.prem_hap2_01	28263574	28263862	DUP	copygain		C.ellen_hap1_02	4509994	4511428	-	-	C.prem_hap2_02	21442385	21443799	DUPAL	-		C.ellen_hap1_03	2539395	2543850	-	-	C.prem_hap2_03	2487050	2491509	SYNAL	-		C.ellen_hap1_04	10785073	10785387	-	-	C.prem_hap2_04	13784878	13785192	DUP	copyloss		C.ellen_hap1_05	2620977	2621820	-	-	C.prem_hap2_05
C.ellen_hap1_01	2357610	2357897	-	-	C.prem_hap2_01	28263574	28263862	DUPAL	-		C.ellen_hap1_02	4511426	4516355	-	-	C.prem_hap2_02	4152207	4157143	DUP	copygain		C.ellen_hap1_03	2543851	2544857	-	-	C.prem_hap2_03	23021591	23022608	DUP	copyloss		C.ellen_hap1_04	10785073	10785387	-	-	C.prem_hap2_04	13784878	13785192	DUPAL	-		C.ellen_hap1_05	2620977	2621820	-	-	C.prem_hap2_05
C.ellen_hap1_01	2380670	2385400	-	-	-	-	-	NOTAL	-		C.ellen_hap1_02	4511426	4516355	-	-	C.prem_hap2_02	4152207	4157143	DUPAL	-		C.ellen_hap1_03	2543851	2544857	-	-	C.prem_hap2_03	23021591	23022608	DUPAL	-		C.ellen_hap1_04	10785387	10806115	-	-	C.prem_hap2_04	2808410	2829158	SYN	-		C.ellen_hap1_05	2621821	2650783	-	-	-
C.ellen_hap1_01	2385401	2386107	-	-	C.prem_hap2_01	1311184	1311889	DUP	copyloss		C.ellen_hap1_02	4538509	4539662	-	-	C.prem_hap2_02	27892455	27893593	INVDP	copygain		C.ellen_hap1_03	2544857	2566067	-	-	C.prem_hap2_03	2491502	2513305	SYN	-		C.ellen_hap1_04	10785387	10806115	-	-	C.prem_hap2_04	2808410	2829158	SYNAL	-		C.ellen_hap1_05	2650784	2650992	-	-	C.prem_hap2_05
C.ellen_hap1_01	2385401	2386107	-	-	C.prem_hap2_01	1311184	1311889	DUPAL	-		C.ellen_hap1_02	4538509	4539662	-	-	C.prem_hap2_02	27893593	27892455	INVDPAL	-		C.ellen_hap1_03	2544857	2548693	-	-	C.prem_hap2_03	2491502	2495282	SYNAL	-		C.ellen_hap1_04	10806106	10842239	-	-	C.prem_hap2_04	2829801	2865863	SYN	-		C.ellen_hap1_05	2650784	2650992	-	-	C.prem_hap2_05
C.ellen_hap1_01	2386108	2386320	-	-	-	-	-	NOTAL	-		C.ellen_hap1_02	4630922	4631617	-	-	-	-	-	NOTAL	-		C.ellen_hap1_03	2548685	2548693	-	-	C.prem_hap2_03	2495273	2496616	CPG	-		C.ellen_hap1_04	10806106	10842239	-	-	C.prem_hap2_04	2829801	2865863	SYNAL	-		C.ellen_hap1_05	2650993	2687559	-	-	-
C.ellen_hap1_01	2386321	2387458	-	-	C.prem_hap2_01	12981892	12983031	DUP	copyloss		C.ellen_hap1_02	4631618	4631994	-	-	C.prem_hap2_02	17834615	17834991	DUP	copyloss		C.ellen_hap1_03	2548685	2558253	-	-	C.prem_hap2_03	2496607	2506128	SYNAL	-		C.ellen_hap1_04	10842240	10846704	-	-	C.prem_hap2_04	12817073	12821539	INVDP	copyloss		C.ellen_hap1_05	2687560	2687801	-	-	C.prem_hap2_05
C.ellen_hap1_01	2386321	2387458	-	-	C.prem_hap2_01	12981892	12983031	DUPAL	-		C.ellen_hap1_02	4631618	4631994	-	-	C.prem_hap2_02	17834615	17834991	DUPAL	-		C.ellen_hap1_03	2557558	2558979	-	-	C.prem_hap2_03	2505437	2506128	CPL	-		C.ellen_hap1_04	10842240	10846704	-	-	C.prem_hap2_04	12821539	12817073	INVDPAL	-		C.ellen_hap1_05	2687560	2687801	-	-	C.prem_hap2_05
C.ellen_hap1_01	2386509	2386930	-	-	C.prem_hap2_01	17116850	17117270	INVDP	copygain		C.ellen_hap1_02	4631995	4632698	-	-	-	-	-	NOTAL	-		C.ellen_hap1_03	2558296	2566067	-	-	C.prem_hap2_03	2505437	2513305	SYNAL	-		C.ellen_hap1_04	10846705	10850694	-	-	C.prem_hap2_04	2865855	2869855	INV	-		C.ellen_hap1_05	2687802	2691737	-	-	-
C.ellen_hap1_01	2386509	2386930	-	-	C.prem_hap2_01	17117270	17116850	INVDPAL	-		C.ellen_hap1_02	4632699	4660547	-	-	C.prem_hap2_02	4322932	4352084	SYN	-		C.ellen_hap1_03	2564596	2564747	-	-	C.prem_hap2_03	5896857	5897008	INVDP	copygain		C.ellen_hap1_04	10846705	10850694	-	-	C.prem_hap2_04	2869855	2865855	INVAL	-		C.ellen_hap1_05	2691738	2691857	-	-	C.prem_hap2_05
C.ellen_hap1_01	2387051	2388188	-	-	C.prem_hap2_01	12981892	12983031	DUP	copyloss		C.ellen_hap1_02	4632699	4659991	-	-	C.prem_hap2_02	4322932	4350188	SYNAL	-		C.ellen_hap1_03	2564596	2564747	-	-	C.prem_hap2_03	5897008	5896857	INVDPAL	-		C.ellen_hap1_04	10850695	10855159	-	-	C.prem_hap2_04	12817073	12821539	DUP	copyloss		C.ellen_hap1_05	2691738	2691857	-	-	C.prem_hap2_05
C.ellen_hap1_01	2387051	2388188	-	-	C.prem_hap2_01	12981892	12983031	DUPAL	-		C.ellen_hap1_02	4659488	4659991	-	-	C.prem_hap2_02	4349685	4351529	CPG	-		C.ellen_hap1_03	2566063	2566347	-	-	C.prem_hap2_03	4065726	4066010	INVDP	copyloss		C.ellen_hap1_04	10850695	10855159	-	-	C.prem_hap2_04	12817073	12821539	DUPAL	-		C.ellen_hap1_05	2691858	2776066	-	-	-
C.ellen_hap1_01	2387490	2393722	-	-	C.prem_hap2_01	4033735	4038557	INVTR	-		C.ellen_hap1_02	4659488	4660547	-	-	C.prem_hap2_02	4351025	4352084	SYNAL	-		C.ellen_hap1_03	2566063	2566347	-	-	C.prem_hap2_03	4066010	4065726	INVDPAL	-		C.ellen_hap1_04	10855160	10855739	-	-	C.prem_hap2_04	2869847	2870426	SYN	-		C.ellen_hap1_05	2776067	2777377	-	-	C.prem_hap2_05
C.ellen_hap1_01	2387490	2390373	-	-	C.prem_hap2_01	4038557	4035675	INVTRAL	-		C.ellen_hap1_02	4660548	4662630	-	-	C.prem_hap2_02	30702965	30704994	INVTR	-		C.ellen_hap1_03	2566348	2567065	-	-	-	-	-	NOTAL	-		C.ellen_hap1_04	10855160	10855739	-	-	C.prem_hap2_04	2869847	2870426	SYNAL	-		C.ellen_hap1_05	2776067	2777377	-	-	C.prem_hap2_05
C.ellen_hap1_01	2390373	2391753	gtgttgagtgttagaaaatgcatatttataaaggagaaaaccgtcattttacatttcaagtcttactaacaacccttacttttatgtatttaaccttcttgttatttaattacatgtgttttattttaattaagtattttatgtattttaggggcatcatagtcatttcacaataaacgagaaatcagatggcaaaacggacatcacttttgaactcaggacggtcgaaaaccttaggaggagcataaaaggaaaaatggcactgttcacttgtacggtgctattcacgtgtacggtactgtatacgttactgttcacgacactgttcacatagacggaccgatgacgtggcattgactgatgaggtgtcacgatcctgttggactaaaattcttatat…	g	C.prem_hap2_01	4035675	4035675	DEL	-		C.ellen_hap1_02	4660548	4660909	-	-	C.prem_hap2_02	30704994	30704633	INVTRAL	-		C.ellen_hap1_03	2567066	2593931	-	-	C.prem_hap2_03	2513297	2540277	SYN	-		C.ellen_hap1_04	10855731	10996338	-	-	C.prem_hap2_04	2878938	3016386	SYN	-		C.ellen_hap1_05	2777378	2783125	-	-	-
C.ellen_hap1_01	2391754	2393722	-	-	C.prem_hap2_01	4035679	4033735	INVTRAL	-		C.ellen_hap1_02	4660909	4661571	-	-	C.prem_hap2_02	30704023	30704633	HDR	-		C.ellen_hap1_03	2567066	2593931	-	-	C.prem_hap2_03	2513297	2540277	SYNAL	-		C.ellen_hap1_04	10855731	10885338	-	-	C.prem_hap2_04	2878938	2908600	SYNAL	-		C.ellen_hap1_05	2783126	2783384	-	-	C.prem_hap2_05
C.ellen_hap1_01	2393723	2399153	-	-	-	-	-	NOTAL	-		C.ellen_hap1_02	4661572	4662630	-	-	C.prem_hap2_02	30704022	30702965	INVTRAL	-		C.ellen_hap1_03	2593932	2593967	-	-	-	-	-	NOTAL	-		C.ellen_hap1_04	10885338	10889846	-	-	C.prem_hap2_04	2908600	2909022	HDR	-		C.ellen_hap1_05	2783126	2783384	-	-	C.prem_hap2_05
C.ellen_hap1_01	2399154	2403547	-	-	C.prem_hap2_01	2336064	2340466	SYN	-		C.ellen_hap1_02	4661572	4665531	-	-	C.prem_hap2_02	18821341	18828566	TRANS	-		C.ellen_hap1_03	2593968	2594559	-	-	C.prem_hap2_03	36053107	36053697	INVDP	copyloss		C.ellen_hap1_04	10889847	10904406	-	-	C.prem_hap2_04	2909023	2923597	SYNAL	-		C.ellen_hap1_05	2783385	2784157	-	-	C.prem_hap2_05
C.ellen_hap1_01	2399154	2403547	-	-	C.prem_hap2_01	2336064	2340466	SYNAL	-		C.ellen_hap1_02	4661572	4662926	-	-	C.prem_hap2_02	18821341	18822695	TRANSAL	-		C.ellen_hap1_03	2593968	2594559	-	-	C.prem_hap2_03	36053697	36053107	INVDPAL	-		C.ellen_hap1_04	10902875	10904406	-	-	C.prem_hap2_04	2922063	2924362	TDM	-		C.ellen_hap1_05	2783385	2784157	-	-	C.prem_hap2_05
C.ellen_hap1_01	2403547	2411032	-	-	C.prem_hap2_01	9596727	9604458	INVDP	copyloss		C.ellen_hap1_02	4662922	4665531	-	-	C.prem_hap2_02	18825898	18828566	TRANSAL	-		C.ellen_hap1_03	2594552	2775709	-	-	C.prem_hap2_03	2540274	2721689	SYN	-		C.ellen_hap1_04	10902875	10996338	-	-	C.prem_hap2_04	2922828	3016386	SYNAL	-		C.ellen_hap1_05	2784158	2888476	-	-	-
C.ellen_hap1_01	2403547	2406566	-	-	C.prem_hap2_01	9604458	9601463	INVDPAL	-		C.ellen_hap1_02	4662926	4662926	t	ttatatgtttgttttttaggtatttattgttttctgttttacttggtgcagcaccagccttcaatcaatgcgccatccagtacaaggccaaacgaggtggatcctgaccccacgagcccaataggactggagcagagtcctgTTGAGGATGCCGGTGCTGccgacgaccattatgaatccgcacatgattcagatgacagaaatgagccagaggtaacttctgtcgtcctgaacatttacaatgcacatatacctatccgacattttatcattactttcttatttgcgtaaattgtaggcaaggactaagttccgcaatgattatttcgttggacgactggataaaatagagtcttccattcacgagttgaggtcggaacttcagactggacacagttc…	C.prem_hap2_02	18822695	18825897	INS	-		C.ellen_hap1_03	2594552	2612305	-	-	C.prem_hap2_03	2540274	2558116	SYNAL	-		C.ellen_hap1_04	10996339	10996595	-	-	-	-	-	NOTAL	-		C.ellen_hap1_05	2888477	2893150	-	-	C.prem_hap2_05
C.ellen_hap1_01	2406573	2411032	-	-	C.prem_hap2_01	9601179	9596727	INVDPAL	-		C.ellen_hap1_02	4665529	4670068	-	-	C.prem_hap2_02	4352073	4356665	SYN	-		C.ellen_hap1_03	2612305	2612421	tcaaaggtaatacaatcaattgatggatgcataacatgtgtaatgaaatttaatgtaaacatcactcacatatcataacatcatttgtttgttatatgactgacattgtacctctat	t	C.prem_hap2_03	2558116	2558116	DEL	-		C.ellen_hap1_04	10996596	11007141	-	-	C.prem_hap2_04	5460849	5471479	INVDP	copyloss		C.ellen_hap1_05	2888477	2893150	-	-	C.prem_hap2_05
C.ellen_hap1_01	2411032	2415504	-	-	C.prem_hap2_01	2340461	2344751	SYN	-		C.ellen_hap1_02	4665529	4670068	-	-	C.prem_hap2_02	4352073	4356665	SYNAL	-		C.ellen_hap1_03	2612422	2623971	-	-	C.prem_hap2_03	2558114	2569504	SYNAL	-		C.ellen_hap1_04	10996596	11007141	-	-	C.prem_hap2_04	5471479	5460849	INVDPAL	-		C.ellen_hap1_05	2891139	2893943	-	-	C.prem_hap2_05
C.ellen_hap1_01	2411032	2415504	-	-	C.prem_hap2_01	2340461	2344751	SYNAL	-		C.ellen_hap1_02	4670068	4723732	-	-	C.prem_hap2_02	4357065	4408614	SYN	-		C.ellen_hap1_03	2623964	2623971	-	-	C.prem_hap2_03	2569496	2569938	CPG	-		C.ellen_hap1_04	11002936	11003661	-	-	C.prem_hap2_04	28490848	28491575	INVDP	copygain		C.ellen_hap1_05	2891139	2893943	-	-	C.prem_hap2_05
C.ellen_hap1_01	2415505	2415962	-	-	-	-	-	NOTAL	-		C.ellen_hap1_02	4670068	4681907	-	-	C.prem_hap2_02	4357065	4368911	SYNAL	-		C.ellen_hap1_03	2623964	2677615	-	-	C.prem_hap2_03	2569930	2623408	SYNAL	-		C.ellen_hap1_04	11002936	11003661	-	-	C.prem_hap2_04	28491575	28490848	INVDPAL	-		C.ellen_hap1_05	2893944	2911498	-	-	-
C.ellen_hap1_01	2415963	2418351	-	-	C.prem_hap2_01	2346587	2348989	SYN	-		C.ellen_hap1_02	4681907	4681907	T	TTGATACGCTTGTCCTGCGACACAAGCAAATCAACTCAACAAAACACTCTTCGAGCGAGTGCCAGCTCCAAAAACAAAAGAATTAAGAGCAGAACAAAGGTTAAGAGGAAAGGAAATTCCAAAGAAGAAAGAGAACCAAAATATTTCATTGCCGTGCCTTTTAAACATTACAATACTTATATGCTGTTTTCCTCCAGCACCCTCTAACAGAAGGTTGTTACAAAATAGCAATGGTCAAGACAAAAATAAATATCAAATGAAAAGATTCTAGAAAGAGATCCACAACTTCCTTGCTCTCAAACAACATAATCCTTCAGCCAGCTGGGTGGTTTTCTCAATCGCGATAGGCCTGCAACTGGTTCTGTGTTGGGCCTAGTTGTATCTTCCTCCTGGTGTGGT…	C.prem_hap2_02	4368911	4369349	INS	-		C.ellen_hap1_03	2677607	2677615	-	-	C.prem_hap2_03	2623399	2623620	CPG	-		C.ellen_hap1_04	11006346	11007149	-	-	C.prem_hap2_04	25174207	25175012	DUP	copygain		C.ellen_hap1_05	2911499	2911768	-	-	C.prem_hap2_05
C.ellen_hap1_01	2415963	2418351	-	-	C.prem_hap2_01	2346587	2348989	SYNAL	-		C.ellen_hap1_02	4681907	4682634	-	-	C.prem_hap2_02	4369350	4370083	SYNAL	-		C.ellen_hap1_03	2677607	2775709	-	-	C.prem_hap2_03	2623611	2721689	SYNAL	-		C.ellen_hap1_04	11006346	11007149	-	-	C.prem_hap2_04	25174207	25175012	DUPAL	-		C.ellen_hap1_05	2911499	2911768	-	-	C.prem_hap2_05
C.ellen_hap1_01	2418349	2419617	-	-	C.prem_hap2_01	21814857	21816124	INVDP	copyloss		C.ellen_hap1_02	4682634	4684043	-	-	C.prem_hap2_02	4370083	4370091	HDR	-		C.ellen_hap1_03	2648271	2648638	-	-	C.prem_hap2_03	35512925	35513291	DUP	copygain		C.ellen_hap1_04	11007150	11007455	-	-	-	-	-	NOTAL	-		C.ellen_hap1_05	2911769	2912984	-	-	-
C.ellen_hap1_01	2418349	2419617	-	-	C.prem_hap2_01	21816124	21814857	INVDPAL	-		C.ellen_hap1_02	4684044	4717994	-	-	C.prem_hap2_02	4370092	4404135	SYNAL	-		C.ellen_hap1_03	2648271	2648638	-	-	C.prem_hap2_03	35512925	35513291	DUPAL	-		C.ellen_hap1_04	11007456	11116319	-	-	C.prem_hap2_04	3016420	3125312	SYN	-		C.ellen_hap1_05	2912985	2913864	-	-	C.prem_hap2_05
C.ellen_hap1_01	2419618	2421681	-	-	-	-	-	NOTAL	-		C.ellen_hap1_02	4717560	4719247	-	-	C.prem_hap2_02	4403701	4404135	CPL	-		C.ellen_hap1_03	2687766	2689154	-	-	C.prem_hap2_03	26838445	26839826	INVDP	copygain		C.ellen_hap1_04	11007456	11116319	-	-	C.prem_hap2_04	3016420	3125312	SYNAL	-		C.ellen_hap1_05	2912985	2913864	-	-	C.prem_hap2_05
C.ellen_hap1_01	2421682	2425079	-	-	C.prem_hap2_01	11786063	11789435	INVTR	-		C.ellen_hap1_02	4718811	4723732	-	-	C.prem_hap2_02	4403701	4408614	SYNAL	-		C.ellen_hap1_03	2687766	2689154	-	-	C.prem_hap2_03	26839826	26838445	INVDPAL	-		C.ellen_hap1_04	11107991	11108602	-	-	C.prem_hap2_04	25588914	25589529	DUP	copygain		C.ellen_hap1_05	2913865	2928441	-	-	-
C.ellen_hap1_01	2421682	2425079	-	-	C.prem_hap2_01	11789435	11786063	INVTRAL	-		C.ellen_hap1_02	4712316	4712931	-	-	C.prem_hap2_02	29664139	29664753	DUP	copygain		C.ellen_hap1_03	2690389	2690830	-	-	C.prem_hap2_03	17477047	17477490	DUP	copygain		C.ellen_hap1_04	11107991	11108602	-	-	C.prem_hap2_04	25588914	25589529	DUPAL	-		C.ellen_hap1_05	2928442	2928804	-	-	C.prem_hap2_05
C.ellen_hap1_01	2425080	2427712	-	-	-	-	-	NOTAL	-		C.ellen_hap1_02	4712316	4712931	-	-	C.prem_hap2_02	29664139	29664753	DUPAL	-		C.ellen_hap1_03	2690389	2690830	-	-	C.prem_hap2_03	17477047	17477490	DUPAL	-		C.ellen_hap1_04	11116318	11117584	-	-	C.prem_hap2_04	6813522	6814797	DUP	copyloss		C.ellen_hap1_05	2928442	2928804	-	-	C.prem_hap2_05
C.ellen_hap1_01	2427713	2445272	-	-	C.prem_hap2_01	2357591	2375158	SYN	-		C.ellen_hap1_02	4723733	4723754	-	-	-	-	-	NOTAL	-		C.ellen_hap1_03	2690391	2690830	-	-	C.prem_hap2_03	26136005	26136434	DUP	copygain		C.ellen_hap1_04	11116318	11117584	-	-	C.prem_hap2_04	6813522	6814797	DUPAL	-		C.ellen_hap1_05	2928805	2936683	-	-	-
C.ellen_hap1_01	2427713	2445272	-	-	C.prem_hap2_01	2357591	2375158	SYNAL	-		C.ellen_hap1_02	4723755	4724063	-	-	C.prem_hap2_02	26227451	26227759	DUP	copygain		C.ellen_hap1_03	2690391	2690830	-	-	C.prem_hap2_03	26136005	26136434	DUPAL	-		C.ellen_hap1_04	11117585	11140711	-	-	-	-	-	NOTAL	-		C.ellen_hap1_05	2936684	2937383	-	-	C.prem_hap2_05
C.ellen_hap1_01	2445264	2485475	-	-	C.prem_hap2_01	2382873	2426203	SYN	-		C.ellen_hap1_02	4723755	4724063	-	-	C.prem_hap2_02	26227451	26227759	DUPAL	-		C.ellen_hap1_03	2690394	2690832	-	-	C.prem_hap2_03	23684641	23685081	INVDP	copygain		C.ellen_hap1_04	11140712	11145398	-	-	C.prem_hap2_04	3166098	3170781	SYN	-		C.ellen_hap1_05	2936684	2937383	-	-	C.prem_hap2_05
C.ellen_hap1_01	2445264	2476030	-	-	C.prem_hap2_01	2382873	2413654	SYNAL	-		C.ellen_hap1_02	4723755	4724064	-	-	C.prem_hap2_02	25956994	25957303	TRANS	-		C.ellen_hap1_03	2690394	2690832	-	-	C.prem_hap2_03	23685081	23684641	INVDPAL	-		C.ellen_hap1_04	11140712	11145398	-	-	C.prem_hap2_04	3166098	3170781	SYNAL	-		C.ellen_hap1_05	2937384	2945248	-	-	-
C.ellen_hap1_01	2476021	2476030	-	-	C.prem_hap2_01	2413644	2416767	CPG	-		C.ellen_hap1_02	4723755	4724064	-	-	C.prem_hap2_02	25956994	25957303	TRANSAL	-		C.ellen_hap1_03	2690395	2690830	-	-	C.prem_hap2_03	11989826	11990254	DUP	copygain		C.ellen_hap1_04	11145399	11146279	-	-	C.prem_hap2_04	3140222	3141102	INVTR	-		C.ellen_hap1_05	2945249	2947206	-	-	C.prem_hap2_05
C.ellen_hap1_01	2476021	2485475	-	-	C.prem_hap2_01	2416757	2426203	SYNAL	-		C.ellen_hap1_02	4724065	4724066	-	-	-	-	-	NOTAL	-		C.ellen_hap1_03	2690395	2690830	-	-	C.prem_hap2_03	11989826	11990254	DUPAL	-		C.ellen_hap1_04	11145399	11146279	-	-	C.prem_hap2_04	3141102	3140222	INVTRAL	-		C.ellen_hap1_05	2945249	2947206	-	-	C.prem_hap2_05
C.ellen_hap1_01	2485466	2505061	-	-	C.prem_hap2_01	2431021	2450709	SYN	-		C.ellen_hap1_02	4724067	4730148	-	-	C.prem_hap2_02	4408630	4414759	DUP	copyloss		C.ellen_hap1_03	2690395	2690830	-	-	C.prem_hap2_03	15568185	15568614	DUP	copygain		C.ellen_hap1_04	11146276	11151221	-	-	C.prem_hap2_04	3170774	3175698	SYN	-		C.ellen_hap1_05	2947207	2954096	-	-	-
C.ellen_hap1_01	2485466	2505061	-	-	C.prem_hap2_01	2431021	2450709	SYNAL	-		C.ellen_hap1_02	4724067	4730148	-	-	C.prem_hap2_02	4408630	4414759	DUPAL	-		C.ellen_hap1_03	2690395	2690830	-	-	C.prem_hap2_03	15568185	15568614	DUPAL	-		C.ellen_hap1_04	11146276	11151221	-	-	C.prem_hap2_04	3170774	3175698	SYNAL	-		C.ellen_hap1_05	2954097	2954787	-	-	C.prem_hap2_05
C.ellen_hap1_01	2505062	2505062	-	-	-	-	-	NOTAL	-		C.ellen_hap1_02	4730140	4731264	-	-	C.prem_hap2_02	4439156	4440280	DUP	copyloss		C.ellen_hap1_03	2690395	2690830	-	-	C.prem_hap2_03	19068193	19068614	DUP	copygain		C.ellen_hap1_04	11148597	11151311	-	-	C.prem_hap2_04	3134308	3137002	DUP	copygain		C.ellen_hap1_05	2954097	2954787	-	-	C.prem_hap2_05
C.ellen_hap1_01	2505063	2506256	-	-	C.prem_hap2_01	16323525	16324718	TRANS	-		C.ellen_hap1_02	4730140	4731264	-	-	C.prem_hap2_02	4439156	4440280	DUPAL	-		C.ellen_hap1_03	2690395	2690830	-	-	C.prem_hap2_03	19068193	19068614	DUPAL	-		C.ellen_hap1_04	11148597	11151311	-	-	C.prem_hap2_04	3134308	3137002	DUPAL	-		C.ellen_hap1_05	2954788	2973698	-	-	-
C.ellen_hap1_01	2505063	2506256	-	-	C.prem_hap2_01	16323525	16324718	TRANSAL	-		C.ellen_hap1_02	4731265	4731528	-	-	-	-	-	NOTAL	-		C.ellen_hap1_03	2690395	2690830	-	-	C.prem_hap2_03	26370746	26371180	INVDP	copygain		C.ellen_hap1_04	11151212	11160925	-	-	C.prem_hap2_04	3176560	3186310	SYN	-		C.ellen_hap1_05	2973699	2973894	-	-	C.prem_hap2_05
C.ellen_hap1_01	2506257	2523312	-	-	C.prem_hap2_01	2450706	2468913	SYN	-		C.ellen_hap1_02	4731529	4732049	-	-	C.prem_hap2_02	4405372	4405894	DUP	copyloss		C.ellen_hap1_03	2690395	2690830	-	-	C.prem_hap2_03	26371180	26370746	INVDPAL	-		C.ellen_hap1_04	11151212	11160925	-	-	C.prem_hap2_04	3176560	3186310	SYNAL	-		C.ellen_hap1_05	2973699	2973894	-	-	C.prem_hap2_05
C.ellen_hap1_01	2506257	2519323	-	-	C.prem_hap2_01	2450706	2463921	SYNAL	-		C.ellen_hap1_02	4731529	4732049	-	-	C.prem_hap2_02	4405372	4405894	DUPAL	-		C.ellen_hap1_03	2690472	2690830	-	-	C.prem_hap2_03	27490437	27490800	INVDP	copygain		C.ellen_hap1_04	11157527	11158708	-	-	C.prem_hap2_04	3164290	3165512	DUP	copygain		C.ellen_hap1_05	2973888	2974039	-	-	C.prem_hap2_05
C.ellen_hap1_01	2519308	2519323	-	-	C.prem_hap2_01	2463905	2464933	CPG	-		C.ellen_hap1_02	4732050	4733501	-	-	C.prem_hap2_02	18288936	18291717	DUP	copygain		C.ellen_hap1_03	2690472	2690830	-	-	C.prem_hap2_03	27490800	27490437	INVDPAL	-		C.ellen_hap1_04	11157527	11158708	-	-	C.prem_hap2_04	3164290	3165512	DUPAL	-		C.ellen_hap1_05	2973888	2974039	-	-	C.prem_hap2_05
C.ellen_hap1_01	2519308	2523312	-	-	C.prem_hap2_01	2464917	2468913	SYNAL	-		C.ellen_hap1_02	4732050	4732593	-	-	C.prem_hap2_02	18288936	18289480	DUPAL	-		C.ellen_hap1_03	2775706	2821165	-	-	C.prem_hap2_03	2722557	2768025	SYN	-		C.ellen_hap1_04	11160917	11238486	-	-	C.prem_hap2_04	3186917	3263877	SYN	-		C.ellen_hap1_05	2974040	3021580	-	-	-
C.ellen_hap1_01	2523303	2543056	-	-	C.prem_hap2_01	2469536	2489232	SYN	-		C.ellen_hap1_02	4732590	4733501	-	-	C.prem_hap2_02	18290806	18291717	DUPAL	-		C.ellen_hap1_03	2775706	2821165	-	-	C.prem_hap2_03	2722557	2768025	SYNAL	-		C.ellen_hap1_04	11160917	11161170	-	-	C.prem_hap2_04	3186917	3187174	SYNAL	-		C.ellen_hap1_05	3021581	3021737	-	-	C.prem_hap2_05
C.ellen_hap1_01	2523303	2543056	-	-	C.prem_hap2_01	2469536	2489232	SYNAL	-		C.ellen_hap1_02	4732050	4736367	-	-	C.prem_hap2_02	18293872	18299068	TRANS	-		C.ellen_hap1_03	2821166	2822804	-	-	C.prem_hap2_03	32204711	32206349	INVTR	-		C.ellen_hap1_04	11161160	11161795	-	-	C.prem_hap2_04	3187165	3187174	CPL	-		C.ellen_hap1_05	3021581	3021737	-	-	C.prem_hap2_05
C.ellen_hap1_01	2541797	2544871	-	-	C.prem_hap2_01	2510563	2513633	DUP	copyloss		C.ellen_hap1_02	4732050	4732593	-	-	C.prem_hap2_02	18293872	18294416	TRANSAL	-		C.ellen_hap1_03	2821166	2822804	-	-	C.prem_hap2_03	32206349	32204711	INVTRAL	-		C.ellen_hap1_04	11161785	11238486	-	-	C.prem_hap2_04	3187165	3263877	SYNAL	-		C.ellen_hap1_05	3021738	3082055	-	-	-
C.ellen_hap1_01	2541797	2544871	-	-	C.prem_hap2_01	2510563	2513633	DUPAL	-		C.ellen_hap1_02	4732590	4733501	-	-	C.prem_hap2_02	18295742	18296653	TRANSAL	-		C.ellen_hap1_03	2822799	2827509	-	-	C.prem_hap2_03	32192908	32197679	INVDP	copyloss		C.ellen_hap1_04	11172660	11177627	-	-	C.prem_hap2_04	3758203	3763290	INVDP	copygain		C.ellen_hap1_05	3082056	3084990	-	-	C.prem_hap2_05
C.ellen_hap1_01	2544086	2556795	-	-	C.prem_hap2_01	2489245	2501752	SYN	-		C.ellen_hap1_02	4732593	4732593	G	GaatccatctcctacccaacacatcaccagcaacACATAtgtgttcaccaatcctatcaagctaacacagaacaattttatgctctggaaatcacaagtgatttccagcataagagcaaatgagctcgaaggcttcataaatgggagccatacctgtccccccagatgcttcactcatcctggacctaatcaaacaactatcaccaccacaaatccagaataccaaatctggaagaaacaagaccacattcttctgagctggttgctctcatcactcagtgaaggtgtgcttggcactgtggtggattgttctacttcatgtgaagtatggacaacccttgccaatcaatatggtgcaagaacaagagctagagttctatacctgagaacacagattca…	C.prem_hap2_02	18294416	18295741	INS	-		C.ellen_hap1_03	2822799	2827509	-	-	C.prem_hap2_03	32197679	32192908	INVDPAL	-		C.ellen_hap1_04	11172660	11177627	-	-	C.prem_hap2_04	3763290	3758203	INVDPAL	-		C.ellen_hap1_05	3082056	3084990	-	-	C.prem_hap2_05
C.ellen_hap1_01	2544086	2556795	-	-	C.prem_hap2_01	2489245	2501752	SYNAL	-		C.ellen_hap1_02	4733501	4733501	C	CacaaatcaaagtttttggctgtgaatgctatccatacttgagaccctacaacaagcataagtttgacttccatacatccaaatgcatactgctgggtattagtatcagtcataaaggctatgtttgcatgcaccattcaggaagagtctacatttcagctagtgtcaagtttaatgaAAgctcattcccttttcaaaatgactcaaatttctgcaagtataggctcactgaccaaaatgtgtcccccacagtccttgaaaagtttcaagttgtgtccttttc	C.prem_hap2_02	18296653	18296935	INS	-		C.ellen_hap1_03	2827510	3109431	-	-	C.prem_hap2_03	2768017	3049908	SYN	-		C.ellen_hap1_04	11181768	11191818	-	-	C.prem_hap2_04	3770224	3780050	INVDP	copygain		C.ellen_hap1_05	3084991	3106926	-	-	-
C.ellen_hap1_01	2556787	2567707	-	-	C.prem_hap2_01	2508912	2519821	SYN	-		C.ellen_hap1_02	4733501	4733888	-	-	C.prem_hap2_02	18296936	18297323	TRANSAL	-		C.ellen_hap1_03	2827510	2964298	-	-	C.prem_hap2_03	2768017	2904733	SYNAL	-		C.ellen_hap1_04	11181768	11191818	-	-	C.prem_hap2_04	3780050	3770224	INVDPAL	-		C.ellen_hap1_05	3106927	3110773	-	-	C.prem_hap2_05
C.ellen_hap1_01	2556787	2567707	-	-	C.prem_hap2_01	2508912	2519821	SYNAL	-		C.ellen_hap1_02	4733879	4734623	-	-	C.prem_hap2_02	18297315	18297323	CPL	-		C.ellen_hap1_03	2944303	3109431	-	-	C.prem_hap2_03	2884775	3049908	SYNAL	-		C.ellen_hap1_04	11238481	11269243	-	-	C.prem_hap2_04	3264735	3295353	SYN	-		C.ellen_hap1_05	3106927	3110773	-	-	C.prem_hap2_05
C.ellen_hap1_01	2560712	2572061	-	-	C.prem_hap2_01	2489234	2500964	DUP	copyloss		C.ellen_hap1_02	4734614	4736367	-	-	C.prem_hap2_02	18297315	18299068	TRANSAL	-		C.ellen_hap1_03	2902155	2903048	-	-	C.prem_hap2_03	15526097	15526971	DUP	copygain		C.ellen_hap1_04	11238481	11269243	-	-	C.prem_hap2_04	3264735	3295353	SYNAL	-		C.ellen_hap1_05	3110774	3110795	-	-	-
C.ellen_hap1_01	2560712	2561508	-	-	C.prem_hap2_01	2489234	2490030	DUPAL	-		C.ellen_hap1_02	4732590	4733888	-	-	C.prem_hap2_02	18290806	18292387	DUP	copygain		C.ellen_hap1_03	2902155	2903048	-	-	C.prem_hap2_03	15526097	15526971	DUPAL	-		C.ellen_hap1_04	11269244	11269971	-	-	C.prem_hap2_04	6817167	6817894	INVDP	copyloss		C.ellen_hap1_05	3110796	3117138	-	-	C.prem_hap2_05
C.ellen_hap1_01	2563083	2572061	-	-	C.prem_hap2_01	2492154	2500964	DUPAL	-		C.ellen_hap1_02	4732590	4733501	-	-	C.prem_hap2_02	18290806	18291717	DUPAL	-		C.ellen_hap1_03	2902155	2903049	-	-	C.prem_hap2_03	13582286	13583180	INVDP	copygain		C.ellen_hap1_04	11269244	11269971	-	-	C.prem_hap2_04	6817894	6817167	INVDPAL	-		C.ellen_hap1_05	3110796	3117138	-	-	C.prem_hap2_05
C.ellen_hap1_01	2569075	2587962	-	-	C.prem_hap2_01	2519824	2539068	SYN	-		C.ellen_hap1_02	4733501	4733888	-	-	C.prem_hap2_02	18292000	18292387	DUPAL	-		C.ellen_hap1_03	2902155	2903049	-	-	C.prem_hap2_03	13583180	13582286	INVDPAL	-		C.ellen_hap1_04	11269971	11271323	-	-	C.prem_hap2_04	3295346	3296700	SYN	-		C.ellen_hap1_05	3115760	3117054	-	-	C.prem_hap2_05
C.ellen_hap1_01	2569075	2572061	-	-	C.prem_hap2_01	2519824	2522830	SYNAL	-		C.ellen_hap1_02	4733501	4736367	-	-	C.prem_hap2_02	18292000	18294132	DUP	copygain		C.ellen_hap1_03	2940409	2941629	-	-	C.prem_hap2_03	33196694	33197890	DUP	copygain		C.ellen_hap1_04	11269971	11271323	-	-	C.prem_hap2_04	3295346	3296700	SYNAL	-		C.ellen_hap1_05	3115760	3117054	-	-	C.prem_hap2_05
C.ellen_hap1_01	2572061	2572063	-	-	C.prem_hap2_01	2522830	2523176	HDR	-		C.ellen_hap1_02	4733501	4733888	-	-	C.prem_hap2_02	18292000	18292387	DUPAL	-		C.ellen_hap1_03	2940409	2941629	-	-	C.prem_hap2_03	33196694	33197890	DUPAL	-		C.ellen_hap1_04	11271323	11448058	-	-	C.prem_hap2_04	3297063	3475940	SYN	-		C.ellen_hap1_05	3117139	3173692	-	-	-
C.ellen_hap1_01	2572064	2587962	-	-	C.prem_hap2_01	2523177	2539068	SYNAL	-		C.ellen_hap1_02	4734614	4736367	-	-	C.prem_hap2_02	18292379	18294132	DUPAL	-		C.ellen_hap1_03	2968667	2969646	-	-	C.prem_hap2_03	21386380	21387342	DUP	copygain		C.ellen_hap1_04	11271323	11286603	-	-	C.prem_hap2_04	3297063	3312348	SYNAL	-		C.ellen_hap1_05	3173693	3174010	-	-	C.prem_hap2_05
C.ellen_hap1_01	2587963	2587964	-	-	-	-	-	NOTAL	-		C.ellen_hap1_02	4736368	4736424	-	-	-	-	-	NOTAL	-		C.ellen_hap1_03	2968667	2969646	-	-	C.prem_hap2_03	21386380	21387342	DUPAL	-		C.ellen_hap1_04	11286603	11288063	-	-	C.prem_hap2_04	3312348	3315883	HDR	-		C.ellen_hap1_05	3173693	3174010	-	-	C.prem_hap2_05
C.ellen_hap1_01	2587965	2588445	-	-	C.prem_hap2_01	10662068	10662549	INVDP	copyloss		C.ellen_hap1_02	4736425	4743919	-	-	C.prem_hap2_02	4407256	4414759	SYN	-		C.ellen_hap1_03	2970489	2971105	-	-	C.prem_hap2_03	11739251	11739883	INVDP	copygain		C.ellen_hap1_04	11288064	11372113	-	-	C.prem_hap2_04	3315884	3400099	SYNAL	-		C.ellen_hap1_05	3174011	3222799	-	-	-
C.ellen_hap1_01	2587965	2588445	-	-	C.prem_hap2_01	10662549	10662068	INVDPAL	-		C.ellen_hap1_02	4736425	4743919	-	-	C.prem_hap2_02	4407256	4414759	SYNAL	-		C.ellen_hap1_03	2970489	2971105	-	-	C.prem_hap2_03	11739883	11739251	INVDPAL	-		C.ellen_hap1_04	11372104	11372219	-	-	C.prem_hap2_04	3400091	3400099	CPL	-		C.ellen_hap1_05	3222800	3223814	-	-	C.prem_hap2_05
C.ellen_hap1_01	2588135	2588349	-	-	C.prem_hap2_01	13047118	13047332	INVDP	copygain		C.ellen_hap1_02	4743911	4795392	-	-	C.prem_hap2_02	4439156	4490394	SYN	-		C.ellen_hap1_03	2970492	2971094	-	-	C.prem_hap2_03	4858123	4858740	INVDP	copygain		C.ellen_hap1_04	11372210	11406854	-	-	C.prem_hap2_04	3400091	3434703	SYNAL	-		C.ellen_hap1_05	3222800	3223814	-	-	C.prem_hap2_05
C.ellen_hap1_01	2588135	2588349	-	-	C.prem_hap2_01	13047332	13047118	INVDPAL	-		C.ellen_hap1_02	4743911	4745069	-	-	C.prem_hap2_02	4439156	4440314	SYNAL	-		C.ellen_hap1_03	2970492	2971094	-	-	C.prem_hap2_03	4858740	4858123	INVDPAL	-		C.ellen_hap1_04	11406836	11406854	-	-	C.prem_hap2_04	3434684	3435360	CPG	-		C.ellen_hap1_05	3223815	3235513	-	-	-
C.ellen_hap1_01	2588443	2589932	-	-	C.prem_hap2_01	16362970	16364454	TRANS	-		C.ellen_hap1_02	4745069	4745438	ttattttgtacaaactgatgtagcatgataagattggttgaattaaatatcatttggcccacatgatttatttttattaatttatattttcattcaatcaatgaattaatgccacgtcagtttgtacaaaataaatttatacaagagtttgtggctgtatcattactctTTATTTTAGTTCATGTATATATTTTGATGGACCTTACTTGGTCCTAAAGATCAACAAAGACACGTTTAGCGGGGCCGACTTTACAATCATGTAGATTTAAGAGATTGAAGTAGAGGCTATAAAAAAAATTGGGATTAAAAAAATAAATCAATTGAAAATAATTAAACACATGGGAGTTTATAAAATTATAGAATTCTAGCT	t	C.prem_hap2_02	4440314	4440314	DEL	-		C.ellen_hap1_03	2970494	2971094	-	-	C.prem_hap2_03	20461938	20462544	INVDP	copygain		C.ellen_hap1_04	11406836	11411651	-	-	C.prem_hap2_04	3435341	3440160	SYNAL	-		C.ellen_hap1_05	3235514	3235789	-	-	C.prem_hap2_05
C.ellen_hap1_01	2588443	2589932	-	-	C.prem_hap2_01	16362970	16364454	TRANSAL	-		C.ellen_hap1_02	4745439	4760328	-	-	C.prem_hap2_02	4440314	4455114	SYNAL	-		C.ellen_hap1_03	2970494	2971094	-	-	C.prem_hap2_03	20462544	20461938	INVDPAL	-		C.ellen_hap1_04	11411651	11412174	TGAAGCAGCTAGAAGCTAACAAACAATTTGTTACTAAAGATTCGAGAAAAGCTCACCTGTTTTACTTACCTTTTAGTTCTCGGATGTTAGAAGAAACCTTATATGTGCAAAATTCTCATAATCATAAGAACCTTATTCAATATTTGAGGAACTATGTCAACCTGATTTCAGCCAAACATAATTTCTGGAATAGAACTGAAGGAGCAGATCATTTCCTCGTTGCTTGCCATGATTGGGTATGTTTTTCGTGTTTGAATTGTACTAAGTATACGTTGGTTAGGTGCATCTGGGATCTTCATGAATTTCAAAATTTTACATTTCATTATTTGTGATGATAATTTATCAGTTTAGTTTGCAATTGCATTCAATATGACTTAATTAAACGAGAAAATTTGTAAC…	T	C.prem_hap2_04	3440160	3440160	DEL	-		C.ellen_hap1_05	3235514	3235789	-	-	C.prem_hap2_05
C.ellen_hap1_01	2588449	2588557	-	-	C.prem_hap2_01	17311330	17311438	DUP	copygain		C.ellen_hap1_02	4760323	4760328	-	-	C.prem_hap2_02	4455108	4455342	CPG	-		C.ellen_hap1_03	2970495	2971094	-	-	C.prem_hap2_03	36005937	36006550	DUP	copygain		C.ellen_hap1_04	11412175	11417683	-	-	C.prem_hap2_04	3440157	3445595	SYNAL	-		C.ellen_hap1_05	3235790	3280663	-	-	-
C.ellen_hap1_01	2588449	2588557	-	-	C.prem_hap2_01	17311330	17311438	DUPAL	-		C.ellen_hap1_02	4760323	4795392	-	-	C.prem_hap2_02	4455336	4490394	SYNAL	-		C.ellen_hap1_03	2970495	2971094	-	-	C.prem_hap2_03	36005937	36006550	DUPAL	-		C.ellen_hap1_04	11417683	11418187	-	-	C.prem_hap2_04	3445595	3445811	HDR	-		C.ellen_hap1_05	3280664	3280820	-	-	C.prem_hap2_05
C.ellen_hap1_01	2588451	2590689	-	-	C.prem_hap2_01	9739822	9742043	DUP	copyloss		C.ellen_hap1_02	4795393	4795449	-	-	-	-	-	NOTAL	-		C.ellen_hap1_03	2970495	2971094	-	-	C.prem_hap2_03	5714933	5715535	INVDP	copygain		C.ellen_hap1_04	11418188	11420097	-	-	C.prem_hap2_04	3445812	3447695	SYNAL	-		C.ellen_hap1_05	3280664	3280820	-	-	C.prem_hap2_05
C.ellen_hap1_01	2588451	2590689	-	-	C.prem_hap2_01	9739822	9742043	DUPAL	-		C.ellen_hap1_02	4795450	4795812	-	-	C.prem_hap2_02	22105318	22105680	DUP	copyloss		C.ellen_hap1_03	2970495	2971094	-	-	C.prem_hap2_03	5715535	5714933	INVDPAL	-		C.ellen_hap1_04	11420090	11420097	-	-	C.prem_hap2_04	3447687	3448253	CPG	-		C.ellen_hap1_05	3280821	3289607	-	-	-
C.ellen_hap1_01	2590690	2590694	-	-	-	-	-	NOTAL	-		C.ellen_hap1_02	4795450	4795812	-	-	C.prem_hap2_02	22105318	22105680	DUPAL	-		C.ellen_hap1_03	2970495	2971094	-	-	C.prem_hap2_03	7259611	7260213	INVDP	copygain		C.ellen_hap1_04	11420090	11445955	-	-	C.prem_hap2_04	3448245	3473957	SYNAL	-		C.ellen_hap1_05	3289608	3290343	-	-	C.prem_hap2_05
C.ellen_hap1_01	2590695	2591561	-	-	C.prem_hap2_01	16855351	16856222	INVDP	copyloss		C.ellen_hap1_02	4795813	4795874	-	-	-	-	-	NOTAL	-		C.ellen_hap1_03	2970495	2971094	-	-	C.prem_hap2_03	7260213	7259611	INVDPAL	-		C.ellen_hap1_04	11445941	11446075	-	-	C.prem_hap2_04	3473944	3473957	CPL	-		C.ellen_hap1_05	3289608	3290343	-	-	C.prem_hap2_05
C.ellen_hap1_01	2590695	2591561	-	-	C.prem_hap2_01	16856222	16855351	INVDPAL	-		C.ellen_hap1_02	4795875	4796914	-	-	C.prem_hap2_02	4491250	4492301	SYN	-		C.ellen_hap1_03	2970495	2971094	-	-	C.prem_hap2_03	8564274	8564887	INVDP	copygain		C.ellen_hap1_04	11446061	11448058	-	-	C.prem_hap2_04	3473944	3475940	SYNAL	-		C.ellen_hap1_05	3289788	3290606	-	-	C.prem_hap2_05
C.ellen_hap1_01	2591562	2623515	-	-	C.prem_hap2_01	2539066	2571168	SYN	-		C.ellen_hap1_02	4795875	4796914	-	-	C.prem_hap2_02	4491250	4492301	SYNAL	-		C.ellen_hap1_03	2970495	2971094	-	-	C.prem_hap2_03	8564887	8564274	INVDPAL	-		C.ellen_hap1_04	11323082	11328376	-	-	C.prem_hap2_04	23756632	23761932	INVDP	copygain		C.ellen_hap1_05	3289788	3290606	-	-	C.prem_hap2_05
C.ellen_hap1_01	2591562	2599520	-	-	C.prem_hap2_01	2539066	2546866	SYNAL	-		C.ellen_hap1_02	4796908	4806555	-	-	C.prem_hap2_02	4494373	4504014	SYN	-		C.ellen_hap1_03	2970495	2971095	-	-	C.prem_hap2_03	5476227	5476828	DUP	copygain		C.ellen_hap1_04	11323082	11328376	-	-	C.prem_hap2_04	23761932	23756632	INVDPAL	-		C.ellen_hap1_05	3290607	3291571	-	-	-
C.ellen_hap1_01	2599520	2599524	-	-	C.prem_hap2_01	2546866	2547215	HDR	-		C.ellen_hap1_02	4796908	4806555	-	-	C.prem_hap2_02	4494373	4504014	SYNAL	-		C.ellen_hap1_03	2970495	2971095	-	-	C.prem_hap2_03	5476227	5476828	DUPAL	-		C.ellen_hap1_04	11448059	11448061	-	-	-	-	-	NOTAL	-		C.ellen_hap1_05	3291572	3291850	-	-	C.prem_hap2_05
C.ellen_hap1_01	2599525	2623515	-	-	C.prem_hap2_01	2547216	2571168	SYNAL	-		C.ellen_hap1_02	4806552	4837921	-	-	C.prem_hap2_02	4504917	4536241	SYN	-		C.ellen_hap1_03	2970495	2971095	-	-	C.prem_hap2_03	14298266	14298873	DUP	copygain		C.ellen_hap1_04	11448062	11448507	-	-	C.prem_hap2_04	23838473	23838918	TRANS	-		C.ellen_hap1_05	3291572	3291850	-	-	C.prem_hap2_05
C.ellen_hap1_01	2623506	2669484	-	-	C.prem_hap2_01	2572340	2619127	SYN	-		C.ellen_hap1_02	4806552	4837921	-	-	C.prem_hap2_02	4504917	4536241	SYNAL	-		C.ellen_hap1_03	2970495	2971095	-	-	C.prem_hap2_03	14298266	14298873	DUPAL	-		C.ellen_hap1_04	11448062	11448507	-	-	C.prem_hap2_04	23838473	23838918	TRANSAL	-		C.ellen_hap1_05	3291851	3305911	-	-	-
C.ellen_hap1_01	2623506	2638173	-	-	C.prem_hap2_01	2572340	2586880	SYNAL	-		C.ellen_hap1_02	4837913	4896547	-	-	C.prem_hap2_02	4538093	4595679	SYN	-		C.ellen_hap1_03	2970495	2971096	-	-	C.prem_hap2_03	10500262	10500876	INVDP	copygain		C.ellen_hap1_04	11448508	11449403	-	-	-	-	-	NOTAL	-		C.ellen_hap1_05	3305912	3306147	-	-	C.prem_hap2_05
C.ellen_hap1_01	2638165	2638173	-	-	C.prem_hap2_01	2586871	2588006	CPG	-		C.ellen_hap1_02	4837913	4840625	-	-	C.prem_hap2_02	4538093	4540799	SYNAL	-		C.ellen_hap1_03	2970495	2971096	-	-	C.prem_hap2_03	10500876	10500262	INVDPAL	-		C.ellen_hap1_04	11449404	11449852	-	-	C.prem_hap2_04	7257368	7257814	INVDP	copyloss		C.ellen_hap1_05	3305912	3306147	-	-	C.prem_hap2_05
C.ellen_hap1_01	2638165	2669484	-	-	C.prem_hap2_01	2587997	2619127	SYNAL	-		C.ellen_hap1_02	4840625	4841153	-	-	C.prem_hap2_02	4540799	4540806	HDR	-		C.ellen_hap1_03	3080031	3080629	-	-	C.prem_hap2_03	31961405	31962014	INVDP	copygain		C.ellen_hap1_04	11449404	11449852	-	-	C.prem_hap2_04	7257814	7257368	INVDPAL	-		C.ellen_hap1_05	3305912	3306642	-	-	C.prem_hap2_05
C.ellen_hap1_01	2669480	2700636	-	-	C.prem_hap2_01	2624647	2655872	SYN	-		C.ellen_hap1_02	4841154	4850965	-	-	C.prem_hap2_02	4540807	4550505	SYNAL	-		C.ellen_hap1_03	3080031	3080629	-	-	C.prem_hap2_03	31962014	31961405	INVDPAL	-		C.ellen_hap1_04	11449852	11472077	-	-	C.prem_hap2_04	3475935	3498163	SYN	-		C.ellen_hap1_05	3305912	3306642	-	-	C.prem_hap2_05
C.ellen_hap1_01	2669480	2700636	-	-	C.prem_hap2_01	2624647	2655872	SYNAL	-		C.ellen_hap1_02	4850965	4851316	-	-	C.prem_hap2_02	4550505	4550507	HDR	-		C.ellen_hap1_03	3080031	3080629	-	-	C.prem_hap2_03	31964774	31965383	INVDP	copygain		C.ellen_hap1_04	11449852	11472077	-	-	C.prem_hap2_04	3475935	3498163	SYNAL	-		C.ellen_hap1_05	3306643	3309196	-	-	-
C.ellen_hap1_01	2686610	2689229	-	-	C.prem_hap2_01	19359653	19362291	DUP	copygain		C.ellen_hap1_02	4851317	4896547	-	-	C.prem_hap2_02	4550508	4595679	SYNAL	-		C.ellen_hap1_03	3080031	3080629	-	-	C.prem_hap2_03	31965383	31964774	INVDPAL	-		C.ellen_hap1_04	11472072	11475742	-	-	C.prem_hap2_04	3498639	3502206	SYN	-		C.ellen_hap1_05	3309197	3309527	-	-	C.prem_hap2_05
C.ellen_hap1_01	2686610	2689229	-	-	C.prem_hap2_01	19359653	19362291	DUPAL	-		C.ellen_hap1_02	4896545	4919311	-	-	C.prem_hap2_02	4597221	4617512	SYN	-		C.ellen_hap1_03	3109432	3109433	-	-	-	-	-	NOTAL	-		C.ellen_hap1_04	11472072	11475742	-	-	C.prem_hap2_04	3498639	3502206	SYNAL	-		C.ellen_hap1_05	3309197	3309527	-	-	C.prem_hap2_05
C.ellen_hap1_01	2699161	2700636	-	-	C.prem_hap2_01	2655864	2657340	DUP	copygain		C.ellen_hap1_02	4896545	4910386	-	-	C.prem_hap2_02	4597221	4611061	SYNAL	-		C.ellen_hap1_03	3109434	3110056	-	-	C.prem_hap2_03	8864230	8864847	TRANS	-		C.ellen_hap1_04	11474116	11474343	-	-	C.prem_hap2_04	25048342	25048569	DUP	copygain		C.ellen_hap1_05	3309528	3372180	-	-	-
C.ellen_hap1_01	2699161	2700636	-	-	C.prem_hap2_01	2655864	2657340	DUPAL	-		C.ellen_hap1_02	4910386	4910386	A	AGAGCCAACAACAGCTCAGAAAGAAATAGCTTCCTGTCACAAAGCAAACAGGGCATTGATTCACATGAAGCAGCCCTTCACTCTGGACCTGTAAAGGACTATAACCCAGCATATCTACTGCAAAGTAcactaaaacatggtgggaaaaatgatcttaaaataactcgcttgcaattacaacagtcctttttaaaagctcactgatgtgatgcaacaaagcttcttttatgatatgcacaactttttggtttggctttgagcacaatcaaaatccaaagacatcaatgagtaaacaaaACAAAGCTAAGCAGATAAAGCCTTTGCAACAAAAATTGGACAGTAACTAAATGCATAAAAAAACAGAAGCATCAAGGTCAAGCTAACCTCAAAAGTAGCATT…	C.prem_hap2_02	4611061	4611564	INS	-		C.ellen_hap1_03	3109434	3110056	-	-	C.prem_hap2_03	8864230	8864847	TRANSAL	-		C.ellen_hap1_04	11474116	11474343	-	-	C.prem_hap2_04	25048342	25048569	DUPAL	-		C.ellen_hap1_05	3372181	3378425	-	-	C.prem_hap2_05
C.ellen_hap1_01	2699161	2722454	-	-	C.prem_hap2_01	2657332	2679917	SYN	-		C.ellen_hap1_02	4910386	4914637	-	-	C.prem_hap2_02	4611565	4615831	SYNAL	-		C.ellen_hap1_03	3110050	3293188	-	-	C.prem_hap2_03	3049899	3233752	SYN	-		C.ellen_hap1_04	11474124	11474452	-	-	C.prem_hap2_04	622953	623270	INVDP	copygain		C.ellen_hap1_05	3372181	3378425	-	-	C.prem_hap2_05
C.ellen_hap1_01	2699161	2716112	-	-	C.prem_hap2_01	2657332	2674267	SYNAL	-		C.ellen_hap1_02	4914637	4917626	GCactacaagaaaaatgacctactatgacaggtaaaactatcatactaggggatggatgacagttgttcataccgtcattatagccagcgttaagaattgatgacagaacaatacccgtcatagcctgtgatggatataaccagtcgcacaactatcataattttatttagagggaaatataataattttaaatttccatctttttttttgaatttcgcatgctatattttgaatttttagtgggaaatcttaaatttggcacgaaaatggaaactataattaattgatttttttcaattaattcagaaactgaaattataattaataaaaatgagtattttgttactaccatgaaatcattattattttaataaaaatcctgaaattgatttagaaat…	G	C.prem_hap2_02	4615831	4615831	DEL	-		C.ellen_hap1_03	3110050	3273539	-	-	C.prem_hap2_03	3049899	3213432	SYNAL	-		C.ellen_hap1_04	11474124	11474452	-	-	C.prem_hap2_04	623270	622953	INVDPAL	-		C.ellen_hap1_05	3378426	3394870	-	-	-
C.ellen_hap1_01	2716112	2716812	TGATAATAAATTAATCCAACTTGGCCGTTAAGTTTGATCCAACACATTAAGGATCTATATCGCGATCAGTAATATTTACTGGGGTCGTACTTTTCACATTTAAAGTTTTAATATATCAGCCTCAATGTTTCGAACTTACAAAAATTGTCATTGACGACGAAAACGAAGGCAGTCAGTTACTTTAATTCTATTTAAAGTATTTTAAAGCTGTACACGCAAAAGAGTAGCTGGTTCAATAATTTTGCGGCCAAAATTGAAGTCATTGATATGATGgttgtttgatttcacaaaattaatagaaatctccttaatattttaaaatacttctaaatctctgagtgtcatcttttgtattgatattaccattttatctatgatggttgtttgattttggaaatg…	T	C.prem_hap2_01	2674267	2674267	DEL	-		C.ellen_hap1_02	4917627	4919311	-	-	C.prem_hap2_02	4615829	4617512	SYNAL	-		C.ellen_hap1_03	3273531	3273539	-	-	C.prem_hap2_03	3213423	3214007	CPG	-		C.ellen_hap1_04	11474126	11474405	-	-	C.prem_hap2_04	27181588	27181866	DUP	copygain		C.ellen_hap1_05	3394871	3395647	-	-	C.prem_hap2_05
C.ellen_hap1_01	2716813	2722454	-	-	C.prem_hap2_01	2674266	2679917	SYNAL	-		C.ellen_hap1_02	4919312	4920637	-	-	-	-	-	NOTAL	-		C.ellen_hap1_03	3273531	3293188	-	-	C.prem_hap2_03	3213998	3233752	SYNAL	-		C.ellen_hap1_04	11474126	11474405	-	-	C.prem_hap2_04	27181588	27181866	DUPAL	-		C.ellen_hap1_05	3394871	3395647	-	-	C.prem_hap2_05
C.ellen_hap1_01	2722446	2725446	-	-	C.prem_hap2_01	2690396	2693396	SYN	-		C.ellen_hap1_02	4920638	4925710	-	-	C.prem_hap2_02	15068964	15074200	TRANS	-		C.ellen_hap1_03	3149832	3150939	-	-	C.prem_hap2_03	30926948	30928054	INVDP	copygain		C.ellen_hap1_04	11475743	11476916	-	-	C.prem_hap2_04	24385026	24386198	INVTR	-		C.ellen_hap1_05	3395648	3430647	-	-	-
C.ellen_hap1_01	2722446	2725446	-	-	C.prem_hap2_01	2690396	2693396	SYNAL	-		C.ellen_hap1_02	4920638	4925710	-	-	C.prem_hap2_02	15068964	15074200	TRANSAL	-		C.ellen_hap1_03	3149832	3150939	-	-	C.prem_hap2_03	30928054	30926948	INVDPAL	-		C.ellen_hap1_04	11475743	11476916	-	-	C.prem_hap2_04	24386198	24385026	INVTRAL	-		C.ellen_hap1_05	3430648	3435293	-	-	C.prem_hap2_05
C.ellen_hap1_01	2725447	2726987	-	-	C.prem_hap2_01	15846917	15848467	TRANS	-		C.ellen_hap1_02	4924731	4932984	-	-	C.prem_hap2_02	8061318	8069599	INVDP	copyloss		C.ellen_hap1_03	3237359	3237688	-	-	C.prem_hap2_03	11830378	11830705	INVDP	copygain		C.ellen_hap1_04	11476917	11485392	-	-	C.prem_hap2_04	3502199	3510752	SYN	-		C.ellen_hap1_05	3430648	3435293	-	-	C.prem_hap2_05
C.ellen_hap1_01	2725447	2726987	-	-	C.prem_hap2_01	15846917	15848467	TRANSAL	-		C.ellen_hap1_02	4924731	4932984	-	-	C.prem_hap2_02	8069599	8061318	INVDPAL	-		C.ellen_hap1_03	3237359	3237688	-	-	C.prem_hap2_03	11830705	11830378	INVDPAL	-		C.ellen_hap1_04	11476917	11485392	-	-	C.prem_hap2_04	3502199	3510752	SYNAL	-		C.ellen_hap1_05	3435294	3473281	-	-	-
C.ellen_hap1_01	2726988	2738888	-	-	C.prem_hap2_01	2693389	2694319	SYN	-		C.ellen_hap1_02	4932985	4933580	-	-	-	-	-	NOTAL	-		C.ellen_hap1_03	3293188	3293767	-	-	C.prem_hap2_03	14767863	14768430	DUP	copygain		C.ellen_hap1_04	11485385	11531888	-	-	C.prem_hap2_04	3511739	3558744	SYN	-		C.ellen_hap1_05	3473282	3473616	-	-	C.prem_hap2_05
C.ellen_hap1_01	2726988	2727615	-	-	C.prem_hap2_01	2693389	2694016	SYNAL	-		C.ellen_hap1_02	4933581	4934081	-	-	C.prem_hap2_02	4617496	4617998	SYN	-		C.ellen_hap1_03	3293188	3293767	-	-	C.prem_hap2_03	14767863	14768430	DUPAL	-		C.ellen_hap1_04	11485385	11516278	-	-	C.prem_hap2_04	3511739	3542500	SYNAL	-		C.ellen_hap1_05	3473282	3473616	-	-	C.prem_hap2_05
C.ellen_hap1_01	2727615	2738585	Ctgttgatgctgaaatctgctcgccctttgcccgacaagatttttacaccaacgttcacgttatcaataatgaagatatcaattccttcttgcttcaacgattgctccagccactgaagttggagttgtccctctttttctcactaagcctgcgttcacaaaagtggatcaaagacgccggtggttttgtcggcgtaaatcttctgatgtctaagttagcacaaggtgtttacgggaaaacagtgcaattaggattcaaataattgcttagaattagctcactctcggtattgaaaagcgtctggatacaatttgacagagttttcccttctctccttttttccatcccttcttcatcgatttcttcttcttttatagccgctgtcccatgttcccgtt…	C	C.prem_hap2_01	2694016	2694016	DEL	-		C.ellen_hap1_02	4933581	4934081	-	-	C.prem_hap2_02	4617496	4617998	SYNAL	-		C.ellen_hap1_03	3293188	3293767	-	-	C.prem_hap2_03	14774415	14774982	DUP	copygain		C.ellen_hap1_04	11516269	11516278	-	-	C.prem_hap2_04	3542490	3543124	CPG	-		C.ellen_hap1_05	3473617	3475112	-	-	-
C.ellen_hap1_01	2738586	2738888	-	-	C.prem_hap2_01	2694013	2694319	SYNAL	-		C.ellen_hap1_02	4934073	4952405	-	-	C.prem_hap2_02	4620517	4638874	SYN	-		C.ellen_hap1_03	3293188	3293767	-	-	C.prem_hap2_03	14774415	14774982	DUPAL	-		C.ellen_hap1_04	11516269	11531888	-	-	C.prem_hap2_04	3543114	3558744	SYNAL	-		C.ellen_hap1_05	3475113	3476113	-	-	C.prem_hap2_05
C.ellen_hap1_01	2738883	2840827	-	-	C.prem_hap2_01	2702185	2809196	SYN	-		C.ellen_hap1_02	4934073	4952405	-	-	C.prem_hap2_02	4620517	4638874	SYNAL	-		C.ellen_hap1_03	3293188	3293802	-	-	C.prem_hap2_03	14449388	14450000	INVTR	-		C.ellen_hap1_04	11531882	11555249	-	-	C.prem_hap2_04	3559410	3582699	SYN	-		C.ellen_hap1_05	3475113	3476113	-	-	C.prem_hap2_05
C.ellen_hap1_01	2738883	2739834	-	-	C.prem_hap2_01	2702185	2703136	SYNAL	-		C.ellen_hap1_02	4952402	4979844	-	-	C.prem_hap2_02	4639493	4667021	SYN	-		C.ellen_hap1_03	3293188	3293802	-	-	C.prem_hap2_03	14450000	14449388	INVTRAL	-		C.ellen_hap1_04	11531882	11555249	-	-	C.prem_hap2_04	3559410	3582699	SYNAL	-		C.ellen_hap1_05	3476112	3477466	-	-	C.prem_hap2_05
C.ellen_hap1_01	2739834	2739834	a	aatattttatttattgtcactattaattatcataataaaagtaatgactctttgtagcataaaaattttataattactatcaaagaataacaataaaataatctttcatgattcataaactaaagttaattaggaatatgtgttagatttaacttttatgaaattgacaaagtgacatttgaaaataaaatgaaaacaagcttgtgaaagttcaattttataaggctgagataatttcctaccatgccaataaaaatctaaaaatataaatgattttctttcactttttggcccacgtaaatattattggaggc	C.prem_hap2_01	2703136	2703449	INS	-		C.ellen_hap1_02	4952402	4979844	-	-	C.prem_hap2_02	4639493	4667021	SYNAL	-		C.ellen_hap1_03	3293803	3294316	-	-	-	-	-	NOTAL	-		C.ellen_hap1_04	11555240	11556131	-	-	C.prem_hap2_04	4827359	4828249	INVDP	copygain		C.ellen_hap1_05	3476112	3477466	-	-	C.prem_hap2_05
C.ellen_hap1_01	2739834	2754602	-	-	C.prem_hap2_01	2703450	2718214	SYNAL	-		C.ellen_hap1_02	4979845	4981398	-	-	C.prem_hap2_02	12560732	12562285	DUP	copyloss		C.ellen_hap1_03	3294317	3294489	-	-	C.prem_hap2_03	27740549	27740720	DUP	copyloss		C.ellen_hap1_04	11555240	11556131	-	-	C.prem_hap2_04	4828249	4827359	INVDPAL	-		C.ellen_hap1_05	3476113	3476699	-	-	C.prem_hap2_05
C.ellen_hap1_01	2754550	2754848	-	-	C.prem_hap2_01	2718163	2718214	CPL	-		C.ellen_hap1_02	4979845	4981398	-	-	C.prem_hap2_02	12560732	12562285	DUPAL	-		C.ellen_hap1_03	3294317	3294489	-	-	C.prem_hap2_03	27740549	27740720	DUPAL	-		C.ellen_hap1_04	11555249	11556127	-	-	C.prem_hap2_04	26063586	26064498	TRANS	-		C.ellen_hap1_05	3476113	3476699	-	-	C.prem_hap2_05
C.ellen_hap1_01	2754796	2798867	-	-	C.prem_hap2_01	2718163	2762201	SYNAL	-		C.ellen_hap1_02	4981399	4985550	-	-	C.prem_hap2_02	4667041	4671162	SYN	-		C.ellen_hap1_03	3294489	3301183	-	-	C.prem_hap2_03	3233746	3240418	SYN	-		C.ellen_hap1_04	11555249	11556127	-	-	C.prem_hap2_04	26063586	26064498	TRANSAL	-		C.ellen_hap1_05	3476113	3477465	-	-	C.prem_hap2_05
C.ellen_hap1_01	2798862	2798867	-	-	C.prem_hap2_01	2762195	2767335	CPG	-		C.ellen_hap1_02	4981399	4985550	-	-	C.prem_hap2_02	4667041	4671162	SYNAL	-		C.ellen_hap1_03	3294489	3301183	-	-	C.prem_hap2_03	3233746	3240418	SYNAL	-		C.ellen_hap1_04	11556126	11596035	-	-	C.prem_hap2_04	3582689	3622583	SYN	-		C.ellen_hap1_05	3476113	3477465	-	-	C.prem_hap2_05
C.ellen_hap1_01	2798862	2840827	-	-	C.prem_hap2_01	2767329	2809196	SYNAL	-		C.ellen_hap1_02	4985551	4985591	-	-	-	-	-	NOTAL	-		C.ellen_hap1_03	3301179	3301948	-	-	C.prem_hap2_03	5945947	5946716	DUP	copyloss		C.ellen_hap1_04	11556126	11596035	-	-	C.prem_hap2_04	3582689	3622583	SYNAL	-		C.ellen_hap1_05	3476113	3477466	-	-	C.prem_hap2_05
C.ellen_hap1_01	2766423	2767067	-	-	C.prem_hap2_01	25297707	25298354	INVDP	copygain		C.ellen_hap1_02	4985592	4985989	-	-	C.prem_hap2_02	10536358	10536755	DUP	copyloss		C.ellen_hap1_03	3301179	3301948	-	-	C.prem_hap2_03	5945947	5946716	DUPAL	-		C.ellen_hap1_04	11596034	11596932	-	-	C.prem_hap2_04	22503630	22504528	INVTR	-		C.ellen_hap1_05	3476113	3477466	-	-	C.prem_hap2_05
C.ellen_hap1_01	2766423	2767067	-	-	C.prem_hap2_01	25298354	25297707	INVDPAL	-		C.ellen_hap1_02	4985592	4985989	-	-	C.prem_hap2_02	10536358	10536755	DUPAL	-		C.ellen_hap1_03	3301181	3301949	-	-	C.prem_hap2_03	5934991	5935759	DUP	copygain		C.ellen_hap1_04	11596034	11596932	-	-	C.prem_hap2_04	22504528	22503630	INVTRAL	-		C.ellen_hap1_05	3477467	3477473	-	-	-
C.ellen_hap1_01	2767131	2776237	-	-	C.prem_hap2_01	4051823	4060694	DUP	copygain		C.ellen_hap1_02	4985990	4986328	-	-	-	-	-	NOTAL	-		C.ellen_hap1_03	3301181	3301949	-	-	C.prem_hap2_03	5934991	5935759	DUPAL	-		C.ellen_hap1_04	11596933	11670833	-	-	C.prem_hap2_04	3622576	3695829	SYN	-		C.ellen_hap1_05	3477474	3479916	-	-	C.prem_hap2_05
C.ellen_hap1_01	2767131	2772611	-	-	C.prem_hap2_01	4051823	4057298	DUPAL	-		C.ellen_hap1_02	4986329	4986769	-	-	C.prem_hap2_02	4671162	4671599	SYN	-		C.ellen_hap1_03	3301949	3323235	-	-	C.prem_hap2_03	3240411	3261839	SYN	-		C.ellen_hap1_04	11596933	11666685	-	-	C.prem_hap2_04	3622576	3692228	SYNAL	-		C.ellen_hap1_05	3477474	3479916	-	-	C.prem_hap2_05
C.ellen_hap1_01	2772853	2776237	-	-	C.prem_hap2_01	4057298	4060694	DUPAL	-		C.ellen_hap1_02	4986329	4986769	-	-	C.prem_hap2_02	4671162	4671599	SYNAL	-		C.ellen_hap1_03	3301949	3303692	-	-	C.prem_hap2_03	3240411	3242150	SYNAL	-		C.ellen_hap1_04	11666673	11667232	-	-	C.prem_hap2_04	3692217	3692228	CPL	-		C.ellen_hap1_05	3479917	3545991	-	-	-
C.ellen_hap1_01	2775542	2776238	-	-	C.prem_hap2_01	4050232	4050919	DUP	copygain		C.ellen_hap1_02	4986770	4986893	-	-	-	-	-	NOTAL	-		C.ellen_hap1_03	3303684	3303692	-	-	C.prem_hap2_03	3242141	3242283	CPG	-		C.ellen_hap1_04	11667220	11670833	-	-	C.prem_hap2_04	3692217	3695829	SYNAL	-		C.ellen_hap1_05	3545992	3546926	-	-	C.prem_hap2_05
C.ellen_hap1_01	2775542	2776238	-	-	C.prem_hap2_01	4050232	4050919	DUPAL	-		C.ellen_hap1_02	4986894	5086738	-	-	C.prem_hap2_02	4672298	4774501	SYN	-		C.ellen_hap1_03	3303684	3323235	-	-	C.prem_hap2_03	3242274	3261839	SYNAL	-		C.ellen_hap1_04	11670825	11690217	-	-	C.prem_hap2_04	3696520	3715915	SYN	-		C.ellen_hap1_05	3545992	3546926	-	-	C.prem_hap2_05
C.ellen_hap1_01	2840828	2843647	-	-	-	-	-	NOTAL	-		C.ellen_hap1_02	4986894	5034814	-	-	C.prem_hap2_02	4672298	4720313	SYNAL	-		C.ellen_hap1_03	3322577	3322849	-	-	C.prem_hap2_03	6688893	6689166	DUP	copygain		C.ellen_hap1_04	11670825	11690217	-	-	C.prem_hap2_04	3696520	3715915	SYNAL	-		C.ellen_hap1_05	3546927	3569866	-	-	-
C.ellen_hap1_01	2843648	2844028	-	-	C.prem_hap2_01	13887164	13887546	DUP	copyloss		C.ellen_hap1_02	5034814	5034820	-	-	C.prem_hap2_02	4720313	4720548	HDR	-		C.ellen_hap1_03	3322577	3322849	-	-	C.prem_hap2_03	6688893	6689166	DUPAL	-		C.ellen_hap1_04	11672193	11673659	-	-	C.prem_hap2_04	4355886	4357348	DUP	copygain		C.ellen_hap1_05	3569867	3570491	-	-	C.prem_hap2_05
C.ellen_hap1_01	2843648	2844028	-	-	C.prem_hap2_01	13887164	13887546	DUPAL	-		C.ellen_hap1_02	5034821	5068110	-	-	C.prem_hap2_02	4720549	4753627	SYNAL	-		C.ellen_hap1_03	3323236	3326241	-	-	C.prem_hap2_03	28881717	28884690	DUP	copyloss		C.ellen_hap1_04	11672193	11673659	-	-	C.prem_hap2_04	4355886	4357348	DUPAL	-		C.ellen_hap1_05	3569867	3570491	-	-	C.prem_hap2_05
C.ellen_hap1_01	2844029	2845100	-	-	-	-	-	NOTAL	-		C.ellen_hap1_02	5068110	5068110	A	AaattagtataacaataacatttatttatttatttatattattatgatgatgatgatgatcactagcaataatAAAAAGTAGTAATTGTAGTGATTAATAACTATAATTAATATTAATAGTAACAATTTATCATCATCATCATCaacaataaatttttcatcatcatcatcatcatcatcatcatcataataatataaggaaggataaaatggaaacttcatgatttaagtgaatgtaatatggtcactttaaggaatgcgaatctcattcccacctcccccatatgaatgagaattccagtaatcattcctaattttaggtggggtctaccactttaattctcatttatctttcattttagcaaataaacacattattcattcacattccttgattct…	C.prem_hap2_02	4753627	4756329	INS	-		C.ellen_hap1_03	3323236	3326241	-	-	C.prem_hap2_03	28881717	28884690	DUPAL	-		C.ellen_hap1_04	11690213	11722173	-	-	C.prem_hap2_04	3717459	3749440	SYN	-		C.ellen_hap1_05	3570492	3620817	-	-	-
C.ellen_hap1_01	2845101	2845718	-	-	C.prem_hap2_01	11602764	11603395	DUP	copyloss		C.ellen_hap1_02	5068111	5068493	-	-	C.prem_hap2_02	4756330	4756712	SYNAL	-		C.ellen_hap1_03	3326242	3338431	-	-	C.prem_hap2_03	3261836	3274049	SYN	-		C.ellen_hap1_04	11690213	11722173	-	-	C.prem_hap2_04	3717459	3749440	SYNAL	-		C.ellen_hap1_05	3620818	3621075	-	-	C.prem_hap2_05
C.ellen_hap1_01	2845101	2845718	-	-	C.prem_hap2_01	11602764	11603395	DUPAL	-		C.ellen_hap1_02	5068484	5069173	-	-	C.prem_hap2_02	4756704	4756712	CPL	-		C.ellen_hap1_03	3326242	3338431	-	-	C.prem_hap2_03	3261836	3274049	SYNAL	-		C.ellen_hap1_04	11722163	11722591	-	-	C.prem_hap2_04	9934187	9934613	INVDP	copyloss		C.ellen_hap1_05	3620818	3621075	-	-	C.prem_hap2_05
C.ellen_hap1_01	2845719	2847948	-	-	-	-	-	NOTAL	-		C.ellen_hap1_02	5069164	5086738	-	-	C.prem_hap2_02	4756704	4774501	SYNAL	-		C.ellen_hap1_03	3338427	3339874	-	-	C.prem_hap2_03	37184993	37186442	INVDP	copygain		C.ellen_hap1_04	11722163	11722591	-	-	C.prem_hap2_04	9934613	9934187	INVDPAL	-		C.ellen_hap1_05	3621076	3621194	-	-	-
C.ellen_hap1_01	2847949	2882980	-	-	C.prem_hap2_01	2809188	2844339	SYN	-		C.ellen_hap1_02	5040133	5040264	-	-	C.prem_hap2_02	6478262	6478393	INVDP	copygain		C.ellen_hap1_03	3338427	3339874	-	-	C.prem_hap2_03	37186442	37184993	INVDPAL	-		C.ellen_hap1_04	11722591	11732397	-	-	C.prem_hap2_04	3749432	3759316	SYN	-		C.ellen_hap1_05	3621195	3621559	-	-	C.prem_hap2_05
C.ellen_hap1_01	2847949	2882980	-	-	C.prem_hap2_01	2809188	2844339	SYNAL	-		C.ellen_hap1_02	5040133	5040264	-	-	C.prem_hap2_02	6478393	6478262	INVDPAL	-		C.ellen_hap1_03	3338431	3339970	-	-	C.prem_hap2_03	6276770	6278311	INVTR	-		C.ellen_hap1_04	11722591	11722790	-	-	C.prem_hap2_04	3749432	3749631	SYNAL	-		C.ellen_hap1_05	3621195	3621559	-	-	C.prem_hap2_05
C.ellen_hap1_01	2881992	2883315	-	-	C.prem_hap2_01	10429323	10430644	INVDP	copygain		C.ellen_hap1_02	5086739	5087103	-	-	-	-	-	NOTAL	-		C.ellen_hap1_03	3338431	3339970	-	-	C.prem_hap2_03	6278311	6276770	INVTRAL	-		C.ellen_hap1_04	11722783	11722790	-	-	C.prem_hap2_04	3749623	3749769	CPG	-		C.ellen_hap1_05	3621560	3650671	-	-	-
C.ellen_hap1_01	2881992	2883315	-	-	C.prem_hap2_01	10430644	10429323	INVDPAL	-		C.ellen_hap1_02	5087104	5150568	-	-	C.prem_hap2_02	4777703	4841064	SYN	-		C.ellen_hap1_03	3338431	3339970	-	-	C.prem_hap2_03	21106517	21108032	DUP	copygain		C.ellen_hap1_04	11722783	11732397	-	-	C.prem_hap2_04	3749761	3759316	SYNAL	-		C.ellen_hap1_05	3650672	3651029	-	-	C.prem_hap2_05
C.ellen_hap1_01	2882001	2883537	-	-	C.prem_hap2_01	10419308	10420842	INVDP	copygain		C.ellen_hap1_02	5087104	5150568	-	-	C.prem_hap2_02	4777703	4841064	SYNAL	-		C.ellen_hap1_03	3338431	3339970	-	-	C.prem_hap2_03	21106517	21108032	DUPAL	-		C.ellen_hap1_04	11726522	11734657	-	-	C.prem_hap2_04	3776220	3784340	SYN	-		C.ellen_hap1_05	3650672	3651029	-	-	C.prem_hap2_05
C.ellen_hap1_01	2882001	2883537	-	-	C.prem_hap2_01	10420842	10419308	INVDPAL	-		C.ellen_hap1_02	5134939	5135842	-	-	C.prem_hap2_02	23520464	23521352	DUP	copygain		C.ellen_hap1_03	3338431	3339972	-	-	C.prem_hap2_03	7622226	7623764	DUP	copygain		C.ellen_hap1_04	11726522	11734657	-	-	C.prem_hap2_04	3776220	3784340	SYNAL	-		C.ellen_hap1_05	3651030	3692325	-	-	-
C.ellen_hap1_01	2882001	2883537	-	-	C.prem_hap2_01	10423788	10425317	INVDP	copygain		C.ellen_hap1_02	5134939	5135842	-	-	C.prem_hap2_02	23520464	23521352	DUPAL	-		C.ellen_hap1_03	3338431	3339972	-	-	C.prem_hap2_03	7622226	7623764	DUPAL	-		C.ellen_hap1_04	11734653	11743937	-	-	C.prem_hap2_04	3796710	3805963	SYN	-		C.ellen_hap1_05	3692326	3699062	-	-	C.prem_hap2_05
C.ellen_hap1_01	2882001	2883537	-	-	C.prem_hap2_01	10425317	10423788	INVDPAL	-		C.ellen_hap1_02	5150564	5151638	-	-	C.prem_hap2_02	4852579	4853653	SYN	-		C.ellen_hap1_03	3339078	3339970	-	-	C.prem_hap2_03	21251825	21252722	DUP	copygain		C.ellen_hap1_04	11734653	11743937	-	-	C.prem_hap2_04	3796710	3805963	SYNAL	-		C.ellen_hap1_05	3692326	3699062	-	-	C.prem_hap2_05
C.ellen_hap1_01	2883098	2892148	-	-	C.prem_hap2_01	2845530	2854419	SYN	-		C.ellen_hap1_02	5150564	5151638	-	-	C.prem_hap2_02	4852579	4853653	SYNAL	-		C.ellen_hap1_03	3339078	3339970	-	-	C.prem_hap2_03	21251825	21252722	DUPAL	-		C.ellen_hap1_04	11743938	11744028	-	-	-	-	-	NOTAL	-		C.ellen_hap1_05	3699063	3699449	-	-	-
C.ellen_hap1_01	2883098	2892148	-	-	C.prem_hap2_01	2845530	2854419	SYNAL	-		C.ellen_hap1_02	5151639	5152516	-	-	C.prem_hap2_02	984903	985779	DUP	copyloss		C.ellen_hap1_03	3339973	3340039	-	-	-	-	-	NOTAL	-		C.ellen_hap1_04	11744029	11745391	-	-	C.prem_hap2_04	24155026	24156415	INVDP	copyloss		C.ellen_hap1_05	3699450	3699948	-	-	C.prem_hap2_05
C.ellen_hap1_01	2892149	2892150	-	-	-	-	-	NOTAL	-		C.ellen_hap1_02	5151639	5152516	-	-	C.prem_hap2_02	984903	985779	DUPAL	-		C.ellen_hap1_03	3340040	3340914	-	-	C.prem_hap2_03	24232740	24233593	DUP	copyloss		C.ellen_hap1_04	11744029	11745391	-	-	C.prem_hap2_04	24156415	24155026	INVDPAL	-		C.ellen_hap1_05	3699450	3699948	-	-	C.prem_hap2_05
C.ellen_hap1_01	2892151	2895348	-	-	C.prem_hap2_01	168856	172059	DUP	copyloss		C.ellen_hap1_02	5152516	5198580	-	-	C.prem_hap2_02	4853645	4899540	SYN	-		C.ellen_hap1_03	3340040	3340914	-	-	C.prem_hap2_03	24232740	24233593	DUPAL	-		C.ellen_hap1_04	11745392	11745393	-	-	-	-	-	NOTAL	-		C.ellen_hap1_05	3699452	3701283	-	-	C.prem_hap2_05
C.ellen_hap1_01	2892151	2895348	-	-	C.prem_hap2_01	168856	172059	DUPAL	-		C.ellen_hap1_02	5152516	5198580	-	-	C.prem_hap2_02	4853645	4899540	SYNAL	-		C.ellen_hap1_03	3340157	3340918	-	-	C.prem_hap2_03	27962274	27963034	INVDP	copyloss		C.ellen_hap1_04	11745394	11752413	-	-	C.prem_hap2_04	18387537	18393916	DUP	copyloss		C.ellen_hap1_05	3699452	3701283	-	-	C.prem_hap2_05
C.ellen_hap1_01	2895349	2896452	-	-	-	-	-	NOTAL	-		C.ellen_hap1_02	5198578	5209712	-	-	C.prem_hap2_02	4900336	4911474	SYN	-		C.ellen_hap1_03	3340157	3340918	-	-	C.prem_hap2_03	27963034	27962274	INVDPAL	-		C.ellen_hap1_04	11745394	11748353	-	-	C.prem_hap2_04	18387537	18390497	DUPAL	-		C.ellen_hap1_05	3701284	3715780	-	-	-
C.ellen_hap1_01	2896453	2908716	-	-	C.prem_hap2_01	2854410	2866601	SYN	-		C.ellen_hap1_02	5198578	5209712	-	-	C.prem_hap2_02	4900336	4911474	SYNAL	-		C.ellen_hap1_03	3340919	3340920	-	-	-	-	-	NOTAL	-		C.ellen_hap1_04	11749071	11752413	-	-	C.prem_hap2_04	18390491	18393916	DUPAL	-		C.ellen_hap1_05	3715781	3715934	-	-	C.prem_hap2_05
C.ellen_hap1_01	2896453	2908716	-	-	C.prem_hap2_01	2854410	2866601	SYNAL	-		C.ellen_hap1_02	5209703	5246089	-	-	C.prem_hap2_02	4912653	4950355	SYN	-		C.ellen_hap1_03	3340921	3341948	-	-	C.prem_hap2_03	3274103	3275131	SYN	-		C.ellen_hap1_04	11752414	11752869	-	-	-	-	-	NOTAL	-		C.ellen_hap1_05	3715781	3715934	-	-	C.prem_hap2_05
C.ellen_hap1_01	2908717	2909014	-	-	-	-	-	NOTAL	-		C.ellen_hap1_02	5209703	5245591	-	-	C.prem_hap2_02	4912653	4948542	SYNAL	-		C.ellen_hap1_03	3340921	3341948	-	-	C.prem_hap2_03	3274103	3275131	SYNAL	-		C.ellen_hap1_04	11752870	11863889	-	-	C.prem_hap2_04	3804746	3904691	SYN	-		C.ellen_hap1_05	3715935	3725146	-	-	-
C.ellen_hap1_01	2909015	2910609	-	-	C.prem_hap2_01	1667382	1668988	INVDP	copyloss		C.ellen_hap1_02	5245589	5246089	-	-	C.prem_hap2_02	4949865	4950355	SYNAL	-		C.ellen_hap1_03	3341949	3341949	-	-	-	-	-	NOTAL	-		C.ellen_hap1_04	11752870	11821414	-	-	C.prem_hap2_04	3804746	3873026	SYNAL	-		C.ellen_hap1_05	3725147	3725971	-	-	C.prem_hap2_05
C.ellen_hap1_01	2909015	2910609	-	-	C.prem_hap2_01	1668988	1667382	INVDPAL	-		C.ellen_hap1_02	5245591	5245591	a	aggccatgtttggcatgccgcattatactgtattagcgctctgcattgcattaaaatatgacaatacgatgtttgacacttatctggtattgcattaaaaaaaaaattaatgcggaaaaccccgcataacggaaacccgagtgaaactcgggtttatactgtattagtttcttcttcttcgtcttctctatttctctctctttctttttttcctttccctctcttcttcttcgtcttccctgttactctctctctctctttttgttttatttttttcctttccctctcttcttcttcttcgtcttccctattactctctctctctctttttgttttatttttttccttttcccctcttattcttcatcttctctgtttttctctcttttcttttttcct…	C.prem_hap2_02	4948542	4949864	INS	-		C.ellen_hap1_03	3341950	3371790	-	-	C.prem_hap2_03	3276481	3306302	SYN	-		C.ellen_hap1_04	11821399	11832139	-	-	C.prem_hap2_04	3873012	3873026	CPL	-		C.ellen_hap1_05	3725147	3725971	-	-	C.prem_hap2_05
C.ellen_hap1_01	2910610	2910899	-	-	-	-	-	NOTAL	-		C.ellen_hap1_02	5220817	5221232	-	-	C.prem_hap2_02	31042845	31043260	DUP	copygain		C.ellen_hap1_03	3341950	3365972	-	-	C.prem_hap2_03	3276481	3300266	SYNAL	-		C.ellen_hap1_04	11832124	11863889	-	-	C.prem_hap2_04	3873012	3904691	SYNAL	-		C.ellen_hap1_05	3725972	3764033	-	-	-
C.ellen_hap1_01	2910900	2911152	-	-	C.prem_hap2_01	1668739	1668988	INVDP	copyloss		C.ellen_hap1_02	5220817	5221232	-	-	C.prem_hap2_02	31042845	31043260	DUPAL	-		C.ellen_hap1_03	3365972	3366083	-	-	C.prem_hap2_03	3300266	3300546	HDR	-		C.ellen_hap1_04	11801256	11801941	-	-	C.prem_hap2_04	24433770	24434457	DUP	copygain		C.ellen_hap1_05	3764034	3765115	-	-	C.prem_hap2_05
C.ellen_hap1_01	2910900	2911152	-	-	C.prem_hap2_01	1668988	1668739	INVDPAL	-		C.ellen_hap1_02	5224546	5225240	-	-	C.prem_hap2_02	22000451	22001145	INVDP	copygain		C.ellen_hap1_03	3366084	3371790	-	-	C.prem_hap2_03	3300547	3306302	SYNAL	-		C.ellen_hap1_04	11801256	11801941	-	-	C.prem_hap2_04	24433770	24434457	DUPAL	-		C.ellen_hap1_05	3764034	3765115	-	-	C.prem_hap2_05
C.ellen_hap1_01	2911150	2914974	-	-	C.prem_hap2_01	2866594	2870424	SYN	-		C.ellen_hap1_02	5224546	5225240	-	-	C.prem_hap2_02	22001145	22000451	INVDPAL	-		C.ellen_hap1_03	3371791	3372324	-	-	-	-	-	NOTAL	-		C.ellen_hap1_04	11852939	11854497	-	-	C.prem_hap2_04	3132760	3134310	INVDP	copygain		C.ellen_hap1_05	3765116	3780692	-	-	-
C.ellen_hap1_01	2911150	2914974	-	-	C.prem_hap2_01	2866594	2870424	SYNAL	-		C.ellen_hap1_02	5225936	5227089	-	-	C.prem_hap2_02	22008423	22009576	DUP	copygain		C.ellen_hap1_03	3372325	3372943	-	-	C.prem_hap2_03	12313147	12313746	TRANS	-		C.ellen_hap1_04	11852939	11854497	-	-	C.prem_hap2_04	3134310	3132760	INVDPAL	-		C.ellen_hap1_05	3780693	3780914	-	-	C.prem_hap2_05
C.ellen_hap1_01	2914975	2924136	-	-	-	-	-	NOTAL	-		C.ellen_hap1_02	5225936	5227089	-	-	C.prem_hap2_02	22008423	22009576	DUPAL	-		C.ellen_hap1_03	3372325	3372943	-	-	C.prem_hap2_03	12313147	12313746	TRANSAL	-		C.ellen_hap1_04	11852941	11854492	-	-	C.prem_hap2_04	3715916	3717459	INVDP	copygain		C.ellen_hap1_05	3780693	3780914	-	-	C.prem_hap2_05
C.ellen_hap1_01	2924137	2925055	-	-	C.prem_hap2_01	2383121	2384039	DUP	copyloss		C.ellen_hap1_02	5246090	5251332	-	-	-	-	-	NOTAL	-		C.ellen_hap1_03	3372755	3373478	-	-	C.prem_hap2_03	20256502	20257224	INVDP	copyloss		C.ellen_hap1_04	11852941	11854492	-	-	C.prem_hap2_04	3717459	3715916	INVDPAL	-		C.ellen_hap1_05	3780915	3793952	-	-	-
C.ellen_hap1_01	2924137	2925055	-	-	C.prem_hap2_01	2383121	2384039	DUPAL	-		C.ellen_hap1_02	5251333	5251983	-	-	C.prem_hap2_02	5552639	5553289	INVTR	-		C.ellen_hap1_03	3372755	3373478	-	-	C.prem_hap2_03	20257224	20256502	INVDPAL	-		C.ellen_hap1_04	11863890	11864511	-	-	C.prem_hap2_04	9029407	9030022	INVDP	copyloss		C.ellen_hap1_05	3793953	3794802	-	-	C.prem_hap2_05
C.ellen_hap1_01	2925056	2946770	-	-	-	-	-	NOTAL	-		C.ellen_hap1_02	5251333	5251983	-	-	C.prem_hap2_02	5553289	5552639	INVTRAL	-		C.ellen_hap1_03	3373479	3373525	-	-	-	-	-	NOTAL	-		C.ellen_hap1_04	11863890	11864511	-	-	C.prem_hap2_04	9030022	9029407	INVDPAL	-		C.ellen_hap1_05	3793953	3794802	-	-	C.prem_hap2_05
C.ellen_hap1_01	2946771	2950736	-	-	C.prem_hap2_01	2034317	2038302	INVDP	copyloss		C.ellen_hap1_02	5251984	5253767	-	-	-	-	-	NOTAL	-		C.ellen_hap1_03	3373526	3383472	-	-	C.prem_hap2_03	3306301	3316608	SYN	-		C.ellen_hap1_04	11864512	11923407	-	-	C.prem_hap2_04	3904682	3964046	SYN	-		C.ellen_hap1_05	3794803	3797922	-	-	-
C.ellen_hap1_01	2946771	2950736	-	-	C.prem_hap2_01	2038302	2034317	INVDPAL	-		C.ellen_hap1_02	5253768	5260797	-	-	C.prem_hap2_02	4953114	4960304	SYN	-		C.ellen_hap1_03	3373526	3377126	-	-	C.prem_hap2_03	3306301	3309924	SYNAL	-		C.ellen_hap1_04	11864512	11880778	-	-	C.prem_hap2_04	3904682	3920923	SYNAL	-		C.ellen_hap1_05	3797923	3798625	-	-	C.prem_hap2_05
C.ellen_hap1_01	2950737	2972982	-	-	-	-	-	NOTAL	-		C.ellen_hap1_02	5253768	5260797	-	-	C.prem_hap2_02	4953114	4960304	SYNAL	-		C.ellen_hap1_03	3377126	3377126	T	TTTTTTCTtttttttttaaaactgattaagcatcaggttactgtattacacagagatatatacaactgctatgacaacaagtcattacactgatatttacaatcagatatatatacatgggacttatattattatatttttattctatgaagtacatgcccatccaaatactcctcacggaggagggatgtctctactccactcgtatttcgcaagggagaaagacgctataagaaatctccacacaattatgtttaattgagggaggttgagtccgtgaggactcgaaccattgccctcatagtcatgcttaactttgagggcaatggtccaccactgggctacaagcccaagtggcCTTATAAGTCGTACT	C.prem_hap2_03	3309924	3310296	INS	-		C.ellen_hap1_04	11880778	11880787	-	-	C.prem_hap2_04	3920923	3921731	HDR	-		C.ellen_hap1_05	3797923	3798625	-	-	C.prem_hap2_05
C.ellen_hap1_01	2972983	3016297	-	-	C.prem_hap2_01	2870421	2913835	SYN	-		C.ellen_hap1_02	5260792	5267770	-	-	C.prem_hap2_02	4972694	4979678	SYN	-		C.ellen_hap1_03	3377126	3383472	-	-	C.prem_hap2_03	3310297	3316608	SYNAL	-		C.ellen_hap1_04	11880788	11923407	-	-	C.prem_hap2_04	3921732	3964046	SYNAL	-		C.ellen_hap1_05	3798626	3819269	-	-	-
C.ellen_hap1_01	2972983	3016297	-	-	C.prem_hap2_01	2870421	2913835	SYNAL	-		C.ellen_hap1_02	5260792	5267770	-	-	C.prem_hap2_02	4972694	4979678	SYNAL	-		C.ellen_hap1_03	3383470	3399190	-	-	C.prem_hap2_03	3317476	3332894	SYN	-		C.ellen_hap1_04	11906241	11913071	-	-	C.prem_hap2_04	3765671	3770223	INVDP	copygain		C.ellen_hap1_05	3819270	3820321	-	-	C.prem_hap2_05
C.ellen_hap1_01	3004838	3009746	-	-	C.prem_hap2_01	9933471	9938371	DUP	copygain		C.ellen_hap1_02	5267771	5267771	-	-	-	-	-	NOTAL	-		C.ellen_hap1_03	3383470	3396974	-	-	C.prem_hap2_03	3317476	3331055	SYNAL	-		C.ellen_hap1_04	11906241	11908262	-	-	C.prem_hap2_04	3770223	3768199	INVDPAL	-		C.ellen_hap1_05	3819270	3820321	-	-	C.prem_hap2_05
C.ellen_hap1_01	3004838	3009746	-	-	C.prem_hap2_01	9933471	9938371	DUPAL	-		C.ellen_hap1_02	5267772	5273554	-	-	C.prem_hap2_02	1955696	1961487	DUP	copyloss		C.ellen_hap1_03	3396974	3397352	-	-	C.prem_hap2_03	3331055	3331056	HDR	-		C.ellen_hap1_04	11911032	11913071	-	-	C.prem_hap2_04	3767654	3765671	INVDPAL	-		C.ellen_hap1_05	3820322	3822469	-	-	-
C.ellen_hap1_01	3016290	3034240	-	-	C.prem_hap2_01	2914825	2932761	SYN	-		C.ellen_hap1_02	5267772	5273554	-	-	C.prem_hap2_02	1955696	1961487	DUPAL	-		C.ellen_hap1_03	3397353	3399190	-	-	C.prem_hap2_03	3331057	3332894	SYNAL	-		C.ellen_hap1_04	11923408	11923410	-	-	-	-	-	NOTAL	-		C.ellen_hap1_05	3822470	3822869	-	-	C.prem_hap2_05
C.ellen_hap1_01	3016290	3034240	-	-	C.prem_hap2_01	2914825	2932761	SYNAL	-		C.ellen_hap1_02	5273554	5365332	-	-	C.prem_hap2_02	4979675	5071499	SYN	-		C.ellen_hap1_03	3399191	3404558	-	-	C.prem_hap2_03	17268637	17274120	TRANS	-		C.ellen_hap1_04	11923411	11924087	-	-	C.prem_hap2_04	15646225	15646912	DUP	copyloss		C.ellen_hap1_05	3822470	3822869	-	-	C.prem_hap2_05
C.ellen_hap1_01	3034227	3100699	-	-	C.prem_hap2_01	2942616	3008944	SYN	-		C.ellen_hap1_02	5273554	5365332	-	-	C.prem_hap2_02	4979675	5071499	SYNAL	-		C.ellen_hap1_03	3399191	3404558	-	-	C.prem_hap2_03	17268637	17274120	TRANSAL	-		C.ellen_hap1_04	11923411	11924087	-	-	C.prem_hap2_04	15646225	15646912	DUPAL	-		C.ellen_hap1_05	3822870	3835478	-	-	-
C.ellen_hap1_01	3034227	3100699	-	-	C.prem_hap2_01	2942616	3008944	SYNAL	-		C.ellen_hap1_02	5332513	5333382	-	-	C.prem_hap2_02	5992129	5992998	DUP	copygain		C.ellen_hap1_03	3401676	3405008	-	-	C.prem_hap2_03	28206634	28209918	DUP	copygain		C.ellen_hap1_04	11924088	11925257	-	-	-	-	-	NOTAL	-		C.ellen_hap1_05	3835479	3835726	-	-	C.prem_hap2_05
C.ellen_hap1_01	3091490	3092135	-	-	C.prem_hap2_01	2345574	2346216	DUP	copygain		C.ellen_hap1_02	5332513	5333382	-	-	C.prem_hap2_02	5992129	5992998	DUPAL	-		C.ellen_hap1_03	3401676	3405008	-	-	C.prem_hap2_03	28206634	28209918	DUPAL	-		C.ellen_hap1_04	11925258	12008824	-	-	C.prem_hap2_04	3964044	4048256	SYN	-		C.ellen_hap1_05	3835479	3835726	-	-	C.prem_hap2_05
C.ellen_hap1_01	3091490	3092135	-	-	C.prem_hap2_01	2345574	2346216	DUPAL	-		C.ellen_hap1_02	5365332	5391005	-	-	C.prem_hap2_02	5071878	5097731	SYN	-		C.ellen_hap1_03	3405009	3405065	-	-	-	-	-	NOTAL	-		C.ellen_hap1_04	11925258	11983899	-	-	C.prem_hap2_04	3964044	4022857	SYNAL	-		C.ellen_hap1_05	3835727	3837835	-	-	-
C.ellen_hap1_01	3091490	3092136	-	-	C.prem_hap2_01	896771	897417	DUP	copygain		C.ellen_hap1_02	5365332	5391005	-	-	C.prem_hap2_02	5071878	5097731	SYNAL	-		C.ellen_hap1_03	3405066	3432154	-	-	C.prem_hap2_03	3332887	3359447	SYN	-		C.ellen_hap1_04	11983899	11983899	T	Tggattaattccgtcctgcccccaaatgtttcaatatttttcgtcgcgtccttaaatatttcaacaatattcattatatatctaaattcattattttgaccgtttattctaacggtcaaagggtaaatttgaaagttcatgtcctaaatattatttgatgatgataaattaaatttaattgatgggattattattaattatctttaaataaaattttttaatgtaaatattaattattaaattagcattttatctcattttattcttctttaattcaagataaggggtattttggacatttacttaaatttcaaatagttctgttaaacataacggtcaaattaacagaattaggtatggagtgagcattgtcgaaacatttgggtgcgcggcagaaaa…	C.prem_hap2_04	4022857	4023298	INS	-		C.ellen_hap1_05	3837836	3838640	-	-	C.prem_hap2_05
C.ellen_hap1_01	3091490	3092136	-	-	C.prem_hap2_01	896771	897417	DUPAL	-		C.ellen_hap1_02	5391004	5391207	-	-	C.prem_hap2_02	3688257	3688460	INVTR	-		C.ellen_hap1_03	3405066	3411998	-	-	C.prem_hap2_03	3332887	3339676	SYNAL	-		C.ellen_hap1_04	11983899	12008824	-	-	C.prem_hap2_04	4023299	4048256	SYNAL	-		C.ellen_hap1_05	3837836	3838640	-	-	C.prem_hap2_05
C.ellen_hap1_01	3091490	3092141	-	-	C.prem_hap2_01	913153	913853	INVDP	copygain		C.ellen_hap1_02	5391004	5391207	-	-	C.prem_hap2_02	3688460	3688257	INVTRAL	-		C.ellen_hap1_03	3411998	3412402	-	-	C.prem_hap2_03	3339676	3339700	HDR	-		C.ellen_hap1_04	11970694	11973624	-	-	C.prem_hap2_04	4153200	4156170	DUP	copygain		C.ellen_hap1_05	3838641	3838641	-	-	-
C.ellen_hap1_01	3091490	3092141	-	-	C.prem_hap2_01	913853	913153	INVDPAL	-		C.ellen_hap1_02	5391208	5392630	-	-	C.prem_hap2_02	5097723	5099147	SYN	-		C.ellen_hap1_03	3412403	3432154	-	-	C.prem_hap2_03	3339701	3359447	SYNAL	-		C.ellen_hap1_04	11970694	11973624	-	-	C.prem_hap2_04	4153200	4156170	DUPAL	-		C.ellen_hap1_05	3838642	3843531	-	-	C.prem_hap2_05
C.ellen_hap1_01	3091492	3092135	-	-	C.prem_hap2_01	3813676	3814332	DUP	copygain		C.ellen_hap1_02	5391208	5392630	-	-	C.prem_hap2_02	5097723	5099147	SYNAL	-		C.ellen_hap1_03	3432155	3433278	-	-	-	-	-	NOTAL	-		C.ellen_hap1_04	12008824	12009606	-	-	C.prem_hap2_04	21927693	21928428	TRANS	-		C.ellen_hap1_05	3838642	3843531	-	-	C.prem_hap2_05
C.ellen_hap1_01	3091492	3092135	-	-	C.prem_hap2_01	3813676	3814332	DUPAL	-		C.ellen_hap1_02	5392631	5393615	-	-	C.prem_hap2_02	8071718	8072701	INVDP	copyloss		C.ellen_hap1_03	3433279	3434424	-	-	C.prem_hap2_03	565696	566878	DUP	copyloss		C.ellen_hap1_04	12008824	12009606	-	-	C.prem_hap2_04	21927693	21928428	TRANSAL	-		C.ellen_hap1_05	3843532	3843562	-	-	-
C.ellen_hap1_01	3100695	3136048	-	-	C.prem_hap2_01	3014620	3061151	SYN	-		C.ellen_hap1_02	5392631	5393615	-	-	C.prem_hap2_02	8072701	8071718	INVDPAL	-		C.ellen_hap1_03	3433279	3434424	-	-	C.prem_hap2_03	565696	566878	DUPAL	-		C.ellen_hap1_04	12009607	12009625	-	-	-	-	-	NOTAL	-		C.ellen_hap1_05	3843563	3847700	-	-	C.prem_hap2_05
C.ellen_hap1_01	3100695	3133202	-	-	C.prem_hap2_01	3014620	3047085	SYNAL	-		C.ellen_hap1_02	5393616	5403230	-	-	C.prem_hap2_02	5099138	5108748	SYN	-		C.ellen_hap1_03	3434425	3434426	-	-	-	-	-	NOTAL	-		C.ellen_hap1_04	12009626	12009905	-	-	C.prem_hap2_04	4048247	4048527	SYN	-		C.ellen_hap1_05	3843563	3847700	-	-	C.prem_hap2_05
C.ellen_hap1_01	3133193	3133340	-	-	C.prem_hap2_01	3047077	3047085	CPL	-		C.ellen_hap1_02	5393616	5403230	-	-	C.prem_hap2_02	5099138	5108748	SYNAL	-		C.ellen_hap1_03	3434427	3481073	-	-	C.prem_hap2_03	3359949	3404588	SYN	-		C.ellen_hap1_04	12009626	12009905	-	-	C.prem_hap2_04	4048247	4048527	SYNAL	-		C.ellen_hap1_05	3847701	3851962	-	-	-
C.ellen_hap1_01	3133331	3133507	-	-	C.prem_hap2_01	3047077	3047253	SYNAL	-		C.ellen_hap1_02	5403231	5403231	-	-	-	-	-	NOTAL	-		C.ellen_hap1_03	3434427	3442782	-	-	C.prem_hap2_03	3359949	3368256	SYNAL	-		C.ellen_hap1_04	12009906	12009957	-	-	-	-	-	NOTAL	-		C.ellen_hap1_05	3851963	3852301	-	-	C.prem_hap2_05
C.ellen_hap1_01	3133491	3133507	-	-	C.prem_hap2_01	3047236	3053229	CPG	-		C.ellen_hap1_02	5403232	5408547	-	-	C.prem_hap2_02	21621130	21626393	INVTR	-		C.ellen_hap1_03	3442773	3443896	-	-	C.prem_hap2_03	3368248	3368256	CPL	-		C.ellen_hap1_04	12009958	12010255	-	-	C.prem_hap2_04	28302469	28302766	TRANS	-		C.ellen_hap1_05	3851963	3852301	-	-	C.prem_hap2_05
C.ellen_hap1_01	3133491	3133925	-	-	C.prem_hap2_01	3053212	3053646	SYNAL	-		C.ellen_hap1_02	5403232	5408547	-	-	C.prem_hap2_02	21626393	21621130	INVTRAL	-		C.ellen_hap1_03	3443887	3475366	-	-	C.prem_hap2_03	3368248	3399578	SYNAL	-		C.ellen_hap1_04	12009958	12010255	-	-	C.prem_hap2_04	28302469	28302766	TRANSAL	-		C.ellen_hap1_05	3852302	3863955	-	-	-
C.ellen_hap1_01	3133918	3133925	-	-	C.prem_hap2_01	3053638	3059018	CPG	-		C.ellen_hap1_02	5408548	5408573	-	-	-	-	-	NOTAL	-		C.ellen_hap1_03	3475366	3475757	-	-	C.prem_hap2_03	3399578	3399803	HDR	-		C.ellen_hap1_04	12010250	12057889	-	-	C.prem_hap2_04	4048518	4096091	SYN	-		C.ellen_hap1_05	3863956	3864561	-	-	C.prem_hap2_05
C.ellen_hap1_01	3133918	3136048	-	-	C.prem_hap2_01	3059010	3061151	SYNAL	-		C.ellen_hap1_02	5408574	5422180	-	-	C.prem_hap2_02	5108749	5122194	SYN	-		C.ellen_hap1_03	3475758	3480046	-	-	C.prem_hap2_03	3399804	3404084	SYNAL	-		C.ellen_hap1_04	12010250	12057889	-	-	C.prem_hap2_04	4048518	4096091	SYNAL	-		C.ellen_hap1_05	3863956	3864561	-	-	C.prem_hap2_05
C.ellen_hap1_01	3136046	3138613	-	-	C.prem_hap2_01	1329877	1332417	DUP	copyloss		C.ellen_hap1_02	5408574	5422180	-	-	C.prem_hap2_02	5108749	5122194	SYNAL	-		C.ellen_hap1_03	3480046	3480744	-	-	C.prem_hap2_03	3404084	3404264	HDR	-		C.ellen_hap1_04	12057890	12057891	-	-	-	-	-	NOTAL	-		C.ellen_hap1_05	3864562	3899151	-	-	-
C.ellen_hap1_01	3136046	3138613	-	-	C.prem_hap2_01	1329877	1332417	DUPAL	-		C.ellen_hap1_02	5416921	5417699	-	-	C.prem_hap2_02	26327517	26328298	INVDP	copygain		C.ellen_hap1_03	3480745	3481073	-	-	C.prem_hap2_03	3404265	3404588	SYNAL	-		C.ellen_hap1_04	12057892	12065108	-	-	C.prem_hap2_04	8122721	8129937	DUP	copyloss		C.ellen_hap1_05	3899152	3901054	-	-	C.prem_hap2_05
C.ellen_hap1_01	3138614	3232698	-	-	C.prem_hap2_01	3061144	3155188	SYN	-		C.ellen_hap1_02	5416921	5417699	-	-	C.prem_hap2_02	26328298	26327517	INVDPAL	-		C.ellen_hap1_03	3481074	3481485	-	-	-	-	-	NOTAL	-		C.ellen_hap1_04	12057892	12065108	-	-	C.prem_hap2_04	8122721	8129937	DUPAL	-		C.ellen_hap1_05	3899152	3901054	-	-	C.prem_hap2_05
C.ellen_hap1_01	3138614	3232698	-	-	C.prem_hap2_01	3061144	3155188	SYNAL	-		C.ellen_hap1_02	5416921	5417701	-	-	C.prem_hap2_02	28408144	28408908	DUP	copygain		C.ellen_hap1_03	3481486	3482990	-	-	C.prem_hap2_03	3405383	3407227	SYN	-		C.ellen_hap1_04	12065109	12065109	-	-	-	-	-	NOTAL	-		C.ellen_hap1_05	3901054	3905957	-	-	C.prem_hap2_05
C.ellen_hap1_01	3165325	3165642	-	-	C.prem_hap2_01	14563971	14564288	DUP	copygain		C.ellen_hap1_02	5416921	5417701	-	-	C.prem_hap2_02	28408144	28408908	DUPAL	-		C.ellen_hap1_03	3481486	3482161	-	-	C.prem_hap2_03	3405383	3406058	SYNAL	-		C.ellen_hap1_04	12065110	12065254	-	-	C.prem_hap2_04	13264049	13264193	DUP	copyloss		C.ellen_hap1_05	3901054	3905957	-	-	C.prem_hap2_05
C.ellen_hap1_01	3165325	3165642	-	-	C.prem_hap2_01	14563971	14564288	DUPAL	-		C.ellen_hap1_02	5422181	5423726	-	-	C.prem_hap2_02	28679599	28681140	TRANS	-		C.ellen_hap1_03	3482161	3482163	-	-	C.prem_hap2_03	3406058	3406393	HDR	-		C.ellen_hap1_04	12065110	12065254	-	-	C.prem_hap2_04	13264049	13264193	DUPAL	-		C.ellen_hap1_05	3905958	3916184	-	-	-
C.ellen_hap1_01	3176009	3177500	-	-	C.prem_hap2_01	27568202	27569687	INVDP	copygain		C.ellen_hap1_02	5422181	5423726	-	-	C.prem_hap2_02	28679599	28681140	TRANSAL	-		C.ellen_hap1_03	3482164	3482990	-	-	C.prem_hap2_03	3406394	3407227	SYNAL	-		C.ellen_hap1_04	12065255	12065574	-	-	-	-	-	NOTAL	-		C.ellen_hap1_05	3916185	3916777	-	-	C.prem_hap2_05
C.ellen_hap1_01	3176009	3177500	-	-	C.prem_hap2_01	27569687	27568202	INVDPAL	-		C.ellen_hap1_02	5422966	5423727	-	-	C.prem_hap2_02	21613879	21614641	DUP	copygain		C.ellen_hap1_03	3482991	3486147	-	-	-	-	-	NOTAL	-		C.ellen_hap1_04	12065575	12119272	-	-	C.prem_hap2_04	4096487	4152827	SYN	-		C.ellen_hap1_05	3916185	3916777	-	-	C.prem_hap2_05
C.ellen_hap1_01	3176821	3177511	-	-	C.prem_hap2_01	27569695	27570385	INVDP	copygain		C.ellen_hap1_02	5422966	5423727	-	-	C.prem_hap2_02	21613879	21614641	DUPAL	-		C.ellen_hap1_03	3486148	3498980	-	-	C.prem_hap2_03	3415355	3429327	SYN	-		C.ellen_hap1_04	12065575	12070083	-	-	C.prem_hap2_04	4096487	4101011	SYNAL	-		C.ellen_hap1_05	3916778	3920787	-	-	-
C.ellen_hap1_01	3176821	3177511	-	-	C.prem_hap2_01	27570385	27569695	INVDPAL	-		C.ellen_hap1_02	5423727	5444742	-	-	C.prem_hap2_02	5122190	5143019	SYN	-		C.ellen_hap1_03	3486148	3497371	-	-	C.prem_hap2_03	3415355	3426856	SYNAL	-		C.ellen_hap1_04	12070083	12070083	T	Tttgggccgaagtggtgggctgctgccctcacaagtattgtacttgtgagggcagcggttctagcccccacaaaagtattgtgggggctaaatattctttatattttttgttctttgcgaaatgtaagtggagtatggacattctctcttgtgaggggttatttgtattggacatgtacttcataaaatttattgtaaatatcagtgtaatacctctgctacaataagcagttgttgtaaatatctatataatgcagtaatctgatgattaatcagtctcaaaaaaaaaaaaaaa	C.prem_hap2_04	4101011	4101305	INS	-		C.ellen_hap1_05	3920788	3921412	-	-	C.prem_hap2_05
C.ellen_hap1_01	3218710	3218978	-	-	C.prem_hap2_01	27526698	27526960	INVDP	copygain		C.ellen_hap1_02	5423727	5444742	-	-	C.prem_hap2_02	5122190	5143019	SYNAL	-		C.ellen_hap1_03	3497365	3497371	-	-	C.prem_hap2_03	3426849	3427698	CPG	-		C.ellen_hap1_04	12070083	12074488	-	-	C.prem_hap2_04	4101306	4105610	SYNAL	-		C.ellen_hap1_05	3920788	3921412	-	-	C.prem_hap2_05
C.ellen_hap1_01	3218710	3218978	-	-	C.prem_hap2_01	27526960	27526698	INVDPAL	-		C.ellen_hap1_02	5444741	5445209	-	-	C.prem_hap2_02	8306063	8306531	DUP	copyloss		C.ellen_hap1_03	3497365	3498980	-	-	C.prem_hap2_03	3427691	3429327	SYNAL	-		C.ellen_hap1_04	12074488	12074556	-	-	C.prem_hap2_04	4105610	4107026	HDR	-		C.ellen_hap1_05	3920804	3921418	-	-	C.prem_hap2_05
C.ellen_hap1_01	3232699	3232776	-	-	-	-	-	NOTAL	-		C.ellen_hap1_02	5444741	5445209	-	-	C.prem_hap2_02	8306063	8306531	DUPAL	-		C.ellen_hap1_03	3498975	3502326	-	-	C.prem_hap2_03	3439136	3442540	SYN	-		C.ellen_hap1_04	12074557	12098885	-	-	C.prem_hap2_04	4107027	4131379	SYNAL	-		C.ellen_hap1_05	3920804	3921418	-	-	C.prem_hap2_05
C.ellen_hap1_01	3232777	3233838	-	-	C.prem_hap2_01	24730422	24731508	INVDP	copyloss		C.ellen_hap1_02	5445210	5558048	-	-	C.prem_hap2_02	5143011	5255508	SYN	-		C.ellen_hap1_03	3498975	3502326	-	-	C.prem_hap2_03	3439136	3442540	SYNAL	-		C.ellen_hap1_04	12098876	12098885	-	-	C.prem_hap2_04	4131369	4132397	CPG	-		C.ellen_hap1_05	3921419	3935983	-	-	-
C.ellen_hap1_01	3232777	3233838	-	-	C.prem_hap2_01	24731508	24730422	INVDPAL	-		C.ellen_hap1_02	5445210	5469932	-	-	C.prem_hap2_02	5143011	5167691	SYNAL	-		C.ellen_hap1_03	3502327	3504960	-	-	-	-	-	NOTAL	-		C.ellen_hap1_04	12098876	12119272	-	-	C.prem_hap2_04	4132387	4152827	SYNAL	-		C.ellen_hap1_05	3935984	3936848	-	-	C.prem_hap2_05
C.ellen_hap1_01	3233836	3268752	-	-	C.prem_hap2_01	3155186	3190045	SYN	-		C.ellen_hap1_02	5469932	5470195	TCTTAAGTTATATTTAATATATTTACAATCAAATAAAATTTATCTGACTTCACTATTTTAATATATTTTTATTCTAAAAAAAAAATTGATCATAATAAATTGGGCTTGAACAGGGTTGTTTTTGACTTCTGTTGGGCTGATATAGACTTGAAGACATGTGTTACTTATGCTGATATTGACTTCAAGATGGCATGCCACTGTCATAATAAATTGTATGCGTGAAGCATGTCTTCCAGAGATGTTGCTTTGAAGTTTGAACTGACA	T	C.prem_hap2_02	5167691	5167691	DEL	-		C.ellen_hap1_03	3504961	3512669	-	-	C.prem_hap2_03	3447201	3454910	SYN	-		C.ellen_hap1_04	12099675	12100336	-	-	C.prem_hap2_04	25294925	25295594	DUP	copygain		C.ellen_hap1_05	3935984	3936848	-	-	C.prem_hap2_05
C.ellen_hap1_01	3233836	3268752	-	-	C.prem_hap2_01	3155186	3190045	SYNAL	-		C.ellen_hap1_02	5470196	5558048	-	-	C.prem_hap2_02	5167690	5255508	SYNAL	-		C.ellen_hap1_03	3504961	3512669	-	-	C.prem_hap2_03	3447201	3454910	SYNAL	-		C.ellen_hap1_04	12099675	12100336	-	-	C.prem_hap2_04	25294925	25295594	DUPAL	-		C.ellen_hap1_05	3936849	3937438	-	-	-
C.ellen_hap1_01	3268753	3269493	-	-	C.prem_hap2_01	741848	742588	DUP	copyloss		C.ellen_hap1_02	5558030	5614121	-	-	C.prem_hap2_02	5255815	5306123	SYN	-		C.ellen_hap1_03	3512670	3512676	-	-	-	-	-	NOTAL	-		C.ellen_hap1_04	12119264	12119580	-	-	C.prem_hap2_04	4157495	4157811	SYN	-		C.ellen_hap1_05	3937439	3938084	-	-	C.prem_hap2_05
C.ellen_hap1_01	3268753	3269493	-	-	C.prem_hap2_01	741848	742588	DUPAL	-		C.ellen_hap1_02	5558030	5573192	-	-	C.prem_hap2_02	5255815	5270986	SYNAL	-		C.ellen_hap1_03	3512677	3550579	-	-	C.prem_hap2_03	3455470	3492254	SYN	-		C.ellen_hap1_04	12119264	12119580	-	-	C.prem_hap2_04	4157495	4157811	SYNAL	-		C.ellen_hap1_05	3937439	3938084	-	-	C.prem_hap2_05
C.ellen_hap1_01	3269379	3269599	-	-	C.prem_hap2_01	20735249	20735470	INVDP	copyloss		C.ellen_hap1_02	5573186	5578591	-	-	C.prem_hap2_02	5270981	5270986	CPL	-		C.ellen_hap1_03	3512677	3521295	-	-	C.prem_hap2_03	3455470	3464009	SYNAL	-		C.ellen_hap1_04	12119581	12120005	-	-	C.prem_hap2_04	25929518	25929954	INVTR	-		C.ellen_hap1_05	3938085	3948614	-	-	-
C.ellen_hap1_01	3269379	3269599	-	-	C.prem_hap2_01	20735470	20735249	INVDPAL	-		C.ellen_hap1_02	5578585	5605407	-	-	C.prem_hap2_02	5270981	5297722	SYNAL	-		C.ellen_hap1_03	3521295	3521295	C	CttagaataatgagtgtaaggggggttcgagcctccatgaaagtatttatggagcttatttataattcttcctcaattattaaataattgagtggagccagtttatttctcacaaaaggtgagtagagtagacagccctcgaatatttgagagagtttgaagaatttggacagcgcttcagaggagtacatgccacgatgaaggtcctaattatagaatctgtttgtaaatattaattgtaatacctACAGTCCTGTATAGCAGTATTTAAAAAAAAAAAAAAGTGTCTGCATGCA	C.prem_hap2_03	3464009	3464304	INS	-		C.ellen_hap1_04	12119581	12120005	-	-	C.prem_hap2_04	25929954	25929518	INVTRAL	-		C.ellen_hap1_05	3948615	3948982	-	-	C.prem_hap2_05
C.ellen_hap1_01	3269600	3269604	-	-	-	-	-	NOTAL	-		C.ellen_hap1_02	5605407	5605714	TGTTTTGGCCACTGCAAATTATGGGAGAATAAACAATGGGCCGGGTACCCTTAAGCCAACTTTTAACAATTTAAAACCTCCAAAGATAGTTCATTCATAAAGTTAATGATTGTACGTGCCTATTGAGAGAGACTATACTCTTTGAGTTTCTAGAGGGCTAATGGTCGGACTAGTGTTCATGTTAATGTGGGATGCTTGAAAAGGCAAAGTAATGCGTTCAGTATCAGCACACACGAACATGAGATGAACTATTTCGATACGGCAGGCATTGGCATGACAATGTTGCTATCTAATGTTACCACATCTCA	T	C.prem_hap2_02	5297722	5297722	DEL	-		C.ellen_hap1_03	3521295	3538122	-	-	C.prem_hap2_03	3464305	3481181	SYNAL	-		C.ellen_hap1_04	12120004	12147362	-	-	C.prem_hap2_04	4157802	4185154	SYN	-		C.ellen_hap1_05	3948615	3948982	-	-	C.prem_hap2_05
C.ellen_hap1_01	3269605	3269795	-	-	C.prem_hap2_01	19199843	19200033	DUP	copyloss		C.ellen_hap1_02	5605715	5614121	-	-	C.prem_hap2_02	5297722	5306123	SYNAL	-		C.ellen_hap1_03	3538112	3539317	-	-	C.prem_hap2_03	3481172	3481181	CPL	-		C.ellen_hap1_04	12120004	12147362	-	-	C.prem_hap2_04	4157802	4185154	SYNAL	-		C.ellen_hap1_05	3948983	3976760	-	-	-
C.ellen_hap1_01	3269605	3269795	-	-	C.prem_hap2_01	19199843	19200033	DUPAL	-		C.ellen_hap1_02	5565886	5566362	-	-	C.prem_hap2_02	29294397	29294891	DUP	copygain		C.ellen_hap1_03	3539307	3543169	-	-	C.prem_hap2_03	3481172	3485044	SYNAL	-		C.ellen_hap1_04	12147359	12185096	-	-	C.prem_hap2_04	4185849	4223785	SYN	-		C.ellen_hap1_05	3976761	3979076	-	-	C.prem_hap2_05
C.ellen_hap1_01	3269796	3283318	-	-	C.prem_hap2_01	3190041	3204488	SYN	-		C.ellen_hap1_02	5565886	5566362	-	-	C.prem_hap2_02	29294397	29294891	DUPAL	-		C.ellen_hap1_03	3543169	3543485	-	-	C.prem_hap2_03	3485044	3485110	HDR	-		C.ellen_hap1_04	12147359	12185096	-	-	C.prem_hap2_04	4185849	4223785	SYNAL	-		C.ellen_hap1_05	3976761	3979076	-	-	C.prem_hap2_05
C.ellen_hap1_01	3269796	3281703	-	-	C.prem_hap2_01	3190041	3202161	SYNAL	-		C.ellen_hap1_02	5598329	5599196	-	-	C.prem_hap2_02	23911375	23912242	INVDP	copygain		C.ellen_hap1_03	3543486	3546575	-	-	C.prem_hap2_03	3485111	3488262	SYNAL	-		C.ellen_hap1_04	12185096	12190982	-	-	C.prem_hap2_04	2517945	2523828	DUP	copyloss		C.ellen_hap1_05	3979077	3980416	-	-	-
C.ellen_hap1_01	3281703	3281703	G	GCAGTGACTCGGACACCCAATTAAttagataaagagtaaatttttttagcggttaatatgagtataatagatacccttctgaaaccatataaggatagaaattcagattgtgttatattggacttattaaagataatctcaataaattttttattataatatatcaacgtataaaaaaaaAAGTAAAATAATGAATTGCATGTTACTAAAGTATATAGTTTTTACAAACAACAAAATGAAAATTGTCAAGTTTGCTTGTTTCTGTTAAGTAAAAGTAAGCAAATATCTAATATGGTGGTAACGTATATGAGAAATAATTTAGTGGATAATATTACTCATATTATAATAAATTATATTGTTATATTTAGTTTATTCTTAACTTTTAATACTATTTATAAA…	C.prem_hap2_01	3202161	3202929	INS	-		C.ellen_hap1_02	5598329	5599196	-	-	C.prem_hap2_02	23912242	23911375	INVDPAL	-		C.ellen_hap1_03	3546575	3546575	A	AggaagcaagttacttgagagatagggtttagagaatttataatttattacgatgtggagtttattattataattattattatattgacccaaattagaattaaaattagaattttttatgaatacataaagattaattttatataaagtatcattaCGGAGAGGTTTTACCATATGCGAAAAGAGTGGGGTACAAGATCAATCGCAAATTTGCTGAATG	C.prem_hap2_03	3488262	3488481	INS	-		C.ellen_hap1_04	12185096	12190982	-	-	C.prem_hap2_04	2517945	2523828	DUPAL	-		C.ellen_hap1_05	3980417	3981261	-	-	C.prem_hap2_05
C.ellen_hap1_01	3281704	3283318	-	-	C.prem_hap2_01	3202930	3204488	SYNAL	-		C.ellen_hap1_02	5614117	5653699	-	-	C.prem_hap2_02	5318410	5358141	SYN	-		C.ellen_hap1_03	3546575	3550579	-	-	C.prem_hap2_03	3488482	3492254	SYNAL	-		C.ellen_hap1_04	12190983	12190990	-	-	-	-	-	NOTAL	-		C.ellen_hap1_05	3980417	3981261	-	-	C.prem_hap2_05
C.ellen_hap1_01	3283309	3345077	-	-	C.prem_hap2_01	3205636	3267354	SYN	-		C.ellen_hap1_02	5614117	5642740	-	-	C.prem_hap2_02	5318410	5346939	SYNAL	-		C.ellen_hap1_03	3550571	3556222	-	-	C.prem_hap2_03	3493092	3498797	SYN	-		C.ellen_hap1_04	12190991	12230095	-	-	C.prem_hap2_04	4223775	4262754	SYN	-		C.ellen_hap1_05	3981262	3989811	-	-	-
C.ellen_hap1_01	3283309	3330619	-	-	C.prem_hap2_01	3205636	3252992	SYNAL	-		C.ellen_hap1_02	5642740	5642984	-	-	C.prem_hap2_02	5346939	5347315	HDR	-		C.ellen_hap1_03	3550571	3551551	-	-	C.prem_hap2_03	3493092	3494068	SYNAL	-		C.ellen_hap1_04	12190991	12230095	-	-	C.prem_hap2_04	4223775	4262754	SYNAL	-		C.ellen_hap1_05	3989812	3994651	-	-	C.prem_hap2_05
C.ellen_hap1_01	3330619	3330745	ACTGCGTCCAGATTAAATATAAGAAATCAAACCCATAAGAAGAAATGTGTGGAGCAAGTTGCGGAAGATAAACATCTACCATAGCAAAGACTTGGTGGAACTTATTAGGCTATCAAATATGACTAAA	A	C.prem_hap2_01	3252992	3252992	DEL	-		C.ellen_hap1_02	5642985	5653699	-	-	C.prem_hap2_02	5347316	5358141	SYNAL	-		C.ellen_hap1_03	3551551	3551611	-	-	C.prem_hap2_03	3494068	3494393	HDR	-		C.ellen_hap1_04	12230086	12240349	-	-	C.prem_hap2_04	4263370	4273791	SYN	-		C.ellen_hap1_05	3989812	3994651	-	-	C.prem_hap2_05
C.ellen_hap1_01	3330746	3345077	-	-	C.prem_hap2_01	3252991	3267354	SYNAL	-		C.ellen_hap1_02	5653697	5655198	-	-	C.prem_hap2_02	5359026	5360518	SYN	-		C.ellen_hap1_03	3551612	3555450	-	-	C.prem_hap2_03	3494394	3498246	SYNAL	-		C.ellen_hap1_04	12230086	12237335	-	-	C.prem_hap2_04	4263370	4270397	SYNAL	-		C.ellen_hap1_05	3994652	4042033	-	-	-
C.ellen_hap1_01	3345077	3346029	-	-	C.prem_hap2_01	10391742	10392694	DUP	copyloss		C.ellen_hap1_02	5653697	5655198	-	-	C.prem_hap2_02	5359026	5360518	SYNAL	-		C.ellen_hap1_03	3555450	3555677	TTtttttttttttttttttgaatgagaactattgctcatgacgatatttacaatcatatatatactgaaatccgtttacatcaattctgatatgacaccgctcaaatttttaaccatcaaactcctacaatgcgtctgcggaggctcgaaccacttccctcacatttgtgagggagtgactctggccacttgggctaagcccaagtggttCATCGATCATTGGTTTGT	T	C.prem_hap2_03	3498246	3498246	DEL	-		C.ellen_hap1_04	12237335	12237335	A	AatcttggttatgctttactagagctaatctaggtaagtcttagactcttagtagatctctaactataaatatattaatagatttctaattataacatatcagtatttaaaaaaaaaaaCTTTACCATGATTTATTGTGCTTAAAAATCTGGTTTACTTTATACCATTATATTTTCAATTCAAACTTATATGAAATTCCAATGTGCTTGGATTATTAGAATGTATAATTAGCCAACAATTATACCAATTTTTTTCTTCACATTTAAAATAAGAATTAAGAGTtgagctctactgaatttttaaaaattttgtgccgcttattttttaatattattttataattaagatttagctatttttatttttGCTCAAAC	C.prem_hap2_04	4270397	4270770	INS	-		C.ellen_hap1_05	4042034	4042756	-	-	C.prem_hap2_05
C.ellen_hap1_01	3345077	3346029	-	-	C.prem_hap2_01	10391742	10392694	DUPAL	-		C.ellen_hap1_02	5655199	5655443	-	-	C.prem_hap2_02	1304039	1304283	INVDP	copyloss		C.ellen_hap1_03	3555678	3556222	-	-	C.prem_hap2_03	3498246	3498797	SYNAL	-		C.ellen_hap1_04	12237335	12240349	-	-	C.prem_hap2_04	4270771	4273791	SYNAL	-		C.ellen_hap1_05	4042034	4042756	-	-	C.prem_hap2_05
C.ellen_hap1_01	3346030	3346464	-	-	-	-	-	NOTAL	-		C.ellen_hap1_02	5655199	5655443	-	-	C.prem_hap2_02	1304283	1304039	INVDPAL	-		C.ellen_hap1_03	3556223	3557745	-	-	-	-	-	NOTAL	-		C.ellen_hap1_04	12240350	12240392	-	-	-	-	-	NOTAL	-		C.ellen_hap1_05	4042757	4089730	-	-	-
C.ellen_hap1_01	3346465	3445199	-	-	C.prem_hap2_01	3267350	3366100	SYN	-		C.ellen_hap1_02	5655444	5655491	-	-	-	-	-	NOTAL	-		C.ellen_hap1_03	3557746	3558057	-	-	C.prem_hap2_03	763403	763715	INVDP	copyloss		C.ellen_hap1_04	12240393	12241001	-	-	C.prem_hap2_04	9900666	9901277	INVDP	copyloss		C.ellen_hap1_05	4089731	4090244	-	-	C.prem_hap2_05
C.ellen_hap1_01	3346465	3445199	-	-	C.prem_hap2_01	3267350	3366100	SYNAL	-		C.ellen_hap1_02	5655492	5656816	-	-	C.prem_hap2_02	5360518	5361845	SYN	-		C.ellen_hap1_03	3557746	3558057	-	-	C.prem_hap2_03	763715	763403	INVDPAL	-		C.ellen_hap1_04	12240393	12241001	-	-	C.prem_hap2_04	9901277	9900666	INVDPAL	-		C.ellen_hap1_05	4089731	4090244	-	-	C.prem_hap2_05
C.ellen_hap1_01	3445200	3445282	-	-	-	-	-	NOTAL	-		C.ellen_hap1_02	5655492	5656816	-	-	C.prem_hap2_02	5360518	5361845	SYNAL	-		C.ellen_hap1_03	3558058	3558541	-	-	-	-	-	NOTAL	-		C.ellen_hap1_04	12241002	12310512	-	-	C.prem_hap2_04	4275259	4343969	SYN	-		C.ellen_hap1_05	4090245	4090260	-	-	-
C.ellen_hap1_01	3445283	3445634	-	-	C.prem_hap2_01	25609984	25610336	INVTR	-		C.ellen_hap1_02	5656817	5657226	-	-	-	-	-	NOTAL	-		C.ellen_hap1_03	3558542	3563473	-	-	C.prem_hap2_03	3498988	3504203	SYN	-		C.ellen_hap1_04	12241002	12251828	-	-	C.prem_hap2_04	4275259	4285858	SYNAL	-		C.ellen_hap1_05	4090261	4090982	-	-	C.prem_hap2_05
C.ellen_hap1_01	3445283	3445634	-	-	C.prem_hap2_01	25610336	25609984	INVTRAL	-		C.ellen_hap1_02	5657227	5657848	-	-	C.prem_hap2_02	28426425	28427046	INVTR	-		C.ellen_hap1_03	3558542	3559420	-	-	C.prem_hap2_03	3498988	3499856	SYNAL	-		C.ellen_hap1_04	12251678	12251993	-	-	C.prem_hap2_04	4285712	4285858	CPL	-		C.ellen_hap1_05	4090261	4090982	-	-	C.prem_hap2_05
C.ellen_hap1_01	3445635	3570709	-	-	C.prem_hap2_01	3366096	3479915	SYN	-		C.ellen_hap1_02	5657227	5657848	-	-	C.prem_hap2_02	28427046	28426425	INVTRAL	-		C.ellen_hap1_03	3559408	3559420	-	-	C.prem_hap2_03	3499843	3500133	CPG	-		C.ellen_hap1_04	12251847	12306486	-	-	C.prem_hap2_04	4285712	4340585	SYNAL	-		C.ellen_hap1_05	4090983	4130532	-	-	-
C.ellen_hap1_01	3445635	3528074	-	-	C.prem_hap2_01	3366096	3448444	SYNAL	-		C.ellen_hap1_02	5657849	5659361	-	-	-	-	-	NOTAL	-		C.ellen_hap1_03	3559408	3563473	-	-	C.prem_hap2_03	3500120	3504203	SYNAL	-		C.ellen_hap1_04	12306486	12307119	aaaattcaaataaaagtaaagtttgaaatatatcttacattaatatccattacaaaagtcacatacattaaattagtaagtaacgcagcatgcaagtgatacaaactatcatgaacaaattaatagcctaatacaaaattgttacaaataaaatcaaatttagattcaaaattaacttttcaatggtggcgtgggtactttataaatgtggactattctctttacagcacaatagttaagtcgaagcaaatcaagagcaaatattatattagattagatattaaaattgtgatttgctgtgggcaattataacatctaaaaataaataaaaaatagatttaagataaataaaaaataaattttagtttaaaatatttaatgaatattaaaattaaaaca…	a	C.prem_hap2_04	4340585	4340585	DEL	-		C.ellen_hap1_05	4130533	4130684	-	-	C.prem_hap2_05
C.ellen_hap1_01	3506503	3539213	-	-	C.prem_hap2_01	3426898	3448444	TDM	-		C.ellen_hap1_02	5659362	5677125	-	-	C.prem_hap2_02	5363784	5381577	SYN	-		C.ellen_hap1_03	3563474	3569321	-	-	-	-	-	NOTAL	-		C.ellen_hap1_04	12307120	12310512	-	-	C.prem_hap2_04	4340586	4343969	SYNAL	-		C.ellen_hap1_05	4130533	4130684	-	-	C.prem_hap2_05
C.ellen_hap1_01	3517648	3570709	-	-	C.prem_hap2_01	3426898	3479915	SYNAL	-		C.ellen_hap1_02	5659362	5677125	-	-	C.prem_hap2_02	5363784	5381577	SYNAL	-		C.ellen_hap1_03	3569322	3593818	-	-	C.prem_hap2_03	3511239	3535077	SYN	-		C.ellen_hap1_04	12310513	12312261	-	-	-	-	-	NOTAL	-		C.ellen_hap1_05	4130685	4134427	-	-	-
C.ellen_hap1_01	3452482	3452908	-	-	C.prem_hap2_01	1015837	1016270	DUP	copygain		C.ellen_hap1_02	5677114	5678568	-	-	C.prem_hap2_02	12801427	12802877	DUP	copyloss		C.ellen_hap1_03	3569322	3573050	-	-	C.prem_hap2_03	3511239	3514974	SYNAL	-		C.ellen_hap1_04	12312262	12313227	-	-	C.prem_hap2_04	26195673	26196614	DUP	copyloss		C.ellen_hap1_05	4134428	4136825	-	-	C.prem_hap2_05
C.ellen_hap1_01	3452482	3452908	-	-	C.prem_hap2_01	1015837	1016270	DUPAL	-		C.ellen_hap1_02	5677114	5678568	-	-	C.prem_hap2_02	12801427	12802877	DUPAL	-		C.ellen_hap1_03	3573040	3573751	-	-	C.prem_hap2_03	3514965	3514974	CPL	-		C.ellen_hap1_04	12312262	12313227	-	-	C.prem_hap2_04	26195673	26196614	DUPAL	-		C.ellen_hap1_05	4134428	4136825	-	-	C.prem_hap2_05
C.ellen_hap1_01	3485121	3489913	-	-	C.prem_hap2_01	27558587	27563363	DUP	copygain		C.ellen_hap1_02	5678568	5694433	-	-	C.prem_hap2_02	5381575	5397428	SYN	-		C.ellen_hap1_03	3573741	3593818	-	-	C.prem_hap2_03	3514965	3535077	SYNAL	-		C.ellen_hap1_04	12313221	12318044	-	-	C.prem_hap2_04	4343960	4348773	SYN	-		C.ellen_hap1_05	4136826	4196768	-	-	-
C.ellen_hap1_01	3485121	3489913	-	-	C.prem_hap2_01	27558587	27563363	DUPAL	-		C.ellen_hap1_02	5678568	5694433	-	-	C.prem_hap2_02	5381575	5397428	SYNAL	-		C.ellen_hap1_03	3593815	3597291	-	-	C.prem_hap2_03	3535697	3538839	SYN	-		C.ellen_hap1_04	12313221	12318044	-	-	C.prem_hap2_04	4343960	4348773	SYNAL	-		C.ellen_hap1_05	4196769	4197303	-	-	C.prem_hap2_05
C.ellen_hap1_01	3570710	3574694	-	-	-	-	-	NOTAL	-		C.ellen_hap1_02	5694429	5698334	-	-	C.prem_hap2_02	5399592	5403503	SYN	-		C.ellen_hap1_03	3593815	3594681	-	-	C.prem_hap2_03	3535697	3536569	SYNAL	-		C.ellen_hap1_04	12318045	12318045	-	-	-	-	-	NOTAL	-		C.ellen_hap1_05	4196769	4197303	-	-	C.prem_hap2_05
C.ellen_hap1_01	3574695	3574857	-	-	C.prem_hap2_01	7763460	7763622	INVDP	copyloss		C.ellen_hap1_02	5694429	5698334	-	-	C.prem_hap2_02	5399592	5403503	SYNAL	-		C.ellen_hap1_03	3594681	3594912	ttggtcttatccacgaggtatcctgtggagggccccaactgtgagaggcacctttaagcccgtaccacaacccagactataagtccctgctcgaaccgggaggcacaagttctcccaacaaagacgacttccctgcgactcgaactggggagcaaacccagtcaagccacttaaggggactccattgccagtggagccaacactttgttggttcaagataaataattttgtt	t	C.prem_hap2_03	3536569	3536569	DEL	-		C.ellen_hap1_04	12318046	12324339	-	-	C.prem_hap2_04	4349645	4355887	SYN	-		C.ellen_hap1_05	4197304	4226969	-	-	-
C.ellen_hap1_01	3574695	3574857	-	-	C.prem_hap2_01	7763622	7763460	INVDPAL	-		C.ellen_hap1_02	5698325	5715292	-	-	C.prem_hap2_02	5404150	5412244	SYN	-		C.ellen_hap1_03	3594913	3597291	-	-	C.prem_hap2_03	3536569	3538839	SYNAL	-		C.ellen_hap1_04	12318046	12324339	-	-	C.prem_hap2_04	4349645	4355887	SYNAL	-		C.ellen_hap1_05	4226970	4227111	-	-	C.prem_hap2_05
C.ellen_hap1_01	3574858	3574902	-	-	-	-	-	NOTAL	-		C.ellen_hap1_02	5698325	5701636	-	-	C.prem_hap2_02	5404150	5407461	SYNAL	-		C.ellen_hap1_03	3597284	3619049	-	-	C.prem_hap2_03	3539836	3561634	SYN	-		C.ellen_hap1_04	12324333	12370582	-	-	C.prem_hap2_04	4357352	4402801	SYN	-		C.ellen_hap1_05	4226970	4227111	-	-	C.prem_hap2_05
C.ellen_hap1_01	3574903	3578326	-	-	C.prem_hap2_01	11674054	11677458	DUP	copyloss		C.ellen_hap1_02	5701636	5710451	aTGtaatacctgtgaatgtaaaatggcatgaggcggtgaaagagtttataagcaaaggaatatgttggaaacagaggaaaaacacatgcacgtgcaaaacagagagagagaagctgccaacttacccgaTCTTGACCCGCCGGatccgacccgacccgcgactttaacccggacggatttcacgtttccgaccaccgttttggccgagcttggtaccgatctgaagcttagaagccgaccgtcgttcccctgccatcctcactgccgaaaacgaaccggaacgccggcgatcgaagcttgaaacccgcgactgcttcactttactccgccgagattttcgccggttttgagtgacaccaccggttggattttgttcctcatgactccctcttccatttc…	a	C.prem_hap2_02	5407461	5407461	DEL	-		C.ellen_hap1_03	3597284	3598421	-	-	C.prem_hap2_03	3539836	3540915	SYNAL	-		C.ellen_hap1_04	12324333	12341050	-	-	C.prem_hap2_04	4357352	4374089	SYNAL	-		C.ellen_hap1_05	4227112	4250688	-	-	-
C.ellen_hap1_01	3574903	3578326	-	-	C.prem_hap2_01	11674054	11677458	DUPAL	-		C.ellen_hap1_02	5710452	5715292	-	-	C.prem_hap2_02	5407457	5412244	SYNAL	-		C.ellen_hap1_03	3598407	3598421	-	-	C.prem_hap2_03	3540901	3541291	CPG	-		C.ellen_hap1_04	12341050	12341393	TATAGAAAATCCATCACGATATTCATCAATTGGGAGGACCAAATTTTTCGAAAGAATGATACTGTGAAAGAGCCATGATATCTATATCATCGTTATATATAGACACACACATACATGCATGATAATGTTGCATCATTATTAATGTCATATGTGTCAAATTTCTAAAATAAATAAATAATATGGGTCAGACCTCCTTAATTTAGAATTACATTACCCATAGTTGTGTATCTCATATAGCTAGAATTAAAATTATCCACTATGCTTATTACTTCTTTGAGGAATTTGTATATTATTTGTTTTATAAATTTTATTTAATCATTTTCTTTTTGCTTCAAATTGATATA	T	C.prem_hap2_04	4374089	4374089	DEL	-		C.ellen_hap1_05	4250689	4250918	-	-	C.prem_hap2_05
C.ellen_hap1_01	3578326	3581573	-	-	C.prem_hap2_01	2408775	2412009	DUP	copyloss		C.ellen_hap1_02	5715288	5718759	-	-	C.prem_hap2_02	5414418	5419389	DUP	copyloss		C.ellen_hap1_03	3598407	3599165	-	-	C.prem_hap2_03	3541276	3542024	SYNAL	-		C.ellen_hap1_04	12341394	12360598	-	-	C.prem_hap2_04	4374089	4393229	SYNAL	-		C.ellen_hap1_05	4250689	4250918	-	-	C.prem_hap2_05
C.ellen_hap1_01	3578326	3581573	-	-	C.prem_hap2_01	2408775	2412009	DUPAL	-		C.ellen_hap1_02	5715288	5718011	-	-	C.prem_hap2_02	5414418	5417142	DUPAL	-		C.ellen_hap1_03	3599164	3602998	-	-	C.prem_hap2_03	3543042	3546861	SYNAL	-		C.ellen_hap1_04	12360589	12361071	-	-	C.prem_hap2_04	4393221	4393229	CPL	-		C.ellen_hap1_05	4250919	4253745	-	-	-
C.ellen_hap1_01	3581572	3584735	-	-	C.prem_hap2_01	7004566	7007708	INVDP	copyloss		C.ellen_hap1_02	5718006	5718759	-	-	C.prem_hap2_02	5418635	5419389	DUPAL	-		C.ellen_hap1_03	3599165	3599165	A	AgACCATCTCTTTTACCATGGACGCAGGCTTGCAAGATTACAATTAGCCGCGGAGTTGAGCTTTTCCCACCCCACTAAAATTTTAAAAAACCCCCTCTTTCTTGCATATACCATTTTACTGTTCATTAAATTGCATTTCATAATTATGTACATTATCGTCTGCTACTGCTTtagtacattatgtacttaatcttcatatatatcaatagggtgattaattaaaaataaatcacataatttttaaattaataaaaaataaatgaaaaatataaatataagaaaatcttatgactataattttactactaatagtaaatctcctagctttactatttgtttaattttactagagtattcctcattaacttttatttctacaattgttttcatttaataatt…	C.prem_hap2_03	3542024	3543041	INS	-		C.ellen_hap1_04	12361062	12370582	-	-	C.prem_hap2_04	4393221	4402801	SYNAL	-		C.ellen_hap1_05	4253746	4254523	-	-	C.prem_hap2_05
C.ellen_hap1_01	3581572	3584735	-	-	C.prem_hap2_01	7007708	7004566	INVDPAL	-		C.ellen_hap1_02	5718713	5720718	-	-	C.prem_hap2_02	5427749	5429743	DUP	copyloss		C.ellen_hap1_03	3602998	3604850	-	-	C.prem_hap2_03	3546861	3547362	HDR	-		C.ellen_hap1_04	12370583	12371282	-	-	C.prem_hap2_04	22458663	22459344	TRANS	-		C.ellen_hap1_05	4253746	4254523	-	-	C.prem_hap2_05
C.ellen_hap1_01	3584736	3584843	-	-	-	-	-	NOTAL	-		C.ellen_hap1_02	5718713	5720718	-	-	C.prem_hap2_02	5427749	5429743	DUPAL	-		C.ellen_hap1_03	3604851	3619049	-	-	C.prem_hap2_03	3547363	3561634	SYNAL	-		C.ellen_hap1_04	12370583	12371282	-	-	C.prem_hap2_04	22458663	22459344	TRANSAL	-		C.ellen_hap1_05	4254524	4295713	-	-	-
C.ellen_hap1_01	3584844	3585293	-	-	C.prem_hap2_01	9739380	9739835	INVDP	copyloss		C.ellen_hap1_02	5719188	5727337	-	-	C.prem_hap2_02	5404150	5412244	DUP	copyloss		C.ellen_hap1_03	3619050	3624305	-	-	-	-	-	NOTAL	-		C.ellen_hap1_04	12371281	12383556	-	-	C.prem_hap2_04	4402793	4415077	SYN	-		C.ellen_hap1_05	4295714	4297262	-	-	C.prem_hap2_05
C.ellen_hap1_01	3584844	3585293	-	-	C.prem_hap2_01	9739835	9739380	INVDPAL	-		C.ellen_hap1_02	5719188	5727337	-	-	C.prem_hap2_02	5404150	5412244	DUPAL	-		C.ellen_hap1_03	3624306	3625084	-	-	C.prem_hap2_03	21754593	21755368	DUP	copyloss		C.ellen_hap1_04	12371281	12383556	-	-	C.prem_hap2_04	4402793	4415077	SYNAL	-		C.ellen_hap1_05	4295714	4297262	-	-	C.prem_hap2_05
C.ellen_hap1_01	3585294	3585545	-	-	-	-	-	NOTAL	-		C.ellen_hap1_02	5727333	5730804	-	-	C.prem_hap2_02	5414418	5419389	DUP	copyloss		C.ellen_hap1_03	3624306	3625084	-	-	C.prem_hap2_03	21754593	21755368	DUPAL	-		C.ellen_hap1_04	12383557	12396873	-	-	-	-	-	NOTAL	-		C.ellen_hap1_05	4297263	4324284	-	-	-
C.ellen_hap1_01	3585546	3585928	-	-	C.prem_hap2_01	6163108	6163499	DUP	copyloss		C.ellen_hap1_02	5727333	5730056	-	-	C.prem_hap2_02	5414418	5417142	DUPAL	-		C.ellen_hap1_03	3625085	3625170	-	-	-	-	-	NOTAL	-		C.ellen_hap1_04	12396874	12397099	-	-	C.prem_hap2_04	7302689	7302915	INVDP	copyloss		C.ellen_hap1_05	4324285	4324626	-	-	C.prem_hap2_05
C.ellen_hap1_01	3585546	3585928	-	-	C.prem_hap2_01	6163108	6163499	DUPAL	-		C.ellen_hap1_02	5730051	5730804	-	-	C.prem_hap2_02	5418635	5419389	DUPAL	-		C.ellen_hap1_03	3625171	3649872	-	-	C.prem_hap2_03	3565720	3596813	SYN	-		C.ellen_hap1_04	12396874	12397099	-	-	C.prem_hap2_04	7302915	7302689	INVDPAL	-		C.ellen_hap1_05	4324285	4324626	-	-	C.prem_hap2_05
C.ellen_hap1_01	3585929	3586308	-	-	-	-	-	NOTAL	-		C.ellen_hap1_02	5730758	5732763	-	-	C.prem_hap2_02	5427749	5429743	DUP	copyloss		C.ellen_hap1_03	3625171	3629125	-	-	C.prem_hap2_03	3565720	3569665	SYNAL	-		C.ellen_hap1_04	12397100	12402612	-	-	-	-	-	NOTAL	-		C.ellen_hap1_05	4324321	4324582	-	-	C.prem_hap2_05
C.ellen_hap1_01	3586309	3650311	-	-	C.prem_hap2_01	3494674	3560108	SYN	-		C.ellen_hap1_02	5730758	5732763	-	-	C.prem_hap2_02	5427749	5429743	DUPAL	-		C.ellen_hap1_03	3629125	3630463	-	-	C.prem_hap2_03	3569665	3577429	HDR	-		C.ellen_hap1_04	12402613	12403296	-	-	C.prem_hap2_04	6849647	6850349	DUP	copyloss		C.ellen_hap1_05	4324321	4324582	-	-	C.prem_hap2_05
C.ellen_hap1_01	3586309	3629375	-	-	C.prem_hap2_01	3494674	3538006	SYNAL	-		C.ellen_hap1_02	5731233	5739384	-	-	C.prem_hap2_02	5404150	5412244	DUP	copyloss		C.ellen_hap1_03	3630464	3649872	-	-	C.prem_hap2_03	3577430	3596813	SYNAL	-		C.ellen_hap1_04	12402613	12403296	-	-	C.prem_hap2_04	6849647	6850349	DUPAL	-		C.ellen_hap1_05	4324627	4327967	-	-	-
C.ellen_hap1_01	3629358	3629375	-	-	C.prem_hap2_01	3537988	3539148	CPG	-		C.ellen_hap1_02	5731233	5739384	-	-	C.prem_hap2_02	5404150	5412244	DUPAL	-		C.ellen_hap1_03	3649873	3650730	-	-	-	-	-	NOTAL	-		C.ellen_hap1_04	12403297	12414855	-	-	-	-	-	NOTAL	-		C.ellen_hap1_05	4327968	4328440	-	-	C.prem_hap2_05
C.ellen_hap1_01	3629358	3650311	-	-	C.prem_hap2_01	3539130	3560108	SYNAL	-		C.ellen_hap1_02	5739380	5742103	-	-	C.prem_hap2_02	5414418	5417142	SYN	-		C.ellen_hap1_03	3650731	3651401	-	-	C.prem_hap2_03	28191741	28192405	INVDP	copyloss		C.ellen_hap1_04	12414856	12452251	-	-	C.prem_hap2_04	4415353	4452180	SYN	-		C.ellen_hap1_05	4327968	4328440	-	-	C.prem_hap2_05
C.ellen_hap1_01	3650300	3654384	-	-	C.prem_hap2_01	3560772	3564914	SYN	-		C.ellen_hap1_02	5739380	5742103	-	-	C.prem_hap2_02	5414418	5417142	SYNAL	-		C.ellen_hap1_03	3650731	3651401	-	-	C.prem_hap2_03	28192405	28191741	INVDPAL	-		C.ellen_hap1_04	12414856	12422226	-	-	C.prem_hap2_04	4415353	4422732	SYNAL	-		C.ellen_hap1_05	4328441	4405661	-	-	-
C.ellen_hap1_01	3650300	3654384	-	-	C.prem_hap2_01	3560772	3564914	SYNAL	-		C.ellen_hap1_02	5739380	5754893	-	-	C.prem_hap2_02	5399592	5419389	DUP	copyloss		C.ellen_hap1_03	3651402	3651744	-	-	-	-	-	NOTAL	-		C.ellen_hap1_04	12422191	12422226	-	-	C.prem_hap2_04	4422696	4423354	CPG	-		C.ellen_hap1_05	4405662	4405941	-	-	C.prem_hap2_05
C.ellen_hap1_01	3654377	3671391	-	-	C.prem_hap2_01	3566295	3583346	SYN	-		C.ellen_hap1_02	5739380	5743289	-	-	C.prem_hap2_02	5399592	5403503	DUPAL	-		C.ellen_hap1_03	3651745	3669423	-	-	C.prem_hap2_03	3596803	3615784	SYN	-		C.ellen_hap1_04	12422191	12439011	-	-	C.prem_hap2_04	4423318	4440175	SYNAL	-		C.ellen_hap1_05	4405662	4405941	-	-	C.prem_hap2_05
C.ellen_hap1_01	3654377	3671391	-	-	C.prem_hap2_01	3566295	3583346	SYNAL	-		C.ellen_hap1_02	5743280	5751426	-	-	C.prem_hap2_02	5404150	5412244	DUPAL	-		C.ellen_hap1_03	3651745	3658826	-	-	C.prem_hap2_03	3596803	3603918	SYNAL	-		C.ellen_hap1_04	12439002	12440106	-	-	C.prem_hap2_04	4440167	4440175	CPL	-		C.ellen_hap1_05	4405942	4413236	-	-	-
C.ellen_hap1_01	3671392	3682234	-	-	C.prem_hap2_01	16456630	16467516	INVDP	copyloss		C.ellen_hap1_02	5751422	5754145	-	-	C.prem_hap2_02	5414418	5417142	DUPAL	-		C.ellen_hap1_03	3658818	3658826	-	-	C.prem_hap2_03	3603909	3605479	CPG	-		C.ellen_hap1_04	12440097	12452251	-	-	C.prem_hap2_04	4440167	4452180	SYNAL	-		C.ellen_hap1_05	4413237	4415043	-	-	C.prem_hap2_05
C.ellen_hap1_01	3671392	3682234	-	-	C.prem_hap2_01	16467516	16456630	INVDPAL	-		C.ellen_hap1_02	5754140	5754893	-	-	C.prem_hap2_02	5418635	5419389	DUPAL	-		C.ellen_hap1_03	3658818	3669423	-	-	C.prem_hap2_03	3605470	3615784	SYNAL	-		C.ellen_hap1_04	12452247	12477744	-	-	C.prem_hap2_04	4453368	4478931	SYN	-		C.ellen_hap1_05	4413237	4413723	-	-	C.prem_hap2_05
C.ellen_hap1_01	3675614	3676831	-	-	C.prem_hap2_01	2427437	2428655	INVDP	copygain		C.ellen_hap1_02	5739380	5763467	-	-	C.prem_hap2_02	5399592	5412244	DUP	copyloss		C.ellen_hap1_03	3669416	3669707	-	-	C.prem_hap2_03	25182732	25183022	INVDP	copyloss		C.ellen_hap1_04	12452247	12477744	-	-	C.prem_hap2_04	4453368	4478931	SYNAL	-		C.ellen_hap1_05	4414532	4415043	-	-	C.prem_hap2_05
C.ellen_hap1_01	3675614	3676831	-	-	C.prem_hap2_01	2428655	2427437	INVDPAL	-		C.ellen_hap1_02	5739380	5743289	-	-	C.prem_hap2_02	5399592	5403503	DUPAL	-		C.ellen_hap1_03	3669416	3669707	-	-	C.prem_hap2_03	25183022	25182732	INVDPAL	-		C.ellen_hap1_04	12477736	12513582	-	-	C.prem_hap2_04	4479612	4516197	SYN	-		C.ellen_hap1_05	4413761	4414473	-	-	C.prem_hap2_05
C.ellen_hap1_01	3682235	3682285	-	-	-	-	-	NOTAL	-		C.ellen_hap1_02	5755322	5763467	-	-	C.prem_hap2_02	5404150	5412244	DUPAL	-		C.ellen_hap1_03	3669708	3669720	-	-	-	-	-	NOTAL	-		C.ellen_hap1_04	12477736	12511180	-	-	C.prem_hap2_04	4479612	4513144	SYNAL	-		C.ellen_hap1_05	4413761	4414473	-	-	C.prem_hap2_05
C.ellen_hap1_01	3682286	3683451	-	-	C.prem_hap2_01	3583342	3584508	SYN	-		C.ellen_hap1_02	5742098	5744808	-	-	C.prem_hap2_02	5418635	5429743	SYN	-		C.ellen_hap1_03	3669721	3673223	-	-	C.prem_hap2_03	3615784	3619284	SYN	-		C.ellen_hap1_04	12511175	12511180	-	-	C.prem_hap2_04	4513138	4513817	CPG	-		C.ellen_hap1_05	4414532	4415045	-	-	C.prem_hap2_05
C.ellen_hap1_01	3682286	3683451	-	-	C.prem_hap2_01	3583342	3584508	SYNAL	-		C.ellen_hap1_02	5742098	5742851	-	-	C.prem_hap2_02	5418635	5419389	SYNAL	-		C.ellen_hap1_03	3669721	3673223	-	-	C.prem_hap2_03	3615784	3619284	SYNAL	-		C.ellen_hap1_04	12511175	12513582	-	-	C.prem_hap2_04	4513811	4516197	SYNAL	-		C.ellen_hap1_05	4414532	4415045	-	-	C.prem_hap2_05
C.ellen_hap1_01	3683443	3693740	-	-	C.prem_hap2_01	12496266	12507750	DUP	copyloss		C.ellen_hap1_02	5742805	5742851	-	-	C.prem_hap2_02	5419342	5427796	CPG	-		C.ellen_hap1_03	3673224	3673461	-	-	-	-	-	NOTAL	-		C.ellen_hap1_04	12513583	12514661	-	-	-	-	-	NOTAL	-		C.ellen_hap1_05	4415046	4417373	-	-	-
C.ellen_hap1_01	3683443	3687071	-	-	C.prem_hap2_01	12496266	12499883	DUPAL	-		C.ellen_hap1_02	5742805	5744808	-	-	C.prem_hap2_02	5427749	5429743	SYNAL	-		C.ellen_hap1_03	3673462	3676440	-	-	C.prem_hap2_03	3620954	3623930	SYN	-		C.ellen_hap1_04	12514662	12519130	-	-	C.prem_hap2_04	9710923	9715391	INVDP	copyloss		C.ellen_hap1_05	4417374	4417972	-	-	C.prem_hap2_05
C.ellen_hap1_01	3686959	3693740	-	-	C.prem_hap2_01	12500982	12507750	DUPAL	-		C.ellen_hap1_02	5743280	5756850	-	-	C.prem_hap2_02	5404150	5429743	DUP	copyloss		C.ellen_hap1_03	3673462	3676440	-	-	C.prem_hap2_03	3620954	3623930	SYNAL	-		C.ellen_hap1_04	12514662	12519130	-	-	C.prem_hap2_04	9715391	9710923	INVDPAL	-		C.ellen_hap1_05	4417374	4417972	-	-	C.prem_hap2_05
C.ellen_hap1_01	3686959	3693736	-	-	C.prem_hap2_01	14759910	14766682	INVDP	copyloss		C.ellen_hap1_02	5743280	5751426	-	-	C.prem_hap2_02	5404150	5412244	DUPAL	-		C.ellen_hap1_03	3676441	3677157	-	-	-	-	-	NOTAL	-		C.ellen_hap1_04	12519131	12519618	-	-	-	-	-	NOTAL	-		C.ellen_hap1_05	4417973	4515436	-	-	-
C.ellen_hap1_01	3686959	3693736	-	-	C.prem_hap2_01	14766682	14759910	INVDPAL	-		C.ellen_hap1_02	5751422	5754145	-	-	C.prem_hap2_02	5414418	5417142	DUPAL	-		C.ellen_hap1_03	3677158	3687766	-	-	C.prem_hap2_03	3635456	3646136	SYN	-		C.ellen_hap1_04	12519619	12673707	-	-	C.prem_hap2_04	4516190	4664948	SYN	-		C.ellen_hap1_05	4515437	4515664	-	-	C.prem_hap2_05
C.ellen_hap1_01	3693734	3695528	-	-	C.prem_hap2_01	3584497	3586297	SYN	-		C.ellen_hap1_02	5754140	5754893	-	-	C.prem_hap2_02	5418635	5419389	DUPAL	-		C.ellen_hap1_03	3677158	3684154	-	-	C.prem_hap2_03	3635456	3642294	SYNAL	-		C.ellen_hap1_04	12519619	12591986	-	-	C.prem_hap2_04	4516190	4588890	SYNAL	-		C.ellen_hap1_05	4515437	4515664	-	-	C.prem_hap2_05
C.ellen_hap1_01	3693734	3695528	-	-	C.prem_hap2_01	3584497	3586297	SYNAL	-		C.ellen_hap1_02	5754847	5756850	-	-	C.prem_hap2_02	5427749	5429743	DUPAL	-		C.ellen_hap1_03	3684154	3684236	-	-	C.prem_hap2_03	3642294	3642633	HDR	-		C.ellen_hap1_04	12591986	12593710	-	-	C.prem_hap2_04	4588890	4589268	HDR	-		C.ellen_hap1_05	4515665	4532992	-	-	-
C.ellen_hap1_01	3695524	3702342	-	-	C.prem_hap2_01	3587120	3593923	SYN	-		C.ellen_hap1_02	5755322	5766186	-	-	C.prem_hap2_02	5404150	5417142	DUP	copyloss		C.ellen_hap1_03	3684237	3687766	-	-	C.prem_hap2_03	3642634	3646136	SYNAL	-		C.ellen_hap1_04	12593711	12603722	-	-	C.prem_hap2_04	4589269	4599265	SYNAL	-		C.ellen_hap1_05	4532993	4533250	-	-	C.prem_hap2_05
C.ellen_hap1_01	3695524	3702342	-	-	C.prem_hap2_01	3587120	3593923	SYNAL	-		C.ellen_hap1_02	5755322	5763467	-	-	C.prem_hap2_02	5404150	5412244	DUPAL	-		C.ellen_hap1_03	3687767	3688534	-	-	C.prem_hap2_03	28393439	28394217	INVDP	copyloss		C.ellen_hap1_04	12603722	12605828	TAATTAGTTTGggtcctgctactttacaactggtgtttggtacccctattttgtcatttagtgatttaatcattaaagttaaccaaagagttgcataacggcccggatgtgtttggatggttattaacattgttatccctggtatttactgaaaaataagaaaaggaaaaggtttctaaatgttgacatatgtatccggattgtttcaatttttttttagcacttaaatctattgacttagtttgactgttagaatgagtatcaatgtatcgataataatttattctcatgtaaaaatttcaaaatacatgaaaaaaattaacatgtattaataaatatttttataacataatatctatctaatatacaataaattatttgaattcatcaatcaaaata…	T	C.prem_hap2_04	4599265	4599265	DEL	-		C.ellen_hap1_05	4532993	4533250	-	-	C.prem_hap2_05
C.ellen_hap1_01	3702336	3703545	-	-	C.prem_hap2_01	3595469	3596677	SYN	-		C.ellen_hap1_02	5763463	5766186	-	-	C.prem_hap2_02	5414418	5417142	DUPAL	-		C.ellen_hap1_03	3687767	3688534	-	-	C.prem_hap2_03	28394217	28393439	INVDPAL	-		C.ellen_hap1_04	12605829	12624741	-	-	C.prem_hap2_04	4599265	4618237	SYNAL	-		C.ellen_hap1_05	4533251	4560450	-	-	-
C.ellen_hap1_01	3702336	3703545	-	-	C.prem_hap2_01	3595469	3596677	SYNAL	-		C.ellen_hap1_02	5763463	5766935	-	-	C.prem_hap2_02	5414418	5419390	DUP	copyloss		C.ellen_hap1_03	3688535	3688595	-	-	-	-	-	NOTAL	-		C.ellen_hap1_04	12624732	12626129	-	-	C.prem_hap2_04	4618229	4618237	CPL	-		C.ellen_hap1_05	4560451	4560603	-	-	C.prem_hap2_05
C.ellen_hap1_01	3703537	3745882	-	-	C.prem_hap2_01	3597367	3639767	SYN	-		C.ellen_hap1_02	5763463	5766186	-	-	C.prem_hap2_02	5414418	5417142	DUPAL	-		C.ellen_hap1_03	3688596	3696029	-	-	C.prem_hap2_03	3646817	3654257	SYN	-		C.ellen_hap1_04	12626120	12672068	-	-	C.prem_hap2_04	4618229	4664095	SYNAL	-		C.ellen_hap1_05	4560451	4560603	-	-	C.prem_hap2_05
C.ellen_hap1_01	3703537	3745882	-	-	C.prem_hap2_01	3597367	3639767	SYNAL	-		C.ellen_hap1_02	5766181	5766935	-	-	C.prem_hap2_02	5418635	5419390	DUPAL	-		C.ellen_hap1_03	3688596	3696029	-	-	C.prem_hap2_03	3646817	3654257	SYNAL	-		C.ellen_hap1_04	12672059	12672855	-	-	C.prem_hap2_04	4664087	4664095	CPL	-		C.ellen_hap1_05	4560604	4561999	-	-	-
C.ellen_hap1_01	3727348	3729101	-	-	C.prem_hap2_01	17441664	17443337	INVDP	copygain		C.ellen_hap1_02	5766888	5768885	-	-	C.prem_hap2_02	5427757	5429743	DUP	copyloss		C.ellen_hap1_03	3696030	3696074	-	-	-	-	-	NOTAL	-		C.ellen_hap1_04	12672846	12673707	-	-	C.prem_hap2_04	4664087	4664948	SYNAL	-		C.ellen_hap1_05	4562000	4562340	-	-	C.prem_hap2_05
C.ellen_hap1_01	3727348	3729101	-	-	C.prem_hap2_01	17443337	17441664	INVDPAL	-		C.ellen_hap1_02	5766888	5768885	-	-	C.prem_hap2_02	5427757	5429743	DUPAL	-		C.ellen_hap1_03	3696075	3767414	-	-	C.prem_hap2_03	3654741	3725335	SYN	-		C.ellen_hap1_04	12519884	12521451	-	-	C.prem_hap2_04	27964480	27966050	INVDP	copygain		C.ellen_hap1_05	4562000	4562340	-	-	C.prem_hap2_05
C.ellen_hap1_01	3745883	3749440	-	-	C.prem_hap2_01	11376361	11379989	DUP	copyloss		C.ellen_hap1_02	5768881	5807354	-	-	C.prem_hap2_02	5436105	5474550	SYN	-		C.ellen_hap1_03	3696075	3708604	-	-	C.prem_hap2_03	3654741	3667275	SYNAL	-		C.ellen_hap1_04	12519884	12521451	-	-	C.prem_hap2_04	27966050	27964480	INVDPAL	-		C.ellen_hap1_05	4562341	4565415	-	-	-
C.ellen_hap1_01	3745883	3749440	-	-	C.prem_hap2_01	11376361	11379989	DUPAL	-		C.ellen_hap1_02	5768881	5807354	-	-	C.prem_hap2_02	5436105	5474550	SYNAL	-		C.ellen_hap1_03	3708597	3709481	-	-	C.prem_hap2_03	3667269	3667275	CPL	-		C.ellen_hap1_04	12673169	12678049	-	-	C.prem_hap2_04	4670283	4675173	SYN	-		C.ellen_hap1_05	4565416	4565702	-	-	C.prem_hap2_05
C.ellen_hap1_01	3749441	3749441	-	-	-	-	-	NOTAL	-		C.ellen_hap1_02	5807346	5816836	-	-	C.prem_hap2_02	5476142	5485617	SYN	-		C.ellen_hap1_03	3709474	3711522	-	-	C.prem_hap2_03	3667269	3669306	SYNAL	-		C.ellen_hap1_04	12673169	12678049	-	-	C.prem_hap2_04	4670283	4675173	SYNAL	-		C.ellen_hap1_05	4565416	4565702	-	-	C.prem_hap2_05
C.ellen_hap1_01	3749442	3784207	-	-	C.prem_hap2_01	3639765	3674704	SYN	-		C.ellen_hap1_02	5807346	5816836	-	-	C.prem_hap2_02	5476142	5485617	SYNAL	-		C.ellen_hap1_03	3711522	3711808	ACAGTTTTTATTTTTATTTTTAGGAGAACTATTGCTCAtgatatttacaaccatacaaattactgagacaagtttacatcaattctgatatggcatcgctcagattttttaaccctttcaaatattcgagggacgctcactcccctcctgggagaaagactaccttcactcaagctctggagctccaaggaatgaaatttaaattaaacccctgcaatgcgtctgcaggggctcgaaccacttccctcacatttgtaagggagtggctctagtcGGTTCAGACTCCA	A	C.prem_hap2_03	3669306	3669306	DEL	-		C.ellen_hap1_04	12678049	12678407	-	-	C.prem_hap2_04	25684579	25684936	DUP	copyloss		C.ellen_hap1_05	4565703	4581188	-	-	-
C.ellen_hap1_01	3749442	3784207	-	-	C.prem_hap2_01	3639765	3674704	SYNAL	-		C.ellen_hap1_02	5816828	5883043	-	-	C.prem_hap2_02	5486487	5552638	SYN	-		C.ellen_hap1_03	3711809	3713867	-	-	C.prem_hap2_03	3669306	3671369	SYNAL	-		C.ellen_hap1_04	12678049	12678407	-	-	C.prem_hap2_04	25684579	25684936	DUPAL	-		C.ellen_hap1_05	4581189	4581781	-	-	C.prem_hap2_05
C.ellen_hap1_01	3784200	3794835	-	-	C.prem_hap2_01	3675691	3686367	SYN	-		C.ellen_hap1_02	5816828	5856980	-	-	C.prem_hap2_02	5486487	5526687	SYNAL	-		C.ellen_hap1_03	3713864	3750909	-	-	C.prem_hap2_03	3671929	3708912	SYNAL	-		C.ellen_hap1_04	12678408	12678416	-	-	-	-	-	NOTAL	-		C.ellen_hap1_05	4581189	4581781	-	-	C.prem_hap2_05
C.ellen_hap1_01	3784200	3794835	-	-	C.prem_hap2_01	3675691	3686367	SYNAL	-		C.ellen_hap1_02	5856694	5856980	-	-	C.prem_hap2_02	5526400	5526974	CPG	-		C.ellen_hap1_03	3713867	3713867	T	TGGGAAaattttaacctaccccaaataaattgacattttgtcccgcgaccccaacaaatttgacttattgcaccgcgtccttaatttcgttattttctcaattaagtttaacggtggaggggtaaaattagaagttcatttcttaaatTAATTTTAATGggaattctctttattacaatcgaaataaaaatctttaaaaaattaaaggaaaattaataatggtgacaatgtacatgtaacaagaaattttttttattgcaatggaaataaaaatctttaaaaaattaaaggaaaaataatagtggtgacaacgtacatgtaataagaaaattttttattgcaattgaaaaaaaaagcctttaaaaaattagatgagctaaatattttattttatttttt…	C.prem_hap2_03	3671369	3671928	INS	-		C.ellen_hap1_04	12678417	12685493	-	-	C.prem_hap2_04	26064496	26071623	INVDP	copyloss		C.ellen_hap1_05	4581782	4585633	-	-	-
C.ellen_hap1_01	3794836	3794840	-	-	-	-	-	NOTAL	-		C.ellen_hap1_02	5856694	5857787	-	-	C.prem_hap2_02	5526687	5527781	SYNAL	-		C.ellen_hap1_03	3750909	3750926	-	-	C.prem_hap2_03	3708912	3709172	HDR	-		C.ellen_hap1_04	12678417	12685493	-	-	C.prem_hap2_04	26071623	26064496	INVDPAL	-		C.ellen_hap1_05	4585634	4586486	-	-	C.prem_hap2_05
C.ellen_hap1_01	3794841	3795134	-	-	C.prem_hap2_01	3688457	3688752	SYN	-		C.ellen_hap1_02	5857787	5858196	-	-	C.prem_hap2_02	5527781	5527788	HDR	-		C.ellen_hap1_03	3750927	3752446	-	-	C.prem_hap2_03	3709173	3710693	SYNAL	-		C.ellen_hap1_04	12680399	12690361	-	-	C.prem_hap2_04	12590448	12600374	DUP	copyloss		C.ellen_hap1_05	4585634	4586486	-	-	C.prem_hap2_05
C.ellen_hap1_01	3794841	3795134	-	-	C.prem_hap2_01	3688457	3688752	SYNAL	-		C.ellen_hap1_02	5858197	5883043	-	-	C.prem_hap2_02	5527789	5552638	SYNAL	-		C.ellen_hap1_03	3752446	3752955	-	-	C.prem_hap2_03	3710693	3710701	HDR	-		C.ellen_hap1_04	12680399	12690361	-	-	C.prem_hap2_04	12590448	12600374	DUPAL	-		C.ellen_hap1_05	4586487	4594581	-	-	-
C.ellen_hap1_01	3795134	3795799	-	-	C.prem_hap2_01	3560107	3560774	TRANS	-		C.ellen_hap1_02	5871731	5874378	-	-	C.prem_hap2_02	19681832	19684418	INVDP	copygain		C.ellen_hap1_03	3752956	3767414	-	-	C.prem_hap2_03	3710702	3725335	SYNAL	-		C.ellen_hap1_04	12690362	12715853	-	-	C.prem_hap2_04	4675168	4700543	SYN	-		C.ellen_hap1_05	4594582	4595110	-	-	C.prem_hap2_05
C.ellen_hap1_01	3795134	3795799	-	-	C.prem_hap2_01	3560107	3560774	TRANSAL	-		C.ellen_hap1_02	5871731	5874378	-	-	C.prem_hap2_02	19684418	19681832	INVDPAL	-		C.ellen_hap1_03	3767409	3779621	-	-	C.prem_hap2_03	3730642	3742832	SYN	-		C.ellen_hap1_04	12690362	12715853	-	-	C.prem_hap2_04	4675168	4700543	SYNAL	-		C.ellen_hap1_05	4594582	4595110	-	-	C.prem_hap2_05
C.ellen_hap1_01	3795800	3796316	-	-	-	-	-	NOTAL	-		C.ellen_hap1_02	5883027	5890637	-	-	C.prem_hap2_02	5553287	5560845	SYN	-		C.ellen_hap1_03	3767409	3779621	-	-	C.prem_hap2_03	3730642	3742832	SYNAL	-		C.ellen_hap1_04	12715854	12717196	-	-	C.prem_hap2_04	6470823	6472195	INVDP	copyloss		C.ellen_hap1_05	4595111	4595278	-	-	-
C.ellen_hap1_01	3796317	3796468	-	-	C.prem_hap2_01	25516236	25516387	DUP	copyloss		C.ellen_hap1_02	5883027	5890637	-	-	C.prem_hap2_02	5553287	5560845	SYNAL	-		C.ellen_hap1_03	3779622	3780926	-	-	-	-	-	NOTAL	-		C.ellen_hap1_04	12715854	12717196	-	-	C.prem_hap2_04	6472195	6470823	INVDPAL	-		C.ellen_hap1_05	4595279	4596155	-	-	C.prem_hap2_05
C.ellen_hap1_01	3796317	3796468	-	-	C.prem_hap2_01	25516236	25516387	DUPAL	-		C.ellen_hap1_02	5890637	5891057	-	-	C.prem_hap2_02	20654990	20655410	INVDP	copyloss		C.ellen_hap1_03	3780927	3781158	-	-	C.prem_hap2_03	32653075	32653306	INVTR	-		C.ellen_hap1_04	12717197	12717575	-	-	-	-	-	NOTAL	-		C.ellen_hap1_05	4595279	4596155	-	-	C.prem_hap2_05
C.ellen_hap1_01	3796469	3796853	-	-	-	-	-	NOTAL	-		C.ellen_hap1_02	5890637	5891057	-	-	C.prem_hap2_02	20655410	20654990	INVDPAL	-		C.ellen_hap1_03	3780927	3781158	-	-	C.prem_hap2_03	32653306	32653075	INVTRAL	-		C.ellen_hap1_04	12717576	12728739	-	-	C.prem_hap2_04	4700812	4709347	SYN	-		C.ellen_hap1_05	4596156	4596893	-	-	-
C.ellen_hap1_01	3796854	3836949	-	-	C.prem_hap2_01	3691113	3731457	SYN	-		C.ellen_hap1_02	5891055	5964099	-	-	C.prem_hap2_02	5560837	5635500	SYN	-		C.ellen_hap1_03	3781159	3782486	-	-	-	-	-	NOTAL	-		C.ellen_hap1_04	12717576	12718398	-	-	C.prem_hap2_04	4700812	4701626	SYNAL	-		C.ellen_hap1_05	4596894	4598497	-	-	C.prem_hap2_05
C.ellen_hap1_01	3796854	3811965	-	-	C.prem_hap2_01	3691113	3706078	SYNAL	-		C.ellen_hap1_02	5891055	5895050	-	-	C.prem_hap2_02	5560837	5564952	SYNAL	-		C.ellen_hap1_03	3782487	3786384	-	-	C.prem_hap2_03	3744154	3747999	SYN	-		C.ellen_hap1_04	12718329	12720676	-	-	C.prem_hap2_04	4701559	4701626	CPL	-		C.ellen_hap1_05	4596894	4598497	-	-	C.prem_hap2_05
C.ellen_hap1_01	3811959	3812604	-	-	C.prem_hap2_01	3706073	3706078	CPL	-		C.ellen_hap1_02	5895044	5895234	-	-	C.prem_hap2_02	5564947	5564952	CPL	-		C.ellen_hap1_03	3782487	3786384	-	-	C.prem_hap2_03	3744154	3747999	SYNAL	-		C.ellen_hap1_04	12720608	12725494	-	-	C.prem_hap2_04	4701559	4706410	SYNAL	-		C.ellen_hap1_05	4598496	4598954	-	-	C.prem_hap2_05
C.ellen_hap1_01	3812598	3817258	-	-	C.prem_hap2_01	3706073	3710757	SYNAL	-		C.ellen_hap1_02	5895228	5902487	-	-	C.prem_hap2_02	5564947	5572157	SYNAL	-		C.ellen_hap1_03	3786384	3786635	-	-	C.prem_hap2_03	3654256	3654507	TRANS	-		C.ellen_hap1_04	12725494	12725810	ttttttttttttgattacatgagactattgctcaaattacagttcaaattacaactcatattacatgagagtataattgatatgtacaatcatatatttatactgagtcagatttttaaccctctcaaatattcgagggatgtcaaactcccatcctgggagaaagactgtcttcactcgagctcaagggctccaaggaagaatatttaaattaaacccctacaatgcaactgcggagactcgaacccttttcctcacatttgtgagggaggggctctagccacttgggctaagcccaagtggttCGAGTAAGATTT	t	C.prem_hap2_04	4706410	4706410	DEL	-		C.ellen_hap1_05	4598496	4598954	-	-	C.prem_hap2_05
C.ellen_hap1_01	3817249	3817258	-	-	C.prem_hap2_01	3710747	3711832	CPG	-		C.ellen_hap1_02	5902477	5902487	-	-	C.prem_hap2_02	5572146	5573594	CPG	-		C.ellen_hap1_03	3786384	3786635	-	-	C.prem_hap2_03	3654256	3654507	TRANSAL	-		C.ellen_hap1_04	12725811	12728739	-	-	C.prem_hap2_04	4706410	4709347	SYNAL	-		C.ellen_hap1_05	4598955	4599124	-	-	-
C.ellen_hap1_01	3817249	3836949	-	-	C.prem_hap2_01	3711822	3731457	SYNAL	-		C.ellen_hap1_02	5902477	5911998	-	-	C.prem_hap2_02	5573583	5583094	SYNAL	-		C.ellen_hap1_03	3786636	3786716	-	-	-	-	-	NOTAL	-		C.ellen_hap1_04	12728740	12728866	-	-	-	-	-	NOTAL	-		C.ellen_hap1_05	4599125	4599737	-	-	C.prem_hap2_05
C.ellen_hap1_01	3836941	3871026	-	-	C.prem_hap2_01	3731659	3765700	SYN	-		C.ellen_hap1_02	5911779	5911998	-	-	C.prem_hap2_02	5582874	5583331	CPG	-		C.ellen_hap1_03	3786717	3806554	-	-	C.prem_hap2_03	3747989	3767831	SYN	-		C.ellen_hap1_04	12728867	12729303	-	-	C.prem_hap2_04	21780489	21780932	INVTR	-		C.ellen_hap1_05	4599125	4599737	-	-	C.prem_hap2_05
C.ellen_hap1_01	3836941	3871026	-	-	C.prem_hap2_01	3731659	3765700	SYNAL	-		C.ellen_hap1_02	5911779	5964099	-	-	C.prem_hap2_02	5583111	5635500	SYNAL	-		C.ellen_hap1_03	3786717	3806554	-	-	C.prem_hap2_03	3747989	3767831	SYNAL	-		C.ellen_hap1_04	12728867	12729303	-	-	C.prem_hap2_04	21780932	21780489	INVTRAL	-		C.ellen_hap1_05	4599738	4599830	-	-	-
C.ellen_hap1_01	3871021	3903385	-	-	C.prem_hap2_01	3766468	3798757	SYN	-		C.ellen_hap1_02	5901023	5902244	-	-	C.prem_hap2_02	22374667	22375891	INVDP	copygain		C.ellen_hap1_03	3806555	3807045	-	-	-	-	-	NOTAL	-		C.ellen_hap1_04	12729304	12732627	-	-	C.prem_hap2_04	4709748	4713084	SYN	-		C.ellen_hap1_05	4599831	4601464	-	-	C.prem_hap2_05
C.ellen_hap1_01	3871021	3903385	-	-	C.prem_hap2_01	3766468	3798757	SYNAL	-		C.ellen_hap1_02	5901023	5902244	-	-	C.prem_hap2_02	22375891	22374667	INVDPAL	-		C.ellen_hap1_03	3807046	3807247	-	-	C.prem_hap2_03	6302315	6302516	TRANS	-		C.ellen_hap1_04	12729304	12732627	-	-	C.prem_hap2_04	4709748	4713084	SYNAL	-		C.ellen_hap1_05	4599831	4601464	-	-	C.prem_hap2_05
C.ellen_hap1_01	3903377	3917212	-	-	C.prem_hap2_01	3799852	3813673	SYN	-		C.ellen_hap1_02	5964091	6068168	-	-	C.prem_hap2_02	5640252	5744381	SYN	-		C.ellen_hap1_03	3807046	3807247	-	-	C.prem_hap2_03	6302315	6302516	TRANSAL	-		C.ellen_hap1_04	12732626	12738498	-	-	C.prem_hap2_04	19095058	19100915	DUP	copyloss		C.ellen_hap1_05	4601465	4602188	-	-	-
C.ellen_hap1_01	3903377	3917212	-	-	C.prem_hap2_01	3799852	3813673	SYNAL	-		C.ellen_hap1_02	5964091	6068168	-	-	C.prem_hap2_02	5640252	5744381	SYNAL	-		C.ellen_hap1_03	3807247	3816423	-	-	C.prem_hap2_03	3767983	3777830	SYN	-		C.ellen_hap1_04	12732626	12738498	-	-	C.prem_hap2_04	19095058	19100915	DUPAL	-		C.ellen_hap1_05	4602189	4602785	-	-	C.prem_hap2_05
C.ellen_hap1_01	3917205	3918557	-	-	C.prem_hap2_01	3814335	3815697	SYN	-		C.ellen_hap1_02	6068168	6068613	-	-	C.prem_hap2_02	2632201	2632646	INVDP	copyloss		C.ellen_hap1_03	3807247	3809237	-	-	C.prem_hap2_03	3767983	3769980	SYNAL	-		C.ellen_hap1_04	12738499	12738759	-	-	-	-	-	NOTAL	-		C.ellen_hap1_05	4602189	4602785	-	-	C.prem_hap2_05
C.ellen_hap1_01	3917205	3918557	-	-	C.prem_hap2_01	3814335	3815697	SYNAL	-		C.ellen_hap1_02	6068168	6068613	-	-	C.prem_hap2_02	2632646	2632201	INVDPAL	-		C.ellen_hap1_03	3809237	3809237	T	TTTACTCTCATCAATATTTAAAAAGATACATCATAGATATATACTAACTGTATAATCGAGTATTCTATTAAGTATGATTTAACCACTCGGTAAATTCATGAAAACTTGAAACCCACACCCTAACTAGTATAAGGTAAGGTAGTCATTGGATTGTAAGGTTATGTGATACTTATAAAGTGTGAGTAAATTTCCTATATATATCTCACTTTCTTTCCCCCCCCCCCCCCCCTTCATGTGAGAGCTTTTTAATTTTTTCTTGCAACCTTCGAATGACTAAACCTGCTGAAAAAGAGGAATTTCATTTCTATCAAAAGTACATACACCTCATGGGATCATTTTTTATTTTTTATTTTTGAATCAGTAATATATATTAC	C.prem_hap2_03	3769980	3770353	INS	-		C.ellen_hap1_04	12738760	12764820	-	-	C.prem_hap2_04	4713216	4739305	SYN	-		C.ellen_hap1_05	4602786	4667148	-	-	-
C.ellen_hap1_01	3918558	3920596	-	-	-	-	-	NOTAL	-		C.ellen_hap1_02	6068614	6083089	-	-	C.prem_hap2_02	5744373	5758813	SYN	-		C.ellen_hap1_03	3809238	3815245	-	-	C.prem_hap2_03	3770354	3776311	SYNAL	-		C.ellen_hap1_04	12738760	12764820	-	-	C.prem_hap2_04	4713216	4739305	SYNAL	-		C.ellen_hap1_05	4667149	4673881	-	-	C.prem_hap2_05
C.ellen_hap1_01	3920597	3923111	-	-	C.prem_hap2_01	11650337	11652957	DUP	copyloss		C.ellen_hap1_02	6068614	6083089	-	-	C.prem_hap2_02	5744373	5758813	SYNAL	-		C.ellen_hap1_03	3815245	3815283	-	-	C.prem_hap2_03	3776311	3776653	HDR	-		C.ellen_hap1_04	12764821	12765994	-	-	C.prem_hap2_04	9850175	9851347	DUP	copyloss		C.ellen_hap1_05	4667149	4673881	-	-	C.prem_hap2_05
C.ellen_hap1_01	3920597	3923111	-	-	C.prem_hap2_01	11650337	11652957	DUPAL	-		C.ellen_hap1_02	6083090	6084726	-	-	-	-	-	NOTAL	-		C.ellen_hap1_03	3815284	3816423	-	-	C.prem_hap2_03	3776654	3777830	SYNAL	-		C.ellen_hap1_04	12764821	12765994	-	-	C.prem_hap2_04	9850175	9851347	DUPAL	-		C.ellen_hap1_05	4673882	4700229	-	-	-
C.ellen_hap1_01	3923112	3924558	-	-	C.prem_hap2_01	3815695	3817144	SYN	-		C.ellen_hap1_02	6084727	6085393	-	-	C.prem_hap2_02	8705301	8705965	DUP	copyloss		C.ellen_hap1_03	3816424	3816634	-	-	-	-	-	NOTAL	-		C.ellen_hap1_04	12765994	12783011	-	-	C.prem_hap2_04	4739297	4756302	SYN	-		C.ellen_hap1_05	4700230	4700828	-	-	C.prem_hap2_05
C.ellen_hap1_01	3923112	3924558	-	-	C.prem_hap2_01	3815695	3817144	SYNAL	-		C.ellen_hap1_02	6084727	6085393	-	-	C.prem_hap2_02	8705301	8705965	DUPAL	-		C.ellen_hap1_03	3816635	3816848	-	-	C.prem_hap2_03	9832148	9832359	DUP	copyloss		C.ellen_hap1_04	12765994	12783011	-	-	C.prem_hap2_04	4739297	4756302	SYNAL	-		C.ellen_hap1_05	4700230	4700828	-	-	C.prem_hap2_05
C.ellen_hap1_01	3924559	3926284	-	-	-	-	-	NOTAL	-		C.ellen_hap1_02	6085394	6087932	-	-	-	-	-	NOTAL	-		C.ellen_hap1_03	3816635	3816848	-	-	C.prem_hap2_03	9832148	9832359	DUPAL	-		C.ellen_hap1_04	12783008	12783224	-	-	C.prem_hap2_04	4756086	4756302	DUP	copyloss		C.ellen_hap1_05	4700824	4701028	-	-	C.prem_hap2_05
C.ellen_hap1_01	3926285	3931094	-	-	C.prem_hap2_01	15831939	15836793	DUP	copyloss		C.ellen_hap1_02	6087933	6088107	-	-	C.prem_hap2_02	17847520	17847695	INVDP	copyloss		C.ellen_hap1_03	3816849	3819484	-	-	-	-	-	NOTAL	-		C.ellen_hap1_04	12783008	12783224	-	-	C.prem_hap2_04	4756086	4756302	DUPAL	-		C.ellen_hap1_05	4700824	4701028	-	-	C.prem_hap2_05
C.ellen_hap1_01	3926285	3931094	-	-	C.prem_hap2_01	15831939	15836793	DUPAL	-		C.ellen_hap1_02	6087933	6088107	-	-	C.prem_hap2_02	17847695	17847520	INVDPAL	-		C.ellen_hap1_03	3819485	3847861	-	-	C.prem_hap2_03	3777854	3805678	SYN	-		C.ellen_hap1_04	12783221	12854529	-	-	C.prem_hap2_04	4756086	4827362	SYN	-		C.ellen_hap1_05	4701029	4743580	-	-	-
C.ellen_hap1_01	3931095	3933087	-	-	C.prem_hap2_01	3819308	3821304	SYN	-		C.ellen_hap1_02	6088108	6088247	-	-	-	-	-	NOTAL	-		C.ellen_hap1_03	3819485	3826239	-	-	C.prem_hap2_03	3777854	3784595	SYNAL	-		C.ellen_hap1_04	12783221	12854529	-	-	C.prem_hap2_04	4756086	4827362	SYNAL	-		C.ellen_hap1_05	4743581	4745071	-	-	C.prem_hap2_05
C.ellen_hap1_01	3931095	3933087	-	-	C.prem_hap2_01	3819308	3821304	SYNAL	-		C.ellen_hap1_02	6088248	6092202	-	-	C.prem_hap2_02	5764842	5768772	DUP	copyloss		C.ellen_hap1_03	3826239	3828541	-	-	C.prem_hap2_03	3784595	3786471	HDR	-		C.ellen_hap1_04	12854524	12906624	-	-	C.prem_hap2_04	4828243	4881222	SYN	-		C.ellen_hap1_05	4743581	4745071	-	-	C.prem_hap2_05
C.ellen_hap1_01	3933085	3959848	-	-	C.prem_hap2_01	3823344	3849148	SYN	-		C.ellen_hap1_02	6088248	6092202	-	-	C.prem_hap2_02	5764842	5768772	DUPAL	-		C.ellen_hap1_03	3828542	3847861	-	-	C.prem_hap2_03	3786472	3805678	SYNAL	-		C.ellen_hap1_04	12854524	12902105	-	-	C.prem_hap2_04	4828243	4875879	SYNAL	-		C.ellen_hap1_05	4745072	4779413	-	-	-
C.ellen_hap1_01	3933085	3934886	-	-	C.prem_hap2_01	3823344	3825146	SYNAL	-		C.ellen_hap1_02	6091274	6102884	-	-	C.prem_hap2_02	5758812	5770490	SYN	-		C.ellen_hap1_03	3847862	3849234	-	-	-	-	-	NOTAL	-		C.ellen_hap1_04	12901369	12902105	-	-	C.prem_hap2_04	4875141	4876744	CPG	-		C.ellen_hap1_05	4779414	4779970	-	-	C.prem_hap2_05
C.ellen_hap1_01	3934878	3935239	-	-	C.prem_hap2_01	3825139	3825146	CPL	-		C.ellen_hap1_02	6091274	6102884	-	-	C.prem_hap2_02	5758812	5770490	SYNAL	-		C.ellen_hap1_03	3849235	3860977	-	-	C.prem_hap2_03	3808997	3820521	SYN	-		C.ellen_hap1_04	12901369	12906624	-	-	C.prem_hap2_04	4876014	4881222	SYNAL	-		C.ellen_hap1_05	4779414	4779970	-	-	C.prem_hap2_05
C.ellen_hap1_01	3935231	3941621	-	-	C.prem_hap2_01	3825139	3831650	SYNAL	-		C.ellen_hap1_02	6102884	6103760	-	-	C.prem_hap2_02	25597518	25598394	TRANS	-		C.ellen_hap1_03	3849235	3858577	-	-	C.prem_hap2_03	3808997	3818485	SYNAL	-		C.ellen_hap1_04	12906600	12908175	-	-	C.prem_hap2_04	4887007	4888578	SYN	-		C.ellen_hap1_05	4779971	4783812	-	-	-
C.ellen_hap1_01	3941621	3942256	ATGCCAAAACACTCGGCTCATCCAATGGCTTTTCAATTTGTAGCCATTCTAATCCTACAAGTCGTCGACATTTGCGTCACTGGACTTGGACCAAACTGACACATTAAAGTCTCGAATTTACCGTGACAAATTGGACCATGCATGCTCTTTTTTTTTGGGGGGGGGGGGGTGTCATGACTTTTGTTTGCATTTATATTTCATGCAAGAAAGTCAACAGTGTTATGCAAGCATTAATACTCATGTAAATAATTTTTCAAAAAATTAGTTAAGGCGTTGGCATTATTTTGCTTGATAAATCGGCTGGTTTGCTTTTTGTCTCGATGCTAAAATGTGCCGCCACGTGTGGCACCATTCAATTCACATTCTCAACAGACGCAATGATTTTTTTTTTTAAAGTAC…	A	C.prem_hap2_01	3831650	3831650	DEL	-		C.ellen_hap1_02	6102884	6103760	-	-	C.prem_hap2_02	25597518	25598394	TRANSAL	-		C.ellen_hap1_03	3858577	3859311	-	-	C.prem_hap2_03	3818485	3818912	HDR	-		C.ellen_hap1_04	12906600	12908175	-	-	C.prem_hap2_04	4887007	4888578	SYNAL	-		C.ellen_hap1_05	4783813	4784369	-	-	C.prem_hap2_05
C.ellen_hap1_01	3942257	3954612	-	-	C.prem_hap2_01	3831651	3843816	SYNAL	-		C.ellen_hap1_02	6103760	6120724	-	-	C.prem_hap2_02	5770481	5793238	SYN	-		C.ellen_hap1_03	3859312	3860977	-	-	C.prem_hap2_03	3818913	3820521	SYNAL	-		C.ellen_hap1_04	12908169	12932948	-	-	C.prem_hap2_04	4900137	4924280	SYN	-		C.ellen_hap1_05	4783813	4784369	-	-	C.prem_hap2_05
C.ellen_hap1_01	3954612	3955954	-	-	C.prem_hap2_01	3843816	3844497	HDR	-		C.ellen_hap1_02	6103760	6112580	-	-	C.prem_hap2_02	5770481	5779312	SYNAL	-		C.ellen_hap1_03	3860978	3861030	-	-	-	-	-	NOTAL	-		C.ellen_hap1_04	12908169	12909559	-	-	C.prem_hap2_04	4900137	4901516	SYNAL	-		C.ellen_hap1_05	4784156	4784686	-	-	C.prem_hap2_05
C.ellen_hap1_01	3955955	3957051	-	-	C.prem_hap2_01	3844498	3845607	SYNAL	-		C.ellen_hap1_02	6112575	6112580	-	-	C.prem_hap2_02	5779306	5779844	CPG	-		C.ellen_hap1_03	3861031	3886309	-	-	C.prem_hap2_03	3821555	3851426	SYN	-		C.ellen_hap1_04	12909559	12910183	TTTATTTTTTgggtaatttttaaaaaactctcatgaagtttgggtttgttgtaagtagatggcgagaatctatttatttgtaaaaaatctcctaccgtcagttaattttaatattgaccgttagttgactgtgcaaagacaatattacccttaacaatagtttgtagactgacataactaaaaaaaaactaaaattgttggcgcgaaaagcacaaactctatcttttgacaattttatccttgtcaatttcaaagatttacaatattataggtaaagattatgactatttcattttcaaatttttaattttatctttcttgtaggaactttaaggaaatatcaataatttaaagaggattttttaagtttttaattttatcttttttataggaacttta…	T	C.prem_hap2_04	4901516	4901516	DEL	-		C.ellen_hap1_05	4784156	4784686	-	-	C.prem_hap2_05
C.ellen_hap1_01	3957051	3957052	-	-	C.prem_hap2_01	3845607	3846361	HDR	-		C.ellen_hap1_02	6112575	6114638	-	-	C.prem_hap2_02	5779838	5781901	SYNAL	-		C.ellen_hap1_03	3861031	3869523	-	-	C.prem_hap2_03	3821555	3830106	SYNAL	-		C.ellen_hap1_04	12910184	12932948	-	-	C.prem_hap2_04	4901514	4924280	SYNAL	-		C.ellen_hap1_05	4784687	4790069	-	-	-
C.ellen_hap1_01	3957053	3959848	-	-	C.prem_hap2_01	3846362	3849148	SYNAL	-		C.ellen_hap1_02	6114638	6117227	-	-	C.prem_hap2_02	5781901	5790106	HDR	-		C.ellen_hap1_03	3869429	3869801	-	-	C.prem_hap2_03	3830012	3830106	CPL	-		C.ellen_hap1_04	12932948	12945499	-	-	C.prem_hap2_04	12317132	12329700	INVDP	copyloss		C.ellen_hap1_05	4790070	4791252	-	-	C.prem_hap2_05
C.ellen_hap1_01	3959840	3961679	-	-	C.prem_hap2_01	3855000	3856835	SYN	-		C.ellen_hap1_02	6117228	6118919	-	-	C.prem_hap2_02	5790107	5791787	SYNAL	-		C.ellen_hap1_03	3869705	3881984	-	-	C.prem_hap2_03	3830012	3842151	SYNAL	-		C.ellen_hap1_04	12932948	12945499	-	-	C.prem_hap2_04	12329700	12317132	INVDPAL	-		C.ellen_hap1_05	4790070	4791252	-	-	C.prem_hap2_05
C.ellen_hap1_01	3959840	3961679	-	-	C.prem_hap2_01	3855000	3856835	SYNAL	-		C.ellen_hap1_02	6118919	6119352	-	-	C.prem_hap2_02	5791787	5791875	HDR	-		C.ellen_hap1_03	3881977	3881984	-	-	C.prem_hap2_03	3842143	3847118	CPG	-		C.ellen_hap1_04	12945492	22445327	-	-	C.prem_hap2_04	4924276	14435458	SYN	-		C.ellen_hap1_05	4791253	4861037	-	-	-
C.ellen_hap1_01	3961670	3995240	-	-	C.prem_hap2_01	3856990	3890253	SYN	-		C.ellen_hap1_02	6119353	6120724	-	-	C.prem_hap2_02	5791876	5793238	SYNAL	-		C.ellen_hap1_03	3881977	3886309	-	-	C.prem_hap2_03	3847110	3851426	SYNAL	-		C.ellen_hap1_04	12945492	13033095	-	-	C.prem_hap2_04	4924276	5011836	SYNAL	-		C.ellen_hap1_05	4861038	4864075	-	-	C.prem_hap2_05
C.ellen_hap1_01	3961670	3990344	-	-	C.prem_hap2_01	3856990	3885505	SYNAL	-		C.ellen_hap1_02	6120723	6151699	-	-	C.prem_hap2_02	5794098	5824270	SYN	-		C.ellen_hap1_03	3886310	3886696	-	-	-	-	-	NOTAL	-		C.ellen_hap1_04	13013934	13033095	-	-	C.prem_hap2_04	4992683	5031510	CPG	-		C.ellen_hap1_05	4861038	4864075	-	-	C.prem_hap2_05
C.ellen_hap1_01	3990332	3990482	-	-	C.prem_hap2_01	3885494	3885505	CPL	-		C.ellen_hap1_02	6120723	6126159	-	-	C.prem_hap2_02	5794098	5799585	SYNAL	-		C.ellen_hap1_03	3886697	3886985	-	-	C.prem_hap2_03	25182732	25183022	INVDP	copyloss		C.ellen_hap1_04	13013934	13075003	-	-	C.prem_hap2_04	5012337	5073442	SYNAL	-		C.ellen_hap1_05	4864076	4864395	-	-	-
C.ellen_hap1_01	3990470	3995240	-	-	C.prem_hap2_01	3885494	3890253	SYNAL	-		C.ellen_hap1_02	6126159	6126159	A	ATGTTAACATTGGATTCTATAGAGTACTAGAGATCAAGATTAAGATTCTCATCCAAGTAGTTGATGATATTCCTTCTTTTTGATATGCTGTGCATACCTCTTAAATCACTCAAGAGACACCAATTTGATACTAAATTGCAAacagaatgtattgtaggggtatttccttcatcaattaaaattgagtgaagatagtctttttctttacctaagagtgatgagtagacatccctcgaatatttgtgagggttaaaatctacacagagcttcattagcattgatgtaagttggtctcaataatagtctgatttgtaaatatcaattataatcttatgtaatatgagttgtagtttgagcaatactctcatgtaataaaaaaaaaATGCA	C.prem_hap2_02	5799585	5799971	INS	-		C.ellen_hap1_03	3886697	3886985	-	-	C.prem_hap2_03	25183022	25182732	INVDPAL	-		C.ellen_hap1_04	13055039	13422745	-	-	C.prem_hap2_04	5053440	5421214	SYNAL	-		C.ellen_hap1_05	4864396	4868581	-	-	C.prem_hap2_05
C.ellen_hap1_01	3995236	4062388	-	-	C.prem_hap2_01	3891495	3958178	SYN	-		C.ellen_hap1_02	6126159	6129934	-	-	C.prem_hap2_02	5799972	5803928	SYNAL	-		C.ellen_hap1_03	3886986	3936419	-	-	C.prem_hap2_03	3851739	3901728	SYN	-		C.ellen_hap1_04	13402736	15502802	-	-	C.prem_hap2_04	5401174	7501269	SYNAL	-		C.ellen_hap1_05	4864396	4865822	-	-	C.prem_hap2_05
C.ellen_hap1_01	3995236	4062388	-	-	C.prem_hap2_01	3891495	3958178	SYNAL	-		C.ellen_hap1_02	6129934	6131673	-	-	C.prem_hap2_02	5803928	5804234	HDR	-		C.ellen_hap1_03	3886986	3911734	-	-	C.prem_hap2_03	3851739	3876281	SYNAL	-		C.ellen_hap1_04	15502793	15502802	-	-	C.prem_hap2_04	7501259	7501391	CPG	-		C.ellen_hap1_05	4867808	4868581	-	-	C.prem_hap2_05
C.ellen_hap1_01	4062388	4063742	-	-	C.prem_hap2_01	28726620	28727978	DUP	copygain		C.ellen_hap1_02	6131674	6151699	-	-	C.prem_hap2_02	5804235	5824270	SYNAL	-		C.ellen_hap1_03	3911725	3911734	-	-	C.prem_hap2_03	3876271	3876986	CPG	-		C.ellen_hap1_04	15502793	15510178	-	-	C.prem_hap2_04	7501381	7508767	SYNAL	-		C.ellen_hap1_05	4868582	4902003	-	-	-
C.ellen_hap1_01	4062388	4063742	-	-	C.prem_hap2_01	28726620	28727978	DUPAL	-		C.ellen_hap1_02	6151700	6151737	-	-	-	-	-	NOTAL	-		C.ellen_hap1_03	3911725	3919072	-	-	C.prem_hap2_03	3876976	3884325	SYNAL	-		C.ellen_hap1_04	15510055	15510300	-	-	C.prem_hap2_04	7508645	7508767	CPL	-		C.ellen_hap1_05	4902004	4902313	-	-	C.prem_hap2_05
C.ellen_hap1_01	4062388	4063743	-	-	C.prem_hap2_01	14781174	14782532	DUP	copyloss		C.ellen_hap1_02	6151738	6152686	-	-	C.prem_hap2_02	5825898	5826846	INVDP	copyloss		C.ellen_hap1_03	3919056	3919072	-	-	C.prem_hap2_03	3884308	3884567	CPG	-		C.ellen_hap1_04	15510177	16060362	-	-	C.prem_hap2_04	7508645	8058843	SYNAL	-		C.ellen_hap1_05	4902004	4902313	-	-	C.prem_hap2_05
C.ellen_hap1_01	4062388	4063743	-	-	C.prem_hap2_01	14781174	14782532	DUPAL	-		C.ellen_hap1_02	6151738	6152686	-	-	C.prem_hap2_02	5826846	5825898	INVDPAL	-		C.ellen_hap1_03	3919056	3936419	-	-	C.prem_hap2_03	3884550	3901728	SYNAL	-		C.ellen_hap1_04	16040304	16845182	-	-	C.prem_hap2_04	8038779	8843660	SYNAL	-		C.ellen_hap1_05	4902004	4902535	-	-	C.prem_hap2_05
C.ellen_hap1_01	4063743	4073683	-	-	C.prem_hap2_01	3958173	3968130	SYN	-		C.ellen_hap1_02	6152685	6152939	-	-	C.prem_hap2_02	5825237	5825491	INV	-		C.ellen_hap1_03	3936420	3936427	-	-	-	-	-	NOTAL	-		C.ellen_hap1_04	16831701	16853543	-	-	C.prem_hap2_04	8830180	8843660	TDM	-		C.ellen_hap1_05	4902004	4902535	-	-	C.prem_hap2_05
C.ellen_hap1_01	4063743	4073683	-	-	C.prem_hap2_01	3958173	3968130	SYNAL	-		C.ellen_hap1_02	6152685	6152939	-	-	C.prem_hap2_02	5825491	5825237	INVAL	-		C.ellen_hap1_03	3936428	3937678	-	-	C.prem_hap2_03	21539077	21540284	INVDP	copyloss		C.ellen_hap1_04	16840062	17512492	-	-	C.prem_hap2_04	8830180	9502623	SYNAL	-		C.ellen_hap1_05	4902536	4903342	-	-	-
C.ellen_hap1_01	4073684	4076295	-	-	-	-	-	NOTAL	-		C.ellen_hap1_02	6152940	6152966	-	-	-	-	-	NOTAL	-		C.ellen_hap1_03	3936428	3937678	-	-	C.prem_hap2_03	21540284	21539077	INVDPAL	-		C.ellen_hap1_04	17492461	22445327	-	-	C.prem_hap2_04	9482580	14435458	SYNAL	-		C.ellen_hap1_05	4903343	4904337	-	-	C.prem_hap2_05
C.ellen_hap1_01	4076296	4077396	-	-	C.prem_hap2_01	3976251	3977398	DUP	copygain		C.ellen_hap1_02	6152967	6232633	-	-	C.prem_hap2_02	5825842	5904284	SYN	-		C.ellen_hap1_03	3937679	4111972	-	-	C.prem_hap2_03	3901737	3930447	SYN	-		C.ellen_hap1_04	12973575	12974090	-	-	C.prem_hap2_04	25927921	25928436	DUP	copygain		C.ellen_hap1_05	4903343	4904337	-	-	C.prem_hap2_05
C.ellen_hap1_01	4076296	4077396	-	-	C.prem_hap2_01	3976251	3977398	DUPAL	-		C.ellen_hap1_02	6152967	6223048	-	-	C.prem_hap2_02	5825842	5895794	SYNAL	-		C.ellen_hap1_03	3937679	3943426	-	-	C.prem_hap2_03	3901737	3907485	SYNAL	-		C.ellen_hap1_04	12973575	12974090	-	-	C.prem_hap2_04	25927921	25928436	DUPAL	-		C.ellen_hap1_05	4904338	4908887	-	-	-
C.ellen_hap1_01	4076296	4078965	-	-	C.prem_hap2_01	2939906	2942615	INVDP	copygain		C.ellen_hap1_02	6223037	6224160	-	-	C.prem_hap2_02	5895784	5895794	CPL	-		C.ellen_hap1_03	3943426	4089023	-	-	C.prem_hap2_03	3907485	3907610	HDR	-		C.ellen_hap1_04	13009462	13009767	-	-	C.prem_hap2_04	28068145	28068451	INVDP	copygain		C.ellen_hap1_05	4908888	4918308	-	-	C.prem_hap2_05
C.ellen_hap1_01	4076296	4078965	-	-	C.prem_hap2_01	2942615	2939906	INVDPAL	-		C.ellen_hap1_02	6224149	6232633	-	-	C.prem_hap2_02	5895784	5904284	SYNAL	-		C.ellen_hap1_03	4089024	4111972	-	-	C.prem_hap2_03	3907611	3930447	SYNAL	-		C.ellen_hap1_04	13009462	13009767	-	-	C.prem_hap2_04	28068451	28068145	INVDPAL	-		C.ellen_hap1_05	4908888	4918308	-	-	C.prem_hap2_05
C.ellen_hap1_01	4076799	4078965	-	-	C.prem_hap2_01	3968128	3970294	SYN	-		C.ellen_hap1_02	6232629	6270685	-	-	C.prem_hap2_02	5909844	5947890	SYN	-		C.ellen_hap1_03	4111973	4112062	-	-	-	-	-	NOTAL	-		C.ellen_hap1_04	13024210	13032239	-	-	C.prem_hap2_04	14469976	14478093	INVDP	copygain		C.ellen_hap1_05	4918309	4919165	-	-	-
C.ellen_hap1_01	4076799	4078965	-	-	C.prem_hap2_01	3968128	3970294	SYNAL	-		C.ellen_hap1_02	6232629	6270685	-	-	C.prem_hap2_02	5909844	5947890	SYNAL	-		C.ellen_hap1_03	4112063	4160803	-	-	C.prem_hap2_03	3931368	3979116	SYN	-		C.ellen_hap1_04	13024210	13032239	-	-	C.prem_hap2_04	14478093	14469976	INVDPAL	-		C.ellen_hap1_05	4919166	4921644	-	-	C.prem_hap2_05
C.ellen_hap1_01	4078961	4088850	-	-	C.prem_hap2_01	3977304	3987167	SYN	-		C.ellen_hap1_02	6270672	6314137	-	-	C.prem_hap2_02	5948236	5992128	SYN	-		C.ellen_hap1_03	4112063	4139135	-	-	C.prem_hap2_03	3931368	3958497	SYNAL	-		C.ellen_hap1_04	13077745	13078195	-	-	C.prem_hap2_04	23742254	23742704	INVDP	copygain		C.ellen_hap1_05	4919166	4921644	-	-	C.prem_hap2_05
C.ellen_hap1_01	4078961	4088850	-	-	C.prem_hap2_01	3977304	3987167	SYNAL	-		C.ellen_hap1_02	6270672	6290366	-	-	C.prem_hap2_02	5948236	5967934	SYNAL	-		C.ellen_hap1_03	4139135	4140482	Atgaaatactagttatgcaacccaagagaaggggtgaattgggatattaaaaattattcaattttaaaacaaaactcaatgcaaatcgaagacggatttaaagcaataacaaataaatcaatcaagcacaataaaaagattaagagaagagaaaacaaacacaatgatttttacgtggttcggcaatccctgcctacgtccacccctccaagctcaccgagcttgaggatttcactaagcaagcctccaatgcttcaaatgcttacaattgacttccaaggtgtcaatggaccttcacaacaagagattatccccaatctcttaacccaagtgtatctcaacacttacaatcttttgacttgattttaaaaaaaaggattacaaatgaatttctctcac…	A	C.prem_hap2_03	3958497	3958497	DEL	-		C.ellen_hap1_04	13077745	13078195	-	-	C.prem_hap2_04	23742704	23742254	INVDPAL	-		C.ellen_hap1_05	4921645	4924021	-	-	-
C.ellen_hap1_01	4088850	4100628	-	-	C.prem_hap2_01	18656654	18667281	TRANS	-		C.ellen_hap1_02	6290359	6290366	-	-	C.prem_hap2_02	5967926	5968479	CPG	-		C.ellen_hap1_03	4140483	4157293	-	-	C.prem_hap2_03	3958496	3975370	SYNAL	-		C.ellen_hap1_04	13096968	13097716	-	-	C.prem_hap2_04	23554723	23555467	DUP	copygain		C.ellen_hap1_05	4924022	4926270	-	-	C.prem_hap2_05
C.ellen_hap1_01	4088850	4092980	-	-	C.prem_hap2_01	18656654	18660723	TRANSAL	-		C.ellen_hap1_02	6290359	6314137	-	-	C.prem_hap2_02	5968471	5992128	SYNAL	-		C.ellen_hap1_03	4157293	4157478	-	-	C.prem_hap2_03	3975370	3975819	HDR	-		C.ellen_hap1_04	13096968	13097716	-	-	C.prem_hap2_04	23554723	23555467	DUPAL	-		C.ellen_hap1_05	4924022	4926270	-	-	C.prem_hap2_05
C.ellen_hap1_01	4092457	4093990	-	-	C.prem_hap2_01	18660209	18660723	CPL	-		C.ellen_hap1_02	6314129	6460465	-	-	C.prem_hap2_02	5992998	6140772	SYN	-		C.ellen_hap1_03	4157479	4160803	-	-	C.prem_hap2_03	3975820	3979116	SYNAL	-		C.ellen_hap1_04	13162456	13162750	-	-	C.prem_hap2_04	26685855	26686153	INVDP	copygain		C.ellen_hap1_05	4926270	4938645	-	-	C.prem_hap2_05
C.ellen_hap1_01	4093469	4100628	-	-	C.prem_hap2_01	18660209	18667281	TRANSAL	-		C.ellen_hap1_02	6314129	6452976	-	-	C.prem_hap2_02	5992998	6131963	SYNAL	-		C.ellen_hap1_03	4160804	4160805	-	-	-	-	-	NOTAL	-		C.ellen_hap1_04	13162456	13162750	-	-	C.prem_hap2_04	26686153	26685855	INVDPAL	-		C.ellen_hap1_05	4926270	4938645	-	-	C.prem_hap2_05
C.ellen_hap1_01	4099954	4100628	-	-	C.prem_hap2_01	26403094	26403767	INVDP	copygain		C.ellen_hap1_02	6451209	6452976	-	-	C.prem_hap2_02	6130193	6133258	TDM	-		C.ellen_hap1_03	4160806	4161344	-	-	C.prem_hap2_03	29692628	29693165	DUP	copyloss		C.ellen_hap1_04	13264052	13276625	-	-	C.prem_hap2_04	23025651	23038181	INVDP	copygain		C.ellen_hap1_05	4937283	4947402	-	-	C.prem_hap2_05
C.ellen_hap1_01	4099954	4100628	-	-	C.prem_hap2_01	26403767	26403094	INVDPAL	-		C.ellen_hap1_02	6451209	6460465	-	-	C.prem_hap2_02	6131484	6140772	SYNAL	-		C.ellen_hap1_03	4160806	4161344	-	-	C.prem_hap2_03	29692628	29693165	DUPAL	-		C.ellen_hap1_04	13264052	13276625	-	-	C.prem_hap2_04	23038181	23025651	INVDPAL	-		C.ellen_hap1_05	4937283	4947402	-	-	C.prem_hap2_05
C.ellen_hap1_01	4100628	4108929	-	-	C.prem_hap2_01	3987161	3995479	SYN	-		C.ellen_hap1_02	6375101	6375630	-	-	C.prem_hap2_02	24186297	24186825	DUP	copygain		C.ellen_hap1_03	4161251	4162510	-	-	C.prem_hap2_03	30854521	30855789	INVDP	copyloss		C.ellen_hap1_04	13264054	13276624	-	-	C.prem_hap2_04	485601	498151	INVDP	copygain		C.ellen_hap1_05	4943744	4949657	-	-	C.prem_hap2_05
C.ellen_hap1_01	4100628	4108929	-	-	C.prem_hap2_01	3987161	3995479	SYNAL	-		C.ellen_hap1_02	6375101	6375630	-	-	C.prem_hap2_02	24186297	24186825	DUPAL	-		C.ellen_hap1_03	4161251	4162510	-	-	C.prem_hap2_03	30855789	30854521	INVDPAL	-		C.ellen_hap1_04	13264054	13276624	-	-	C.prem_hap2_04	498151	485601	INVDPAL	-		C.ellen_hap1_05	4943744	4949657	-	-	C.prem_hap2_05
C.ellen_hap1_01	4108930	4108932	-	-	-	-	-	NOTAL	-		C.ellen_hap1_02	6459414	6471741	-	-	C.prem_hap2_02	26949451	26962619	INVTR	-		C.ellen_hap1_03	4162511	4163153	-	-	C.prem_hap2_03	22881655	22882292	INVDP	copyloss		C.ellen_hap1_04	13363551	13364154	-	-	C.prem_hap2_04	29176604	29177217	INVDP	copygain		C.ellen_hap1_05	4949658	4953101	-	-	C.prem_hap2_05
C.ellen_hap1_01	4108933	4109478	-	-	C.prem_hap2_01	1187071	1187635	DUP	copyloss		C.ellen_hap1_02	6459414	6460654	-	-	C.prem_hap2_02	26962619	26961398	INVTRAL	-		C.ellen_hap1_03	4162511	4163153	-	-	C.prem_hap2_03	22882292	22881655	INVDPAL	-		C.ellen_hap1_04	13363551	13364154	-	-	C.prem_hap2_04	29177217	29176604	INVDPAL	-		C.ellen_hap1_05	4949658	4953101	-	-	C.prem_hap2_05
C.ellen_hap1_01	4108933	4109478	-	-	C.prem_hap2_01	1187071	1187635	DUPAL	-		C.ellen_hap1_02	6460654	6460718	-	-	C.prem_hap2_02	26960355	26961398	HDR	-		C.ellen_hap1_03	4163143	4188689	-	-	C.prem_hap2_03	3979108	4003931	SYN	-		C.ellen_hap1_04	13465975	13467417	-	-	C.prem_hap2_04	28491484	28492933	DUP	copygain		C.ellen_hap1_05	4953102	4954523	-	-	-
C.ellen_hap1_01	4109479	4109480	-	-	-	-	-	NOTAL	-		C.ellen_hap1_02	6460719	6471741	-	-	C.prem_hap2_02	26960354	26949451	INVTRAL	-		C.ellen_hap1_03	4163143	4164468	-	-	C.prem_hap2_03	3979108	3980484	SYNAL	-		C.ellen_hap1_04	13465975	13467417	-	-	C.prem_hap2_04	28491484	28492933	DUPAL	-		C.ellen_hap1_05	4954524	4957045	-	-	C.prem_hap2_05
C.ellen_hap1_01	4109481	4153097	-	-	C.prem_hap2_01	3995475	4032908	SYN	-		C.ellen_hap1_02	6469922	6471610	-	-	C.prem_hap2_02	23905859	23907532	INVDP	copygain		C.ellen_hap1_03	4164468	4165214	-	-	C.prem_hap2_03	3980484	3980509	HDR	-		C.ellen_hap1_04	13668875	13671501	-	-	C.prem_hap2_04	29443578	29446168	DUP	copygain		C.ellen_hap1_05	4954524	4957045	-	-	C.prem_hap2_05
C.ellen_hap1_01	4109481	4114063	-	-	C.prem_hap2_01	3995475	4000061	SYNAL	-		C.ellen_hap1_02	6469922	6471610	-	-	C.prem_hap2_02	23907532	23905859	INVDPAL	-		C.ellen_hap1_03	4165215	4188689	-	-	C.prem_hap2_03	3980510	4003931	SYNAL	-		C.ellen_hap1_04	13668875	13671501	-	-	C.prem_hap2_04	29443578	29446168	DUPAL	-		C.ellen_hap1_05	4957046	5004113	-	-	-
C.ellen_hap1_01	4114063	4121170	-	-	C.prem_hap2_01	4000061	4000907	HDR	-		C.ellen_hap1_02	6470690	6471741	-	-	C.prem_hap2_02	6818441	6819492	DUP	copygain		C.ellen_hap1_03	4188690	4188963	-	-	-	-	-	NOTAL	-		C.ellen_hap1_04	13668875	13675517	-	-	C.prem_hap2_04	1493509	1500062	DUP	copygain		C.ellen_hap1_05	5004114	5004670	-	-	C.prem_hap2_05
C.ellen_hap1_01	4121171	4153097	-	-	C.prem_hap2_01	4000908	4032908	SYNAL	-		C.ellen_hap1_02	6470690	6471741	-	-	C.prem_hap2_02	6818441	6819492	DUPAL	-		C.ellen_hap1_03	4188964	4192308	-	-	C.prem_hap2_03	4006129	4009494	SYN	-		C.ellen_hap1_04	13668875	13675517	-	-	C.prem_hap2_04	1493509	1500062	DUPAL	-		C.ellen_hap1_05	5004114	5004670	-	-	C.prem_hap2_05
C.ellen_hap1_01	4142558	4143192	-	-	C.prem_hap2_01	20555545	20556175	DUP	copygain		C.ellen_hap1_02	6470690	6504402	-	-	C.prem_hap2_02	6139721	6173750	SYN	-		C.ellen_hap1_03	4188964	4192308	-	-	C.prem_hap2_03	4006129	4009494	SYNAL	-		C.ellen_hap1_04	13730636	13742575	-	-	C.prem_hap2_04	4888578	4900139	INVDP	copygain		C.ellen_hap1_05	5004671	5004685	-	-	-
C.ellen_hap1_01	4142558	4143192	-	-	C.prem_hap2_01	20555545	20556175	DUPAL	-		C.ellen_hap1_02	6470690	6496085	-	-	C.prem_hap2_02	6139721	6165108	SYNAL	-		C.ellen_hap1_03	4192309	4193886	-	-	-	-	-	NOTAL	-		C.ellen_hap1_04	13730636	13734033	-	-	C.prem_hap2_04	4900139	4896725	INVDPAL	-		C.ellen_hap1_05	5004686	5005960	-	-	C.prem_hap2_05
C.ellen_hap1_01	4142558	4143192	-	-	C.prem_hap2_01	20559353	20559983	DUP	copygain		C.ellen_hap1_02	6496085	6496085	t	tTagtgcctgtttagtatggcttatttaagagccataaaggcttatttaatcgtataagcactttttaaaattttttataatgtttggttatttttttagtagagtttttttagtttagaaaaactttataacctctactagcaaaagcccaaaatttgagcttttgggagtagagattataaagcttttctaaaaatatataatataaaaaatatcacatagtttaatggttcaaaagtgcattttttattaacaaccaaacacccaatgactttttgtccaaaagctctattggtataagctctactgttataagctctatttaataagctgtaccaaacggagcc	C.prem_hap2_02	6165108	6165455	INS	-		C.ellen_hap1_03	4193887	4194543	-	-	C.prem_hap2_03	19938430	19939085	INVTR	-		C.ellen_hap1_04	13735605	13742575	-	-	C.prem_hap2_04	4895551	4888578	INVDPAL	-		C.ellen_hap1_05	5004686	5005960	-	-	C.prem_hap2_05
C.ellen_hap1_01	4142558	4143192	-	-	C.prem_hap2_01	20559353	20559983	DUPAL	-		C.ellen_hap1_02	6496085	6504402	-	-	C.prem_hap2_02	6165456	6173750	SYNAL	-		C.ellen_hap1_03	4193887	4194543	-	-	C.prem_hap2_03	19939085	19938430	INVTRAL	-		C.ellen_hap1_04	13730637	13742576	-	-	C.prem_hap2_04	26385245	26396084	DUP	copygain		C.ellen_hap1_05	5005961	5032205	-	-	-
C.ellen_hap1_01	4153098	4155268	-	-	C.prem_hap2_01	20656238	20658466	DUP	copyloss		C.ellen_hap1_02	6504398	6604481	-	-	C.prem_hap2_02	6189781	6291423	SYN	-		C.ellen_hap1_03	4194544	4195463	-	-	C.prem_hap2_03	4009964	4010897	SYN	-		C.ellen_hap1_04	13730637	13734707	-	-	C.prem_hap2_04	26385245	26389319	DUPAL	-		C.ellen_hap1_05	5032206	5032855	-	-	C.prem_hap2_05
C.ellen_hap1_01	4153098	4155268	-	-	C.prem_hap2_01	20656238	20658466	DUPAL	-		C.ellen_hap1_02	6504398	6544688	-	-	C.prem_hap2_02	6189781	6230267	SYNAL	-		C.ellen_hap1_03	4194544	4195463	-	-	C.prem_hap2_03	4009964	4010897	SYNAL	-		C.ellen_hap1_04	13735605	13742576	-	-	C.prem_hap2_04	26389070	26396084	DUPAL	-		C.ellen_hap1_05	5032206	5032855	-	-	C.prem_hap2_05
C.ellen_hap1_01	4155269	4156256	-	-	-	-	-	NOTAL	-		C.ellen_hap1_02	6543711	6544688	-	-	C.prem_hap2_02	6229284	6230541	TDM	-		C.ellen_hap1_03	4195464	4195753	-	-	-	-	-	NOTAL	-		C.ellen_hap1_04	13741646	13742575	-	-	C.prem_hap2_04	25191107	25192015	INVDP	copygain		C.ellen_hap1_05	5032856	5046707	-	-	-
C.ellen_hap1_01	4156257	4176587	-	-	C.prem_hap2_01	4039929	4050231	SYN	-		C.ellen_hap1_02	6543711	6562378	-	-	C.prem_hap2_02	6229566	6248182	SYNAL	-		C.ellen_hap1_03	4195754	4203873	-	-	C.prem_hap2_03	4012348	4020118	SYN	-		C.ellen_hap1_04	13741646	13742575	-	-	C.prem_hap2_04	25192015	25191107	INVDPAL	-		C.ellen_hap1_05	5046708	5047708	-	-	C.prem_hap2_05
C.ellen_hap1_01	4156257	4158399	-	-	C.prem_hap2_01	4039929	4042047	SYNAL	-		C.ellen_hap1_02	6562378	6562785	-	-	C.prem_hap2_02	6248182	6248183	HDR	-		C.ellen_hap1_03	4195754	4203873	-	-	C.prem_hap2_03	4012348	4020118	SYNAL	-		C.ellen_hap1_04	13782351	13782963	-	-	C.prem_hap2_04	26682985	26683599	INVDP	copygain		C.ellen_hap1_05	5046708	5047708	-	-	C.prem_hap2_05
C.ellen_hap1_01	4158391	4158399	-	-	C.prem_hap2_01	4042038	4042580	CPG	-		C.ellen_hap1_02	6562786	6576048	-	-	C.prem_hap2_02	6248184	6261418	SYNAL	-		C.ellen_hap1_03	4203872	4224197	-	-	C.prem_hap2_03	4020474	4040067	SYN	-		C.ellen_hap1_04	13782351	13782963	-	-	C.prem_hap2_04	26683599	26682985	INVDPAL	-		C.ellen_hap1_05	5047709	5061918	-	-	-
C.ellen_hap1_01	4158391	4160464	-	-	C.prem_hap2_01	4042571	4044616	SYNAL	-		C.ellen_hap1_02	6576041	6576048	-	-	C.prem_hap2_02	6261410	6263136	CPG	-		C.ellen_hap1_03	4203872	4210643	-	-	C.prem_hap2_03	4020474	4027284	SYNAL	-		C.ellen_hap1_04	13826062	13826762	-	-	C.prem_hap2_04	23908706	23909386	INVDP	copygain		C.ellen_hap1_05	5061919	5062195	-	-	C.prem_hap2_05
C.ellen_hap1_01	4160464	4165784	-	-	C.prem_hap2_01	4044616	4044817	HDR	-		C.ellen_hap1_02	6576041	6604481	-	-	C.prem_hap2_02	6263128	6291423	SYNAL	-		C.ellen_hap1_03	4210643	4211070	-	-	C.prem_hap2_03	4027284	4027306	HDR	-		C.ellen_hap1_04	13826062	13826762	-	-	C.prem_hap2_04	23909386	23908706	INVDPAL	-		C.ellen_hap1_05	5061919	5062195	-	-	C.prem_hap2_05
C.ellen_hap1_01	4165785	4168888	-	-	C.prem_hap2_01	4044818	4047917	SYNAL	-		C.ellen_hap1_02	6527403	6528271	-	-	C.prem_hap2_02	5358147	5359026	INVDP	copygain		C.ellen_hap1_03	4211071	4214680	-	-	C.prem_hap2_03	4027307	4030864	SYNAL	-		C.ellen_hap1_04	13838354	13839045	-	-	C.prem_hap2_04	4185152	4185841	DUP	copygain		C.ellen_hap1_05	5062196	5068230	-	-	-
C.ellen_hap1_01	4168888	4174267	gCTGTAAAAATGAGTTGCAAATGCTGTTTGGTTACTGAGAAACAGAGAGAAAATTGATGAATATTCCAGATCTTATTATTTCATTAATTACAAATGAGTAAATCACAAGTCTTTTATACTTGCATTTCATTAGTAAAAGCTATTAACAAAACTGATCTGTATtaactaactaatactagctaactaaTCACGCGAACTCTCATTGCTGCATAACAGAATCAGCTGACTCAGCATTGTTAATGTGGCATTGCTGACGCACCTTAGCTTCTGCCTTCTTCTCTCTTCTCAGCTCAGCACAATGAGCTTtcttcacagcccctctcaaactcaagggacataaatgcacattgagtttgttcctcagataaatgaactgagaagagtttaagggcttagtca…	g	C.prem_hap2_01	4047917	4047917	DEL	-		C.ellen_hap1_02	6527403	6528271	-	-	C.prem_hap2_02	5359026	5358147	INVDPAL	-		C.ellen_hap1_03	4214680	4215021	ttttttttttttttgatgacatgagactattgctcaaattacaactcatattacatgagagtataactgatatgtacaatcatatatatatactgagatctgttgacatttatgctgatatggcactgctcagatttttaaccctctcaaatattcgagggacgtcaaactcccaatctgggagaaagactgtcttcactcaagctctggggctctaaggaaggacatttaaatgaaacccctgtaatgcgtctgcggaggctcgaaccccttctctcacaaatgtgagggagtggctctagccacttgggctaagcccaagtggttCAATAAATAGTAGCT	t	C.prem_hap2_03	4030864	4030864	DEL	-		C.ellen_hap1_04	13838354	13839045	-	-	C.prem_hap2_04	4185152	4185841	DUPAL	-		C.ellen_hap1_05	5068231	5068865	-	-	C.prem_hap2_05
C.ellen_hap1_01	4174268	4176587	-	-	C.prem_hap2_01	4047913	4050231	SYNAL	-		C.ellen_hap1_02	6543258	6543722	-	-	C.prem_hap2_02	27574396	27574860	INVDP	copygain		C.ellen_hap1_03	4215022	4224197	-	-	C.prem_hap2_03	4030864	4040067	SYNAL	-		C.ellen_hap1_04	13847263	13848257	-	-	C.prem_hap2_04	25991044	25992042	INVDP	copygain		C.ellen_hap1_05	5068231	5068865	-	-	C.prem_hap2_05
C.ellen_hap1_01	4176585	4194903	-	-	C.prem_hap2_01	4060697	4078838	SYN	-		C.ellen_hap1_02	6543258	6543722	-	-	C.prem_hap2_02	27574860	27574396	INVDPAL	-		C.ellen_hap1_03	4224197	4224922	-	-	C.prem_hap2_03	12312408	12313133	TRANS	-		C.ellen_hap1_04	13847263	13848257	-	-	C.prem_hap2_04	25992042	25991044	INVDPAL	-		C.ellen_hap1_05	5068866	5091127	-	-	-
C.ellen_hap1_01	4176585	4189112	-	-	C.prem_hap2_01	4060697	4072851	SYNAL	-		C.ellen_hap1_02	6543536	6543726	-	-	C.prem_hap2_02	27526705	27526895	DUP	copygain		C.ellen_hap1_03	4224197	4224922	-	-	C.prem_hap2_03	12312408	12313133	TRANSAL	-		C.ellen_hap1_04	14004765	14005842	-	-	C.prem_hap2_04	28748277	28750843	DUP	copygain		C.ellen_hap1_05	5091128	5092275	-	-	C.prem_hap2_05
C.ellen_hap1_01	4188961	4189112	-	-	C.prem_hap2_01	4072704	4073005	CPG	-		C.ellen_hap1_02	6543536	6543726	-	-	C.prem_hap2_02	27526705	27526895	DUPAL	-		C.ellen_hap1_03	4224907	4225883	-	-	C.prem_hap2_03	20256502	20257479	INVTR	-		C.ellen_hap1_04	14004765	14005718	-	-	C.prem_hap2_04	28748277	28749229	DUPAL	-		C.ellen_hap1_05	5091128	5092275	-	-	C.prem_hap2_05
C.ellen_hap1_01	4188961	4194903	-	-	C.prem_hap2_01	4072852	4078838	SYNAL	-		C.ellen_hap1_02	6548696	6561178	-	-	C.prem_hap2_02	22332601	22345114	DUP	copygain		C.ellen_hap1_03	4224907	4225883	-	-	C.prem_hap2_03	20257479	20256502	INVTRAL	-		C.ellen_hap1_04	14005122	14005842	-	-	C.prem_hap2_04	28750124	28750843	DUPAL	-		C.ellen_hap1_05	5092276	5115048	-	-	-
C.ellen_hap1_01	4194904	4210189	-	-	-	-	-	NOTAL	-		C.ellen_hap1_02	6548696	6561178	-	-	C.prem_hap2_02	22332601	22345114	DUPAL	-		C.ellen_hap1_03	4225883	4226291	-	-	C.prem_hap2_03	4040059	4040481	SYN	-		C.ellen_hap1_04	14133421	14134611	-	-	C.prem_hap2_04	2349486	2350665	INVDP	copygain		C.ellen_hap1_05	5115049	5120674	-	-	C.prem_hap2_05
C.ellen_hap1_01	4210190	4214957	-	-	C.prem_hap2_01	4094554	4099302	SYN	-		C.ellen_hap1_02	6604482	6605577	-	-	C.prem_hap2_02	32248150	32249241	TRANS	-		C.ellen_hap1_03	4225883	4226291	-	-	C.prem_hap2_03	4040059	4040481	SYNAL	-		C.ellen_hap1_04	14133421	14134611	-	-	C.prem_hap2_04	2350665	2349486	INVDPAL	-		C.ellen_hap1_05	5115049	5120674	-	-	C.prem_hap2_05
C.ellen_hap1_01	4210190	4214957	-	-	C.prem_hap2_01	4094554	4099302	SYNAL	-		C.ellen_hap1_02	6604482	6605577	-	-	C.prem_hap2_02	32248150	32249241	TRANSAL	-		C.ellen_hap1_03	4226292	4226370	-	-	-	-	-	NOTAL	-		C.ellen_hap1_04	14279559	14280024	-	-	C.prem_hap2_04	27744164	27744632	DUP	copygain		C.ellen_hap1_05	5115802	5120129	-	-	C.prem_hap2_05
C.ellen_hap1_01	4214949	4220225	-	-	C.prem_hap2_01	4107393	4112329	SYN	-		C.ellen_hap1_02	6605578	6620293	-	-	C.prem_hap2_02	6291415	6306128	SYN	-		C.ellen_hap1_03	4226371	4227247	-	-	C.prem_hap2_03	19734028	19734905	INVDP	copyloss		C.ellen_hap1_04	14279559	14280024	-	-	C.prem_hap2_04	27744164	27744632	DUPAL	-		C.ellen_hap1_05	5115802	5120129	-	-	C.prem_hap2_05
C.ellen_hap1_01	4214949	4215969	-	-	C.prem_hap2_01	4107393	4108410	SYNAL	-		C.ellen_hap1_02	6605578	6620293	-	-	C.prem_hap2_02	6291415	6306128	SYNAL	-		C.ellen_hap1_03	4226371	4227247	-	-	C.prem_hap2_03	19734905	19734028	INVDPAL	-		C.ellen_hap1_04	14344674	14345177	-	-	C.prem_hap2_04	27745179	27745674	DUP	copygain		C.ellen_hap1_05	5120675	5139496	-	-	-
C.ellen_hap1_01	4215969	4216296	TGAGTTAATAATTAAAAAAAAATGCTTGTTTGATTTTCAATTGAACATATTGAATATGATTTGTTTCAGTTTATTAATTGTTTTAAATATATTTATTTTTTAACTTGACACTTAACACTTGCCGAAAATATTGAATGAAAAATGAAATTTTGAATTATCACTCATGTGAGAATGGCTGTTGaatcaaattggcttttcagaaacgactgcgttttaaggctattaaagcattataaagacatgtgctgctaagcttcttgtaacaggaaataagcttcacaaaacgacatagatatggtgcgtttgaacggtaatttaagtaaccaca	T	C.prem_hap2_01	4108410	4108410	DEL	-		C.ellen_hap1_02	6611075	6611895	-	-	C.prem_hap2_02	29641076	29641884	DUP	copygain		C.ellen_hap1_03	4227248	4228273	-	-	-	-	-	NOTAL	-		C.ellen_hap1_04	14344674	14345177	-	-	C.prem_hap2_04	27745179	27745674	DUPAL	-		C.ellen_hap1_05	5139497	5139935	-	-	C.prem_hap2_05
C.ellen_hap1_01	4216297	4220225	-	-	C.prem_hap2_01	4108410	4112329	SYNAL	-		C.ellen_hap1_02	6611075	6611895	-	-	C.prem_hap2_02	29641076	29641884	DUPAL	-		C.ellen_hap1_03	4228274	4253242	-	-	C.prem_hap2_03	4040701	4065018	SYN	-		C.ellen_hap1_04	14350555	14351750	-	-	C.prem_hap2_04	22071444	22072639	INVDP	copygain		C.ellen_hap1_05	5139497	5139935	-	-	C.prem_hap2_05
C.ellen_hap1_01	4220226	4223055	-	-	-	-	-	NOTAL	-		C.ellen_hap1_02	6611075	6611895	-	-	C.prem_hap2_02	32598457	32599278	DUP	copygain		C.ellen_hap1_03	4228274	4233788	-	-	C.prem_hap2_03	4040701	4046221	SYNAL	-		C.ellen_hap1_04	14350555	14351750	-	-	C.prem_hap2_04	22072639	22071444	INVDPAL	-		C.ellen_hap1_05	5139933	5140686	-	-	C.prem_hap2_05
C.ellen_hap1_01	4223056	4225351	-	-	C.prem_hap2_01	11650656	11652957	DUP	copyloss		C.ellen_hap1_02	6611075	6611895	-	-	C.prem_hap2_02	32598457	32599278	DUPAL	-		C.ellen_hap1_03	4233788	4235606	-	-	C.prem_hap2_03	4046221	4047411	HDR	-		C.ellen_hap1_04	14350556	14351747	-	-	C.prem_hap2_04	21810667	21811857	INVDP	copygain		C.ellen_hap1_05	5139933	5140686	-	-	C.prem_hap2_05
C.ellen_hap1_01	4223056	4225351	-	-	C.prem_hap2_01	11650656	11652957	DUPAL	-		C.ellen_hap1_02	6620294	6620365	-	-	-	-	-	NOTAL	-		C.ellen_hap1_03	4235607	4237046	-	-	C.prem_hap2_03	4047412	4048815	SYNAL	-		C.ellen_hap1_04	14350556	14351747	-	-	C.prem_hap2_04	21811857	21810667	INVDPAL	-		C.ellen_hap1_05	5140687	5175255	-	-	-
C.ellen_hap1_01	4225352	4269228	-	-	C.prem_hap2_01	4112327	4160188	SYN	-		C.ellen_hap1_02	6620366	6623860	-	-	C.prem_hap2_02	5885243	5888737	DUP	copyloss		C.ellen_hap1_03	4237046	4237566	-	-	C.prem_hap2_03	4048815	4049171	HDR	-		C.ellen_hap1_04	14350556	14352211	-	-	C.prem_hap2_04	21819361	21821015	INVDP	copygain		C.ellen_hap1_05	5175256	5176241	-	-	C.prem_hap2_05
C.ellen_hap1_01	4225352	4265314	-	-	C.prem_hap2_01	4112327	4152508	SYNAL	-		C.ellen_hap1_02	6620366	6623860	-	-	C.prem_hap2_02	5885243	5888737	DUPAL	-		C.ellen_hap1_03	4237567	4253242	-	-	C.prem_hap2_03	4049172	4065018	SYNAL	-		C.ellen_hap1_04	14350556	14352211	-	-	C.prem_hap2_04	21821015	21819361	INVDPAL	-		C.ellen_hap1_05	5175256	5176241	-	-	C.prem_hap2_05
C.ellen_hap1_01	4265314	4265723	-	-	C.prem_hap2_01	4152508	4156677	HDR	-		C.ellen_hap1_02	6623861	6628190	-	-	-	-	-	NOTAL	-		C.ellen_hap1_03	4248754	4249415	-	-	C.prem_hap2_03	27351498	27352149	INVDP	copygain		C.ellen_hap1_04	14525628	14526237	-	-	C.prem_hap2_04	24240382	24240972	DUP	copygain		C.ellen_hap1_05	5176242	5197901	-	-	-
C.ellen_hap1_01	4265724	4269228	-	-	C.prem_hap2_01	4156678	4160188	SYNAL	-		C.ellen_hap1_02	6628191	6628704	-	-	C.prem_hap2_02	7643335	7643851	DUP	copyloss		C.ellen_hap1_03	4248754	4249415	-	-	C.prem_hap2_03	27352149	27351498	INVDPAL	-		C.ellen_hap1_04	14525628	14526237	-	-	C.prem_hap2_04	24240382	24240972	DUPAL	-		C.ellen_hap1_05	5197902	5198307	-	-	C.prem_hap2_05
C.ellen_hap1_01	4266067	4271679	-	-	C.prem_hap2_01	4185770	4191375	SYN	-		C.ellen_hap1_02	6628191	6628704	-	-	C.prem_hap2_02	7643335	7643851	DUPAL	-		C.ellen_hap1_03	4253243	4253831	-	-	-	-	-	NOTAL	-		C.ellen_hap1_04	14618243	14619230	-	-	C.prem_hap2_04	27752310	27753303	DUP	copygain		C.ellen_hap1_05	5197902	5198307	-	-	C.prem_hap2_05
C.ellen_hap1_01	4266067	4271679	-	-	C.prem_hap2_01	4185770	4191375	SYNAL	-		C.ellen_hap1_02	6628705	6628825	-	-	-	-	-	NOTAL	-		C.ellen_hap1_03	4253832	4256120	-	-	C.prem_hap2_03	4067541	4069814	SYN	-		C.ellen_hap1_04	14618243	14619230	-	-	C.prem_hap2_04	27752310	27753303	DUPAL	-		C.ellen_hap1_05	5198308	5210396	-	-	-
C.ellen_hap1_01	4271674	4284618	-	-	C.prem_hap2_01	4196777	4207176	SYN	-		C.ellen_hap1_02	6628826	6632320	-	-	C.prem_hap2_02	5885243	5888737	DUP	copyloss		C.ellen_hap1_03	4253832	4256120	-	-	C.prem_hap2_03	4067541	4069814	SYNAL	-		C.ellen_hap1_04	14668345	14668647	-	-	C.prem_hap2_04	25350030	25350331	INVDP	copygain		C.ellen_hap1_05	5210397	5210773	-	-	C.prem_hap2_05
C.ellen_hap1_01	4271674	4275756	-	-	C.prem_hap2_01	4196777	4200857	SYNAL	-		C.ellen_hap1_02	6628826	6632320	-	-	C.prem_hap2_02	5885243	5888737	DUPAL	-		C.ellen_hap1_03	4256121	4261297	-	-	-	-	-	NOTAL	-		C.ellen_hap1_04	14668345	14668647	-	-	C.prem_hap2_04	25350331	25350030	INVDPAL	-		C.ellen_hap1_05	5210397	5210773	-	-	C.prem_hap2_05
C.ellen_hap1_01	4275750	4278300	-	-	C.prem_hap2_01	4200852	4200857	CPL	-		C.ellen_hap1_02	6632321	6636649	-	-	-	-	-	NOTAL	-		C.ellen_hap1_03	4261298	4261644	-	-	C.prem_hap2_03	4998470	4998815	INVTR	-		C.ellen_hap1_04	14698497	14698828	-	-	C.prem_hap2_04	27816817	27817145	INVDP	copygain		C.ellen_hap1_05	5210772	5211315	-	-	C.prem_hap2_05
C.ellen_hap1_01	4278294	4284618	-	-	C.prem_hap2_01	4200852	4207176	SYNAL	-		C.ellen_hap1_02	6636650	6637163	-	-	C.prem_hap2_02	7643335	7643851	DUP	copyloss		C.ellen_hap1_03	4261298	4261644	-	-	C.prem_hap2_03	4998815	4998470	INVTRAL	-		C.ellen_hap1_04	14698497	14698828	-	-	C.prem_hap2_04	27817145	27816817	INVDPAL	-		C.ellen_hap1_05	5210772	5211315	-	-	C.prem_hap2_05
C.ellen_hap1_01	4284619	4284920	-	-	C.prem_hap2_01	4206837	4207138	DUP	copyloss		C.ellen_hap1_02	6636650	6637163	-	-	C.prem_hap2_02	7643335	7643851	DUPAL	-		C.ellen_hap1_03	4261645	4262027	-	-	-	-	-	NOTAL	-		C.ellen_hap1_04	14698619	14698826	-	-	C.prem_hap2_04	22815281	22815490	INVDP	copygain		C.ellen_hap1_05	5211316	5219329	-	-	-
C.ellen_hap1_01	4284619	4284920	-	-	C.prem_hap2_01	4206837	4207138	DUPAL	-		C.ellen_hap1_02	6637164	6637309	-	-	-	-	-	NOTAL	-		C.ellen_hap1_03	4262028	4268615	-	-	C.prem_hap2_03	4077700	4084258	SYN	-		C.ellen_hap1_04	14698619	14698826	-	-	C.prem_hap2_04	22815490	22815281	INVDPAL	-		C.ellen_hap1_05	5219330	5220044	-	-	C.prem_hap2_05
C.ellen_hap1_01	4284921	4284922	-	-	-	-	-	NOTAL	-		C.ellen_hap1_02	6637310	6683087	-	-	C.prem_hap2_02	6306103	6350919	SYN	-		C.ellen_hap1_03	4262028	4268615	-	-	C.prem_hap2_03	4077700	4084258	SYNAL	-		C.ellen_hap1_04	14910263	14910450	-	-	C.prem_hap2_04	2280657	2280844	INVDP	copygain		C.ellen_hap1_05	5219330	5220044	-	-	C.prem_hap2_05
C.ellen_hap1_01	4284923	4285207	-	-	C.prem_hap2_01	8363290	8363574	INVDP	copyloss		C.ellen_hap1_02	6637310	6645382	-	-	C.prem_hap2_02	6306103	6314195	SYNAL	-		C.ellen_hap1_03	4268616	4268706	-	-	-	-	-	NOTAL	-		C.ellen_hap1_04	14910263	14910450	-	-	C.prem_hap2_04	2280844	2280657	INVDPAL	-		C.ellen_hap1_05	5220045	5229157	-	-	-
C.ellen_hap1_01	4284923	4285207	-	-	C.prem_hap2_01	8363574	8363290	INVDPAL	-		C.ellen_hap1_02	6645382	6646222	AGgtagtgtttactttttaaagtgggagtatggagtgtgaatttcttccactccagtgtttacttaccttaaaaaagggaggagtgggagtgggaatccgtgggtcccacctaattttggagtggggagtgggattcccactcccatggagagaggtgggagtgagaatccactcccccctcttcctattttatccttataattaaaataaataaataatatttaataaaataaataaataaataatatcatatttaataaaataaataatatcatatttattaaaaataataattatatcatatttattttattaaatttaataaaataaaaataaataaatattatatttaaattaataatattaaacattaattttaataaatattatttatttat…	A	C.prem_hap2_02	6314195	6314195	DEL	-		C.ellen_hap1_03	4268707	4269268	-	-	C.prem_hap2_03	33325548	33326110	INVDP	copyloss		C.ellen_hap1_04	15160160	15160783	-	-	C.prem_hap2_04	14444816	14445438	DUP	copygain		C.ellen_hap1_05	5229158	5229787	-	-	C.prem_hap2_05
C.ellen_hap1_01	4285208	4288845	-	-	C.prem_hap2_01	8362640	8366265	INVDP	copyloss		C.ellen_hap1_02	6646223	6683087	-	-	C.prem_hap2_02	6314196	6350919	SYNAL	-		C.ellen_hap1_03	4268707	4269268	-	-	C.prem_hap2_03	33326110	33325548	INVDPAL	-		C.ellen_hap1_04	15160160	15160783	-	-	C.prem_hap2_04	14444816	14445438	DUPAL	-		C.ellen_hap1_05	5229158	5229787	-	-	C.prem_hap2_05
C.ellen_hap1_01	4285208	4288845	-	-	C.prem_hap2_01	8366265	8362640	INVDPAL	-		C.ellen_hap1_02	6656758	6656960	-	-	C.prem_hap2_02	25415180	25415382	INVDP	copygain		C.ellen_hap1_03	4269269	4269492	-	-	-	-	-	NOTAL	-		C.ellen_hap1_04	15213632	15214501	-	-	C.prem_hap2_04	3175699	3176562	DUP	copygain		C.ellen_hap1_05	5229788	5288253	-	-	-
C.ellen_hap1_01	4288846	4288888	-	-	-	-	-	NOTAL	-		C.ellen_hap1_02	6656758	6656960	-	-	C.prem_hap2_02	25415382	25415180	INVDPAL	-		C.ellen_hap1_03	4269493	4269838	-	-	C.prem_hap2_03	4998470	4998815	DUP	copyloss		C.ellen_hap1_04	15213632	15214501	-	-	C.prem_hap2_04	3175699	3176562	DUPAL	-		C.ellen_hap1_05	5288254	5288668	-	-	C.prem_hap2_05
C.ellen_hap1_01	4288889	4459647	-	-	C.prem_hap2_01	4206837	4376964	SYN	-		C.ellen_hap1_02	6683080	6771750	-	-	C.prem_hap2_02	6351821	6440442	SYN	-		C.ellen_hap1_03	4269493	4269838	-	-	C.prem_hap2_03	4998470	4998815	DUPAL	-		C.ellen_hap1_04	15213632	15214501	-	-	C.prem_hap2_04	27925337	27926206	DUP	copygain		C.ellen_hap1_05	5288254	5288668	-	-	C.prem_hap2_05
C.ellen_hap1_01	4288889	4319342	-	-	C.prem_hap2_01	4206837	4237182	SYNAL	-		C.ellen_hap1_02	6683080	6771750	-	-	C.prem_hap2_02	6351821	6440442	SYNAL	-		C.ellen_hap1_03	4269839	4274443	-	-	C.prem_hap2_03	4085343	4091634	SYN	-		C.ellen_hap1_04	15213632	15214501	-	-	C.prem_hap2_04	27925337	27926206	DUPAL	-		C.ellen_hap1_05	5288669	5303926	-	-	-
C.ellen_hap1_01	4319342	4319614	cctcagttacatatctctagcaattaacaattgaattctatcactaacttaaagttatcaaacatgagatgtggaaaaaattcctaaatgaagcagaaaataactttgtttccaaatccttgttaaagaatttgtaaactcgttcatcaaatttctagatgtaaaaataaataaagagcattttttttttgcccctctttttgataccttctttttaaacaatagaaaacacattattaattggtaaattaataatttttattaaatattaaa	c	C.prem_hap2_01	4237182	4237182	DEL	-		C.ellen_hap1_02	6762110	6764005	-	-	C.prem_hap2_02	27366103	27367972	DUP	copygain		C.ellen_hap1_03	4269839	4270576	-	-	C.prem_hap2_03	4085343	4086059	SYNAL	-		C.ellen_hap1_04	15213639	15214480	-	-	C.prem_hap2_04	3263890	3264731	INVDP	copygain		C.ellen_hap1_05	5303927	5304710	-	-	C.prem_hap2_05
C.ellen_hap1_01	4319615	4331852	-	-	C.prem_hap2_01	4237183	4249409	SYNAL	-		C.ellen_hap1_02	6762110	6764005	-	-	C.prem_hap2_02	27366103	27367972	DUPAL	-		C.ellen_hap1_03	4270576	4271959	-	-	C.prem_hap2_03	4086059	4089158	HDR	-		C.ellen_hap1_04	15213639	15214480	-	-	C.prem_hap2_04	3264731	3263890	INVDPAL	-		C.ellen_hap1_05	5303927	5304710	-	-	C.prem_hap2_05
C.ellen_hap1_01	4331843	4331985	-	-	C.prem_hap2_01	4249401	4249409	CPL	-		C.ellen_hap1_02	6771745	6797078	-	-	C.prem_hap2_02	6452970	6478261	SYN	-		C.ellen_hap1_03	4271960	4274443	-	-	C.prem_hap2_03	4089159	4091634	SYNAL	-		C.ellen_hap1_04	15221320	15226082	-	-	C.prem_hap2_04	29145764	29150523	DUP	copygain		C.ellen_hap1_05	5304711	5304793	-	-	-
C.ellen_hap1_01	4331976	4435177	-	-	C.prem_hap2_01	4249401	4352564	SYNAL	-		C.ellen_hap1_02	6771745	6797078	-	-	C.prem_hap2_02	6452970	6478261	SYNAL	-		C.ellen_hap1_03	4274444	4275316	-	-	-	-	-	NOTAL	-		C.ellen_hap1_04	15221320	15226082	-	-	C.prem_hap2_04	29145764	29150523	DUPAL	-		C.ellen_hap1_05	5304794	5305151	-	-	C.prem_hap2_05
C.ellen_hap1_01	4435177	4435274	TAACAGGAATATCATTTCGTTGATTCCTCTCTGCAGCAATAATGTTCTCCTTTCCACTACAAACTTAGGCTTCCCTTTCCTTGCCACAATCATCCATA	T	C.prem_hap2_01	4352564	4352564	DEL	-		C.ellen_hap1_02	6797070	6847982	-	-	C.prem_hap2_02	6478390	6529074	SYN	-		C.ellen_hap1_03	4275317	4289095	-	-	C.prem_hap2_03	4094530	4107800	SYN	-		C.ellen_hap1_04	15242196	15242412	-	-	C.prem_hap2_04	24122316	24122531	DUP	copygain		C.ellen_hap1_05	5304794	5305151	-	-	C.prem_hap2_05
C.ellen_hap1_01	4435275	4459647	-	-	C.prem_hap2_01	4352563	4376964	SYNAL	-		C.ellen_hap1_02	6797070	6847982	-	-	C.prem_hap2_02	6478390	6529074	SYNAL	-		C.ellen_hap1_03	4275317	4282427	-	-	C.prem_hap2_03	4094530	4101741	SYNAL	-		C.ellen_hap1_04	15242196	15242412	-	-	C.prem_hap2_04	24122316	24122531	DUPAL	-		C.ellen_hap1_05	5305152	5305820	-	-	-
C.ellen_hap1_01	4397424	4399740	-	-	C.prem_hap2_01	14561665	14563967	DUP	copygain		C.ellen_hap1_02	6847982	6849333	-	-	C.prem_hap2_02	1560837	1562201	DUP	copyloss		C.ellen_hap1_03	4282427	4283375	-	-	C.prem_hap2_03	4101741	4103205	HDR	-		C.ellen_hap1_04	15324236	15324668	-	-	C.prem_hap2_04	23956529	23956961	INVDP	copygain		C.ellen_hap1_05	5305821	5306224	-	-	C.prem_hap2_05
C.ellen_hap1_01	4397424	4399740	-	-	C.prem_hap2_01	14561665	14563967	DUPAL	-		C.ellen_hap1_02	6847982	6849333	-	-	C.prem_hap2_02	1560837	1562201	DUPAL	-		C.ellen_hap1_03	4283376	4284060	-	-	C.prem_hap2_03	4103206	4103882	SYNAL	-		C.ellen_hap1_04	15324236	15324668	-	-	C.prem_hap2_04	23956961	23956529	INVDPAL	-		C.ellen_hap1_05	5305821	5306224	-	-	C.prem_hap2_05
C.ellen_hap1_01	4399266	4399577	-	-	C.prem_hap2_01	20463941	20464252	INVDP	copygain		C.ellen_hap1_02	6849334	6849503	-	-	-	-	-	NOTAL	-		C.ellen_hap1_03	4284060	4284372	-	-	C.prem_hap2_03	4103882	4103883	HDR	-		C.ellen_hap1_04	15745311	15745954	-	-	C.prem_hap2_04	21790320	21790960	INVDP	copygain		C.ellen_hap1_05	5306225	5340096	-	-	-
C.ellen_hap1_01	4399266	4399577	-	-	C.prem_hap2_01	20464252	20463941	INVDPAL	-		C.ellen_hap1_02	6849504	6911535	-	-	C.prem_hap2_02	6529069	6591155	SYN	-		C.ellen_hap1_03	4284373	4285290	-	-	C.prem_hap2_03	4103884	4104801	SYNAL	-		C.ellen_hap1_04	15745311	15745954	-	-	C.prem_hap2_04	21790960	21790320	INVDPAL	-		C.ellen_hap1_05	5340097	5341383	-	-	C.prem_hap2_05
C.ellen_hap1_01	4399266	4399740	-	-	C.prem_hap2_01	20463039	20463513	INVDP	copygain		C.ellen_hap1_02	6849504	6911535	-	-	C.prem_hap2_02	6529069	6591155	SYNAL	-		C.ellen_hap1_03	4285289	4286045	-	-	C.prem_hap2_03	4105021	4105773	SYNAL	-		C.ellen_hap1_04	15750804	15755662	-	-	C.prem_hap2_04	26058757	26063586	DUP	copygain		C.ellen_hap1_05	5340097	5341383	-	-	C.prem_hap2_05
C.ellen_hap1_01	4399266	4399740	-	-	C.prem_hap2_01	20463513	20463039	INVDPAL	-		C.ellen_hap1_02	6911531	7009380	-	-	C.prem_hap2_02	6603444	6701306	SYN	-		C.ellen_hap1_03	4285290	4285290	T	TtgtggtgcaactgtggtaccgtgccacaattgcacccaaccgttggattcccacttatttaagtggacctcactcatttgagtggatccaacggttggtgtaactgtgatatggtatcacagttgtactgtaggctgacccTTATTGGGAGGGATATAATACCCATTCTACACATCAAAAAGTACGTACCATGATAATCGTGAGTTAAAAATTATCAGC	C.prem_hap2_03	4104801	4105020	INS	-		C.ellen_hap1_04	15750804	15755662	-	-	C.prem_hap2_04	26058757	26063586	DUPAL	-		C.ellen_hap1_05	5341384	5373216	-	-	-
C.ellen_hap1_01	4399450	4399732	-	-	C.prem_hap2_01	16853316	16853600	INVDP	copygain		C.ellen_hap1_02	6911531	7009380	-	-	C.prem_hap2_02	6603444	6701306	SYNAL	-		C.ellen_hap1_03	4286036	4287065	-	-	C.prem_hap2_03	4105765	4105773	CPL	-		C.ellen_hap1_04	15822861	15823646	-	-	C.prem_hap2_04	23726008	23726792	DUP	copygain		C.ellen_hap1_05	5373217	5373471	-	-	C.prem_hap2_05
C.ellen_hap1_01	4399450	4399732	-	-	C.prem_hap2_01	16853600	16853316	INVDPAL	-		C.ellen_hap1_02	7009381	7019267	-	-	C.prem_hap2_02	23204369	23213993	DUP	copyloss		C.ellen_hap1_03	4287056	4289095	-	-	C.prem_hap2_03	4105765	4107800	SYNAL	-		C.ellen_hap1_04	15822861	15823646	-	-	C.prem_hap2_04	23726008	23726792	DUPAL	-		C.ellen_hap1_05	5373217	5373471	-	-	C.prem_hap2_05
C.ellen_hap1_01	4437460	4438829	-	-	C.prem_hap2_01	25611186	25612554	INVDP	copygain		C.ellen_hap1_02	7009381	7019267	-	-	C.prem_hap2_02	23204369	23213993	DUPAL	-		C.ellen_hap1_03	4289096	4296062	-	-	-	-	-	NOTAL	-		C.ellen_hap1_04	15917899	15918884	-	-	C.prem_hap2_04	22065017	22066002	INVDP	copygain		C.ellen_hap1_05	5373472	5393004	-	-	-
C.ellen_hap1_01	4437460	4438829	-	-	C.prem_hap2_01	25612554	25611186	INVDPAL	-		C.ellen_hap1_02	7018475	7019960	-	-	C.prem_hap2_02	19000323	19001819	TRANS	-		C.ellen_hap1_03	4296063	4345865	-	-	C.prem_hap2_03	4111135	4161510	SYN	-		C.ellen_hap1_04	15917899	15918884	-	-	C.prem_hap2_04	22066002	22065017	INVDPAL	-		C.ellen_hap1_05	5393005	5393368	-	-	C.prem_hap2_05
C.ellen_hap1_01	4440640	4447429	-	-	C.prem_hap2_01	13807253	13813999	DUP	copygain		C.ellen_hap1_02	7018475	7019960	-	-	C.prem_hap2_02	19000323	19001819	TRANSAL	-		C.ellen_hap1_03	4296063	4296331	-	-	C.prem_hap2_03	4111135	4111410	SYNAL	-		C.ellen_hap1_04	15938273	15941112	-	-	C.prem_hap2_04	22066789	22069540	INVDP	copygain		C.ellen_hap1_05	5393005	5393368	-	-	C.prem_hap2_05
C.ellen_hap1_01	4440640	4447429	-	-	C.prem_hap2_01	13807253	13813999	DUPAL	-		C.ellen_hap1_02	7019956	7029437	-	-	C.prem_hap2_02	6701302	6710779	SYN	-		C.ellen_hap1_03	4296331	4297239	-	-	C.prem_hap2_03	4111410	4112229	HDR	-		C.ellen_hap1_04	15938273	15941112	-	-	C.prem_hap2_04	22069540	22066789	INVDPAL	-		C.ellen_hap1_05	5393369	5441506	-	-	-
C.ellen_hap1_01	4440640	4449534	-	-	C.prem_hap2_01	10179151	10188054	DUP	copygain		C.ellen_hap1_02	7019956	7029437	-	-	C.prem_hap2_02	6701302	6710779	SYNAL	-		C.ellen_hap1_03	4297240	4315427	-	-	C.prem_hap2_03	4112230	4130424	SYNAL	-		C.ellen_hap1_04	16065086	16065776	-	-	C.prem_hap2_04	25473274	25473965	INVDP	copygain		C.ellen_hap1_05	5441507	5447366	-	-	C.prem_hap2_05
C.ellen_hap1_01	4440640	4449534	-	-	C.prem_hap2_01	10179151	10188054	DUPAL	-		C.ellen_hap1_02	7029424	7050853	-	-	C.prem_hap2_02	6711853	6732379	SYN	-		C.ellen_hap1_03	4315427	4315803	-	-	C.prem_hap2_03	4130424	4130749	HDR	-		C.ellen_hap1_04	16065086	16065776	-	-	C.prem_hap2_04	25473965	25473274	INVDPAL	-		C.ellen_hap1_05	5441507	5445464	-	-	C.prem_hap2_05
C.ellen_hap1_01	4459648	4462478	-	-	-	-	-	NOTAL	-		C.ellen_hap1_02	7029424	7032082	-	-	C.prem_hap2_02	6711853	6714516	SYNAL	-		C.ellen_hap1_03	4315804	4320276	-	-	C.prem_hap2_03	4130750	4135224	SYNAL	-		C.ellen_hap1_04	16150217	16155262	-	-	C.prem_hap2_04	27412718	27417778	INVDP	copygain		C.ellen_hap1_05	5447091	5447366	-	-	C.prem_hap2_05
C.ellen_hap1_01	4462479	4475014	-	-	C.prem_hap2_01	15558536	15571072	INVDP	copyloss		C.ellen_hap1_02	7032082	7032402	GCTTGAGGAACAAAGCACCAATCAACCATCAATCGCATGAAATAGTATATTTGCCGATTTGCAACAACACCCAAAGCTTAATTATAATCATTATTACATTTATAATTTACTCAAAAATAAAACATATTTTATTAAGATGTCTGCATCAGCTCTTTTAAATGGTGAGTCGATAGCTAGAGACAAAGTCAAAGACAGATATAAATGGGGACGGCCGGATTAATGATGGTCCCTTACACTTGTTGTCTCTTCATTGCATACGCAGCTAGAACTTTATTTCACAATTCAAGCTATGGGGAATTTAACCTTCACAATCAGAGAAAT	G	C.prem_hap2_02	6714516	6714516	DEL	-		C.ellen_hap1_03	4320276	4320554	-	-	C.prem_hap2_03	4135224	4135472	HDR	-		C.ellen_hap1_04	16150217	16155262	-	-	C.prem_hap2_04	27417778	27412718	INVDPAL	-		C.ellen_hap1_05	5447367	5447373	-	-	-
C.ellen_hap1_01	4462479	4475014	-	-	C.prem_hap2_01	15571072	15558536	INVDPAL	-		C.ellen_hap1_02	7032403	7033591	-	-	C.prem_hap2_02	6714516	6715702	SYNAL	-		C.ellen_hap1_03	4320555	4322229	-	-	C.prem_hap2_03	4135473	4137155	SYNAL	-		C.ellen_hap1_04	16205325	16205480	-	-	C.prem_hap2_04	24241762	24241917	DUP	copygain		C.ellen_hap1_05	5447374	5457159	-	-	C.prem_hap2_05
C.ellen_hap1_01	4462977	4463863	-	-	C.prem_hap2_01	25828548	25829432	INVDP	copyloss		C.ellen_hap1_02	7033583	7034129	-	-	C.prem_hap2_02	6715695	6715702	CPL	-		C.ellen_hap1_03	4322229	4322283	-	-	C.prem_hap2_03	4137155	4137657	HDR	-		C.ellen_hap1_04	16205325	16205480	-	-	C.prem_hap2_04	24241762	24241917	DUPAL	-		C.ellen_hap1_05	5447374	5457159	-	-	C.prem_hap2_05
C.ellen_hap1_01	4462977	4463863	-	-	C.prem_hap2_01	25829432	25828548	INVDPAL	-		C.ellen_hap1_02	7034121	7050853	-	-	C.prem_hap2_02	6715695	6732379	SYNAL	-		C.ellen_hap1_03	4322284	4345865	-	-	C.prem_hap2_03	4137658	4161510	SYNAL	-		C.ellen_hap1_04	16537127	16537840	-	-	C.prem_hap2_04	29322616	29323329	INVDP	copygain		C.ellen_hap1_05	5457159	5457503	-	-	C.prem_hap2_05
C.ellen_hap1_01	4475015	4478960	-	-	-	-	-	NOTAL	-		C.ellen_hap1_02	7036563	7038930	-	-	C.prem_hap2_02	27545225	27547533	DUP	copygain		C.ellen_hap1_03	4309653	4309925	-	-	C.prem_hap2_03	35094549	35094822	INVDP	copygain		C.ellen_hap1_04	16537127	16537840	-	-	C.prem_hap2_04	29323329	29322616	INVDPAL	-		C.ellen_hap1_05	5457159	5457503	-	-	C.prem_hap2_05
C.ellen_hap1_01	4478961	4480611	-	-	C.prem_hap2_01	4376958	4378610	SYN	-		C.ellen_hap1_02	7036563	7038930	-	-	C.prem_hap2_02	27545225	27547533	DUPAL	-		C.ellen_hap1_03	4309653	4309925	-	-	C.prem_hap2_03	35094822	35094549	INVDPAL	-		C.ellen_hap1_04	16594772	16598176	-	-	C.prem_hap2_04	27944068	27947470	DUP	copygain		C.ellen_hap1_05	5457504	5470088	-	-	-
C.ellen_hap1_01	4478961	4480611	-	-	C.prem_hap2_01	4376958	4378610	SYNAL	-		C.ellen_hap1_02	7050854	7054399	-	-	C.prem_hap2_02	9845897	9849442	DUP	copyloss		C.ellen_hap1_03	4326089	4326525	-	-	C.prem_hap2_03	35094040	35094476	INVDP	copygain		C.ellen_hap1_04	16594772	16598176	-	-	C.prem_hap2_04	27944068	27947470	DUPAL	-		C.ellen_hap1_05	5470089	5470253	-	-	C.prem_hap2_05
C.ellen_hap1_01	4480612	4480618	-	-	-	-	-	NOTAL	-		C.ellen_hap1_02	7050854	7054399	-	-	C.prem_hap2_02	9845897	9849442	DUPAL	-		C.ellen_hap1_03	4326089	4326525	-	-	C.prem_hap2_03	35094476	35094040	INVDPAL	-		C.ellen_hap1_04	16989538	16990306	-	-	C.prem_hap2_04	25495339	25496098	INVDP	copygain		C.ellen_hap1_05	5470089	5470253	-	-	C.prem_hap2_05
C.ellen_hap1_01	4480619	4481364	-	-	C.prem_hap2_01	28047965	28048721	INVTR	-		C.ellen_hap1_02	7054400	7054427	-	-	-	-	-	NOTAL	-		C.ellen_hap1_03	4345866	4345914	-	-	-	-	-	NOTAL	-		C.ellen_hap1_04	16989538	16990306	-	-	C.prem_hap2_04	25496098	25495339	INVDPAL	-		C.ellen_hap1_05	5470254	5537254	-	-	-
C.ellen_hap1_01	4480619	4481364	-	-	C.prem_hap2_01	28048721	28047965	INVTRAL	-		C.ellen_hap1_02	7054428	7081851	-	-	C.prem_hap2_02	6732379	6759875	SYN	-		C.ellen_hap1_03	4345915	4354365	-	-	C.prem_hap2_03	4165261	4173734	SYN	-		C.ellen_hap1_04	17020421	17021128	-	-	C.prem_hap2_04	23909387	23910092	DUP	copygain		C.ellen_hap1_05	5537255	5538590	-	-	C.prem_hap2_05
C.ellen_hap1_01	4481365	4481371	-	-	-	-	-	NOTAL	-		C.ellen_hap1_02	7054428	7069055	-	-	C.prem_hap2_02	6732379	6746739	SYNAL	-		C.ellen_hap1_03	4345915	4354365	-	-	C.prem_hap2_03	4165261	4173734	SYNAL	-		C.ellen_hap1_04	17020421	17021128	-	-	C.prem_hap2_04	23909387	23910092	DUPAL	-		C.ellen_hap1_05	5537255	5538590	-	-	C.prem_hap2_05
C.ellen_hap1_01	4481372	4486006	-	-	C.prem_hap2_01	4378602	4383215	SYN	-		C.ellen_hap1_02	7068123	7069971	-	-	C.prem_hap2_02	6745825	6746739	CPL	-		C.ellen_hap1_03	4354360	4358114	-	-	C.prem_hap2_03	4174198	4177907	SYN	-		C.ellen_hap1_04	17083860	17085013	-	-	C.prem_hap2_04	22380129	22381281	INVDP	copygain		C.ellen_hap1_05	5537257	5538021	-	-	C.prem_hap2_05
C.ellen_hap1_01	4481372	4486006	-	-	C.prem_hap2_01	4378602	4383215	SYNAL	-		C.ellen_hap1_02	7069056	7075102	-	-	C.prem_hap2_02	6745825	6751870	SYNAL	-		C.ellen_hap1_03	4354360	4358114	-	-	C.prem_hap2_03	4174198	4177907	SYNAL	-		C.ellen_hap1_04	17083860	17085013	-	-	C.prem_hap2_04	22381281	22380129	INVDPAL	-		C.ellen_hap1_05	5537257	5538021	-	-	C.prem_hap2_05
C.ellen_hap1_01	4486007	4495522	-	-	-	-	-	NOTAL	-		C.ellen_hap1_02	7075094	7075102	-	-	C.prem_hap2_02	6751861	6753155	CPG	-		C.ellen_hap1_03	4358115	4358171	-	-	-	-	-	NOTAL	-		C.ellen_hap1_04	17083860	17086416	-	-	C.prem_hap2_04	23483698	23486254	INVDP	copygain		C.ellen_hap1_05	5538591	5555305	-	-	-
C.ellen_hap1_01	4495523	4497449	-	-	C.prem_hap2_01	4378087	4380006	DUP	copyloss		C.ellen_hap1_02	7075094	7081851	-	-	C.prem_hap2_02	6753146	6759875	SYNAL	-		C.ellen_hap1_03	4358172	4370361	-	-	C.prem_hap2_03	4182484	4194241	SYN	-		C.ellen_hap1_04	17083860	17086416	-	-	C.prem_hap2_04	23486254	23483698	INVDPAL	-		C.ellen_hap1_05	5555306	5555529	-	-	C.prem_hap2_05
C.ellen_hap1_01	4495523	4497449	-	-	C.prem_hap2_01	4378087	4380006	DUPAL	-		C.ellen_hap1_02	7081852	7081946	-	-	-	-	-	NOTAL	-		C.ellen_hap1_03	4358172	4360121	-	-	C.prem_hap2_03	4182484	4184461	SYNAL	-		C.ellen_hap1_04	17371937	17373412	-	-	C.prem_hap2_04	25112260	25113784	DUP	copygain		C.ellen_hap1_05	5555306	5555529	-	-	C.prem_hap2_05
C.ellen_hap1_01	4497450	4497889	-	-	-	-	-	NOTAL	-		C.ellen_hap1_02	7081947	7083879	-	-	C.prem_hap2_02	6738675	6740623	DUP	copyloss		C.ellen_hap1_03	4360121	4360416	TTCTATGATCAAGCCTATTTATAGGCTAGGAGGAACAATTCATAGCCACACAATTTCCTTCACCTGCCGAGCATCATAGTGAAGACAATAGCCTAATTTCTCCTCCCAAAAACAATATTAAATTCTTTGTTGTGGATTCCTCATCATTGTCCAAAACAGTGACCTAACTTTTgtgggatcccattctatttgggacgggattgagatatatttttgtcccaaaaaaaataaaggggtgggaataagacatttttttatcccacttgcataaacgggataggactgggattggcaaa	T	C.prem_hap2_03	4184461	4184461	DEL	-		C.ellen_hap1_04	17371937	17373412	-	-	C.prem_hap2_04	25112260	25113784	DUPAL	-		C.ellen_hap1_05	5555530	5565279	-	-	-
C.ellen_hap1_01	4497890	4498258	-	-	C.prem_hap2_01	1927789	1928167	INVDP	copyloss		C.ellen_hap1_02	7081947	7083879	-	-	C.prem_hap2_02	6738675	6740623	DUPAL	-		C.ellen_hap1_03	4360417	4370361	-	-	C.prem_hap2_03	4184461	4194241	SYNAL	-		C.ellen_hap1_04	17518031	17518373	-	-	C.prem_hap2_04	28584081	28584423	DUP	copygain		C.ellen_hap1_05	5565280	5565424	-	-	C.prem_hap2_05
C.ellen_hap1_01	4497890	4498258	-	-	C.prem_hap2_01	1928167	1927789	INVDPAL	-		C.ellen_hap1_02	7083880	7084065	-	-	-	-	-	NOTAL	-		C.ellen_hap1_03	4370362	4370472	-	-	-	-	-	NOTAL	-		C.ellen_hap1_04	17518031	17518373	-	-	C.prem_hap2_04	28584081	28584423	DUPAL	-		C.ellen_hap1_05	5565280	5565424	-	-	C.prem_hap2_05
C.ellen_hap1_01	4498108	4498712	-	-	C.prem_hap2_01	1270155	1270762	DUP	copyloss		C.ellen_hap1_02	7084066	7084725	-	-	C.prem_hap2_02	6766590	6767249	DUP	copyloss		C.ellen_hap1_03	4370473	4371117	-	-	C.prem_hap2_03	33189699	33190342	TRANS	-		C.ellen_hap1_04	17780310	17780924	-	-	C.prem_hap2_04	26483259	26483872	DUP	copygain		C.ellen_hap1_05	5565425	5604486	-	-	-
C.ellen_hap1_01	4498108	4498712	-	-	C.prem_hap2_01	1270155	1270762	DUPAL	-		C.ellen_hap1_02	7084066	7084725	-	-	C.prem_hap2_02	6766590	6767249	DUPAL	-		C.ellen_hap1_03	4370473	4371117	-	-	C.prem_hap2_03	33189699	33190342	TRANSAL	-		C.ellen_hap1_04	17780310	17780924	-	-	C.prem_hap2_04	26483259	26483872	DUPAL	-		C.ellen_hap1_05	5604487	5605615	-	-	C.prem_hap2_05
C.ellen_hap1_01	4498713	4500017	-	-	C.prem_hap2_01	12645725	12647009	INVDP	copyloss		C.ellen_hap1_02	7084551	7106127	-	-	C.prem_hap2_02	6759875	6781448	SYN	-		C.ellen_hap1_03	4371115	4371918	-	-	C.prem_hap2_03	4195172	4195956	SYN	-		C.ellen_hap1_04	17782043	17782381	-	-	C.prem_hap2_04	27426192	27426518	DUP	copygain		C.ellen_hap1_05	5604487	5605615	-	-	C.prem_hap2_05
C.ellen_hap1_01	4498713	4500017	-	-	C.prem_hap2_01	12647009	12645725	INVDPAL	-		C.ellen_hap1_02	7084551	7106127	-	-	C.prem_hap2_02	6759875	6781448	SYNAL	-		C.ellen_hap1_03	4371115	4371918	-	-	C.prem_hap2_03	4195172	4195956	SYNAL	-		C.ellen_hap1_04	17782043	17782381	-	-	C.prem_hap2_04	27426192	27426518	DUPAL	-		C.ellen_hap1_05	5605616	5617719	-	-	-
C.ellen_hap1_01	4500018	4500976	-	-	-	-	-	NOTAL	-		C.ellen_hap1_02	7086447	7090822	-	-	C.prem_hap2_02	26883381	26887735	DUP	copygain		C.ellen_hap1_03	4371919	4371921	-	-	-	-	-	NOTAL	-		C.ellen_hap1_04	17942315	17942770	-	-	C.prem_hap2_04	3498164	3498619	DUP	copygain		C.ellen_hap1_05	5617720	5618349	-	-	C.prem_hap2_05
C.ellen_hap1_01	4500977	4502147	-	-	C.prem_hap2_01	4383314	4384484	SYN	-		C.ellen_hap1_02	7086447	7090822	-	-	C.prem_hap2_02	26883381	26887735	DUPAL	-		C.ellen_hap1_03	4371922	4391963	-	-	C.prem_hap2_03	4196393	4215551	SYN	-		C.ellen_hap1_04	17942315	17942770	-	-	C.prem_hap2_04	3498164	3498619	DUPAL	-		C.ellen_hap1_05	5617720	5618349	-	-	C.prem_hap2_05
C.ellen_hap1_01	4500977	4502147	-	-	C.prem_hap2_01	4383314	4384484	SYNAL	-		C.ellen_hap1_02	7106127	7107004	-	-	C.prem_hap2_02	984903	985779	DUP	copyloss		C.ellen_hap1_03	4371922	4382986	-	-	C.prem_hap2_03	4196393	4207256	SYNAL	-		C.ellen_hap1_04	18022825	18023626	-	-	C.prem_hap2_04	28561078	28561887	DUP	copygain		C.ellen_hap1_05	5618350	5623147	-	-	-
C.ellen_hap1_01	4502148	4502281	-	-	-	-	-	NOTAL	-		C.ellen_hap1_02	7106127	7107004	-	-	C.prem_hap2_02	984903	985779	DUPAL	-		C.ellen_hap1_03	4382843	4383341	-	-	C.prem_hap2_03	4207117	4207256	CPL	-		C.ellen_hap1_04	18022825	18023626	-	-	C.prem_hap2_04	28561078	28561887	DUPAL	-		C.ellen_hap1_05	5623148	5624208	-	-	C.prem_hap2_05
C.ellen_hap1_01	4502282	4531944	-	-	C.prem_hap2_01	4386606	4416172	SYN	-		C.ellen_hap1_02	7107004	7115305	-	-	C.prem_hap2_02	6781439	6789722	SYN	-		C.ellen_hap1_03	4383201	4386247	-	-	C.prem_hap2_03	4207117	4210153	SYNAL	-		C.ellen_hap1_04	18099916	18100371	-	-	C.prem_hap2_04	22833815	22834268	INVDP	copygain		C.ellen_hap1_05	5623148	5624208	-	-	C.prem_hap2_05
C.ellen_hap1_01	4502282	4531944	-	-	C.prem_hap2_01	4386606	4416172	SYNAL	-		C.ellen_hap1_02	7107004	7115305	-	-	C.prem_hap2_02	6781439	6789722	SYNAL	-		C.ellen_hap1_03	4386232	4386557	-	-	C.prem_hap2_03	4210139	4210153	CPL	-		C.ellen_hap1_04	18099916	18100371	-	-	C.prem_hap2_04	22834268	22833815	INVDPAL	-		C.ellen_hap1_05	5624209	5624437	-	-	-
C.ellen_hap1_01	4531929	4592423	-	-	C.prem_hap2_01	4416622	4478062	SYN	-		C.ellen_hap1_02	7115306	7116317	-	-	C.prem_hap2_02	20344974	20345965	INVTR	-		C.ellen_hap1_03	4386542	4391963	-	-	C.prem_hap2_03	4210139	4215551	SYNAL	-		C.ellen_hap1_04	18099926	18100380	-	-	C.prem_hap2_04	26281309	26281761	INVDP	copygain		C.ellen_hap1_05	5624438	5624795	-	-	C.prem_hap2_05
C.ellen_hap1_01	4531929	4536449	-	-	C.prem_hap2_01	4416622	4421201	SYNAL	-		C.ellen_hap1_02	7115306	7116317	-	-	C.prem_hap2_02	20345965	20344974	INVTRAL	-		C.ellen_hap1_03	4391964	4392698	-	-	-	-	-	NOTAL	-		C.ellen_hap1_04	18099926	18100380	-	-	C.prem_hap2_04	26281761	26281309	INVDPAL	-		C.ellen_hap1_05	5624438	5624795	-	-	C.prem_hap2_05
C.ellen_hap1_01	4536449	4536462	-	-	C.prem_hap2_01	4421201	4421702	HDR	-		C.ellen_hap1_02	7116318	7145007	-	-	C.prem_hap2_02	6789715	6818156	SYN	-		C.ellen_hap1_03	4392699	4405522	-	-	C.prem_hap2_03	4217214	4229315	SYN	-		C.ellen_hap1_04	18154923	18159771	-	-	C.prem_hap2_04	275953	280814	INVDP	copygain		C.ellen_hap1_05	5624796	5626504	-	-	-
C.ellen_hap1_01	4536463	4539608	-	-	C.prem_hap2_01	4421703	4424836	SYNAL	-		C.ellen_hap1_02	7116318	7145007	-	-	C.prem_hap2_02	6789715	6818156	SYNAL	-		C.ellen_hap1_03	4392699	4400773	-	-	C.prem_hap2_03	4217214	4225258	SYNAL	-		C.ellen_hap1_04	18154923	18159771	-	-	C.prem_hap2_04	280814	275953	INVDPAL	-		C.ellen_hap1_05	5626505	5627130	-	-	C.prem_hap2_05
C.ellen_hap1_01	4539601	4539608	-	-	C.prem_hap2_01	4424828	4425379	CPG	-		C.ellen_hap1_02	7131990	7133602	-	-	C.prem_hap2_02	21956521	21958122	INVDP	copygain		C.ellen_hap1_03	4400773	4401688	-	-	C.prem_hap2_03	4225258	4225404	HDR	-		C.ellen_hap1_04	18159529	18160439	-	-	C.prem_hap2_04	282059	282950	INVDP	copygain		C.ellen_hap1_05	5626505	5627130	-	-	C.prem_hap2_05
C.ellen_hap1_01	4539601	4592423	-	-	C.prem_hap2_01	4425371	4478062	SYNAL	-		C.ellen_hap1_02	7131990	7133602	-	-	C.prem_hap2_02	21958122	21956521	INVDPAL	-		C.ellen_hap1_03	4401689	4405522	-	-	C.prem_hap2_03	4225405	4229315	SYNAL	-		C.ellen_hap1_04	18159529	18160439	-	-	C.prem_hap2_04	282950	282059	INVDPAL	-		C.ellen_hap1_05	5627131	5637725	-	-	-
C.ellen_hap1_01	4592424	4592450	-	-	-	-	-	NOTAL	-		C.ellen_hap1_02	7145008	7145379	-	-	-	-	-	NOTAL	-		C.ellen_hap1_03	4405523	4406123	-	-	-	-	-	NOTAL	-		C.ellen_hap1_04	18238817	18240113	-	-	C.prem_hap2_04	28368287	28369582	INVDP	copygain		C.ellen_hap1_05	5637726	5638105	-	-	C.prem_hap2_05
C.ellen_hap1_01	4592451	4592715	-	-	C.prem_hap2_01	2531853	2532115	INVDP	copyloss		C.ellen_hap1_02	7145380	7163138	-	-	C.prem_hap2_02	6819493	6835526	SYN	-		C.ellen_hap1_03	4406124	4407262	-	-	C.prem_hap2_03	4233134	4234300	SYN	-		C.ellen_hap1_04	18238817	18240113	-	-	C.prem_hap2_04	28369582	28368287	INVDPAL	-		C.ellen_hap1_05	5637726	5638105	-	-	C.prem_hap2_05
C.ellen_hap1_01	4592451	4592715	-	-	C.prem_hap2_01	2532115	2531853	INVDPAL	-		C.ellen_hap1_02	7145380	7151960	-	-	C.prem_hap2_02	6819493	6826078	SYNAL	-		C.ellen_hap1_03	4406124	4407262	-	-	C.prem_hap2_03	4233134	4234300	SYNAL	-		C.ellen_hap1_04	18345134	18345624	-	-	C.prem_hap2_04	14444316	14444807	INVDP	copygain		C.ellen_hap1_05	5638106	5698907	-	-	-
C.ellen_hap1_01	4592713	4622472	-	-	C.prem_hap2_01	4478062	4513060	SYN	-		C.ellen_hap1_02	7151950	7153705	-	-	C.prem_hap2_02	6826069	6826078	CPL	-		C.ellen_hap1_03	4407263	4407585	-	-	-	-	-	NOTAL	-		C.ellen_hap1_04	18345134	18345624	-	-	C.prem_hap2_04	14444807	14444316	INVDPAL	-		C.ellen_hap1_05	5698908	5699131	-	-	C.prem_hap2_05
C.ellen_hap1_01	4592713	4594142	-	-	C.prem_hap2_01	4478062	4479513	SYNAL	-		C.ellen_hap1_02	7153695	7163138	-	-	C.prem_hap2_02	6826069	6835526	SYNAL	-		C.ellen_hap1_03	4407586	4409123	-	-	C.prem_hap2_03	4235713	4237255	DUP	copyloss		C.ellen_hap1_04	18347706	18355632	-	-	C.prem_hap2_04	2309440	2317469	INVDP	copygain		C.ellen_hap1_05	5698908	5699131	-	-	C.prem_hap2_05
C.ellen_hap1_01	4594134	4594142	-	-	C.prem_hap2_01	4479504	4484796	CPG	-		C.ellen_hap1_02	7163139	7163611	-	-	-	-	-	NOTAL	-		C.ellen_hap1_03	4407586	4409123	-	-	C.prem_hap2_03	4235713	4237255	DUPAL	-		C.ellen_hap1_04	18347706	18355632	-	-	C.prem_hap2_04	2317469	2309440	INVDPAL	-		C.ellen_hap1_05	5699132	5710797	-	-	-
C.ellen_hap1_01	4594134	4622472	-	-	C.prem_hap2_01	4484787	4513060	SYNAL	-		C.ellen_hap1_02	7163612	7163971	-	-	C.prem_hap2_02	2975320	2975679	DUP	copyloss		C.ellen_hap1_03	4409124	4409564	-	-	-	-	-	NOTAL	-		C.ellen_hap1_04	18400216	18405679	-	-	C.prem_hap2_04	28297195	28302452	INVDP	copygain		C.ellen_hap1_05	5710798	5711789	-	-	C.prem_hap2_05
C.ellen_hap1_01	4622472	4643488	-	-	C.prem_hap2_01	4513494	4534533	SYN	-		C.ellen_hap1_02	7163612	7163971	-	-	C.prem_hap2_02	2975320	2975679	DUPAL	-		C.ellen_hap1_03	4409565	4410701	-	-	C.prem_hap2_03	4229527	4230645	TRANS	-		C.ellen_hap1_04	18400216	18405679	-	-	C.prem_hap2_04	28302452	28297195	INVDPAL	-		C.ellen_hap1_05	5710798	5711789	-	-	C.prem_hap2_05
C.ellen_hap1_01	4622472	4643488	-	-	C.prem_hap2_01	4513494	4534533	SYNAL	-		C.ellen_hap1_02	7163971	7170435	-	-	C.prem_hap2_02	6835518	6842070	SYN	-		C.ellen_hap1_03	4409565	4410701	-	-	C.prem_hap2_03	4229527	4230645	TRANSAL	-		C.ellen_hap1_04	18732916	18734374	-	-	C.prem_hap2_04	22045379	22046835	DUP	copygain		C.ellen_hap1_05	5711790	5716134	-	-	-
C.ellen_hap1_01	4643485	4648977	-	-	C.prem_hap2_01	4540105	4545609	SYN	-		C.ellen_hap1_02	7163971	7170435	-	-	C.prem_hap2_02	6835518	6842070	SYNAL	-		C.ellen_hap1_03	4410329	4435159	-	-	C.prem_hap2_03	4233909	4259830	SYN	-		C.ellen_hap1_04	18732916	18734374	-	-	C.prem_hap2_04	22045379	22046835	DUPAL	-		C.ellen_hap1_05	5716135	5716768	-	-	C.prem_hap2_05
C.ellen_hap1_01	4643485	4648977	-	-	C.prem_hap2_01	4540105	4545609	SYNAL	-		C.ellen_hap1_02	7170432	7176019	-	-	C.prem_hap2_02	6848726	6854311	SYN	-		C.ellen_hap1_03	4410329	4410919	-	-	C.prem_hap2_03	4233909	4234513	SYNAL	-		C.ellen_hap1_04	18991413	18992073	-	-	C.prem_hap2_04	2642126	2642837	DUP	copygain		C.ellen_hap1_05	5716135	5716768	-	-	C.prem_hap2_05
C.ellen_hap1_01	4648977	4649667	-	-	C.prem_hap2_01	16792786	16793477	TRANS	-		C.ellen_hap1_02	7170432	7176019	-	-	C.prem_hap2_02	6848726	6854311	SYNAL	-		C.ellen_hap1_03	4410909	4410919	-	-	C.prem_hap2_03	4234502	4235719	CPG	-		C.ellen_hap1_04	18991413	18992073	-	-	C.prem_hap2_04	2642126	2642837	DUPAL	-		C.ellen_hap1_05	5716769	5777244	-	-	-
C.ellen_hap1_01	4648977	4649667	-	-	C.prem_hap2_01	16792786	16793477	TRANSAL	-		C.ellen_hap1_02	7176020	7178255	-	-	-	-	-	NOTAL	-		C.ellen_hap1_03	4410909	4427040	-	-	C.prem_hap2_03	4235708	4251810	SYNAL	-		C.ellen_hap1_04	18991419	18992067	-	-	C.prem_hap2_04	2829158	2829802	DUP	copygain		C.ellen_hap1_05	5777245	5778255	-	-	C.prem_hap2_05
C.ellen_hap1_01	4649668	4682859	-	-	C.prem_hap2_01	4545601	4578792	SYN	-		C.ellen_hap1_02	7178256	7211386	-	-	C.prem_hap2_02	6857473	6889842	SYN	-		C.ellen_hap1_03	4427040	4427047	-	-	C.prem_hap2_03	4251810	4252174	HDR	-		C.ellen_hap1_04	18991419	18992067	-	-	C.prem_hap2_04	2829158	2829802	DUPAL	-		C.ellen_hap1_05	5777245	5778255	-	-	C.prem_hap2_05
C.ellen_hap1_01	4649668	4682859	-	-	C.prem_hap2_01	4545601	4578792	SYNAL	-		C.ellen_hap1_02	7178256	7201523	-	-	C.prem_hap2_02	6857473	6880738	SYNAL	-		C.ellen_hap1_03	4427048	4427630	-	-	C.prem_hap2_03	4252175	4252770	SYNAL	-		C.ellen_hap1_04	19067545	19067993	-	-	C.prem_hap2_04	24680101	24680547	INVDP	copygain		C.ellen_hap1_05	5778256	5793075	-	-	-
C.ellen_hap1_01	4661651	4669082	-	-	C.prem_hap2_01	11224510	11231861	INVDP	copygain		C.ellen_hap1_02	7201523	7202305	TGGCCGCTTAATCTCCTCCTTTGTGGTGAAAAGTGAAAACCACCCAATTAAGttgtttttattttatttggctgatttcctttggtttttattttctttcattttcagtcttctgcttattttatttttatgtttaaaattttcctatttttttctgcttttctatttctctttATTTATGGTAGTTGTTTTTAAATTTTCccaacccaacaactcattgccgccaacaaaaaggacgtttctctggccggagaggccaatgtcttttatttggccgagttccttttgtttttattttatttcatttccagtcgtctgttcattttatttttatgttttaaattttcctaacttttatgtttttctatttcttttactttacggtagttgtttttctta…	T	C.prem_hap2_02	6880738	6880738	DEL	-		C.ellen_hap1_03	4427630	4428141	-	-	C.prem_hap2_03	4252770	4252901	HDR	-		C.ellen_hap1_04	19067545	19067993	-	-	C.prem_hap2_04	24680547	24680101	INVDPAL	-		C.ellen_hap1_05	5793076	5793613	-	-	C.prem_hap2_05
C.ellen_hap1_01	4661651	4669082	-	-	C.prem_hap2_01	11231861	11224510	INVDPAL	-		C.ellen_hap1_02	7202306	7211386	-	-	C.prem_hap2_02	6880734	6889842	SYNAL	-		C.ellen_hap1_03	4428142	4435159	-	-	C.prem_hap2_03	4252902	4259830	SYNAL	-		C.ellen_hap1_04	19084266	19085171	-	-	C.prem_hap2_04	27318900	27319824	DUP	copygain		C.ellen_hap1_05	5793076	5793613	-	-	C.prem_hap2_05
C.ellen_hap1_01	4661653	4669082	-	-	C.prem_hap2_01	17785612	17793001	INVDP	copygain		C.ellen_hap1_02	7211387	7211588	-	-	C.prem_hap2_02	8153867	8154068	INVDP	copyloss		C.ellen_hap1_03	4435160	4435283	-	-	-	-	-	NOTAL	-		C.ellen_hap1_04	19084266	19085171	-	-	C.prem_hap2_04	27318900	27319824	DUPAL	-		C.ellen_hap1_05	5793614	5797404	-	-	-
C.ellen_hap1_01	4661653	4669082	-	-	C.prem_hap2_01	17793001	17785612	INVDPAL	-		C.ellen_hap1_02	7211387	7211588	-	-	C.prem_hap2_02	8154068	8153867	INVDPAL	-		C.ellen_hap1_03	4435284	4435998	-	-	C.prem_hap2_03	4474174	4474878	TRANS	-		C.ellen_hap1_04	19102523	19102893	-	-	C.prem_hap2_04	24161496	24161866	DUP	copygain		C.ellen_hap1_05	5797405	5798163	-	-	C.prem_hap2_05
C.ellen_hap1_01	4663022	4669082	-	-	C.prem_hap2_01	28665070	28671156	INVDP	copygain		C.ellen_hap1_02	7211589	7212111	-	-	C.prem_hap2_02	6889834	6890356	SYN	-		C.ellen_hap1_03	4435284	4435998	-	-	C.prem_hap2_03	4474174	4474878	TRANSAL	-		C.ellen_hap1_04	19102523	19102893	-	-	C.prem_hap2_04	24161496	24161866	DUPAL	-		C.ellen_hap1_05	5797405	5798163	-	-	C.prem_hap2_05
C.ellen_hap1_01	4663022	4669082	-	-	C.prem_hap2_01	28671156	28665070	INVDPAL	-		C.ellen_hap1_02	7211589	7212111	-	-	C.prem_hap2_02	6889834	6890356	SYNAL	-		C.ellen_hap1_03	4435999	4436110	-	-	-	-	-	NOTAL	-		C.ellen_hap1_04	19102527	19102895	-	-	C.prem_hap2_04	26685490	26685858	INVDP	copygain		C.ellen_hap1_05	5798164	5809741	-	-	-
C.ellen_hap1_01	4669081	4669349	-	-	C.prem_hap2_01	28676917	28677185	DUP	copygain		C.ellen_hap1_02	7212112	7224620	-	-	C.prem_hap2_02	17746779	17759286	INVTR	-		C.ellen_hap1_03	4436111	4436405	-	-	C.prem_hap2_03	17719465	17719759	INVDP	copyloss		C.ellen_hap1_04	19102527	19102895	-	-	C.prem_hap2_04	26685858	26685490	INVDPAL	-		C.ellen_hap1_05	5809742	5810915	-	-	C.prem_hap2_05
C.ellen_hap1_01	4669081	4669349	-	-	C.prem_hap2_01	28676917	28677185	DUPAL	-		C.ellen_hap1_02	7212112	7224620	-	-	C.prem_hap2_02	17759286	17746779	INVTRAL	-		C.ellen_hap1_03	4436111	4436405	-	-	C.prem_hap2_03	17719759	17719465	INVDPAL	-		C.ellen_hap1_04	19374019	19377302	-	-	C.prem_hap2_04	22933209	22936526	INVDP	copygain		C.ellen_hap1_05	5809742	5810915	-	-	C.prem_hap2_05
C.ellen_hap1_01	4682860	4683726	-	-	C.prem_hap2_01	582287	583150	TRANS	-		C.ellen_hap1_02	7224618	7245163	-	-	C.prem_hap2_02	6890352	6911462	SYN	-		C.ellen_hap1_03	4436406	4436407	-	-	-	-	-	NOTAL	-		C.ellen_hap1_04	19374019	19377302	-	-	C.prem_hap2_04	22936526	22933209	INVDPAL	-		C.ellen_hap1_05	5810916	5852475	-	-	-
C.ellen_hap1_01	4682860	4683726	-	-	C.prem_hap2_01	582287	583150	TRANSAL	-		C.ellen_hap1_02	7224618	7237807	-	-	C.prem_hap2_02	6890352	6903521	SYNAL	-		C.ellen_hap1_03	4436408	4438712	-	-	C.prem_hap2_03	4259832	4262137	SYN	-		C.ellen_hap1_04	19621083	19621448	-	-	C.prem_hap2_04	24581298	24581647	DUP	copygain		C.ellen_hap1_05	5852476	5855241	-	-	C.prem_hap2_05
C.ellen_hap1_01	4683727	4738989	-	-	C.prem_hap2_01	4578783	4633124	SYN	-		C.ellen_hap1_02	7237799	7237807	-	-	C.prem_hap2_02	6903512	6904145	CPG	-		C.ellen_hap1_03	4436408	4438712	-	-	C.prem_hap2_03	4259832	4262137	SYNAL	-		C.ellen_hap1_04	19621083	19621448	-	-	C.prem_hap2_04	24581298	24581647	DUPAL	-		C.ellen_hap1_05	5852476	5855241	-	-	C.prem_hap2_05
C.ellen_hap1_01	4683727	4714755	-	-	C.prem_hap2_01	4578783	4609802	SYNAL	-		C.ellen_hap1_02	7237799	7245163	-	-	C.prem_hap2_02	6904136	6911462	SYNAL	-		C.ellen_hap1_03	4436418	4437363	-	-	C.prem_hap2_03	4290972	4292250	DUP	copygain		C.ellen_hap1_04	19746600	19755483	-	-	C.prem_hap2_04	28382111	28390973	DUP	copygain		C.ellen_hap1_05	5855236	5857060	-	-	C.prem_hap2_05
C.ellen_hap1_01	4714755	4715808	-	-	C.prem_hap2_01	4609802	4609887	HDR	-		C.ellen_hap1_02	7245164	7245457	-	-	-	-	-	NOTAL	-		C.ellen_hap1_03	4436418	4436946	-	-	C.prem_hap2_03	4290972	4291484	DUPAL	-		C.ellen_hap1_04	19746600	19748489	-	-	C.prem_hap2_04	28382111	28384001	DUPAL	-		C.ellen_hap1_05	5855236	5857060	-	-	C.prem_hap2_05
C.ellen_hap1_01	4715809	4738989	-	-	C.prem_hap2_01	4609888	4633124	SYNAL	-		C.ellen_hap1_02	7245458	7250813	-	-	C.prem_hap2_02	25663908	25669216	DUP	copyloss		C.ellen_hap1_03	4437181	4437363	-	-	C.prem_hap2_03	4292068	4292250	DUPAL	-		C.ellen_hap1_04	19748794	19755483	-	-	C.prem_hap2_04	28384289	28390973	DUPAL	-		C.ellen_hap1_05	5857061	5883719	-	-	-
C.ellen_hap1_01	4724130	4725144	-	-	C.prem_hap2_01	24230040	24231056	INVDP	copygain		C.ellen_hap1_02	7245458	7250813	-	-	C.prem_hap2_02	25663908	25669216	DUPAL	-		C.ellen_hap1_03	4438713	4439418	-	-	-	-	-	NOTAL	-		C.ellen_hap1_04	19746601	19755482	-	-	C.prem_hap2_04	21858791	21867613	DUP	copygain		C.ellen_hap1_05	5883720	5884345	-	-	C.prem_hap2_05
C.ellen_hap1_01	4724130	4725144	-	-	C.prem_hap2_01	24231056	24230040	INVDPAL	-		C.ellen_hap1_02	7245867	7246086	-	-	C.prem_hap2_02	29266108	29266327	INVDP	copyloss		C.ellen_hap1_03	4439419	4453212	-	-	C.prem_hap2_03	4263905	4277708	SYN	-		C.ellen_hap1_04	19746601	19755482	-	-	C.prem_hap2_04	21858791	21867613	DUPAL	-		C.ellen_hap1_05	5883720	5884345	-	-	C.prem_hap2_05
C.ellen_hap1_01	4738982	4756305	-	-	C.prem_hap2_01	4634016	4650972	SYN	-		C.ellen_hap1_02	7245867	7246086	-	-	C.prem_hap2_02	29266327	29266108	INVDPAL	-		C.ellen_hap1_03	4439419	4453212	-	-	C.prem_hap2_03	4263905	4277708	SYNAL	-		C.ellen_hap1_04	19760290	19760905	-	-	C.prem_hap2_04	25610569	25611183	INVDP	copygain		C.ellen_hap1_05	5884346	5909167	-	-	-
C.ellen_hap1_01	4738982	4749394	-	-	C.prem_hap2_01	4634016	4644439	SYNAL	-		C.ellen_hap1_02	7245978	7250729	-	-	C.prem_hap2_02	24857622	24862326	INVDP	copyloss		C.ellen_hap1_03	4453213	4455165	-	-	-	-	-	NOTAL	-		C.ellen_hap1_04	19760290	19760905	-	-	C.prem_hap2_04	25611183	25610569	INVDPAL	-		C.ellen_hap1_05	5909168	5909869	-	-	C.prem_hap2_05
C.ellen_hap1_01	4749394	4749938	-	-	C.prem_hap2_01	4644439	4644464	HDR	-		C.ellen_hap1_02	7245978	7250729	-	-	C.prem_hap2_02	24862326	24857622	INVDPAL	-		C.ellen_hap1_03	4455166	4455547	-	-	C.prem_hap2_03	4292787	4293168	TRANS	-		C.ellen_hap1_04	19862022	19863186	-	-	C.prem_hap2_04	23079230	23080398	DUP	copygain		C.ellen_hap1_05	5909168	5909869	-	-	C.prem_hap2_05
C.ellen_hap1_01	4749939	4756305	-	-	C.prem_hap2_01	4644465	4650972	SYNAL	-		C.ellen_hap1_02	7245980	7250706	-	-	C.prem_hap2_02	29271291	29276014	INVDP	copygain		C.ellen_hap1_03	4455166	4455547	-	-	C.prem_hap2_03	4292787	4293168	TRANSAL	-		C.ellen_hap1_04	19862022	19863186	-	-	C.prem_hap2_04	23079230	23080398	DUPAL	-		C.ellen_hap1_05	5909870	5944450	-	-	-
C.ellen_hap1_01	4756301	4810336	-	-	C.prem_hap2_01	4652382	4711326	SYN	-		C.ellen_hap1_02	7245980	7250706	-	-	C.prem_hap2_02	29276014	29271291	INVDPAL	-		C.ellen_hap1_03	4455548	4458126	-	-	-	-	-	NOTAL	-		C.ellen_hap1_04	20070135	20070437	-	-	C.prem_hap2_04	21782991	21783293	INVDP	copygain		C.ellen_hap1_05	5944451	5944908	-	-	C.prem_hap2_05
C.ellen_hap1_01	4756301	4770354	-	-	C.prem_hap2_01	4652382	4666257	SYNAL	-		C.ellen_hap1_02	7245987	7250680	-	-	C.prem_hap2_02	5904627	5909275	INVDP	copygain		C.ellen_hap1_03	4458127	4458752	-	-	C.prem_hap2_03	35183480	35184105	INVDP	copyloss		C.ellen_hap1_04	20070135	20070437	-	-	C.prem_hap2_04	21783293	21782991	INVDPAL	-		C.ellen_hap1_05	5944451	5944908	-	-	C.prem_hap2_05
C.ellen_hap1_01	4770347	4770354	-	-	C.prem_hap2_01	4666249	4671282	CPG	-		C.ellen_hap1_02	7245987	7250680	-	-	C.prem_hap2_02	5909275	5904627	INVDPAL	-		C.ellen_hap1_03	4458127	4458752	-	-	C.prem_hap2_03	35184105	35183480	INVDPAL	-		C.ellen_hap1_04	20174832	20175884	-	-	C.prem_hap2_04	22070393	22071446	INVDP	copygain		C.ellen_hap1_05	5944909	5947638	-	-	-
C.ellen_hap1_01	4770347	4810336	-	-	C.prem_hap2_01	4671274	4711326	SYNAL	-		C.ellen_hap1_02	7246086	7250729	-	-	C.prem_hap2_02	29261093	29265724	INVDP	copyloss		C.ellen_hap1_03	4458749	4460347	-	-	C.prem_hap2_03	4280440	4282072	SYN	-		C.ellen_hap1_04	20174832	20175884	-	-	C.prem_hap2_04	22071446	22070393	INVDPAL	-		C.ellen_hap1_05	5947639	5948521	-	-	C.prem_hap2_05
C.ellen_hap1_01	4810337	4812106	-	-	C.prem_hap2_01	16511410	16513140	INVTR	-		C.ellen_hap1_02	7246086	7250729	-	-	C.prem_hap2_02	29265724	29261093	INVDPAL	-		C.ellen_hap1_03	4458749	4460347	-	-	C.prem_hap2_03	4280440	4282072	SYNAL	-		C.ellen_hap1_04	20225114	20226565	-	-	C.prem_hap2_04	25481354	25482804	DUP	copygain		C.ellen_hap1_05	5947639	5948521	-	-	C.prem_hap2_05
C.ellen_hap1_01	4810337	4812106	-	-	C.prem_hap2_01	16513140	16511410	INVTRAL	-		C.ellen_hap1_02	7249505	7250376	-	-	C.prem_hap2_02	29259207	29260078	INVDP	copyloss		C.ellen_hap1_03	4460348	4460878	-	-	-	-	-	NOTAL	-		C.ellen_hap1_04	20225114	20226565	-	-	C.prem_hap2_04	25481354	25482804	DUPAL	-		C.ellen_hap1_05	5948522	6001383	-	-	-
C.ellen_hap1_01	4812107	4812173	-	-	-	-	-	NOTAL	-		C.ellen_hap1_02	7249505	7250376	-	-	C.prem_hap2_02	29260078	29259207	INVDPAL	-		C.ellen_hap1_03	4460879	4462477	-	-	C.prem_hap2_03	4280440	4282072	INVDP	copyloss		C.ellen_hap1_04	20245711	20246656	-	-	C.prem_hap2_04	21782161	21783106	DUP	copygain		C.ellen_hap1_05	6001384	6001565	-	-	C.prem_hap2_05
C.ellen_hap1_01	4812174	4892078	-	-	C.prem_hap2_01	4711322	4787390	SYN	-		C.ellen_hap1_02	7250451	7250729	-	-	C.prem_hap2_02	24862587	24862861	INVDP	copygain		C.ellen_hap1_03	4460879	4462477	-	-	C.prem_hap2_03	4282072	4280440	INVDPAL	-		C.ellen_hap1_04	20245711	20246656	-	-	C.prem_hap2_04	21782161	21783106	DUPAL	-		C.ellen_hap1_05	6001384	6001565	-	-	C.prem_hap2_05
C.ellen_hap1_01	4812174	4827173	-	-	C.prem_hap2_01	4711322	4726258	SYNAL	-		C.ellen_hap1_02	7250451	7250729	-	-	C.prem_hap2_02	24862861	24862587	INVDPAL	-		C.ellen_hap1_03	4462474	4463099	-	-	C.prem_hap2_03	35183480	35184105	DUP	copyloss		C.ellen_hap1_04	20367778	20368447	-	-	C.prem_hap2_04	1231401	1232071	INVDP	copygain		C.ellen_hap1_05	6001393	6001608	-	-	C.prem_hap2_05
C.ellen_hap1_01	4827035	4827614	-	-	C.prem_hap2_01	4726122	4726258	CPL	-		C.ellen_hap1_02	7250814	7250859	-	-	-	-	-	NOTAL	-		C.ellen_hap1_03	4462474	4463099	-	-	C.prem_hap2_03	35183480	35184105	DUPAL	-		C.ellen_hap1_04	20367778	20368447	-	-	C.prem_hap2_04	1232071	1231401	INVDPAL	-		C.ellen_hap1_05	6001393	6001608	-	-	C.prem_hap2_05
C.ellen_hap1_01	4827477	4842384	-	-	C.prem_hap2_01	4726122	4741064	SYNAL	-		C.ellen_hap1_02	7250860	7250981	-	-	C.prem_hap2_02	29266206	29266327	INVDP	copyloss		C.ellen_hap1_03	4463100	4468457	-	-	-	-	-	NOTAL	-		C.ellen_hap1_04	20465680	20465972	-	-	C.prem_hap2_04	26996703	26996996	DUP	copygain		C.ellen_hap1_05	6001609	6020506	-	-	-
C.ellen_hap1_01	4837802	4845937	-	-	C.prem_hap2_01	4736472	4741064	TDM	-		C.ellen_hap1_02	7250860	7250981	-	-	C.prem_hap2_02	29266327	29266206	INVDPAL	-		C.ellen_hap1_03	4468458	4495555	-	-	C.prem_hap2_03	4310539	4337124	SYN	-		C.ellen_hap1_04	20465680	20465972	-	-	C.prem_hap2_04	26996703	26996996	DUPAL	-		C.ellen_hap1_05	6020507	6021186	-	-	C.prem_hap2_05
C.ellen_hap1_01	4841362	4892078	-	-	C.prem_hap2_01	4736472	4787390	SYNAL	-		C.ellen_hap1_02	7250981	7282188	-	-	C.prem_hap2_02	6912081	6942234	SYN	-		C.ellen_hap1_03	4468458	4469911	-	-	C.prem_hap2_03	4310539	4312009	SYNAL	-		C.ellen_hap1_04	20600320	20607958	-	-	C.prem_hap2_04	23899492	23907102	DUP	copygain		C.ellen_hap1_05	6020507	6021186	-	-	C.prem_hap2_05
C.ellen_hap1_01	4892076	4945564	-	-	C.prem_hap2_01	4788243	4841799	SYN	-		C.ellen_hap1_02	7250981	7257907	-	-	C.prem_hap2_02	6912081	6918972	SYNAL	-		C.ellen_hap1_03	4469911	4470240	-	-	C.prem_hap2_03	4312009	4312013	HDR	-		C.ellen_hap1_04	20600320	20607958	-	-	C.prem_hap2_04	23899492	23907102	DUPAL	-		C.ellen_hap1_05	6021187	6091485	-	-	-
C.ellen_hap1_01	4892076	4945564	-	-	C.prem_hap2_01	4788243	4841799	SYNAL	-		C.ellen_hap1_02	7257907	7258822	-	-	C.prem_hap2_02	6918972	6918997	HDR	-		C.ellen_hap1_03	4470241	4495555	-	-	C.prem_hap2_03	4312014	4337124	SYNAL	-		C.ellen_hap1_04	20779322	20780169	-	-	C.prem_hap2_04	28492932	28493769	INVDP	copygain		C.ellen_hap1_05	6091486	6092498	-	-	C.prem_hap2_05
C.ellen_hap1_01	4939289	4940067	-	-	C.prem_hap2_01	23933542	23934333	DUP	copygain		C.ellen_hap1_02	7258823	7282188	-	-	C.prem_hap2_02	6918998	6942234	SYNAL	-		C.ellen_hap1_03	4470241	4474008	-	-	C.prem_hap2_03	4284789	4290838	DUP	copygain		C.ellen_hap1_04	20779322	20780169	-	-	C.prem_hap2_04	28493769	28492932	INVDPAL	-		C.ellen_hap1_05	6091486	6092498	-	-	C.prem_hap2_05
C.ellen_hap1_01	4939289	4940067	-	-	C.prem_hap2_01	23933542	23934333	DUPAL	-		C.ellen_hap1_02	7268691	7269666	-	-	C.prem_hap2_02	26775406	26776371	INVDP	copygain		C.ellen_hap1_03	4470241	4470434	-	-	C.prem_hap2_03	4284789	4284982	DUPAL	-		C.ellen_hap1_04	20826676	20826798	-	-	C.prem_hap2_04	25600832	25600954	DUP	copygain		C.ellen_hap1_05	6092499	6101707	-	-	-
C.ellen_hap1_01	4945559	5080958	-	-	C.prem_hap2_01	4842942	4971498	SYN	-		C.ellen_hap1_02	7268691	7269666	-	-	C.prem_hap2_02	26776371	26775406	INVDPAL	-		C.ellen_hap1_03	4470429	4473536	-	-	C.prem_hap2_03	4285861	4288815	DUPAL	-		C.ellen_hap1_04	20826676	20826798	-	-	C.prem_hap2_04	25600832	25600954	DUPAL	-		C.ellen_hap1_05	6101708	6103143	-	-	C.prem_hap2_05
C.ellen_hap1_01	4945559	4995169	-	-	C.prem_hap2_01	4842942	4892473	SYNAL	-		C.ellen_hap1_02	7282189	7285057	-	-	-	-	-	NOTAL	-		C.ellen_hap1_03	4473532	4474008	-	-	C.prem_hap2_03	4290366	4290838	DUPAL	-		C.ellen_hap1_04	21015451	21015656	-	-	C.prem_hap2_04	24463218	24463423	DUP	copygain		C.ellen_hap1_05	6101708	6103143	-	-	C.prem_hap2_05
C.ellen_hap1_01	4995169	5000680	Gtgatacaaccttgcctgagattacagaggaagaagcccagctggttaaggagcacacaaaaggtccagctcgtatgcgcagggcaccaacatacttcaaagattacatcacctaaagaatattcgagaaggcacaaagagagtggaaaagatggcagctgtgattttgttattttgctgtgactgttttttttactttgaatcattcatttgctggttagttacacgtgtaatgttgaggggtaaaagatatatgtagaggggaacacgtcataaaaagaaggacaggaaatggaaaatatttcttcttctctctccgtcttctctctccgtcttctcctgcaatctctgtttctccattaattttcattctttttgcttctttttgcgggagtcagc…	G	C.prem_hap2_01	4892473	4892473	DEL	-		C.ellen_hap1_02	7285058	7333013	-	-	C.prem_hap2_02	6945580	6993311	SYN	-		C.ellen_hap1_03	4495556	4498779	-	-	-	-	-	NOTAL	-		C.ellen_hap1_04	21015451	21015656	-	-	C.prem_hap2_04	24463218	24463423	DUPAL	-		C.ellen_hap1_05	6103144	6103175	-	-	-
C.ellen_hap1_01	5000681	5079570	-	-	C.prem_hap2_01	4892469	4971395	SYNAL	-		C.ellen_hap1_02	7285058	7332452	-	-	C.prem_hap2_02	6945580	6993055	SYNAL	-		C.ellen_hap1_03	4498780	4499342	-	-	C.prem_hap2_03	15526401	15526971	INVTR	-		C.ellen_hap1_04	21485481	21485925	-	-	C.prem_hap2_04	27412025	27412468	DUP	copygain		C.ellen_hap1_05	6103176	6103432	-	-	C.prem_hap2_05
C.ellen_hap1_01	5079570	5080854	tcaacttataaaaggagcacattacaacgaaaaggggggccgtcattagagaagatgagagagaaataacacaagaaaaaacaaactgagatcaagagagaaaagtaaggaaggcaacaacaaattcaagaagaacaccgagcgaatttcaacacctgttcttgttctcttgtttCTATATTGTTATGAAAATTcactacaagaaaataagcaatagatgacagaaaataactgtcataaaaggaaagtgtatgacagacagttcattcatcatctatgtcattgtcattaatttatgacagaatattttctatcatgaattcatgattgtatttcatagtcatatatccgtcatacaatattttaaagtaaaaaaataattaaATTAAATTAAAATTT…	t	C.prem_hap2_01	4971395	4971395	DEL	-		C.ellen_hap1_02	7332452	7332767	-	-	C.prem_hap2_02	6993055	6993057	HDR	-		C.ellen_hap1_03	4498780	4499342	-	-	C.prem_hap2_03	15526971	15526401	INVTRAL	-		C.ellen_hap1_04	21485481	21485925	-	-	C.prem_hap2_04	27412025	27412468	DUPAL	-		C.ellen_hap1_05	6103176	6103432	-	-	C.prem_hap2_05
C.ellen_hap1_01	5080855	5080958	-	-	C.prem_hap2_01	4971395	4971498	SYNAL	-		C.ellen_hap1_02	7332768	7333013	-	-	C.prem_hap2_02	6993058	6993311	SYNAL	-		C.ellen_hap1_03	4499062	4499852	-	-	C.prem_hap2_03	16003638	16004422	TRANS	-		C.ellen_hap1_04	21670148	21671694	-	-	C.prem_hap2_04	26396364	26397909	DUP	copygain		C.ellen_hap1_05	6103432	6103625	-	-	C.prem_hap2_05
C.ellen_hap1_01	4978923	4979177	-	-	C.prem_hap2_01	13047375	13047630	DUP	copygain		C.ellen_hap1_02	7332923	7344830	-	-	C.prem_hap2_02	6995632	7007407	SYN	-		C.ellen_hap1_03	4499062	4499852	-	-	C.prem_hap2_03	16003638	16004422	TRANSAL	-		C.ellen_hap1_04	21670148	21671694	-	-	C.prem_hap2_04	26396364	26397909	DUPAL	-		C.ellen_hap1_05	6103432	6103625	-	-	C.prem_hap2_05
C.ellen_hap1_01	4978923	4979177	-	-	C.prem_hap2_01	13047375	13047630	DUPAL	-		C.ellen_hap1_02	7332923	7344830	-	-	C.prem_hap2_02	6995632	7007407	SYNAL	-		C.ellen_hap1_03	4499850	4514472	-	-	C.prem_hap2_03	4339999	4354241	SYN	-		C.ellen_hap1_04	22083573	22084154	-	-	C.prem_hap2_04	24745869	24746439	DUP	copygain		C.ellen_hap1_05	6103626	6103714	-	-	-
C.ellen_hap1_01	5080959	5083765	-	-	-	-	-	NOTAL	-		C.ellen_hap1_02	7344831	7344838	-	-	-	-	-	NOTAL	-		C.ellen_hap1_03	4499850	4505931	-	-	C.prem_hap2_03	4339999	4346137	SYNAL	-		C.ellen_hap1_04	22083573	22084154	-	-	C.prem_hap2_04	24745869	24746439	DUPAL	-		C.ellen_hap1_05	6103715	6104330	-	-	C.prem_hap2_05
C.ellen_hap1_01	5083766	5084639	-	-	C.prem_hap2_01	17090071	17090933	INVTR	-		C.ellen_hap1_02	7344839	7351320	-	-	C.prem_hap2_02	7020377	7026858	DUP	copyloss		C.ellen_hap1_03	4505931	4506446	-	-	C.prem_hap2_03	4346137	4346185	HDR	-		C.ellen_hap1_04	22203996	22210483	-	-	C.prem_hap2_04	27092786	27099553	DUP	copygain		C.ellen_hap1_05	6103715	6104330	-	-	C.prem_hap2_05
C.ellen_hap1_01	5083766	5084639	-	-	C.prem_hap2_01	17090933	17090071	INVTRAL	-		C.ellen_hap1_02	7344839	7351320	-	-	C.prem_hap2_02	7020377	7026858	DUPAL	-		C.ellen_hap1_03	4506447	4514472	-	-	C.prem_hap2_03	4346186	4354241	SYNAL	-		C.ellen_hap1_04	22203996	22205235	-	-	C.prem_hap2_04	27092786	27094034	DUPAL	-		C.ellen_hap1_05	6103715	6110317	-	-	C.prem_hap2_05
C.ellen_hap1_01	5084640	5088058	-	-	-	-	-	NOTAL	-		C.ellen_hap1_02	7349953	7388849	-	-	C.prem_hap2_02	7012248	7056597	SYN	-		C.ellen_hap1_03	4514473	4515371	-	-	C.prem_hap2_03	30003462	30004359	INVTR	-		C.ellen_hap1_04	22205233	22210483	-	-	C.prem_hap2_04	27094293	27099553	DUPAL	-		C.ellen_hap1_05	6103715	6104330	-	-	C.prem_hap2_05
C.ellen_hap1_01	5088059	5090391	-	-	C.prem_hap2_01	4971498	4973831	SYN	-		C.ellen_hap1_02	7349953	7351125	-	-	C.prem_hap2_02	7012248	7013418	SYNAL	-		C.ellen_hap1_03	4514473	4515371	-	-	C.prem_hap2_03	30004359	30003462	INVTRAL	-		C.ellen_hap1_04	22338419	22344956	-	-	C.prem_hap2_04	27491274	27497813	DUP	copygain		C.ellen_hap1_05	6104330	6105230	-	-	C.prem_hap2_05
C.ellen_hap1_01	5088059	5090391	-	-	C.prem_hap2_01	4971498	4973831	SYNAL	-		C.ellen_hap1_02	7351125	7351310	-	-	C.prem_hap2_02	7013418	7018987	HDR	-		C.ellen_hap1_03	4515372	4515373	-	-	-	-	-	NOTAL	-		C.ellen_hap1_04	22338419	22344956	-	-	C.prem_hap2_04	27491274	27497813	DUPAL	-		C.ellen_hap1_05	6105231	6110317	-	-	C.prem_hap2_05
C.ellen_hap1_01	5090392	5093287	-	-	C.prem_hap2_01	6243368	6246220	INVDP	copyloss		C.ellen_hap1_02	7351311	7388849	-	-	C.prem_hap2_02	7018988	7056597	SYNAL	-		C.ellen_hap1_03	4515374	4535042	-	-	C.prem_hap2_03	4354235	4373577	SYN	-		C.ellen_hap1_04	22345616	22347421	-	-	C.prem_hap2_04	27490030	27491835	DUP	copygain		C.ellen_hap1_05	6104541	6104839	-	-	C.prem_hap2_05
C.ellen_hap1_01	5090392	5093287	-	-	C.prem_hap2_01	6246220	6243368	INVDPAL	-		C.ellen_hap1_02	7388833	7495990	-	-	C.prem_hap2_02	7056924	7158799	SYN	-		C.ellen_hap1_03	4515374	4524095	-	-	C.prem_hap2_03	4354235	4363101	SYNAL	-		C.ellen_hap1_04	22345616	22347421	-	-	C.prem_hap2_04	27490030	27491835	DUPAL	-		C.ellen_hap1_05	6104541	6104839	-	-	C.prem_hap2_05
C.ellen_hap1_01	5093288	5093414	-	-	-	-	-	NOTAL	-		C.ellen_hap1_02	7388833	7391787	-	-	C.prem_hap2_02	7056924	7059881	SYNAL	-		C.ellen_hap1_03	4524077	4524095	-	-	C.prem_hap2_03	4363082	4363448	CPG	-		C.ellen_hap1_04	22430151	22434548	-	-	C.prem_hap2_04	14436559	14440956	DUP	copygain		C.ellen_hap1_05	6105231	6110317	-	-	C.prem_hap2_05
C.ellen_hap1_01	5093415	5102879	-	-	C.prem_hap2_01	6637586	6647012	INVDP	copyloss		C.ellen_hap1_02	7391770	7391787	-	-	C.prem_hap2_02	7059863	7060168	CPG	-		C.ellen_hap1_03	4524077	4525311	-	-	C.prem_hap2_03	4363429	4364659	SYNAL	-		C.ellen_hap1_04	22430151	22434548	-	-	C.prem_hap2_04	14436559	14440956	DUPAL	-		C.ellen_hap1_05	6105231	6110317	-	-	C.prem_hap2_05
C.ellen_hap1_01	5093415	5102879	-	-	C.prem_hap2_01	6647012	6637586	INVDPAL	-		C.ellen_hap1_02	7391770	7398804	-	-	C.prem_hap2_02	7060150	7067225	SYNAL	-		C.ellen_hap1_03	4525311	4527278	-	-	C.prem_hap2_03	4364659	4366055	HDR	-		C.ellen_hap1_04	22434547	22439006	-	-	C.prem_hap2_04	25194996	25199473	INVDP	copygain		C.ellen_hap1_05	6105231	6110317	-	-	C.prem_hap2_05
C.ellen_hap1_01	5102878	5103970	-	-	C.prem_hap2_01	4973827	4974919	SYN	-		C.ellen_hap1_02	7398804	7408973	ctgtttgggggatatacttcaacgagaccagccgtgacgagcagatacctggtaacagagtGtgcttcggcgaagaccagcagtgatgagcagacatctggtagcagggtctcgcgatcaagtatatactgtaagaatctagtagcaggggagcagaagtaggaatattatgcttgtccacgaatgcaccatccgcgaggccgatcttctgttagaagcataaagccattccagctaaggcttgagtcgagaagactcggtcaacgacagttggcgagacgtgctctccaacccgagaatcaaagcacgaaggccatacaaccacccacgattacagaagtggaatatccactttcgagaggtgggaggataacaggcgtgaatggagggaaggtctga…	c	C.prem_hap2_02	7067225	7067225	DEL	-		C.ellen_hap1_03	4527279	4535042	-	-	C.prem_hap2_03	4366056	4373577	SYNAL	-		C.ellen_hap1_04	22434547	22439006	-	-	C.prem_hap2_04	25199473	25194996	INVDPAL	-		C.ellen_hap1_05	6105231	6110317	-	-	C.prem_hap2_05
C.ellen_hap1_01	5102878	5103970	-	-	C.prem_hap2_01	4973827	4974919	SYNAL	-		C.ellen_hap1_02	7408974	7432664	-	-	C.prem_hap2_02	7067222	7090872	SYNAL	-		C.ellen_hap1_03	4535041	4535691	-	-	C.prem_hap2_03	22881656	22882304	DUP	copyloss		C.ellen_hap1_04	22445328	22445836	-	-	-	-	-	NOTAL	-		C.ellen_hap1_05	6105231	6110317	-	-	C.prem_hap2_05
C.ellen_hap1_01	5103966	5112064	-	-	C.prem_hap2_01	4976112	4984207	SYN	-		C.ellen_hap1_02	7432656	7432664	-	-	C.prem_hap2_02	7090863	7099638	CPG	-		C.ellen_hap1_03	4535041	4535691	-	-	C.prem_hap2_03	22881656	22882304	DUPAL	-		C.ellen_hap1_04	22445837	29683603	-	-	C.prem_hap2_04	14542777	21780485	SYN	-		C.ellen_hap1_05	6105231	6110317	-	-	C.prem_hap2_05
C.ellen_hap1_01	5103966	5112064	-	-	C.prem_hap2_01	4976112	4984207	SYNAL	-		C.ellen_hap1_02	7432656	7481750	-	-	C.prem_hap2_02	7099629	7148758	SYNAL	-		C.ellen_hap1_03	4535692	4535694	-	-	-	-	-	NOTAL	-		C.ellen_hap1_04	22445837	25202668	-	-	C.prem_hap2_04	14542777	17299501	SYNAL	-		C.ellen_hap1_05	6105231	6110317	-	-	C.prem_hap2_05
C.ellen_hap1_01	5112065	5113238	-	-	C.prem_hap2_01	7778202	7779374	INVDP	copygain		C.ellen_hap1_02	7481744	7486726	-	-	C.prem_hap2_02	7148753	7148758	CPL	-		C.ellen_hap1_03	4535695	4572345	-	-	C.prem_hap2_03	4373579	4405250	SYN	-		C.ellen_hap1_04	25182667	26646528	-	-	C.prem_hap2_04	17279509	18743403	SYNAL	-		C.ellen_hap1_05	6105231	6110317	-	-	C.prem_hap2_05
C.ellen_hap1_01	5112065	5113238	-	-	C.prem_hap2_01	7779374	7778202	INVDPAL	-		C.ellen_hap1_02	7486720	7492680	-	-	C.prem_hap2_02	7148753	7154668	SYNAL	-		C.ellen_hap1_03	4535695	4537809	-	-	C.prem_hap2_03	4373579	4375675	SYNAL	-		C.ellen_hap1_04	26626532	29683603	-	-	C.prem_hap2_04	18723374	21780485	SYNAL	-		C.ellen_hap1_05	6105232	6110317	-	-	C.prem_hap2_05
C.ellen_hap1_01	5112065	5113239	-	-	C.prem_hap2_01	25106298	25107472	INVTR	-		C.ellen_hap1_02	7492671	7492680	-	-	C.prem_hap2_02	7154658	7155297	CPG	-		C.ellen_hap1_03	4537809	4537809	T	TtttttttttgttttgactacgaggtattctggggagggccccaactgtgggaggcacctttaaactcgtaccacaacccatactagaagtccccgctcgaattgagaagaacaagttctttcaacaaattcgactttcctgtgactcgaactggggaacaaacccagtcaaaccacttaaggggactccattgtcagtagagccaacactttgttggtTATATTGGTCAAAT	C.prem_hap2_03	4375675	4375907	INS	-		C.ellen_hap1_04	22561316	22563607	-	-	C.prem_hap2_04	24658283	24660666	DUP	copygain		C.ellen_hap1_05	6105232	6110317	-	-	C.prem_hap2_05
C.ellen_hap1_01	5112065	5113239	-	-	C.prem_hap2_01	25107472	25106298	INVTRAL	-		C.ellen_hap1_02	7492671	7495990	-	-	C.prem_hap2_02	7155286	7158799	SYNAL	-		C.ellen_hap1_03	4537809	4539183	-	-	C.prem_hap2_03	4375908	4377295	SYNAL	-		C.ellen_hap1_04	22561316	22563607	-	-	C.prem_hap2_04	24658283	24660666	DUPAL	-		C.ellen_hap1_05	6105232	6110317	-	-	C.prem_hap2_05
C.ellen_hap1_01	5113239	5134350	-	-	C.prem_hap2_01	4984200	5005360	SYN	-		C.ellen_hap1_02	7435586	7436170	-	-	C.prem_hap2_02	26295293	26295877	DUP	copygain		C.ellen_hap1_03	4539181	4545222	-	-	C.prem_hap2_03	4377898	4384236	SYNAL	-		C.ellen_hap1_04	22561320	22563597	-	-	C.prem_hap2_04	22524486	22526734	DUP	copygain		C.ellen_hap1_05	6105232	6110317	-	-	C.prem_hap2_05
C.ellen_hap1_01	5113239	5134350	-	-	C.prem_hap2_01	4984200	5005360	SYNAL	-		C.ellen_hap1_02	7435586	7436170	-	-	C.prem_hap2_02	26295293	26295877	DUPAL	-		C.ellen_hap1_03	4539183	4539183	a	acatctaagcgtgcttggtagatgtaggcgtttacacaccaagtcacgtaaaaatcctcttatgtgcttcacttttaagtactttatttttatacattaatttatttaattaatttaagataaacttggtaaggttacaaattatctatcatTAATGAAGCTAAAAAAATCTAAAAATTATTACAGAGGTCAAAACATACAATTTTCAAAACACTGGGTAAATTTAAGTTAAAATCATAAtcttctctctctctatgtctctctTTTCATTTGAAAGCCGCCGCAATATAAGTCAGCCTATAGTAATATATGACATTGAACGATAATAAAGATATAAATATTGAATATAATGAAATGAAAGTGAGTAATACAATGAGTTTAATGATGAAAATGAAGGat…	C.prem_hap2_03	4377295	4377897	INS	-		C.ellen_hap1_04	22561320	22563597	-	-	C.prem_hap2_04	22524486	22526734	DUPAL	-		C.ellen_hap1_05	6105232	6133958	-	-	C.prem_hap2_05
C.ellen_hap1_01	5134346	5139402	-	-	C.prem_hap2_01	11003937	11008984	INVTR	-		C.ellen_hap1_02	7495982	7503449	-	-	C.prem_hap2_02	7159002	7166471	SYN	-		C.ellen_hap1_03	4545222	4545568	-	-	C.prem_hap2_03	4384236	4384272	HDR	-		C.ellen_hap1_04	22657666	22658308	-	-	C.prem_hap2_04	21790921	21791561	INVDP	copygain		C.ellen_hap1_05	6105232	6110317	-	-	C.prem_hap2_05
C.ellen_hap1_01	5134346	5139402	-	-	C.prem_hap2_01	11008984	11003937	INVTRAL	-		C.ellen_hap1_02	7495982	7503449	-	-	C.prem_hap2_02	7159002	7166471	SYNAL	-		C.ellen_hap1_03	4545569	4550337	-	-	C.prem_hap2_03	4384273	4388934	SYNAL	-		C.ellen_hap1_04	22657666	22658308	-	-	C.prem_hap2_04	21791561	21790921	INVDPAL	-		C.ellen_hap1_05	6110317	6114248	-	-	C.prem_hap2_05
C.ellen_hap1_01	5139399	5150351	-	-	C.prem_hap2_01	5005356	5016414	SYN	-		C.ellen_hap1_02	7503446	7504150	-	-	C.prem_hap2_02	9476433	9477137	INVDP	copyloss		C.ellen_hap1_03	4550331	4555458	-	-	C.prem_hap2_03	4388929	4388934	CPL	-		C.ellen_hap1_04	22701553	22701883	-	-	C.prem_hap2_04	23222283	23222613	DUP	copygain		C.ellen_hap1_05	6114249	6118800	-	-	C.prem_hap2_05
C.ellen_hap1_01	5139399	5150351	-	-	C.prem_hap2_01	5005356	5016414	SYNAL	-		C.ellen_hap1_02	7503446	7504150	-	-	C.prem_hap2_02	9477137	9476433	INVDPAL	-		C.ellen_hap1_03	4555452	4561542	-	-	C.prem_hap2_03	4388929	4394966	SYNAL	-		C.ellen_hap1_04	22701553	22701883	-	-	C.prem_hap2_04	23222283	23222613	DUPAL	-		C.ellen_hap1_05	6118800	6128141	-	-	C.prem_hap2_05
C.ellen_hap1_01	5150352	5151546	-	-	C.prem_hap2_01	18089555	18090750	DUP	copyloss		C.ellen_hap1_02	7504148	7516714	-	-	C.prem_hap2_02	7166468	7178160	SYN	-		C.ellen_hap1_03	4561533	4562335	-	-	C.prem_hap2_03	4394958	4394966	CPL	-		C.ellen_hap1_04	22828093	22828437	-	-	C.prem_hap2_04	1871811	1872157	INVDP	copygain		C.ellen_hap1_05	6128142	6133958	-	-	C.prem_hap2_05
C.ellen_hap1_01	5150352	5151546	-	-	C.prem_hap2_01	18089555	18090750	DUPAL	-		C.ellen_hap1_02	7504148	7514130	-	-	C.prem_hap2_02	7166468	7176274	SYNAL	-		C.ellen_hap1_03	4562326	4572345	-	-	C.prem_hap2_03	4394958	4405250	SYNAL	-		C.ellen_hap1_04	22828093	22828437	-	-	C.prem_hap2_04	1872157	1871811	INVDPAL	-		C.ellen_hap1_05	6105233	6119242	-	-	C.prem_hap2_05
C.ellen_hap1_01	5151546	5155815	-	-	C.prem_hap2_01	5016409	5020657	SYN	-		C.ellen_hap1_02	7513601	7514686	-	-	C.prem_hap2_02	7175755	7176274	CPL	-		C.ellen_hap1_03	4572346	4573010	-	-	C.prem_hap2_03	33152719	33153382	INVTR	-		C.ellen_hap1_04	22982551	22982986	-	-	C.prem_hap2_04	340270	340705	INVDP	copygain		C.ellen_hap1_05	6105233	6110317	-	-	C.prem_hap2_05
C.ellen_hap1_01	5151546	5155815	-	-	C.prem_hap2_01	5016409	5020657	SYNAL	-		C.ellen_hap1_02	7514126	7516714	-	-	C.prem_hap2_02	7175755	7178160	SYNAL	-		C.ellen_hap1_03	4572346	4573010	-	-	C.prem_hap2_03	33153382	33152719	INVTRAL	-		C.ellen_hap1_04	22982551	22982986	-	-	C.prem_hap2_04	340705	340270	INVDPAL	-		C.ellen_hap1_05	6114419	6119242	-	-	C.prem_hap2_05
C.ellen_hap1_01	5155807	5220023	-	-	C.prem_hap2_01	5035310	5101436	SYN	-		C.ellen_hap1_02	7516706	7652525	-	-	C.prem_hap2_02	7183118	7318151	SYN	-		C.ellen_hap1_03	4573010	4573892	-	-	C.prem_hap2_03	4405242	4406123	SYN	-		C.ellen_hap1_04	23086457	23087314	-	-	C.prem_hap2_04	27151439	27152329	DUP	copygain		C.ellen_hap1_05	6105765	6110317	-	-	C.prem_hap2_05
C.ellen_hap1_01	5155807	5214149	-	-	C.prem_hap2_01	5035310	5093447	SYNAL	-		C.ellen_hap1_02	7516706	7592533	-	-	C.prem_hap2_02	7183118	7258917	SYNAL	-		C.ellen_hap1_03	4573010	4573892	-	-	C.prem_hap2_03	4405242	4406123	SYNAL	-		C.ellen_hap1_04	23086457	23087314	-	-	C.prem_hap2_04	27151439	27152329	DUPAL	-		C.ellen_hap1_05	6105765	6110317	-	-	C.prem_hap2_05
C.ellen_hap1_01	5214140	5216081	-	-	C.prem_hap2_01	5093439	5093447	CPL	-		C.ellen_hap1_02	7592533	7593007	cttataaaggctttgtggatacaatgttgtatggtagaacatctttgaccttagaatatattaaagcattttcgagtttataagaAGTTCAGAAGAATGGGCATGAGGAAAGCAATAGTGAAAGGCTGATTGCCAAaaaagaaaagaaaagaaaaagggccaaaaatgaaaagaaaaaaggaacagaaagaggcaaggaaaaaactaagatactgcaataaggaaaagaagaagaaGGACAATCAAGAAAGGTCAAATGATGCAACTGTGGCCTTAAATGACTCTACTGATAAAGGCTATTACAGGGCTGATCTGTTGATAACTTCAAAAAGTGACTTAAAAGGTTAGTGGGTGTTAGATTTAGGTTGTTCTtttcacatatgtcccaataggtcattt…	c	C.prem_hap2_02	7258917	7258917	DEL	-		C.ellen_hap1_03	4573891	4574259	-	-	C.prem_hap2_03	4107799	4108166	TRANS	-		C.ellen_hap1_04	23132244	23133572	-	-	C.prem_hap2_04	24543494	24544814	DUP	copygain		C.ellen_hap1_05	6110317	6114258	-	-	C.prem_hap2_05
C.ellen_hap1_01	5216072	5218508	-	-	C.prem_hap2_01	5093439	5095862	SYNAL	-		C.ellen_hap1_02	7593008	7652525	-	-	C.prem_hap2_02	7258915	7318151	SYNAL	-		C.ellen_hap1_03	4573891	4574259	-	-	C.prem_hap2_03	4107799	4108166	TRANSAL	-		C.ellen_hap1_04	23132244	23133572	-	-	C.prem_hap2_04	24543494	24544814	DUPAL	-		C.ellen_hap1_05	6110317	6114258	-	-	C.prem_hap2_05
C.ellen_hap1_01	5218271	5218508	-	-	C.prem_hap2_01	5095625	5099925	CPG	-		C.ellen_hap1_02	7543938	7544553	-	-	C.prem_hap2_02	26783048	26783663	DUP	copygain		C.ellen_hap1_03	4574256	4577898	-	-	C.prem_hap2_03	4406123	4409848	SYN	-		C.ellen_hap1_04	23440139	23448702	-	-	C.prem_hap2_04	14428115	14436558	INVDP	copygain		C.ellen_hap1_05	6120020	6128129	-	-	C.prem_hap2_05
C.ellen_hap1_01	5218271	5220023	-	-	C.prem_hap2_01	5099687	5101436	SYNAL	-		C.ellen_hap1_02	7543938	7544553	-	-	C.prem_hap2_02	26783048	26783663	DUPAL	-		C.ellen_hap1_03	4574256	4577898	-	-	C.prem_hap2_03	4406123	4409848	SYNAL	-		C.ellen_hap1_04	23440139	23448702	-	-	C.prem_hap2_04	14436558	14428115	INVDPAL	-		C.ellen_hap1_05	6120020	6128129	-	-	C.prem_hap2_05
C.ellen_hap1_01	5220017	5224292	-	-	C.prem_hap2_01	5112024	5116317	SYN	-		C.ellen_hap1_02	7617637	7618075	-	-	C.prem_hap2_02	20443906	20444343	INVDP	copygain		C.ellen_hap1_03	4577894	4580570	-	-	C.prem_hap2_03	4410452	4413135	SYN	-		C.ellen_hap1_04	23445394	23448642	-	-	C.prem_hap2_04	25192009	25195595	DUP	copygain		C.ellen_hap1_05	6121349	6121626	-	-	C.prem_hap2_05
C.ellen_hap1_01	5220017	5224292	-	-	C.prem_hap2_01	5112024	5116317	SYNAL	-		C.ellen_hap1_02	7617637	7618075	-	-	C.prem_hap2_02	20444343	20443906	INVDPAL	-		C.ellen_hap1_03	4577894	4580570	-	-	C.prem_hap2_03	4410452	4413135	SYNAL	-		C.ellen_hap1_04	23445394	23447111	-	-	C.prem_hap2_04	25192009	25193701	DUPAL	-		C.ellen_hap1_05	6121349	6121626	-	-	C.prem_hap2_05
C.ellen_hap1_01	5224288	5233858	-	-	C.prem_hap2_01	5122778	5132373	SYN	-		C.ellen_hap1_02	7652526	7656621	-	-	-	-	-	NOTAL	-		C.ellen_hap1_03	4580568	4580846	-	-	C.prem_hap2_03	4817859	4818138	INVTR	-		C.ellen_hap1_04	23446824	23448642	-	-	C.prem_hap2_04	25193777	25195595	DUPAL	-		C.ellen_hap1_05	6122314	6139954	-	-	C.prem_hap2_05
C.ellen_hap1_01	5224288	5233858	-	-	C.prem_hap2_01	5122778	5132373	SYNAL	-		C.ellen_hap1_02	7656622	7658032	-	-	C.prem_hap2_02	1474197	1475619	INVDP	copyloss		C.ellen_hap1_03	4580568	4580846	-	-	C.prem_hap2_03	4818138	4817859	INVTRAL	-		C.ellen_hap1_04	23451477	23452274	-	-	C.prem_hap2_04	27955321	27956116	DUP	copygain		C.ellen_hap1_05	6122314	6128129	-	-	C.prem_hap2_05
C.ellen_hap1_01	5233859	5233888	-	-	-	-	-	NOTAL	-		C.ellen_hap1_02	7656622	7658032	-	-	C.prem_hap2_02	1475619	1474197	INVDPAL	-		C.ellen_hap1_03	4580843	4586897	-	-	C.prem_hap2_03	4413132	4419933	SYN	-		C.ellen_hap1_04	23451477	23452274	-	-	C.prem_hap2_04	27955321	27956116	DUPAL	-		C.ellen_hap1_05	6128142	6135689	-	-	C.prem_hap2_05
C.ellen_hap1_01	5233889	5234584	-	-	C.prem_hap2_01	5139381	5140075	DUP	copyloss		C.ellen_hap1_02	7658033	7669928	-	-	C.prem_hap2_02	7318147	7329953	SYN	-		C.ellen_hap1_03	4580843	4583238	-	-	C.prem_hap2_03	4413132	4415530	SYNAL	-		C.ellen_hap1_04	23499889	23500724	-	-	C.prem_hap2_04	1283165	1283985	DUP	copygain		C.ellen_hap1_05	6136055	6139954	-	-	C.prem_hap2_05
C.ellen_hap1_01	5233889	5234584	-	-	C.prem_hap2_01	5139381	5140075	DUPAL	-		C.ellen_hap1_02	7658033	7669928	-	-	C.prem_hap2_02	7318147	7329953	SYNAL	-		C.ellen_hap1_03	4583236	4583935	-	-	C.prem_hap2_03	4415974	4416661	SYNAL	-		C.ellen_hap1_04	23499889	23500724	-	-	C.prem_hap2_04	1283165	1283985	DUPAL	-		C.ellen_hap1_05	6122314	6149681	-	-	C.prem_hap2_05
C.ellen_hap1_01	5234585	5236931	-	-	-	-	-	NOTAL	-		C.ellen_hap1_02	7669928	7672603	-	-	C.prem_hap2_02	12660406	12663083	DUP	copyloss		C.ellen_hap1_03	4583238	4583238	C	CATCTCTTCCGACTCTCCCTCGAGCTATTTAAGAGCTATTGTCTTAATCTATCTTTCACATAAGGGTCTTTTATTTATCTGTTGTTGGACTCGTATTCATTAAAATAAATATGAAAAACGTTAAGTGTTGAGAATACTGAGAGAAAGATGAGAGAAACGGCAGCACATACTGTCGTTTTGCTTCCATCTCTCTTCGTCTTAGCAATTaaaaaattaaaaagataataaaaaataataaaaataagaagaaataaaaaaGTAGCATATGGTCTTATGTTATCCTCGCTCAGCTACAATCATAATCATCATCCTCATCTTTTTCTTTCAAAATCGAAGCTCTGCTCTTTTTTCACCAAAACTCTACACAAGGCCCACATTTTCACTCACACACAAATTCTC…	C.prem_hap2_03	4415530	4415973	INS	-		C.ellen_hap1_04	23499890	23500767	-	-	C.prem_hap2_04	26737346	26738205	DUP	copygain		C.ellen_hap1_05	6122314	6128129	-	-	C.prem_hap2_05
C.ellen_hap1_01	5236932	5260044	-	-	C.prem_hap2_01	5132372	5155504	SYN	-		C.ellen_hap1_02	7669928	7672603	-	-	C.prem_hap2_02	12660406	12663083	DUPAL	-		C.ellen_hap1_03	4583935	4583935	A	ACCAactgggccttagcccagtggccggaaccttacactcacaattgtgagcgcaacggttcgagcccccgcaatgcatgtaagggtttatttccttccttaatcattaactaaaggtagtctactcccttttcgaaatgtgagtggagtagacacccctcgaatattagagagggtaaaaatctaggcagtactacataagaattaatataaattaggcccagtaattgtctgattgtaaatattagttgtaaatctcatataatatgagttgtaatctgagcattagtctcatgtaattcaaaaaaaaaAAAAAGTCGCATCACCTTCA	C.prem_hap2_03	4416661	4416991	INS	-		C.ellen_hap1_04	23499890	23500767	-	-	C.prem_hap2_04	26737346	26738205	DUPAL	-		C.ellen_hap1_05	6128142	6135689	-	-	C.prem_hap2_05
C.ellen_hap1_01	5236932	5260044	-	-	C.prem_hap2_01	5132372	5155504	SYNAL	-		C.ellen_hap1_02	7672604	7672604	-	-	-	-	-	NOTAL	-		C.ellen_hap1_03	4583935	4586897	-	-	C.prem_hap2_03	4416992	4419933	SYNAL	-		C.ellen_hap1_04	23499890	23500849	-	-	C.prem_hap2_04	24491038	24491999	DUP	copygain		C.ellen_hap1_05	6136055	6139954	-	-	C.prem_hap2_05
C.ellen_hap1_01	5260045	5260082	-	-	-	-	-	NOTAL	-		C.ellen_hap1_02	7672605	7673991	-	-	C.prem_hap2_02	6593159	6594545	TRANS	-		C.ellen_hap1_03	4586898	4587002	-	-	-	-	-	NOTAL	-		C.ellen_hap1_04	23499890	23500849	-	-	C.prem_hap2_04	24491038	24491999	DUPAL	-		C.ellen_hap1_05	6149551	6149681	-	-	C.prem_hap2_05
C.ellen_hap1_01	5260083	5261574	-	-	C.prem_hap2_01	11799391	11800879	DUP	copyloss		C.ellen_hap1_02	7672605	7673991	-	-	C.prem_hap2_02	6593159	6594545	TRANSAL	-		C.ellen_hap1_03	4587003	4587217	-	-	C.prem_hap2_03	19916367	19916580	DUP	copyloss		C.ellen_hap1_04	23668065	23668691	-	-	C.prem_hap2_04	24927667	24928286	INVDP	copygain		C.ellen_hap1_05	6128142	6135689	-	-	C.prem_hap2_05
C.ellen_hap1_01	5260083	5261574	-	-	C.prem_hap2_01	11799391	11800879	DUPAL	-		C.ellen_hap1_02	7673992	7814395	-	-	C.prem_hap2_02	7329948	7470225	SYN	-		C.ellen_hap1_03	4587003	4587217	-	-	C.prem_hap2_03	19916367	19916580	DUPAL	-		C.ellen_hap1_04	23668065	23668691	-	-	C.prem_hap2_04	24928286	24927667	INVDPAL	-		C.ellen_hap1_05	6128142	6135689	-	-	C.prem_hap2_05
C.ellen_hap1_01	5261575	5261932	-	-	-	-	-	NOTAL	-		C.ellen_hap1_02	7673992	7755831	-	-	C.prem_hap2_02	7329948	7411830	SYNAL	-		C.ellen_hap1_03	4587216	4597318	-	-	C.prem_hap2_03	4419927	4430660	SYN	-		C.ellen_hap1_04	23668094	23668693	-	-	C.prem_hap2_04	24462617	24463214	INVDP	copygain		C.ellen_hap1_05	6128143	6135689	-	-	C.prem_hap2_05
C.ellen_hap1_01	5261933	5262070	-	-	C.prem_hap2_01	11806094	11806231	INVDP	copyloss		C.ellen_hap1_02	7755830	7771802	-	-	C.prem_hap2_02	7411992	7427955	SYNAL	-		C.ellen_hap1_03	4587216	4596362	-	-	C.prem_hap2_03	4419927	4429036	SYNAL	-		C.ellen_hap1_04	23668094	23668693	-	-	C.prem_hap2_04	24463214	24462617	INVDPAL	-		C.ellen_hap1_05	6128143	6135689	-	-	C.prem_hap2_05
C.ellen_hap1_01	5261933	5262070	-	-	C.prem_hap2_01	11806231	11806094	INVDPAL	-		C.ellen_hap1_02	7755831	7755831	T	TGCAGAATGTACAGGAAACTTGCAGTTTAGCAGCATAACTTAGTCTTGTTTTATTTTCTGGTAGAATAGTTTAGGCATGGAGTGATGAAAGGGGTGTGTGTGTGTATACTACATATATAACAAAAGGAAGAAAGTGCCAAAGAAAGGAAAATGTAAACAATT	C.prem_hap2_02	7411830	7411991	INS	-		C.ellen_hap1_03	4596354	4596362	-	-	C.prem_hap2_03	4429027	4429707	CPG	-		C.ellen_hap1_04	23682910	23685142	-	-	C.prem_hap2_04	14458829	14460894	INVDP	copygain		C.ellen_hap1_05	6128181	6135689	-	-	C.prem_hap2_05
C.ellen_hap1_01	5262071	5262072	-	-	-	-	-	NOTAL	-		C.ellen_hap1_02	7771795	7772546	-	-	C.prem_hap2_02	7427949	7427955	CPL	-		C.ellen_hap1_03	4596354	4597318	-	-	C.prem_hap2_03	4429698	4430660	SYNAL	-		C.ellen_hap1_04	23682910	23685142	-	-	C.prem_hap2_04	14460894	14458829	INVDPAL	-		C.ellen_hap1_05	6128181	6135689	-	-	C.prem_hap2_05
C.ellen_hap1_01	5262073	5262562	-	-	C.prem_hap2_01	8293799	8294288	DUP	copygain		C.ellen_hap1_02	7772539	7775314	-	-	C.prem_hap2_02	7427949	7430740	SYNAL	-		C.ellen_hap1_03	4597310	4618857	-	-	C.prem_hap2_03	4431421	4451827	SYN	-		C.ellen_hap1_04	23820775	23820941	-	-	C.prem_hap2_04	26706203	26706375	DUP	copygain		C.ellen_hap1_05	6130186	6135689	-	-	C.prem_hap2_05
C.ellen_hap1_01	5262073	5262562	-	-	C.prem_hap2_01	8293799	8294288	DUPAL	-		C.ellen_hap1_02	7775116	7775314	-	-	C.prem_hap2_02	7430540	7431046	CPG	-		C.ellen_hap1_03	4597310	4600695	-	-	C.prem_hap2_03	4431421	4434776	SYNAL	-		C.ellen_hap1_04	23820775	23820941	-	-	C.prem_hap2_04	26706203	26706375	DUPAL	-		C.ellen_hap1_05	6130186	6135689	-	-	C.prem_hap2_05
C.ellen_hap1_01	5262073	5265025	-	-	C.prem_hap2_01	11806231	11809183	DUP	copyloss		C.ellen_hap1_02	7775116	7800877	-	-	C.prem_hap2_02	7430846	7456790	SYNAL	-		C.ellen_hap1_03	4600695	4601102	-	-	C.prem_hap2_03	4434776	4434777	HDR	-		C.ellen_hap1_04	23927931	23934835	-	-	C.prem_hap2_04	21888510	21895423	INVDP	copygain		C.ellen_hap1_05	6130885	6135689	-	-	C.prem_hap2_05
C.ellen_hap1_01	5262073	5265025	-	-	C.prem_hap2_01	11806231	11809183	DUPAL	-		C.ellen_hap1_02	7800786	7800967	-	-	C.prem_hap2_02	7456699	7456790	CPL	-		C.ellen_hap1_03	4601103	4611355	-	-	C.prem_hap2_03	4434778	4445117	SYNAL	-		C.ellen_hap1_04	23927931	23934835	-	-	C.prem_hap2_04	21895423	21888510	INVDPAL	-		C.ellen_hap1_05	6130885	6135689	-	-	C.prem_hap2_05
C.ellen_hap1_01	5265026	5265098	-	-	-	-	-	NOTAL	-		C.ellen_hap1_02	7800875	7814395	-	-	C.prem_hap2_02	7456699	7470225	SYNAL	-		C.ellen_hap1_03	4611346	4612168	-	-	C.prem_hap2_03	4445109	4445117	CPL	-		C.ellen_hap1_04	23949439	23950677	-	-	C.prem_hap2_04	21895421	21896660	INVDP	copygain		C.ellen_hap1_05	6135530	6144526	-	-	C.prem_hap2_05
C.ellen_hap1_01	5265099	5266592	-	-	C.prem_hap2_01	11810290	11811783	INVTR	-		C.ellen_hap1_02	7781417	7783085	-	-	C.prem_hap2_02	3711516	3713173	DUP	copygain		C.ellen_hap1_03	4612159	4618857	-	-	C.prem_hap2_03	4445109	4451827	SYNAL	-		C.ellen_hap1_04	23949439	23950677	-	-	C.prem_hap2_04	21896660	21895421	INVDPAL	-		C.ellen_hap1_05	6135530	6135689	-	-	C.prem_hap2_05
C.ellen_hap1_01	5265099	5266592	-	-	C.prem_hap2_01	11811783	11810290	INVTRAL	-		C.ellen_hap1_02	7781417	7783085	-	-	C.prem_hap2_02	3711516	3713173	DUPAL	-		C.ellen_hap1_03	4618851	4619668	-	-	C.prem_hap2_03	4463089	4463906	SYN	-		C.ellen_hap1_04	23969477	23970416	-	-	C.prem_hap2_04	25503273	25504203	DUP	copygain		C.ellen_hap1_05	6136864	6144526	-	-	C.prem_hap2_05
C.ellen_hap1_01	5266580	5268481	-	-	C.prem_hap2_01	11805110	11807011	INVDP	copyloss		C.ellen_hap1_02	7814396	7814428	-	-	-	-	-	NOTAL	-		C.ellen_hap1_03	4618851	4619668	-	-	C.prem_hap2_03	4463089	4463906	SYNAL	-		C.ellen_hap1_04	23969477	23970416	-	-	C.prem_hap2_04	25503273	25504203	DUPAL	-		C.ellen_hap1_05	6135691	6136051	-	-	C.prem_hap2_05
C.ellen_hap1_01	5266580	5268481	-	-	C.prem_hap2_01	11807011	11805110	INVDPAL	-		C.ellen_hap1_02	7814429	7815150	-	-	C.prem_hap2_02	7462880	7463613	DUP	copyloss		C.ellen_hap1_03	4619659	4626200	-	-	C.prem_hap2_03	4467457	4474013	SYN	-		C.ellen_hap1_04	23970776	23974240	-	-	C.prem_hap2_04	23590547	23593981	INVDP	copygain		C.ellen_hap1_05	6135691	6136051	-	-	C.prem_hap2_05
C.ellen_hap1_01	5266580	5269955	-	-	C.prem_hap2_01	11802639	11807011	INVTR	-		C.ellen_hap1_02	7814429	7815150	-	-	C.prem_hap2_02	7462880	7463613	DUPAL	-		C.ellen_hap1_03	4619659	4626200	-	-	C.prem_hap2_03	4467457	4474013	SYNAL	-		C.ellen_hap1_04	23970776	23974240	-	-	C.prem_hap2_04	23593981	23590547	INVDPAL	-		C.ellen_hap1_05	6135691	6136051	-	-	C.prem_hap2_05
C.ellen_hap1_01	5266580	5268481	-	-	C.prem_hap2_01	11807011	11805110	INVTRAL	-		C.ellen_hap1_02	7815151	7815767	-	-	-	-	-	NOTAL	-		C.ellen_hap1_03	4626196	4626762	-	-	C.prem_hap2_03	4474971	4475552	SYN	-		C.ellen_hap1_04	24028064	24033702	-	-	C.prem_hap2_04	22927567	22933206	INVDP	copygain		C.ellen_hap1_05	6135691	6136051	-	-	C.prem_hap2_05
C.ellen_hap1_01	5268481	5269016	-	-	C.prem_hap2_01	11803577	11805110	HDR	-		C.ellen_hap1_02	7815768	7846923	-	-	C.prem_hap2_02	7471489	7502680	SYN	-		C.ellen_hap1_03	4626196	4626762	-	-	C.prem_hap2_03	4474971	4475552	SYNAL	-		C.ellen_hap1_04	24028064	24033702	-	-	C.prem_hap2_04	22933206	22927567	INVDPAL	-		C.ellen_hap1_05	6136055	6138805	-	-	C.prem_hap2_05
C.ellen_hap1_01	5269017	5269955	-	-	C.prem_hap2_01	11803576	11802639	INVTRAL	-		C.ellen_hap1_02	7815768	7846923	-	-	C.prem_hap2_02	7471489	7502680	SYNAL	-		C.ellen_hap1_03	4626763	4626784	-	-	-	-	-	NOTAL	-		C.ellen_hap1_04	24089357	24090114	-	-	C.prem_hap2_04	267851	268606	INVDP	copygain		C.ellen_hap1_05	6136055	6138805	-	-	C.prem_hap2_05
C.ellen_hap1_01	5268510	5269014	-	-	C.prem_hap2_01	11811784	11812288	INVDP	copygain		C.ellen_hap1_02	7846924	7846951	-	-	-	-	-	NOTAL	-		C.ellen_hap1_03	4626785	4627851	-	-	C.prem_hap2_03	11026948	11028014	DUP	copyloss		C.ellen_hap1_04	24089357	24090114	-	-	C.prem_hap2_04	268606	267851	INVDPAL	-		C.ellen_hap1_05	6144783	6146901	-	-	C.prem_hap2_05
C.ellen_hap1_01	5268510	5269014	-	-	C.prem_hap2_01	11812288	11811784	INVDPAL	-		C.ellen_hap1_02	7846952	7847077	-	-	C.prem_hap2_02	7502884	7503010	INV	-		C.ellen_hap1_03	4626785	4627851	-	-	C.prem_hap2_03	11026948	11028014	DUPAL	-		C.ellen_hap1_04	24106683	24106943	-	-	C.prem_hap2_04	25033938	25034198	INVDP	copygain		C.ellen_hap1_05	6144783	6146901	-	-	C.prem_hap2_05
C.ellen_hap1_01	5269017	5269955	-	-	C.prem_hap2_01	11802639	11803576	INVDP	copyloss		C.ellen_hap1_02	7846952	7847077	-	-	C.prem_hap2_02	7503010	7502884	INVAL	-		C.ellen_hap1_03	4627852	4628206	-	-	-	-	-	NOTAL	-		C.ellen_hap1_04	24106683	24106943	-	-	C.prem_hap2_04	25034198	25033938	INVDPAL	-		C.ellen_hap1_05	6149551	6149681	-	-	C.prem_hap2_05
C.ellen_hap1_01	5269017	5269955	-	-	C.prem_hap2_01	11803576	11802639	INVDPAL	-		C.ellen_hap1_02	7847074	8036797	-	-	C.prem_hap2_02	7504071	7693489	SYN	-		C.ellen_hap1_03	4628207	4635780	-	-	C.prem_hap2_03	4475543	4484005	SYN	-		C.ellen_hap1_04	24528611	24529254	-	-	C.prem_hap2_04	2307511	2308178	INVDP	copygain		C.ellen_hap1_05	6149551	6149681	-	-	C.prem_hap2_05
C.ellen_hap1_01	5269956	5270046	-	-	-	-	-	NOTAL	-		C.ellen_hap1_02	7847074	7967355	-	-	C.prem_hap2_02	7504071	7624118	SYNAL	-		C.ellen_hap1_03	4628207	4632702	-	-	C.prem_hap2_03	4475543	4480041	SYNAL	-		C.ellen_hap1_04	24528611	24529254	-	-	C.prem_hap2_04	2308178	2307511	INVDPAL	-		C.ellen_hap1_05	6149682	6153243	-	-	-
C.ellen_hap1_01	5270047	5273543	-	-	C.prem_hap2_01	11800649	11802941	DUP	copyloss		C.ellen_hap1_02	7967355	7967449	ctacagtaacctgctacagtgaaaattttcctaaatttttagtttgaccccaaaactttataaaacggtagtatggcccaaaacgttatgagact	c	C.prem_hap2_02	7624118	7624118	DEL	-		C.ellen_hap1_03	4632697	4632702	-	-	C.prem_hap2_03	4480035	4480907	CPG	-		C.ellen_hap1_04	24653141	24653757	-	-	C.prem_hap2_04	28860726	28861319	INVDP	copygain		C.ellen_hap1_05	6153244	6153817	-	-	C.prem_hap2_05
C.ellen_hap1_01	5270047	5272144	-	-	C.prem_hap2_01	11800649	11802742	DUPAL	-		C.ellen_hap1_02	7967450	8036797	-	-	C.prem_hap2_02	7624115	7693489	SYNAL	-		C.ellen_hap1_03	4632697	4635780	-	-	C.prem_hap2_03	4480901	4484005	SYNAL	-		C.ellen_hap1_04	24653141	24653757	-	-	C.prem_hap2_04	28861319	28860726	INVDPAL	-		C.ellen_hap1_05	6153244	6153817	-	-	C.prem_hap2_05
C.ellen_hap1_01	5273174	5273543	-	-	C.prem_hap2_01	11802571	11802941	DUPAL	-		C.ellen_hap1_02	7940667	7941357	-	-	C.prem_hap2_02	27064559	27065262	INVDP	copygain		C.ellen_hap1_03	4635781	4636076	-	-	-	-	-	NOTAL	-		C.ellen_hap1_04	25143935	25153200	-	-	C.prem_hap2_04	24114839	24120263	INVDP	copygain		C.ellen_hap1_05	6153818	6153842	-	-	-
C.ellen_hap1_01	5273541	5387058	-	-	C.prem_hap2_01	5155590	5268992	SYN	-		C.ellen_hap1_02	7940667	7941357	-	-	C.prem_hap2_02	27065262	27064559	INVDPAL	-		C.ellen_hap1_03	4636077	4640344	-	-	C.prem_hap2_03	36028857	36031812	TRANS	-		C.ellen_hap1_04	25143935	25144765	-	-	C.prem_hap2_04	24120263	24119434	INVDPAL	-		C.ellen_hap1_05	6153843	6164837	-	-	C.prem_hap2_05
C.ellen_hap1_01	5273541	5304808	-	-	C.prem_hap2_01	5155590	5186934	SYNAL	-		C.ellen_hap1_02	7981287	7981786	-	-	C.prem_hap2_02	16165917	16166416	DUP	copygain		C.ellen_hap1_03	4636077	4637240	-	-	C.prem_hap2_03	36028857	36030016	TRANSAL	-		C.ellen_hap1_04	25148598	25153200	-	-	C.prem_hap2_04	24119441	24114839	INVDPAL	-		C.ellen_hap1_05	6153843	6164837	-	-	C.prem_hap2_05
C.ellen_hap1_01	5304808	5304975	tgaattcaagatttattttttcttttccatcttgagtaatcatcttcggtggagcctccatgctggtaatatggtgttccatttcaagacagttgatgagtggaagaacttgagacttccaaagacgataattgtttgaattgagtttgatggagacaaaactcacac	t	C.prem_hap2_01	5186934	5186934	DEL	-		C.ellen_hap1_02	7981287	7981786	-	-	C.prem_hap2_02	16165917	16166416	DUPAL	-		C.ellen_hap1_03	4637240	4638543	ctgatgttgagtgttagaaaatgcatatttataaaggagaaaaccgtcattttacatttcaagtcttactaacaacccttacttttatgtatttaaccttcttgtgatgtaattacgtgtgtgttattttaattaagtattttatgtattttaggggcattatagtcatttcacaataaaggagagatcagatggcaaaacggacatcacttttgaactcaggacggtcgaaaaccttaggaggggcataaaaggaaaaatgatactattcacatgtacggtactattcacgtatacggtactgtatacgttactgttcacggcactgttcacatagacggacgatgacgtggcattgactgatgaggtgtcacgatcctgttggactaaaactcttat…	c	C.prem_hap2_03	36030016	36030016	DEL	-		C.ellen_hap1_04	25341955	25342492	-	-	C.prem_hap2_04	25401263	25401809	DUP	copygain		C.ellen_hap1_05	6164838	6198300	-	-	-
C.ellen_hap1_01	5304976	5387058	-	-	C.prem_hap2_01	5186933	5268992	SYNAL	-		C.ellen_hap1_02	7985366	7987301	-	-	C.prem_hap2_02	16166515	16168497	DUP	copygain		C.ellen_hap1_03	4638544	4640344	-	-	C.prem_hap2_03	36030013	36031812	TRANSAL	-		C.ellen_hap1_04	25341955	25342492	-	-	C.prem_hap2_04	25401263	25401809	DUPAL	-		C.ellen_hap1_05	6198301	6199289	-	-	C.prem_hap2_05
C.ellen_hap1_01	5350448	5351927	-	-	C.prem_hap2_01	14601998	14603463	DUP	copygain		C.ellen_hap1_02	7985366	7987301	-	-	C.prem_hap2_02	16166515	16168497	DUPAL	-		C.ellen_hap1_03	4640345	4641721	-	-	-	-	-	NOTAL	-		C.ellen_hap1_04	25381729	25382716	-	-	C.prem_hap2_04	1870841	1871827	DUP	copygain		C.ellen_hap1_05	6198301	6199289	-	-	C.prem_hap2_05
C.ellen_hap1_01	5350448	5351927	-	-	C.prem_hap2_01	14601998	14603463	DUPAL	-		C.ellen_hap1_02	7992001	7992792	-	-	C.prem_hap2_02	27826254	27827025	DUP	copygain		C.ellen_hap1_03	4641722	4642873	-	-	C.prem_hap2_03	1486266	1487439	DUP	copyloss		C.ellen_hap1_04	25381729	25382716	-	-	C.prem_hap2_04	1870841	1871827	DUPAL	-		C.ellen_hap1_05	6199290	6222961	-	-	-
C.ellen_hap1_01	5368274	5377086	-	-	C.prem_hap2_01	8081441	8090261	INVDP	copygain		C.ellen_hap1_02	7992001	7992792	-	-	C.prem_hap2_02	27826254	27827025	DUPAL	-		C.ellen_hap1_03	4641722	4642873	-	-	C.prem_hap2_03	1486266	1487439	DUPAL	-		C.ellen_hap1_04	25400949	25405314	-	-	C.prem_hap2_04	21785447	21789806	DUP	copygain		C.ellen_hap1_05	6222962	6223678	-	-	C.prem_hap2_05
C.ellen_hap1_01	5368274	5377086	-	-	C.prem_hap2_01	8090261	8081441	INVDPAL	-		C.ellen_hap1_02	8036798	8036810	-	-	-	-	-	NOTAL	-		C.ellen_hap1_03	4642874	4642907	-	-	-	-	-	NOTAL	-		C.ellen_hap1_04	25400949	25405314	-	-	C.prem_hap2_04	21785447	21789806	DUPAL	-		C.ellen_hap1_05	6222962	6223678	-	-	C.prem_hap2_05
C.ellen_hap1_01	5370434	5377079	-	-	C.prem_hap2_01	17319032	17325692	DUP	copygain		C.ellen_hap1_02	8036811	8037228	-	-	C.prem_hap2_02	13581331	13581748	INVDP	copyloss		C.ellen_hap1_03	4642908	4656535	-	-	C.prem_hap2_03	4484023	4497224	SYN	-		C.ellen_hap1_04	25435760	25436453	-	-	C.prem_hap2_04	28542413	28543108	INVDP	copygain		C.ellen_hap1_05	6223679	6226183	-	-	-
C.ellen_hap1_01	5370434	5377079	-	-	C.prem_hap2_01	17319032	17325692	DUPAL	-		C.ellen_hap1_02	8036811	8037228	-	-	C.prem_hap2_02	13581748	13581331	INVDPAL	-		C.ellen_hap1_03	4642908	4655942	-	-	C.prem_hap2_03	4484023	4496797	SYNAL	-		C.ellen_hap1_04	25435760	25436453	-	-	C.prem_hap2_04	28543108	28542413	INVDPAL	-		C.ellen_hap1_05	6226184	6228552	-	-	C.prem_hap2_05
C.ellen_hap1_01	5375531	5377081	-	-	C.prem_hap2_01	17316828	17318379	DUP	copygain		C.ellen_hap1_02	8037228	8037538	-	-	C.prem_hap2_02	7693501	7693817	SYN	-		C.ellen_hap1_03	4655679	4656084	-	-	C.prem_hap2_03	4496540	4496797	TDM	-		C.ellen_hap1_04	25812162	25813166	-	-	C.prem_hap2_04	14478244	14479248	DUP	copygain		C.ellen_hap1_05	6226184	6226888	-	-	C.prem_hap2_05
C.ellen_hap1_01	5375531	5377081	-	-	C.prem_hap2_01	17316828	17318379	DUPAL	-		C.ellen_hap1_02	8037228	8037538	-	-	C.prem_hap2_02	7693501	7693817	SYNAL	-		C.ellen_hap1_03	4655811	4656535	-	-	C.prem_hap2_03	4496540	4497224	SYNAL	-		C.ellen_hap1_04	25812162	25813166	-	-	C.prem_hap2_04	14478244	14479248	DUPAL	-		C.ellen_hap1_05	6227499	6228552	-	-	C.prem_hap2_05
C.ellen_hap1_01	5375532	5377079	-	-	C.prem_hap2_01	3593922	3595469	DUP	copygain		C.ellen_hap1_02	8037539	8037539	-	-	-	-	-	NOTAL	-		C.ellen_hap1_03	4655027	4656666	-	-	C.prem_hap2_03	4506090	4507614	DUP	copygain		C.ellen_hap1_04	25885317	25885746	-	-	C.prem_hap2_04	23894129	23894559	INVDP	copygain		C.ellen_hap1_05	6228460	6229009	-	-	C.prem_hap2_05
C.ellen_hap1_01	5375532	5377079	-	-	C.prem_hap2_01	3593922	3595469	DUPAL	-		C.ellen_hap1_02	8037540	8038848	-	-	C.prem_hap2_02	8290624	8291932	INVDP	copyloss		C.ellen_hap1_03	4655027	4655942	-	-	C.prem_hap2_03	4506090	4507009	DUPAL	-		C.ellen_hap1_04	25885317	25885746	-	-	C.prem_hap2_04	23894559	23894129	INVDPAL	-		C.ellen_hap1_05	6228460	6229009	-	-	C.prem_hap2_05
C.ellen_hap1_01	5387059	5387528	-	-	C.prem_hap2_01	16561429	16561903	DUP	copyloss		C.ellen_hap1_02	8037540	8038848	-	-	C.prem_hap2_02	8291932	8290624	INVDPAL	-		C.ellen_hap1_03	4655810	4656666	-	-	C.prem_hap2_03	4506748	4507614	DUPAL	-		C.ellen_hap1_04	25897996	25898749	-	-	C.prem_hap2_04	27716879	27717630	DUP	copygain		C.ellen_hap1_05	6229010	6233623	-	-	-
C.ellen_hap1_01	5387059	5387528	-	-	C.prem_hap2_01	16561429	16561903	DUPAL	-		C.ellen_hap1_02	8038847	8302098	-	-	C.prem_hap2_02	7693817	7953245	SYN	-		C.ellen_hap1_03	4656666	4657405	-	-	C.prem_hap2_03	12313746	12314484	INVTR	-		C.ellen_hap1_04	25897996	25898749	-	-	C.prem_hap2_04	27716879	27717630	DUPAL	-		C.ellen_hap1_05	6233624	6234022	-	-	C.prem_hap2_05
C.ellen_hap1_01	5387524	5392233	-	-	C.prem_hap2_01	15831585	15836260	INVDP	copyloss		C.ellen_hap1_02	8038847	8064827	-	-	C.prem_hap2_02	7693817	7719793	SYNAL	-		C.ellen_hap1_03	4656666	4657405	-	-	C.prem_hap2_03	12314484	12313746	INVTRAL	-		C.ellen_hap1_04	25990118	25995537	-	-	C.prem_hap2_04	23153522	23158941	DUP	copygain		C.ellen_hap1_05	6233624	6234022	-	-	C.prem_hap2_05
C.ellen_hap1_01	5387524	5392233	-	-	C.prem_hap2_01	15836260	15831585	INVDPAL	-		C.ellen_hap1_02	8064827	8064827	A	ATgagtgggactattggcacccctataaatttctcttaacaccccttttcttaagtaactccattaaaatatttttaaaaattatataattcttttaacacatttattaatgacaaaaatacccttaagtaaaacttattatgtaaactctattttttatttttcattattaaaacacatttcaacaaccagatctcttcatttaaaagaaaaaaacaatgagtttttattctctcaattgtagccatcggtgataaattcctcactcgaaaattagagaaaaagacaatattttttatttataaaataaaaaaaaaattatataacttttgagtgaggcttaattagaaattgtctttttatataattttaatagaggttaaaattacaaaataatta…	C.prem_hap2_02	7719793	7720242	INS	-		C.ellen_hap1_03	4657403	4658351	-	-	C.prem_hap2_03	20256503	20257451	INVDP	copyloss		C.ellen_hap1_04	25990118	25995537	-	-	C.prem_hap2_04	23153522	23158941	DUPAL	-		C.ellen_hap1_05	6234023	6234328	-	-	C.prem_hap2_05
C.ellen_hap1_01	5391945	5392410	-	-	C.prem_hap2_01	16556520	16556991	DUP	copyloss		C.ellen_hap1_02	8064827	8106713	-	-	C.prem_hap2_02	7720243	7762104	SYNAL	-		C.ellen_hap1_03	4657403	4658351	-	-	C.prem_hap2_03	20257451	20256503	INVDPAL	-		C.ellen_hap1_04	26005098	26005672	-	-	C.prem_hap2_04	26508676	26509261	INVDP	copygain		C.ellen_hap1_05	6234023	6234328	-	-	C.prem_hap2_05
C.ellen_hap1_01	5391945	5392410	-	-	C.prem_hap2_01	16556520	16556991	DUPAL	-		C.ellen_hap1_02	8106697	8112704	-	-	C.prem_hap2_02	7762089	7762104	CPL	-		C.ellen_hap1_03	4658352	4658479	-	-	-	-	-	NOTAL	-		C.ellen_hap1_04	26005098	26005672	-	-	C.prem_hap2_04	26509261	26508676	INVDPAL	-		C.ellen_hap1_05	6234329	6241392	-	-	-
C.ellen_hap1_01	5392406	5404394	-	-	C.prem_hap2_01	5268981	5280965	SYN	-		C.ellen_hap1_02	8112688	8146621	-	-	C.prem_hap2_02	7762089	7796052	SYNAL	-		C.ellen_hap1_03	4658480	4658784	-	-	C.prem_hap2_03	4500143	4500446	SYN	-		C.ellen_hap1_04	26046488	26048357	-	-	C.prem_hap2_04	26291662	26293535	DUP	copygain		C.ellen_hap1_05	6241393	6242026	-	-	C.prem_hap2_05
C.ellen_hap1_01	5392406	5404394	-	-	C.prem_hap2_01	5268981	5280965	SYNAL	-		C.ellen_hap1_02	8146621	8146621	A	AACTTCATGAAAGAACACTTCAAGAAAATTTTGCTATTTTCTTTTAAGGGAAACAAGGAGGGAAAATATTAAAAAGCACACCACGTTTCTTCTAACTTTTTTTTTTTTTGAGATACTAATAAAAAACAATTTCCTCAAAAATCATTTTCAGGAAAAAAATGATCAACCCTCGTGACAAGAAAAGGATTGAACAAGAGAATATTAGAAATTTAGAATCAACAAATAGCAATTGATCGTAATGAATATAGGATACAATTTTCAACTGGTTATGAAATCAAAACGTATAGGGGATTTTTTTTT	C.prem_hap2_02	7796052	7796351	INS	-		C.ellen_hap1_03	4658480	4658784	-	-	C.prem_hap2_03	4500143	4500446	SYNAL	-		C.ellen_hap1_04	26046488	26048357	-	-	C.prem_hap2_04	26291662	26293535	DUPAL	-		C.ellen_hap1_05	6241393	6242026	-	-	C.prem_hap2_05
C.ellen_hap1_01	5404385	5942481	-	-	C.prem_hap2_01	5281681	5819753	SYN	-		C.ellen_hap1_02	8146622	8147222	-	-	C.prem_hap2_02	7796352	7796952	SYNAL	-		C.ellen_hap1_03	4658776	4663730	-	-	C.prem_hap2_03	4501090	4506088	SYN	-		C.ellen_hap1_04	26102095	26102449	-	-	C.prem_hap2_04	27701415	27701770	DUP	copygain		C.ellen_hap1_05	6242027	6273357	-	-	-
C.ellen_hap1_01	5404385	5430059	-	-	C.prem_hap2_01	5281681	5307390	SYNAL	-		C.ellen_hap1_02	8147214	8147222	-	-	C.prem_hap2_02	7796943	7797810	CPG	-		C.ellen_hap1_03	4658776	4663730	-	-	C.prem_hap2_03	4501090	4506088	SYNAL	-		C.ellen_hap1_04	26102095	26102449	-	-	C.prem_hap2_04	27701415	27701770	DUPAL	-		C.ellen_hap1_05	6273358	6274686	-	-	C.prem_hap2_05
C.ellen_hap1_01	5429903	5430216	-	-	C.prem_hap2_01	5307235	5307390	CPL	-		C.ellen_hap1_02	8147214	8184033	-	-	C.prem_hap2_02	7797801	7834612	SYNAL	-		C.ellen_hap1_03	4663433	4663978	-	-	C.prem_hap2_03	4507673	4508223	SYN	-		C.ellen_hap1_04	26260276	26261103	-	-	C.prem_hap2_04	28490509	28491331	INVDP	copygain		C.ellen_hap1_05	6273358	6274686	-	-	C.prem_hap2_05
C.ellen_hap1_01	5430060	5942481	-	-	C.prem_hap2_01	5307235	5819753	SYNAL	-		C.ellen_hap1_02	8184025	8184033	-	-	C.prem_hap2_02	7834603	7835265	CPG	-		C.ellen_hap1_03	4663433	4663978	-	-	C.prem_hap2_03	4507673	4508223	SYNAL	-		C.ellen_hap1_04	26260276	26261103	-	-	C.prem_hap2_04	28491331	28490509	INVDPAL	-		C.ellen_hap1_05	6274687	6284106	-	-	-
C.ellen_hap1_01	5433335	5434398	-	-	C.prem_hap2_01	18229642	18230704	INVDP	copygain		C.ellen_hap1_02	8184025	8302098	-	-	C.prem_hap2_02	7835256	7953245	SYNAL	-		C.ellen_hap1_03	4663971	4670376	-	-	C.prem_hap2_03	4508917	4515113	SYN	-		C.ellen_hap1_04	26300184	26310946	-	-	C.prem_hap2_04	23868890	23880534	INVDP	copygain		C.ellen_hap1_05	6284107	6284769	-	-	C.prem_hap2_05
C.ellen_hap1_01	5433335	5434398	-	-	C.prem_hap2_01	18230704	18229642	INVDPAL	-		C.ellen_hap1_02	8228085	8232027	-	-	C.prem_hap2_02	6181264	6185241	DUP	copygain		C.ellen_hap1_03	4663971	4665233	-	-	C.prem_hap2_03	4508917	4510169	SYNAL	-		C.ellen_hap1_04	26300184	26300816	-	-	C.prem_hap2_04	23880534	23879903	INVDPAL	-		C.ellen_hap1_05	6284107	6284769	-	-	C.prem_hap2_05
C.ellen_hap1_01	5476750	5478711	-	-	C.prem_hap2_01	11947941	11949917	DUP	copygain		C.ellen_hap1_02	8228085	8232027	-	-	C.prem_hap2_02	6181264	6185241	DUPAL	-		C.ellen_hap1_03	4665203	4665534	-	-	C.prem_hap2_03	4510140	4510169	CPL	-		C.ellen_hap1_04	26300812	26306824	-	-	C.prem_hap2_04	23878740	23872702	INVDPAL	-		C.ellen_hap1_05	6284770	6288964	-	-	-
C.ellen_hap1_01	5476750	5478711	-	-	C.prem_hap2_01	11947941	11949917	DUPAL	-		C.ellen_hap1_02	8302091	8303483	-	-	C.prem_hap2_02	296496	297890	INVDP	copyloss		C.ellen_hap1_03	4665503	4667577	-	-	C.prem_hap2_03	4510140	4512177	SYNAL	-		C.ellen_hap1_04	26307070	26310946	-	-	C.prem_hap2_04	23872700	23868890	INVDPAL	-		C.ellen_hap1_05	6288965	6289931	-	-	C.prem_hap2_05
C.ellen_hap1_01	5514358	5515576	-	-	C.prem_hap2_01	28646342	28647542	DUP	copygain		C.ellen_hap1_02	8302091	8303483	-	-	C.prem_hap2_02	297890	296496	INVDPAL	-		C.ellen_hap1_03	4667452	4667577	-	-	C.prem_hap2_03	4512053	4512315	CPG	-		C.ellen_hap1_04	26306685	26307303	-	-	C.prem_hap2_04	24456642	24457254	DUP	copygain		C.ellen_hap1_05	6288965	6289931	-	-	C.prem_hap2_05
C.ellen_hap1_01	5514358	5515576	-	-	C.prem_hap2_01	28646342	28647542	DUPAL	-		C.ellen_hap1_02	8303479	12176283	-	-	C.prem_hap2_02	7953239	11818529	SYN	-		C.ellen_hap1_03	4667452	4670376	-	-	C.prem_hap2_03	4512189	4515113	SYNAL	-		C.ellen_hap1_04	26306685	26307303	-	-	C.prem_hap2_04	24456642	24457254	DUPAL	-		C.ellen_hap1_05	6289932	6293376	-	-	-
C.ellen_hap1_01	5610536	5611948	-	-	C.prem_hap2_01	4650973	4652381	INVDP	copygain		C.ellen_hap1_02	8303479	9034758	-	-	C.prem_hap2_02	7953239	8684465	SYNAL	-		C.ellen_hap1_03	4670377	4670954	-	-	-	-	-	NOTAL	-		C.ellen_hap1_04	26446848	26447677	-	-	C.prem_hap2_04	25410687	25411517	INVDP	copygain		C.ellen_hap1_05	6293377	6294190	-	-	C.prem_hap2_05
C.ellen_hap1_01	5610536	5611948	-	-	C.prem_hap2_01	4652381	4650973	INVDPAL	-		C.ellen_hap1_02	9014711	9060647	-	-	C.prem_hap2_02	8664426	8710361	SYNAL	-		C.ellen_hap1_03	4670955	4671342	-	-	C.prem_hap2_03	19821238	19821610	TRANS	-		C.ellen_hap1_04	26446848	26447677	-	-	C.prem_hap2_04	25411517	25410687	INVDPAL	-		C.ellen_hap1_05	6293377	6294190	-	-	C.prem_hap2_05
C.ellen_hap1_01	5662416	5669034	-	-	C.prem_hap2_01	17612905	17619544	INVDP	copygain		C.ellen_hap1_02	9040655	9410170	-	-	C.prem_hap2_02	8690360	9059855	SYNAL	-		C.ellen_hap1_03	4670955	4671342	-	-	C.prem_hap2_03	19821238	19821610	TRANSAL	-		C.ellen_hap1_04	26528103	26533520	-	-	C.prem_hap2_04	21921450	21926869	INVDP	copygain		C.ellen_hap1_05	6294191	6368184	-	-	-
C.ellen_hap1_01	5662416	5669034	-	-	C.prem_hap2_01	17619544	17612905	INVDPAL	-		C.ellen_hap1_02	9390130	9850054	-	-	C.prem_hap2_02	9039845	9499722	SYNAL	-		C.ellen_hap1_03	4671342	4672674	-	-	C.prem_hap2_03	4515116	4516444	SYN	-		C.ellen_hap1_04	26528103	26533520	-	-	C.prem_hap2_04	21926869	21921450	INVDPAL	-		C.ellen_hap1_05	6368185	6368610	-	-	C.prem_hap2_05
C.ellen_hap1_01	5804910	5806099	-	-	C.prem_hap2_01	26672299	26673485	DUP	copygain		C.ellen_hap1_02	9830012	11040311	-	-	C.prem_hap2_02	9479687	10689968	SYNAL	-		C.ellen_hap1_03	4671342	4672674	-	-	C.prem_hap2_03	4515116	4516444	SYNAL	-		C.ellen_hap1_04	26625475	26627021	-	-	C.prem_hap2_04	22029017	22030561	DUP	copygain		C.ellen_hap1_05	6368185	6368610	-	-	C.prem_hap2_05
C.ellen_hap1_01	5804910	5806099	-	-	C.prem_hap2_01	26672299	26673485	DUPAL	-		C.ellen_hap1_02	11020297	11397453	-	-	C.prem_hap2_02	10669964	11047093	SYNAL	-		C.ellen_hap1_03	4672675	4682458	-	-	-	-	-	NOTAL	-		C.ellen_hap1_04	26625475	26627021	-	-	C.prem_hap2_04	22029017	22030561	DUPAL	-		C.ellen_hap1_05	6368611	6405942	-	-	-
C.ellen_hap1_01	5942482	5944373	-	-	-	-	-	NOTAL	-		C.ellen_hap1_02	11377457	11799298	-	-	C.prem_hap2_02	11027108	11448921	SYNAL	-		C.ellen_hap1_03	4682459	4683178	-	-	C.prem_hap2_03	4503731	4504450	DUP	copyloss		C.ellen_hap1_04	26625475	26627024	-	-	C.prem_hap2_04	22686841	22688382	INVDP	copygain		C.ellen_hap1_05	6405943	6406164	-	-	C.prem_hap2_05
C.ellen_hap1_01	5944374	5945758	-	-	C.prem_hap2_01	27873966	27875334	TRANS	-		C.ellen_hap1_02	11796770	11806652	-	-	C.prem_hap2_02	11446394	11448921	CPL	-		C.ellen_hap1_03	4682459	4683178	-	-	C.prem_hap2_03	4503731	4504450	DUPAL	-		C.ellen_hap1_04	26625475	26627024	-	-	C.prem_hap2_04	22688382	22686841	INVDPAL	-		C.ellen_hap1_05	6405943	6406164	-	-	C.prem_hap2_05
C.ellen_hap1_01	5944374	5945758	-	-	C.prem_hap2_01	27873966	27875334	TRANSAL	-		C.ellen_hap1_02	11804124	12176283	-	-	C.prem_hap2_02	11446394	11818529	SYNAL	-		C.ellen_hap1_03	4683179	4683754	-	-	-	-	-	NOTAL	-		C.ellen_hap1_04	26822245	26830841	-	-	C.prem_hap2_04	22987137	22995715	DUP	copygain		C.ellen_hap1_05	6406165	6409644	-	-	-
C.ellen_hap1_01	5945759	5945963	-	-	-	-	-	NOTAL	-		C.ellen_hap1_02	8411605	8419884	-	-	C.prem_hap2_02	18698535	18706824	INVDP	copygain		C.ellen_hap1_03	4683755	4686211	-	-	C.prem_hap2_03	4516619	4519077	SYN	-		C.ellen_hap1_04	26822245	26830841	-	-	C.prem_hap2_04	22987137	22995715	DUPAL	-		C.ellen_hap1_05	6409645	6409960	-	-	C.prem_hap2_05
C.ellen_hap1_01	5945964	5946539	-	-	C.prem_hap2_01	12099343	12099917	TRANS	-		C.ellen_hap1_02	8411605	8419884	-	-	C.prem_hap2_02	18706824	18698535	INVDPAL	-		C.ellen_hap1_03	4683755	4686211	-	-	C.prem_hap2_03	4516619	4519077	SYNAL	-		C.ellen_hap1_04	26859084	26860052	-	-	C.prem_hap2_04	23233556	23234524	INVDP	copygain		C.ellen_hap1_05	6409645	6409960	-	-	C.prem_hap2_05
C.ellen_hap1_01	5945964	5946539	-	-	C.prem_hap2_01	12099343	12099917	TRANSAL	-		C.ellen_hap1_02	8411605	8419886	-	-	C.prem_hap2_02	19442790	19450980	DUP	copygain		C.ellen_hap1_03	4686212	4686235	-	-	-	-	-	NOTAL	-		C.ellen_hap1_04	26859084	26860052	-	-	C.prem_hap2_04	23234524	23233556	INVDPAL	-		C.ellen_hap1_05	6409961	6415420	-	-	-
C.ellen_hap1_01	5946539	5947922	-	-	C.prem_hap2_01	1860591	1861975	INVDP	copyloss		C.ellen_hap1_02	8411605	8419886	-	-	C.prem_hap2_02	19442790	19450980	DUPAL	-		C.ellen_hap1_03	4686236	4686601	-	-	C.prem_hap2_03	32472573	32472944	DUP	copyloss		C.ellen_hap1_04	26919027	26919645	-	-	C.prem_hap2_04	26171712	26172332	INVDP	copygain		C.ellen_hap1_05	6415421	6415594	-	-	C.prem_hap2_05
C.ellen_hap1_01	5946539	5947922	-	-	C.prem_hap2_01	1861975	1860591	INVDPAL	-		C.ellen_hap1_02	8411605	8424853	-	-	C.prem_hap2_02	23893310	23905858	INVDP	copygain		C.ellen_hap1_03	4686236	4686601	-	-	C.prem_hap2_03	32472573	32472944	DUPAL	-		C.ellen_hap1_04	26919027	26919645	-	-	C.prem_hap2_04	26172332	26171712	INVDPAL	-		C.ellen_hap1_05	6415421	6415594	-	-	C.prem_hap2_05
C.ellen_hap1_01	5947923	5957284	-	-	-	-	-	NOTAL	-		C.ellen_hap1_02	8411605	8419886	-	-	C.prem_hap2_02	23905858	23897567	INVDPAL	-		C.ellen_hap1_03	4686238	4686526	-	-	C.prem_hap2_03	33524334	33524627	DUP	copyloss		C.ellen_hap1_04	26927105	26927427	-	-	C.prem_hap2_04	28065165	28065487	INVDP	copygain		C.ellen_hap1_05	6415595	6509001	-	-	-
C.ellen_hap1_01	5957285	5957907	-	-	C.prem_hap2_01	19812005	19812630	INVDP	copyloss		C.ellen_hap1_02	8419887	8422004	-	-	C.prem_hap2_02	23897322	23895175	INVDPAL	-		C.ellen_hap1_03	4686238	4686526	-	-	C.prem_hap2_03	33524334	33524627	DUPAL	-		C.ellen_hap1_04	26927105	26927427	-	-	C.prem_hap2_04	28065487	28065165	INVDPAL	-		C.ellen_hap1_05	6509002	6509769	-	-	C.prem_hap2_05
C.ellen_hap1_01	5957285	5957907	-	-	C.prem_hap2_01	19812630	19812005	INVDPAL	-		C.ellen_hap1_02	8422991	8424853	-	-	C.prem_hap2_02	23895182	23893310	INVDPAL	-		C.ellen_hap1_03	4686602	4686665	-	-	-	-	-	NOTAL	-		C.ellen_hap1_04	26998176	26999597	-	-	C.prem_hap2_04	2293749	2295170	DUP	copygain		C.ellen_hap1_05	6509002	6509769	-	-	C.prem_hap2_05
C.ellen_hap1_01	5957817	5979703	-	-	C.prem_hap2_01	5824712	5846597	SYN	-		C.ellen_hap1_02	8445447	8446255	-	-	C.prem_hap2_02	17696523	17697325	INVDP	copygain		C.ellen_hap1_03	4686666	4704170	-	-	C.prem_hap2_03	4519105	4536620	SYN	-		C.ellen_hap1_04	26998176	26999597	-	-	C.prem_hap2_04	2293749	2295170	DUPAL	-		C.ellen_hap1_05	6509770	6577698	-	-	-
C.ellen_hap1_01	5957817	5979703	-	-	C.prem_hap2_01	5824712	5846597	SYNAL	-		C.ellen_hap1_02	8445447	8446255	-	-	C.prem_hap2_02	17697325	17696523	INVDPAL	-		C.ellen_hap1_03	4686666	4704170	-	-	C.prem_hap2_03	4519105	4536620	SYNAL	-		C.ellen_hap1_04	27222168	27222757	-	-	C.prem_hap2_04	26738482	26739071	INVDP	copygain		C.ellen_hap1_05	6577699	6578237	-	-	C.prem_hap2_05
C.ellen_hap1_01	5979704	5982973	-	-	-	-	-	NOTAL	-		C.ellen_hap1_02	8574412	8575039	-	-	C.prem_hap2_02	4671677	4672303	INVDP	copygain		C.ellen_hap1_03	4704171	4705400	-	-	-	-	-	NOTAL	-		C.ellen_hap1_04	27222168	27222757	-	-	C.prem_hap2_04	26739071	26738482	INVDPAL	-		C.ellen_hap1_05	6577699	6578237	-	-	C.prem_hap2_05
C.ellen_hap1_01	5982974	5992928	-	-	C.prem_hap2_01	5852829	5862743	SYN	-		C.ellen_hap1_02	8574412	8575039	-	-	C.prem_hap2_02	4672303	4671677	INVDPAL	-		C.ellen_hap1_03	4705401	4705562	-	-	C.prem_hap2_03	11979848	11980010	INVTR	-		C.ellen_hap1_04	27450820	27451864	-	-	C.prem_hap2_04	28489282	28490346	DUP	copygain		C.ellen_hap1_05	6578238	6616914	-	-	-
C.ellen_hap1_01	5982974	5992928	-	-	C.prem_hap2_01	5852829	5862743	SYNAL	-		C.ellen_hap1_02	8574414	8575010	-	-	C.prem_hap2_02	29071808	29072402	INVDP	copygain		C.ellen_hap1_03	4705401	4705562	-	-	C.prem_hap2_03	11980010	11979848	INVTRAL	-		C.ellen_hap1_04	27450820	27451864	-	-	C.prem_hap2_04	28489282	28490346	DUPAL	-		C.ellen_hap1_05	6616915	6628025	-	-	C.prem_hap2_05
C.ellen_hap1_01	5992929	5993431	-	-	-	-	-	NOTAL	-		C.ellen_hap1_02	8574414	8575010	-	-	C.prem_hap2_02	29072402	29071808	INVDPAL	-		C.ellen_hap1_03	4705563	4709110	-	-	-	-	-	NOTAL	-		C.ellen_hap1_04	27461882	27462531	-	-	C.prem_hap2_04	3558745	3559408	INVDP	copygain		C.ellen_hap1_05	6616915	6628025	-	-	C.prem_hap2_05
C.ellen_hap1_01	5993432	5998673	-	-	C.prem_hap2_01	5863562	5868813	SYN	-		C.ellen_hap1_02	8580800	8581790	-	-	C.prem_hap2_02	26924424	26925407	DUP	copygain		C.ellen_hap1_03	4709111	4719855	-	-	C.prem_hap2_03	4542095	4552902	SYN	-		C.ellen_hap1_04	27461882	27462531	-	-	C.prem_hap2_04	3559408	3558745	INVDPAL	-		C.ellen_hap1_05	6620416	6628027	-	-	C.prem_hap2_05
C.ellen_hap1_01	5993432	5998673	-	-	C.prem_hap2_01	5863562	5868813	SYNAL	-		C.ellen_hap1_02	8580800	8581790	-	-	C.prem_hap2_02	26924424	26925407	DUPAL	-		C.ellen_hap1_03	4709111	4719855	-	-	C.prem_hap2_03	4542095	4552902	SYNAL	-		C.ellen_hap1_04	27567121	27570519	-	-	C.prem_hap2_04	2054221	2057918	INVDP	copygain		C.ellen_hap1_05	6620416	6623995	-	-	C.prem_hap2_05
C.ellen_hap1_01	5998673	6007139	-	-	C.prem_hap2_01	5869174	5877249	SYN	-		C.ellen_hap1_02	8580801	8581789	-	-	C.prem_hap2_02	4030487	4031473	INVDP	copygain		C.ellen_hap1_03	4719856	4726420	-	-	-	-	-	NOTAL	-		C.ellen_hap1_04	27567121	27569032	-	-	C.prem_hap2_04	2057918	2055979	INVDPAL	-		C.ellen_hap1_05	6627132	6628027	-	-	C.prem_hap2_05
C.ellen_hap1_01	5998673	5999968	-	-	C.prem_hap2_01	5869174	5870470	SYNAL	-		C.ellen_hap1_02	8580801	8581789	-	-	C.prem_hap2_02	4031473	4030487	INVDPAL	-		C.ellen_hap1_03	4726421	4729786	-	-	C.prem_hap2_03	4557030	4560396	SYN	-		C.ellen_hap1_04	27568828	27570519	-	-	C.prem_hap2_04	2055912	2054221	INVDPAL	-		C.ellen_hap1_05	6628028	6641161	-	-	-
C.ellen_hap1_01	5999968	6000520	-	-	C.prem_hap2_01	5870470	5870735	HDR	-		C.ellen_hap1_02	8608126	8609391	-	-	C.prem_hap2_02	21752731	21754032	INVDP	copygain		C.ellen_hap1_03	4726421	4729786	-	-	C.prem_hap2_03	4557030	4560396	SYNAL	-		C.ellen_hap1_04	27764351	27769305	-	-	C.prem_hap2_04	24139796	24143457	INVDP	copygain		C.ellen_hap1_05	6641162	6645299	-	-	C.prem_hap2_05
C.ellen_hap1_01	6000521	6007139	-	-	C.prem_hap2_01	5870736	5877249	SYNAL	-		C.ellen_hap1_02	8608126	8609391	-	-	C.prem_hap2_02	21754032	21752731	INVDPAL	-		C.ellen_hap1_03	4729786	4730777	-	-	C.prem_hap2_03	11288363	11289355	INVDP	copyloss		C.ellen_hap1_04	27764351	27764601	-	-	C.prem_hap2_04	24143457	24143206	INVDPAL	-		C.ellen_hap1_05	6641162	6645299	-	-	C.prem_hap2_05
C.ellen_hap1_01	6007139	6007562	-	-	C.prem_hap2_01	6673159	6673582	INVDP	copyloss		C.ellen_hap1_02	8640912	8642219	-	-	C.prem_hap2_02	6994322	6995632	INVDP	copygain		C.ellen_hap1_03	4729786	4730777	-	-	C.prem_hap2_03	11289355	11288363	INVDPAL	-		C.ellen_hap1_04	27766170	27769305	-	-	C.prem_hap2_04	24142943	24139796	INVDPAL	-		C.ellen_hap1_05	6641162	6647924	-	-	C.prem_hap2_05
C.ellen_hap1_01	6007139	6007562	-	-	C.prem_hap2_01	6673582	6673159	INVDPAL	-		C.ellen_hap1_02	8640912	8642219	-	-	C.prem_hap2_02	6995632	6994322	INVDPAL	-		C.ellen_hap1_03	4730778	4730827	-	-	-	-	-	NOTAL	-		C.ellen_hap1_04	27764364	27765575	-	-	C.prem_hap2_04	26822609	26823817	DUP	copygain		C.ellen_hap1_05	6641162	6645299	-	-	C.prem_hap2_05
C.ellen_hap1_01	6007557	6017184	-	-	C.prem_hap2_01	5877241	5886908	SYN	-		C.ellen_hap1_02	8673286	8673857	-	-	C.prem_hap2_02	17800632	17801204	INVDP	copygain		C.ellen_hap1_03	4730828	4760128	-	-	C.prem_hap2_03	4560479	4588643	SYN	-		C.ellen_hap1_04	27764364	27765575	-	-	C.prem_hap2_04	26822609	26823817	DUPAL	-		C.ellen_hap1_05	6644623	6647924	-	-	C.prem_hap2_05
C.ellen_hap1_01	6007557	6017184	-	-	C.prem_hap2_01	5877241	5886908	SYNAL	-		C.ellen_hap1_02	8673286	8673857	-	-	C.prem_hap2_02	17801204	17800632	INVDPAL	-		C.ellen_hap1_03	4730828	4758055	-	-	C.prem_hap2_03	4560479	4587749	SYNAL	-		C.ellen_hap1_04	27901664	27901919	-	-	C.prem_hap2_04	26822478	26822728	DUP	copygain		C.ellen_hap1_05	6641162	6651957	-	-	C.prem_hap2_05
C.ellen_hap1_01	6017184	6021015	-	-	C.prem_hap2_01	14498304	14502074	DUP	copyloss		C.ellen_hap1_02	8695199	8695883	-	-	C.prem_hap2_02	26882659	26883320	DUP	copygain		C.ellen_hap1_03	4758046	4759235	-	-	C.prem_hap2_03	4587741	4587749	CPL	-		C.ellen_hap1_04	27901664	27901919	-	-	C.prem_hap2_04	26822478	26822728	DUPAL	-		C.ellen_hap1_05	6641162	6645299	-	-	C.prem_hap2_05
C.ellen_hap1_01	6017184	6021015	-	-	C.prem_hap2_01	14498304	14502074	DUPAL	-		C.ellen_hap1_02	8695199	8695883	-	-	C.prem_hap2_02	26882659	26883320	DUPAL	-		C.ellen_hap1_03	4759226	4760128	-	-	C.prem_hap2_03	4587741	4588643	SYNAL	-		C.ellen_hap1_04	27909311	27910016	-	-	C.prem_hap2_04	29066446	29067151	DUP	copygain		C.ellen_hap1_05	6645299	6646306	-	-	C.prem_hap2_05
C.ellen_hap1_01	6020792	6021704	-	-	C.prem_hap2_01	10452891	10453815	INVDP	copyloss		C.ellen_hap1_02	8776128	8788562	-	-	C.prem_hap2_02	4960305	4972695	DUP	copygain		C.ellen_hap1_03	4760119	4764885	-	-	C.prem_hap2_03	4589628	4594385	SYN	-		C.ellen_hap1_04	27909311	27910016	-	-	C.prem_hap2_04	29066446	29067151	DUPAL	-		C.ellen_hap1_05	6646307	6651957	-	-	C.prem_hap2_05
C.ellen_hap1_01	6020792	6021704	-	-	C.prem_hap2_01	10453815	10452891	INVDPAL	-		C.ellen_hap1_02	8776128	8788562	-	-	C.prem_hap2_02	4960305	4972695	DUPAL	-		C.ellen_hap1_03	4760119	4764885	-	-	C.prem_hap2_03	4589628	4594385	SYNAL	-		C.ellen_hap1_04	27933425	27934977	-	-	C.prem_hap2_04	26823991	26825521	INVDP	copygain		C.ellen_hap1_05	6651158	6651956	-	-	C.prem_hap2_05
C.ellen_hap1_01	6021365	6028027	-	-	C.prem_hap2_01	2683436	2690121	DUP	copyloss		C.ellen_hap1_02	8807066	8807608	-	-	C.prem_hap2_02	18836670	18837206	INVDP	copygain		C.ellen_hap1_03	4764882	4774364	-	-	C.prem_hap2_03	4595327	4606376	SYN	-		C.ellen_hap1_04	27933425	27934977	-	-	C.prem_hap2_04	26825521	26823991	INVDPAL	-		C.ellen_hap1_05	6651158	6651956	-	-	C.prem_hap2_05
C.ellen_hap1_01	6021365	6028027	-	-	C.prem_hap2_01	2683436	2690121	DUPAL	-		C.ellen_hap1_02	8807066	8807608	-	-	C.prem_hap2_02	18837206	18836670	INVDPAL	-		C.ellen_hap1_03	4764882	4772461	-	-	C.prem_hap2_03	4595327	4602969	SYNAL	-		C.ellen_hap1_04	27933425	27936082	-	-	C.prem_hap2_04	29069334	29071991	INVDP	copygain		C.ellen_hap1_05	6651958	6659921	-	-	-
C.ellen_hap1_01	6023380	6028416	-	-	C.prem_hap2_01	15229356	15234395	DUP	copyloss		C.ellen_hap1_02	8910627	8911490	-	-	C.prem_hap2_02	29737761	29738624	DUP	copygain		C.ellen_hap1_03	4772461	4772466	-	-	C.prem_hap2_03	4602969	4603429	HDR	-		C.ellen_hap1_04	27933425	27936082	-	-	C.prem_hap2_04	29071991	29069334	INVDPAL	-		C.ellen_hap1_05	6659922	6662978	-	-	C.prem_hap2_05
C.ellen_hap1_01	6023380	6028416	-	-	C.prem_hap2_01	15229356	15234395	DUPAL	-		C.ellen_hap1_02	8910627	8911490	-	-	C.prem_hap2_02	29737761	29738624	DUPAL	-		C.ellen_hap1_03	4772467	4773482	-	-	C.prem_hap2_03	4603430	4604456	SYNAL	-		C.ellen_hap1_04	27933425	27936497	-	-	C.prem_hap2_04	24452809	24455880	DUP	copygain		C.ellen_hap1_05	6659922	6662978	-	-	C.prem_hap2_05
C.ellen_hap1_01	6028414	6030271	-	-	C.prem_hap2_01	5886904	5888757	SYN	-		C.ellen_hap1_02	8910627	8911493	-	-	C.prem_hap2_02	3683985	3684852	DUP	copygain		C.ellen_hap1_03	4773482	4773505	-	-	C.prem_hap2_03	4604456	4605513	HDR	-		C.ellen_hap1_04	27933425	27936497	-	-	C.prem_hap2_04	24452809	24455880	DUPAL	-		C.ellen_hap1_05	6662979	6664588	-	-	-
C.ellen_hap1_01	6028414	6030271	-	-	C.prem_hap2_01	5886904	5888757	SYNAL	-		C.ellen_hap1_02	8910627	8911493	-	-	C.prem_hap2_02	3683985	3684852	DUPAL	-		C.ellen_hap1_03	4773506	4774364	-	-	C.prem_hap2_03	4605514	4606376	SYNAL	-		C.ellen_hap1_04	27939960	27940339	-	-	C.prem_hap2_04	24156465	24156844	DUP	copygain		C.ellen_hap1_05	6664589	6665396	-	-	C.prem_hap2_05
C.ellen_hap1_01	6030267	6031005	-	-	C.prem_hap2_01	9828392	9829131	DUP	copyloss		C.ellen_hap1_02	9155680	9156505	-	-	C.prem_hap2_02	17721813	17722631	DUP	copygain		C.ellen_hap1_03	4774365	4774366	-	-	-	-	-	NOTAL	-		C.ellen_hap1_04	27939960	27940339	-	-	C.prem_hap2_04	24156465	24156844	DUPAL	-		C.ellen_hap1_05	6664589	6665396	-	-	C.prem_hap2_05
C.ellen_hap1_01	6030267	6031005	-	-	C.prem_hap2_01	9828392	9829131	DUPAL	-		C.ellen_hap1_02	9155680	9156505	-	-	C.prem_hap2_02	17721813	17722631	DUPAL	-		C.ellen_hap1_03	4774367	4775914	-	-	C.prem_hap2_03	15197154	15198699	DUP	copyloss		C.ellen_hap1_04	27955180	27955865	-	-	C.prem_hap2_04	27930350	27931033	DUP	copygain		C.ellen_hap1_05	6665396	6666153	-	-	C.prem_hap2_05
C.ellen_hap1_01	6031006	6044917	-	-	C.prem_hap2_01	5888745	5902681	SYN	-		C.ellen_hap1_02	9286197	9286844	-	-	C.prem_hap2_02	18299861	18300508	DUP	copygain		C.ellen_hap1_03	4774367	4775914	-	-	C.prem_hap2_03	15197154	15198699	DUPAL	-		C.ellen_hap1_04	27955180	27955865	-	-	C.prem_hap2_04	27930350	27931033	DUPAL	-		C.ellen_hap1_05	6665396	6666153	-	-	C.prem_hap2_05
C.ellen_hap1_01	6031006	6044917	-	-	C.prem_hap2_01	5888745	5902681	SYNAL	-		C.ellen_hap1_02	9286197	9286844	-	-	C.prem_hap2_02	18299861	18300508	DUPAL	-		C.ellen_hap1_03	4775911	4798846	-	-	C.prem_hap2_03	4606372	4629030	SYN	-		C.ellen_hap1_04	28180821	28181184	-	-	C.prem_hap2_04	28594325	28594689	DUP	copygain		C.ellen_hap1_05	6666154	6682709	-	-	-
C.ellen_hap1_01	6044918	6045839	-	-	-	-	-	NOTAL	-		C.ellen_hap1_02	9406475	9409007	-	-	C.prem_hap2_02	21616410	21618885	DUP	copygain		C.ellen_hap1_03	4775911	4782159	-	-	C.prem_hap2_03	4606372	4612641	SYNAL	-		C.ellen_hap1_04	28180821	28181184	-	-	C.prem_hap2_04	28594325	28594689	DUPAL	-		C.ellen_hap1_05	6682710	6683638	-	-	C.prem_hap2_05
C.ellen_hap1_01	6045840	6046094	-	-	C.prem_hap2_01	14171442	14171696	DUP	copyloss		C.ellen_hap1_02	9406475	9409007	-	-	C.prem_hap2_02	21616410	21618885	DUPAL	-		C.ellen_hap1_03	4782159	4783754	-	-	C.prem_hap2_03	4612641	4613991	HDR	-		C.ellen_hap1_04	28218724	28229785	-	-	C.prem_hap2_04	24600792	24611098	DUP	copygain		C.ellen_hap1_05	6682710	6683638	-	-	C.prem_hap2_05
C.ellen_hap1_01	6045840	6046094	-	-	C.prem_hap2_01	14171442	14171696	DUPAL	-		C.ellen_hap1_02	9429068	9441875	-	-	C.prem_hap2_02	19829017	19841501	INVDP	copygain		C.ellen_hap1_03	4783755	4798097	-	-	C.prem_hap2_03	4613992	4628095	SYNAL	-		C.ellen_hap1_04	28218724	28222639	-	-	C.prem_hap2_04	24600792	24604560	DUPAL	-		C.ellen_hap1_05	6683639	6736989	-	-	-
C.ellen_hap1_01	6046094	6047461	-	-	C.prem_hap2_01	11791410	11792685	TRANS	-		C.ellen_hap1_02	9429068	9439938	-	-	C.prem_hap2_02	19841501	19830585	INVDPAL	-		C.ellen_hap1_03	4798090	4798097	-	-	C.prem_hap2_03	4628087	4628278	CPG	-		C.ellen_hap1_04	28222743	28229785	-	-	C.prem_hap2_04	24604061	24611098	DUPAL	-		C.ellen_hap1_05	6736990	6737261	-	-	C.prem_hap2_05
C.ellen_hap1_01	6046094	6046603	-	-	C.prem_hap2_01	11791410	11791919	TRANSAL	-		C.ellen_hap1_02	9440383	9441875	-	-	C.prem_hap2_02	19830585	19829017	INVDPAL	-		C.ellen_hap1_03	4798090	4798846	-	-	C.prem_hap2_03	4628270	4629030	SYNAL	-		C.ellen_hap1_04	28225446	28229702	-	-	C.prem_hap2_04	26530879	26535125	INVDP	copygain		C.ellen_hap1_05	6736990	6737261	-	-	C.prem_hap2_05
C.ellen_hap1_01	6046467	6046695	-	-	C.prem_hap2_01	11791784	11791919	TDM	-		C.ellen_hap1_02	9439944	9440383	-	-	C.prem_hap2_02	29072849	29073288	DUP	copygain		C.ellen_hap1_03	4798839	4799958	-	-	C.prem_hap2_03	4629479	4630583	SYN	-		C.ellen_hap1_04	28225446	28229702	-	-	C.prem_hap2_04	26535125	26530879	INVDPAL	-		C.ellen_hap1_05	6737262	6881680	-	-	-
C.ellen_hap1_01	6046559	6047461	-	-	C.prem_hap2_01	11791784	11792685	TRANSAL	-		C.ellen_hap1_02	9439944	9440383	-	-	C.prem_hap2_02	29072849	29073288	DUPAL	-		C.ellen_hap1_03	4798839	4799958	-	-	C.prem_hap2_03	4629479	4630583	SYNAL	-		C.ellen_hap1_04	28413981	28415177	-	-	C.prem_hap2_04	4452181	4453367	INVDP	copygain		C.ellen_hap1_05	6881681	6881829	-	-	C.prem_hap2_05
C.ellen_hap1_01	6047462	6051567	-	-	-	-	-	NOTAL	-		C.ellen_hap1_02	9454054	9454670	-	-	C.prem_hap2_02	26081747	26082379	INVDP	copygain		C.ellen_hap1_03	4799959	4799961	-	-	-	-	-	NOTAL	-		C.ellen_hap1_04	28413981	28415177	-	-	C.prem_hap2_04	4453367	4452181	INVDPAL	-		C.ellen_hap1_05	6881681	6881829	-	-	C.prem_hap2_05
C.ellen_hap1_01	6051568	6097147	-	-	C.prem_hap2_01	5904380	5950241	SYN	-		C.ellen_hap1_02	9454054	9454670	-	-	C.prem_hap2_02	26082379	26081747	INVDPAL	-		C.ellen_hap1_03	4799962	4814421	-	-	C.prem_hap2_03	4631034	4645466	SYN	-		C.ellen_hap1_04	28490669	28495697	-	-	C.prem_hap2_04	23903748	23908706	DUP	copygain		C.ellen_hap1_05	6881830	6882400	-	-	-
C.ellen_hap1_01	6051568	6091060	-	-	C.prem_hap2_01	5904380	5943852	SYNAL	-		C.ellen_hap1_02	9467372	9468861	-	-	C.prem_hap2_02	25390986	25392472	INVDP	copygain		C.ellen_hap1_03	4799962	4814421	-	-	C.prem_hap2_03	4631034	4645466	SYNAL	-		C.ellen_hap1_04	28490669	28495697	-	-	C.prem_hap2_04	23903748	23908706	DUPAL	-		C.ellen_hap1_05	6882401	6883852	-	-	C.prem_hap2_05
C.ellen_hap1_01	6089271	6091060	-	-	C.prem_hap2_01	5942063	5944167	TDM	-		C.ellen_hap1_02	9467372	9468861	-	-	C.prem_hap2_02	25392472	25390986	INVDPAL	-		C.ellen_hap1_03	4814422	4815362	-	-	C.prem_hap2_03	20200547	20201488	INVDP	copyloss		C.ellen_hap1_04	28521562	28521964	-	-	C.prem_hap2_04	28583812	28584215	DUP	copygain		C.ellen_hap1_05	6882401	6883852	-	-	C.prem_hap2_05
C.ellen_hap1_01	6089271	6097147	-	-	C.prem_hap2_01	5942380	5950241	SYNAL	-		C.ellen_hap1_02	9468872	9472328	-	-	C.prem_hap2_02	32374214	32377671	DUP	copygain		C.ellen_hap1_03	4814422	4815362	-	-	C.prem_hap2_03	20201488	20200547	INVDPAL	-		C.ellen_hap1_04	28521562	28521964	-	-	C.prem_hap2_04	28583812	28584215	DUPAL	-		C.ellen_hap1_05	6883853	6961086	-	-	-
C.ellen_hap1_01	6097137	6123880	-	-	C.prem_hap2_01	5951218	5977939	SYN	-		C.ellen_hap1_02	9468872	9472328	-	-	C.prem_hap2_02	32374214	32377671	DUPAL	-		C.ellen_hap1_03	4815363	4815389	-	-	-	-	-	NOTAL	-		C.ellen_hap1_04	28664985	28668273	-	-	C.prem_hap2_04	2148230	2151557	INVDP	copygain		C.ellen_hap1_05	6961087	6964599	-	-	C.prem_hap2_05
C.ellen_hap1_01	6097137	6123880	-	-	C.prem_hap2_01	5951218	5977939	SYNAL	-		C.ellen_hap1_02	9470317	9472323	-	-	C.prem_hap2_02	6591154	6593159	INVDP	copygain		C.ellen_hap1_03	4815390	4816272	-	-	C.prem_hap2_03	4645459	4646343	SYN	-		C.ellen_hap1_04	28664985	28668273	-	-	C.prem_hap2_04	2151557	2148230	INVDPAL	-		C.ellen_hap1_05	6961087	6964599	-	-	C.prem_hap2_05
C.ellen_hap1_01	6104058	6109230	-	-	C.prem_hap2_01	27692609	27697774	INVDP	copygain		C.ellen_hap1_02	9470317	9472323	-	-	C.prem_hap2_02	6593159	6591154	INVDPAL	-		C.ellen_hap1_03	4815390	4816272	-	-	C.prem_hap2_03	4645459	4646343	SYNAL	-		C.ellen_hap1_04	28913517	28916138	-	-	C.prem_hap2_04	29433996	29436605	INVDP	copygain		C.ellen_hap1_05	6963554	6969021	-	-	C.prem_hap2_05
C.ellen_hap1_01	6104058	6109230	-	-	C.prem_hap2_01	27697774	27692609	INVDPAL	-		C.ellen_hap1_02	9825758	9826540	-	-	C.prem_hap2_02	27289903	27290687	DUP	copygain		C.ellen_hap1_03	4816271	4825113	-	-	C.prem_hap2_03	4646776	4655433	SYN	-		C.ellen_hap1_04	28913517	28916138	-	-	C.prem_hap2_04	29436605	29433996	INVDPAL	-		C.ellen_hap1_05	6963554	6969021	-	-	C.prem_hap2_05
C.ellen_hap1_01	6104059	6105398	-	-	C.prem_hap2_01	27685376	27686716	INVDP	copygain		C.ellen_hap1_02	9825758	9826540	-	-	C.prem_hap2_02	27289903	27290687	DUPAL	-		C.ellen_hap1_03	4816271	4820511	-	-	C.prem_hap2_03	4646776	4651001	SYNAL	-		C.ellen_hap1_04	28922138	28922632	-	-	C.prem_hap2_04	27725231	27725719	DUP	copygain		C.ellen_hap1_05	6969022	6969027	-	-	-
C.ellen_hap1_01	6104059	6105398	-	-	C.prem_hap2_01	27686716	27685376	INVDPAL	-		C.ellen_hap1_02	9830565	9830884	-	-	C.prem_hap2_02	25697353	25697672	INVDP	copygain		C.ellen_hap1_03	4820497	4820745	-	-	C.prem_hap2_03	4650988	4651001	CPL	-		C.ellen_hap1_04	28922138	28922632	-	-	C.prem_hap2_04	27725231	27725719	DUPAL	-		C.ellen_hap1_05	6969028	6969575	-	-	C.prem_hap2_05
C.ellen_hap1_01	6104061	6105398	-	-	C.prem_hap2_01	19362294	19363644	DUP	copygain		C.ellen_hap1_02	9830565	9830884	-	-	C.prem_hap2_02	25697672	25697353	INVDPAL	-		C.ellen_hap1_03	4820731	4825113	-	-	C.prem_hap2_03	4650988	4655433	SYNAL	-		C.ellen_hap1_04	28923354	28931589	-	-	C.prem_hap2_04	21811845	21819587	INVDP	copygain		C.ellen_hap1_05	6969028	6969575	-	-	C.prem_hap2_05
C.ellen_hap1_01	6104061	6105398	-	-	C.prem_hap2_01	19362294	19363644	DUPAL	-		C.ellen_hap1_02	9899828	9900140	-	-	C.prem_hap2_02	23737688	23738000	DUP	copygain		C.ellen_hap1_03	4825105	4880258	-	-	C.prem_hap2_03	4656442	4711077	SYN	-		C.ellen_hap1_04	28923354	28929163	-	-	C.prem_hap2_04	21819587	21813754	INVDPAL	-		C.ellen_hap1_05	6969576	6983631	-	-	-
C.ellen_hap1_01	6123841	7329978	-	-	C.prem_hap2_01	5979110	7185762	SYN	-		C.ellen_hap1_02	9899828	9900140	-	-	C.prem_hap2_02	23737688	23738000	DUPAL	-		C.ellen_hap1_03	4825105	4841849	-	-	C.prem_hap2_03	4656442	4673267	SYNAL	-		C.ellen_hap1_04	28929968	28931589	-	-	C.prem_hap2_04	21813443	21811845	INVDPAL	-		C.ellen_hap1_05	6983632	6984278	-	-	C.prem_hap2_05
C.ellen_hap1_01	6123841	6463237	-	-	C.prem_hap2_01	5979110	6318509	SYNAL	-		C.ellen_hap1_02	10145079	10145764	-	-	C.prem_hap2_02	20490013	20490698	DUP	copygain		C.ellen_hap1_03	4841849	4842086	gggtgcgtttggaattgaggttgggtaaacactagctgctgtagcttttaagctatgttgatatgatttttcacttgtataatacaaaatttattatatctttaataattttatcaaaattattatttaaaatttatatttactatatattattaacttttgtttcataattacagcttttttttcacagcaactgtagcttaaaagctacagcacctcaatcccaaacgcaccctta	g	C.prem_hap2_03	4673267	4673267	DEL	-		C.ellen_hap1_04	28974506	28975467	-	-	C.prem_hap2_04	28310325	28311276	DUP	copygain		C.ellen_hap1_05	6983632	6984278	-	-	C.prem_hap2_05
C.ellen_hap1_01	6443207	7323244	-	-	C.prem_hap2_01	6298473	7178632	SYNAL	-		C.ellen_hap1_02	10145079	10145764	-	-	C.prem_hap2_02	20490013	20490698	DUPAL	-		C.ellen_hap1_03	4842087	4858460	-	-	C.prem_hap2_03	4673267	4689855	SYNAL	-		C.ellen_hap1_04	28974506	28975467	-	-	C.prem_hap2_04	28310325	28311276	DUPAL	-		C.ellen_hap1_05	6984279	6984305	-	-	-
C.ellen_hap1_01	7323244	7323247	-	-	C.prem_hap2_01	7178632	7179156	HDR	-		C.ellen_hap1_02	10145081	10145764	-	-	C.prem_hap2_02	3689475	3690160	INVDP	copygain		C.ellen_hap1_03	4858460	4859169	-	-	C.prem_hap2_03	4689855	4689878	HDR	-		C.ellen_hap1_04	28976265	28977275	-	-	C.prem_hap2_04	23088446	23089305	INVDP	copygain		C.ellen_hap1_05	6984306	6984807	-	-	C.prem_hap2_05
C.ellen_hap1_01	7323248	7329978	-	-	C.prem_hap2_01	7179157	7185762	SYNAL	-		C.ellen_hap1_02	10145081	10145764	-	-	C.prem_hap2_02	3690160	3689475	INVDPAL	-		C.ellen_hap1_03	4859170	4880258	-	-	C.prem_hap2_03	4689879	4711077	SYNAL	-		C.ellen_hap1_04	28976265	28976952	-	-	C.prem_hap2_04	23089305	23088617	INVDPAL	-		C.ellen_hap1_05	6984306	6984807	-	-	C.prem_hap2_05
[truncated: 21,971 more rows]
[truncated: 44 more columns]
