# Supplementary material for: The genome of a low‐seeded mandarin, Premier, displays major structural changes due to gamma irradiation
Source: Plant Genome. 2026 Mar 19;19(1):e70220. doi: 10.1002/tpg2.70220 (PMC13003167; doi:10.1002/tpg2.70220)
Supplement: Supplementary file 25 — Supplemental Table S12 Structural variants in Prem‐hap2 genome with respect to EL‐hap2 Supplemental Table S13 The non‐plant content of small‐sized non‐chromosomal scaffolds in Prem‐hap2 assembly [file TPG2-19-e70220-s023.xlsx]

## Sheet: Supplemental Table S12
Supplemental Table S12 Structural variants in Prem-hap2 genome with respect to EL-hap2
chr1											chr2											chr3											chr4											chr5
Ref chr	ref start	ref end	seq in ref	seq in query	query chr	query start	query end	annotation type	copy status		Ref chr	ref start	ref end	seq in ref	seq in query	query chr	query start	query end	annotation type	copy status		Ref chr	ref start	ref end	seq in ref	seq in query	query chr	query start	query end	annotation type	copy status		Ref chr	ref start	ref end	seq in ref	seq in query	query chr	query start	query end	annotation type	copy status		Ref chr	ref start	ref end	seq in ref	seq in query	query chr
C.ellen_hap2_01	1	806	-	-	C.prem_hap2_01	2	810	SYN	-		C.ellen_hap2_02	1	11143	-	-	-	-	-	NOTAL	-		C.ellen_hap2_03	1	2251	-	-	-	-	-	NOTAL	-		C.ellen_hap2_04	1	4105	-	-	-	-	-	NOTAL	-		C.ellen_hap2_05	1	12350	-	-	-
C.ellen_hap2_01	1	806	-	-	C.prem_hap2_01	2	810	SYNAL	-		C.ellen_hap2_02	11144	12487	-	-	C.prem_hap2_02	10631237	10632594	INVDP	copyloss		C.ellen_hap2_03	2252	8966	-	-	C.prem_hap2_03	4221	7452	DUP	copyloss		C.ellen_hap2_04	4106	4962	-	-	C.prem_hap2_04	77429	78286	DUP	copyloss		C.ellen_hap2_05	12351	24760	-	-	C.prem_hap2_05
C.ellen_hap2_01	1	2730	-	-	C.prem_hap2_01	29795193	29796751	INVTR	-		C.ellen_hap2_02	11144	12487	-	-	C.prem_hap2_02	10632594	10631237	INVDPAL	-		C.ellen_hap2_03	2252	3794	-	-	C.prem_hap2_03	4221	5751	DUPAL	-		C.ellen_hap2_04	4106	4962	-	-	C.prem_hap2_04	77429	78286	DUPAL	-		C.ellen_hap2_05	12351	24760	-	-	C.prem_hap2_05
C.ellen_hap2_01	1	912	-	-	C.prem_hap2_01	29796751	29795809	INVTRAL	-		C.ellen_hap2_02	12488	389015	-	-	-	-	-	NOTAL	-		C.ellen_hap2_03	6454	8966	-	-	C.prem_hap2_03	4930	7452	DUPAL	-		C.ellen_hap2_04	4963	4964	-	-	-	-	-	NOTAL	-		C.ellen_hap2_05	24761	38797	-	-	-
C.ellen_hap2_01	912	2239	-	-	C.prem_hap2_01	29795686	29795809	HDR	-		C.ellen_hap2_02	389016	401548	-	-	C.prem_hap2_02	2215540	2228066	INVDP	copyloss		C.ellen_hap2_03	6454	10381	-	-	C.prem_hap2_03	216	4144	SYN	-		C.ellen_hap2_04	4965	6329	-	-	C.prem_hap2_04	21716076	21717429	TRANS	-		C.ellen_hap2_05	38798	40698	-	-	C.prem_hap2_05
C.ellen_hap2_01	2240	2730	-	-	C.prem_hap2_01	29795685	29795193	INVTRAL	-		C.ellen_hap2_02	389016	401548	-	-	C.prem_hap2_02	2228066	2215540	INVDPAL	-		C.ellen_hap2_03	6454	10381	-	-	C.prem_hap2_03	216	4144	SYNAL	-		C.ellen_hap2_04	4965	6329	-	-	C.prem_hap2_04	21716076	21717429	TRANSAL	-		C.ellen_hap2_05	38798	40698	-	-	C.prem_hap2_05
C.ellen_hap2_01	2240	2771	-	-	C.prem_hap2_01	618	1148	SYN	-		C.ellen_hap2_02	401549	403322	-	-	C.prem_hap2_02	7635565	7637338	INVDP	copyloss		C.ellen_hap2_03	9565	12113	-	-	C.prem_hap2_03	1	2884	DUP	copyloss		C.ellen_hap2_04	6329	10898	-	-	C.prem_hap2_04	53801	58380	DUP	copyloss		C.ellen_hap2_05	40699	43625	-	-	-
C.ellen_hap2_01	2240	2771	-	-	C.prem_hap2_01	618	1148	SYNAL	-		C.ellen_hap2_02	401549	403322	-	-	C.prem_hap2_02	7637338	7635565	INVDPAL	-		C.ellen_hap2_03	9565	11894	-	-	C.prem_hap2_03	1	2328	DUPAL	-		C.ellen_hap2_04	6329	10898	-	-	C.prem_hap2_04	53801	58380	DUPAL	-		C.ellen_hap2_05	43626	43865	-	-	C.prem_hap2_05
C.ellen_hap2_01	2772	8473	-	-	-	-	-	NOTAL	-		C.ellen_hap2_02	403323	403401	-	-	-	-	-	NOTAL	-		C.ellen_hap2_03	11894	12113	-	-	C.prem_hap2_03	2672	2884	DUPAL	-		C.ellen_hap2_04	7998	70187	-	-	C.prem_hap2_04	15118	58380	DUP	copyloss		C.ellen_hap2_05	43626	43865	-	-	C.prem_hap2_05
C.ellen_hap2_01	8474	8854	-	-	C.prem_hap2_01	29796565	29796941	INVTR	-		C.ellen_hap2_02	403402	406897	-	-	C.prem_hap2_02	5885242	5888737	DUP	copyloss		C.ellen_hap2_03	12113	14940	-	-	C.prem_hap2_03	3752	6569	SYN	-		C.ellen_hap2_04	7998	11805	-	-	C.prem_hap2_04	15118	18950	DUPAL	-		C.ellen_hap2_05	43866	94689	-	-	-
C.ellen_hap2_01	8474	8854	-	-	C.prem_hap2_01	29796941	29796565	INVTRAL	-		C.ellen_hap2_02	403402	406897	-	-	C.prem_hap2_02	5885242	5888737	DUPAL	-		C.ellen_hap2_03	12113	14940	-	-	C.prem_hap2_03	3752	6569	SYNAL	-		C.ellen_hap2_04	11264	19121	-	-	C.prem_hap2_04	28580	36462	DUPAL	-		C.ellen_hap2_05	94690	94891	-	-	C.prem_hap2_05
C.ellen_hap2_01	8855	8911	-	-	-	-	-	NOTAL	-		C.ellen_hap2_02	406898	411249	-	-	-	-	-	NOTAL	-		C.ellen_hap2_03	14941	17083	-	-	-	-	-	NOTAL	-		C.ellen_hap2_04	25640	30706	-	-	C.prem_hap2_04	41195	46273	DUPAL	-		C.ellen_hap2_05	94690	94891	-	-	C.prem_hap2_05
C.ellen_hap2_01	8912	9943	-	-	C.prem_hap2_01	1	976	DUP	copyloss		C.ellen_hap2_02	411250	411611	-	-	C.prem_hap2_02	20877375	20877739	INVDP	copyloss		C.ellen_hap2_03	17084	23213	-	-	C.prem_hap2_03	38408699	38414886	INVDP	copyloss		C.ellen_hap2_04	53589	63773	-	-	C.prem_hap2_04	44938	55202	DUPAL	-		C.ellen_hap2_05	94892	158819	-	-	-
C.ellen_hap2_01	8912	9943	-	-	C.prem_hap2_01	1	976	DUPAL	-		C.ellen_hap2_02	411250	411611	-	-	C.prem_hap2_02	20877739	20877375	INVDPAL	-		C.ellen_hap2_03	17084	23213	-	-	C.prem_hap2_03	38414886	38408699	INVDPAL	-		C.ellen_hap2_04	63508	70187	-	-	C.prem_hap2_04	51675	58380	DUPAL	-		C.ellen_hap2_05	158820	163828	-	-	C.prem_hap2_05
C.ellen_hap2_01	9677	10095	-	-	C.prem_hap2_01	2	416	DUP	copyloss		C.ellen_hap2_02	411612	411959	-	-	-	-	-	NOTAL	-		C.ellen_hap2_03	21872	22478	-	-	C.prem_hap2_03	6859	7452	SYN	-		C.ellen_hap2_04	28222	86253	-	-	C.prem_hap2_04	1	68731	DUP	copyloss		C.ellen_hap2_05	158820	159369	-	-	C.prem_hap2_05
C.ellen_hap2_01	9677	10095	-	-	C.prem_hap2_01	2	416	DUPAL	-		C.ellen_hap2_02	411960	419225	-	-	C.prem_hap2_02	7635564	7642811	DUP	copyloss		C.ellen_hap2_03	21872	22478	-	-	C.prem_hap2_03	6859	7452	SYNAL	-		C.ellen_hap2_04	28222	31653	-	-	C.prem_hap2_04	1	3440	DUPAL	-		C.ellen_hap2_05	159372	163828	-	-	C.prem_hap2_05
C.ellen_hap2_01	10095	12202	-	-	C.prem_hap2_01	29796956	29799169	INVDP	copygain		C.ellen_hap2_02	411960	419225	-	-	C.prem_hap2_02	7635564	7642811	DUPAL	-		C.ellen_hap2_03	23214	24528	-	-	-	-	-	NOTAL	-		C.ellen_hap2_04	46174	55825	-	-	C.prem_hap2_04	7689	17389	DUPAL	-		C.ellen_hap2_05	163829	183906	-	-	-
C.ellen_hap2_01	10095	12202	-	-	C.prem_hap2_01	29799169	29796956	INVDPAL	-		C.ellen_hap2_02	419226	419812	-	-	-	-	-	NOTAL	-		C.ellen_hap2_03	24529	24920	-	-	C.prem_hap2_03	14370	14763	TRANS	-		C.ellen_hap2_04	53589	63773	-	-	C.prem_hap2_04	44938	55202	DUPAL	-		C.ellen_hap2_05	183907	184833	-	-	C.prem_hap2_05
C.ellen_hap2_01	10099	1180905	-	-	C.prem_hap2_01	847	1172130	SYN	-		C.ellen_hap2_02	419813	420326	-	-	C.prem_hap2_02	7643335	7643851	DUP	copyloss		C.ellen_hap2_03	24529	24920	-	-	C.prem_hap2_03	14370	14763	TRANSAL	-		C.ellen_hap2_04	63508	70187	-	-	C.prem_hap2_04	51675	58380	DUPAL	-		C.ellen_hap2_05	183907	184833	-	-	C.prem_hap2_05
C.ellen_hap2_01	10099	12602	-	-	C.prem_hap2_01	847	3321	SYNAL	-		C.ellen_hap2_02	419813	420326	-	-	C.prem_hap2_02	7643335	7643851	DUPAL	-		C.ellen_hap2_03	24921	27192	-	-	-	-	-	NOTAL	-		C.ellen_hap2_04	74052	86253	-	-	C.prem_hap2_04	56458	68731	DUPAL	-		C.ellen_hap2_05	184834	185824	-	-	C.prem_hap2_05
C.ellen_hap2_01	12361	12602	-	-	C.prem_hap2_01	3082	3828	CPG	-		C.ellen_hap2_02	420327	421177	-	-	-	-	-	NOTAL	-		C.ellen_hap2_03	27193	27722	-	-	C.prem_hap2_03	14754	15284	DUP	copyloss		C.ellen_hap2_04	68197	93400	-	-	C.prem_hap2_04	20578	44843	DUP	copyloss		C.ellen_hap2_05	184834	185824	-	-	C.prem_hap2_05
C.ellen_hap2_01	12361	1180905	-	-	C.prem_hap2_01	3586	1172130	SYNAL	-		C.ellen_hap2_02	421178	424673	-	-	C.prem_hap2_02	5885242	5888737	INVDP	copyloss		C.ellen_hap2_03	27193	27722	-	-	C.prem_hap2_03	14754	15284	DUPAL	-		C.ellen_hap2_04	68197	79216	-	-	C.prem_hap2_04	20578	31665	DUPAL	-		C.ellen_hap2_05	185825	205626	-	-	-
C.ellen_hap2_01	192403	193574	-	-	C.prem_hap2_01	5851641	5852821	DUP	copygain		C.ellen_hap2_02	421178	424673	-	-	C.prem_hap2_02	5888737	5885242	INVDPAL	-		C.ellen_hap2_03	27723	27808	-	-	-	-	-	NOTAL	-		C.ellen_hap2_04	83268	93400	-	-	C.prem_hap2_04	34656	44843	DUPAL	-		C.ellen_hap2_05	205627	206591	-	-	C.prem_hap2_05
C.ellen_hap2_01	192403	193574	-	-	C.prem_hap2_01	5851641	5852821	DUPAL	-		C.ellen_hap2_02	424674	424752	-	-	-	-	-	NOTAL	-		C.ellen_hap2_03	27809	29668	-	-	C.prem_hap2_03	11884	13771	SYN	-		C.ellen_hap2_04	89058	97986	-	-	C.prem_hap2_04	22674	31665	DUP	copyloss		C.ellen_hap2_05	205627	206591	-	-	C.prem_hap2_05
C.ellen_hap2_01	356070	357063	-	-	C.prem_hap2_01	27011113	27012088	INVDP	copygain		C.ellen_hap2_02	424753	426526	-	-	C.prem_hap2_02	7635565	7637338	DUP	copyloss		C.ellen_hap2_03	27809	29668	-	-	C.prem_hap2_03	11884	13771	SYNAL	-		C.ellen_hap2_04	89058	97986	-	-	C.prem_hap2_04	22674	31665	DUPAL	-		C.ellen_hap2_05	206592	231285	-	-	-
C.ellen_hap2_01	356070	357063	-	-	C.prem_hap2_01	27012088	27011113	INVDPAL	-		C.ellen_hap2_02	424753	426526	-	-	C.prem_hap2_02	7635565	7637338	DUPAL	-		C.ellen_hap2_03	29669	29706	-	-	-	-	-	NOTAL	-		C.ellen_hap2_04	96304	160338	-	-	C.prem_hap2_04	1	57839	DUP	copyloss		C.ellen_hap2_05	231286	231957	-	-	C.prem_hap2_05
C.ellen_hap2_01	366967	367278	-	-	C.prem_hap2_01	27365874	27366193	INVDP	copygain		C.ellen_hap2_02	426527	439059	-	-	C.prem_hap2_02	2215540	2228066	DUP	copyloss		C.ellen_hap2_03	29707	30823	-	-	C.prem_hap2_03	11884	13000	DUP	copyloss		C.ellen_hap2_04	96304	103037	-	-	C.prem_hap2_04	1	6778	DUPAL	-		C.ellen_hap2_05	231286	231957	-	-	C.prem_hap2_05
C.ellen_hap2_01	366967	367278	-	-	C.prem_hap2_01	27366193	27365874	INVDPAL	-		C.ellen_hap2_02	426527	439059	-	-	C.prem_hap2_02	2215540	2228066	DUPAL	-		C.ellen_hap2_03	29707	30823	-	-	C.prem_hap2_03	11884	13000	DUPAL	-		C.ellen_hap2_04	113875	121823	-	-	C.prem_hap2_04	5870	13859	DUPAL	-		C.ellen_hap2_05	231958	240717	-	-	-
C.ellen_hap2_01	417837	418278	-	-	C.prem_hap2_01	27588177	27588604	DUP	copygain		C.ellen_hap2_02	439060	439067	-	-	-	-	-	NOTAL	-		C.ellen_hap2_03	30751	31171	-	-	C.prem_hap2_03	11884	12305	DUP	copyloss		C.ellen_hap2_04	128371	140723	-	-	C.prem_hap2_04	6780	19206	DUPAL	-		C.ellen_hap2_05	240718	241445	-	-	C.prem_hap2_05
C.ellen_hap2_01	417837	418278	-	-	C.prem_hap2_01	27588177	27588604	DUPAL	-		C.ellen_hap2_02	439068	440030	-	-	C.prem_hap2_02	5887020	5887982	DUP	copyloss		C.ellen_hap2_03	30751	31171	-	-	C.prem_hap2_03	11884	12305	DUPAL	-		C.ellen_hap2_04	143358	154452	-	-	C.prem_hap2_04	25306	36462	DUPAL	-		C.ellen_hap2_05	240718	241445	-	-	C.prem_hap2_05
C.ellen_hap2_01	750569	751363	-	-	C.prem_hap2_01	20734527	20735321	INVDP	copygain		C.ellen_hap2_02	439068	440030	-	-	C.prem_hap2_02	5887020	5887982	DUPAL	-		C.ellen_hap2_03	31172	31176	-	-	-	-	-	NOTAL	-		C.ellen_hap2_04	153913	160338	-	-	C.prem_hap2_04	51381	57839	DUPAL	-		C.ellen_hap2_05	241446	312752	-	-	-
C.ellen_hap2_01	750569	751363	-	-	C.prem_hap2_01	20735321	20734527	INVDPAL	-		C.ellen_hap2_02	440031	441292	-	-	-	-	-	NOTAL	-		C.ellen_hap2_03	31177	32293	-	-	C.prem_hap2_03	11884	13000	DUP	copyloss		C.ellen_hap2_04	113875	185513	-	-	C.prem_hap2_04	5870	38088	DUP	copyloss		C.ellen_hap2_05	312753	313444	-	-	C.prem_hap2_05
C.ellen_hap2_01	750575	751362	-	-	C.prem_hap2_01	20735465	20736252	DUP	copygain		C.ellen_hap2_02	441293	448557	-	-	C.prem_hap2_02	7635565	7642811	INVDP	copyloss		C.ellen_hap2_03	31177	32293	-	-	C.prem_hap2_03	11884	13000	DUPAL	-		C.ellen_hap2_04	113875	121823	-	-	C.prem_hap2_04	5870	13859	DUPAL	-		C.ellen_hap2_05	312753	313444	-	-	C.prem_hap2_05
C.ellen_hap2_01	750575	751362	-	-	C.prem_hap2_01	20735465	20736252	DUPAL	-		C.ellen_hap2_02	441293	448557	-	-	C.prem_hap2_02	7642811	7635565	INVDPAL	-		C.ellen_hap2_03	32294	33237	-	-	-	-	-	NOTAL	-		C.ellen_hap2_04	128371	140723	-	-	C.prem_hap2_04	6780	19206	DUPAL	-		C.ellen_hap2_05	313445	326328	-	-	-
C.ellen_hap2_01	750623	751086	-	-	C.prem_hap2_01	28532703	28533166	INVDP	copygain		C.ellen_hap2_02	448558	448678	-	-	-	-	-	NOTAL	-		C.ellen_hap2_03	33238	34354	-	-	C.prem_hap2_03	11884	13000	DUP	copyloss		C.ellen_hap2_04	171066	182810	-	-	C.prem_hap2_04	7765	19568	DUPAL	-		C.ellen_hap2_05	326329	327294	-	-	C.prem_hap2_05
C.ellen_hap2_01	750623	751086	-	-	C.prem_hap2_01	28533166	28532703	INVDPAL	-		C.ellen_hap2_02	448679	449192	-	-	C.prem_hap2_02	7643335	7643851	INVDP	copyloss		C.ellen_hap2_03	33238	34354	-	-	C.prem_hap2_03	11884	13000	DUPAL	-		C.ellen_hap2_04	179123	185513	-	-	C.prem_hap2_04	31667	38088	DUPAL	-		C.ellen_hap2_05	326329	327294	-	-	C.prem_hap2_05
C.ellen_hap2_01	808389	809178	-	-	C.prem_hap2_01	12173053	12173818	INVDP	copygain		C.ellen_hap2_02	448679	449192	-	-	C.prem_hap2_02	7643851	7643335	INVDPAL	-		C.ellen_hap2_03	34282	34598	-	-	C.prem_hap2_03	11884	12201	DUP	copyloss		C.ellen_hap2_04	128371	238009	-	-	C.prem_hap2_04	6780	57733	DUP	copyloss		C.ellen_hap2_05	327295	350984	-	-	-
C.ellen_hap2_01	808389	809178	-	-	C.prem_hap2_01	12173818	12173053	INVDPAL	-		C.ellen_hap2_02	449193	453547	-	-	-	-	-	NOTAL	-		C.ellen_hap2_03	34282	34598	-	-	C.prem_hap2_03	11884	12201	DUPAL	-		C.ellen_hap2_04	128371	140723	-	-	C.prem_hap2_04	6780	19206	DUPAL	-		C.ellen_hap2_05	350985	351881	-	-	C.prem_hap2_05
C.ellen_hap2_01	856285	856735	-	-	C.prem_hap2_01	27589582	27590032	DUP	copygain		C.ellen_hap2_02	453548	458469	-	-	C.prem_hap2_02	5885243	5888737	INVDP	copyloss		C.ellen_hap2_03	34599	34707	-	-	-	-	-	NOTAL	-		C.ellen_hap2_04	171066	182810	-	-	C.prem_hap2_04	7765	19568	DUPAL	-		C.ellen_hap2_05	350985	351881	-	-	C.prem_hap2_05
C.ellen_hap2_01	856285	856735	-	-	C.prem_hap2_01	27589582	27590032	DUPAL	-		C.ellen_hap2_02	453548	454999	-	-	C.prem_hap2_02	5888737	5887286	INVDPAL	-		C.ellen_hap2_03	34708	35824	-	-	C.prem_hap2_03	11884	13000	DUP	copyloss		C.ellen_hap2_04	201710	210108	-	-	C.prem_hap2_04	21208	29667	DUPAL	-		C.ellen_hap2_05	351882	357199	-	-	-
C.ellen_hap2_01	885348	886718	-	-	C.prem_hap2_01	12911483	12912852	INVDP	copygain		C.ellen_hap2_02	456426	458469	-	-	C.prem_hap2_02	5887286	5885243	INVDPAL	-		C.ellen_hap2_03	34708	35824	-	-	C.prem_hap2_03	11884	13000	DUPAL	-		C.ellen_hap2_04	210110	218609	-	-	C.prem_hap2_04	30211	38748	DUPAL	-		C.ellen_hap2_05	357200	357431	-	-	C.prem_hap2_05
C.ellen_hap2_01	885348	886718	-	-	C.prem_hap2_01	12912852	12911483	INVDPAL	-		C.ellen_hap2_02	458470	458742	-	-	-	-	-	NOTAL	-		C.ellen_hap2_03	35825	36195	-	-	-	-	-	NOTAL	-		C.ellen_hap2_04	217964	222945	-	-	C.prem_hap2_04	41195	46197	DUPAL	-		C.ellen_hap2_05	357200	357431	-	-	C.prem_hap2_05
C.ellen_hap2_01	1180905	1187835	-	-	C.prem_hap2_01	26953261	26960191	TRANS	-		C.ellen_hap2_02	458743	459104	-	-	C.prem_hap2_02	20877375	20877739	DUP	copyloss		C.ellen_hap2_03	36196	68451	-	-	C.prem_hap2_03	14754	47218	SYN	-		C.ellen_hap2_04	222766	226732	-	-	C.prem_hap2_04	51305	55295	DUPAL	-		C.ellen_hap2_05	357432	363876	-	-	-
C.ellen_hap2_01	1180905	1187835	-	-	C.prem_hap2_01	26953261	26960191	TRANSAL	-		C.ellen_hap2_02	458743	459104	-	-	C.prem_hap2_02	20877375	20877739	DUPAL	-		C.ellen_hap2_03	36196	68451	-	-	C.prem_hap2_03	14754	47218	SYNAL	-		C.ellen_hap2_04	232694	238009	-	-	C.prem_hap2_04	52395	57733	DUPAL	-		C.ellen_hap2_05	363877	365204	-	-	C.prem_hap2_05
C.ellen_hap2_01	1187833	1744914	-	-	C.prem_hap2_01	1172122	1729211	SYN	-		C.ellen_hap2_02	459105	463456	-	-	-	-	-	NOTAL	-		C.ellen_hap2_03	36598	37183	-	-	C.prem_hap2_03	13908	14496	DUP	copygain		C.ellen_hap2_04	236853	249032	-	-	C.prem_hap2_04	14042	26289	DUP	copyloss		C.ellen_hap2_05	363877	365204	-	-	C.prem_hap2_05
C.ellen_hap2_01	1187833	1744914	-	-	C.prem_hap2_01	1172122	1729211	SYNAL	-		C.ellen_hap2_02	463457	468378	-	-	C.prem_hap2_02	5885243	5888737	INVDP	copyloss		C.ellen_hap2_03	36598	37183	-	-	C.prem_hap2_03	13908	14496	DUPAL	-		C.ellen_hap2_04	236853	249032	-	-	C.prem_hap2_04	14042	26289	DUPAL	-		C.ellen_hap2_05	365205	374955	-	-	-
C.ellen_hap2_01	1264484	1265053	-	-	C.prem_hap2_01	20455817	20456386	DUP	copygain		C.ellen_hap2_02	463457	464908	-	-	C.prem_hap2_02	5888737	5887286	INVDPAL	-		C.ellen_hap2_03	68447	125784	-	-	C.prem_hap2_03	59642	117132	SYN	-		C.ellen_hap2_04	245161	252284	-	-	C.prem_hap2_04	12406	19568	DUP	copyloss		C.ellen_hap2_05	374956	376109	-	-	C.prem_hap2_05
C.ellen_hap2_01	1264484	1265053	-	-	C.prem_hap2_01	20455817	20456386	DUPAL	-		C.ellen_hap2_02	466335	468378	-	-	C.prem_hap2_02	5887286	5885243	INVDPAL	-		C.ellen_hap2_03	68447	83100	-	-	C.prem_hap2_03	59642	74313	SYNAL	-		C.ellen_hap2_04	245161	252284	-	-	C.prem_hap2_04	12406	19568	DUPAL	-		C.ellen_hap2_05	374956	376109	-	-	C.prem_hap2_05
C.ellen_hap2_01	1264484	1274508	-	-	C.prem_hap2_01	20466271	20476836	DUP	copygain		C.ellen_hap2_02	468377	469461	-	-	C.prem_hap2_02	7635565	7636649	INVDP	copyloss		C.ellen_hap2_03	83092	83100	-	-	C.prem_hap2_03	74304	74446	CPG	-		C.ellen_hap2_04	251194	262599	-	-	C.prem_hap2_04	9210	20674	DUP	copyloss		C.ellen_hap2_05	376110	376615	-	-	-
C.ellen_hap2_01	1264484	1267071	-	-	C.prem_hap2_01	20466271	20468863	DUPAL	-		C.ellen_hap2_02	468377	469461	-	-	C.prem_hap2_02	7636649	7635565	INVDPAL	-		C.ellen_hap2_03	83092	125784	-	-	C.prem_hap2_03	74437	117132	SYNAL	-		C.ellen_hap2_04	251194	262599	-	-	C.prem_hap2_04	9210	20674	DUPAL	-		C.ellen_hap2_05	376616	376767	-	-	C.prem_hap2_05
C.ellen_hap2_01	1267069	1274508	-	-	C.prem_hap2_01	20469489	20476836	DUPAL	-		C.ellen_hap2_02	469460	469976	-	-	C.prem_hap2_02	7636133	7636649	INVDP	copyloss		C.ellen_hap2_03	125782	133117	-	-	C.prem_hap2_03	18747048	18754320	DUP	copyloss		C.ellen_hap2_04	262397	272897	-	-	C.prem_hap2_04	9210	20132	DUP	copyloss		C.ellen_hap2_05	376616	376767	-	-	C.prem_hap2_05
C.ellen_hap2_01	1592759	1593373	-	-	C.prem_hap2_01	17587234	17587827	DUP	copygain		C.ellen_hap2_02	469460	469976	-	-	C.prem_hap2_02	7636649	7636133	INVDPAL	-		C.ellen_hap2_03	125782	133117	-	-	C.prem_hap2_03	18747048	18754320	DUPAL	-		C.ellen_hap2_04	262397	272695	-	-	C.prem_hap2_04	9210	19568	DUPAL	-		C.ellen_hap2_05	376768	429329	-	-	-
C.ellen_hap2_01	1592759	1593373	-	-	C.prem_hap2_01	17587234	17587827	DUPAL	-		C.ellen_hap2_02	469977	470109	-	-	-	-	-	NOTAL	-		C.ellen_hap2_03	132240	134452	-	-	C.prem_hap2_03	10005227	10006945	DUP	copyloss		C.ellen_hap2_04	272697	272897	-	-	C.prem_hap2_04	19932	20132	DUPAL	-		C.ellen_hap2_05	429330	430669	-	-	C.prem_hap2_05
C.ellen_hap2_01	1600127	1601247	-	-	C.prem_hap2_01	20698399	20699518	DUP	copygain		C.ellen_hap2_02	470110	478443	-	-	C.prem_hap2_02	7635603	7643851	INVDP	copyloss		C.ellen_hap2_03	132240	133230	-	-	C.prem_hap2_03	10005227	10006215	DUPAL	-		C.ellen_hap2_04	272802	273103	-	-	C.prem_hap2_04	55846	56148	DUP	copyloss		C.ellen_hap2_05	429330	430669	-	-	C.prem_hap2_05
C.ellen_hap2_01	1600127	1601247	-	-	C.prem_hap2_01	20698399	20699518	DUPAL	-		C.ellen_hap2_02	470110	470623	-	-	C.prem_hap2_02	7643851	7643335	INVDPAL	-		C.ellen_hap2_03	133798	134452	-	-	C.prem_hap2_03	10006312	10006945	DUPAL	-		C.ellen_hap2_04	272802	273103	-	-	C.prem_hap2_04	55846	56148	DUPAL	-		C.ellen_hap2_05	430323	433131	-	-	C.prem_hap2_05
C.ellen_hap2_01	1668568	1672125	-	-	C.prem_hap2_01	15554981	15558539	DUP	copygain		C.ellen_hap2_02	471217	478443	-	-	C.prem_hap2_02	7642811	7635603	INVDPAL	-		C.ellen_hap2_03	134448	148081	-	-	C.prem_hap2_03	117116	130755	SYN	-		C.ellen_hap2_04	273104	277245	-	-	-	-	-	NOTAL	-		C.ellen_hap2_05	430323	433131	-	-	C.prem_hap2_05
C.ellen_hap2_01	1668568	1672125	-	-	C.prem_hap2_01	15554981	15558539	DUPAL	-		C.ellen_hap2_02	478441	481402	-	-	C.prem_hap2_02	5885776	5888737	DUP	copyloss		C.ellen_hap2_03	134448	148081	-	-	C.prem_hap2_03	117116	130755	SYNAL	-		C.ellen_hap2_04	277246	281762	-	-	C.prem_hap2_04	7142	11680	DUP	copyloss		C.ellen_hap2_05	433132	433521	-	-	-
C.ellen_hap2_01	1672119	1673651	-	-	C.prem_hap2_01	15571072	15572605	DUP	copygain		C.ellen_hap2_02	478441	481402	-	-	C.prem_hap2_02	5885776	5888737	DUPAL	-		C.ellen_hap2_03	148073	180456	-	-	C.prem_hap2_03	131403	163826	SYN	-		C.ellen_hap2_04	277246	281762	-	-	C.prem_hap2_04	7142	11680	DUPAL	-		C.ellen_hap2_05	433522	435456	-	-	C.prem_hap2_05
C.ellen_hap2_01	1672119	1673651	-	-	C.prem_hap2_01	15571072	15572605	DUPAL	-		C.ellen_hap2_02	481403	485751	-	-	-	-	-	NOTAL	-		C.ellen_hap2_03	148073	180456	-	-	C.prem_hap2_03	131403	163826	SYNAL	-		C.ellen_hap2_04	280319	316536	-	-	C.prem_hap2_04	6595	37951	DUP	copyloss		C.ellen_hap2_05	433522	434280	-	-	C.prem_hap2_05
C.ellen_hap2_01	1682618	1682859	-	-	C.prem_hap2_01	16512902	16513140	INVDP	copygain		C.ellen_hap2_02	485752	486113	-	-	C.prem_hap2_02	20877375	20877739	INVDP	copyloss		C.ellen_hap2_03	171558	171917	-	-	C.prem_hap2_03	35512927	35513289	INVDP	copygain		C.ellen_hap2_04	280319	285375	-	-	C.prem_hap2_04	6595	11680	DUPAL	-		C.ellen_hap2_05	434948	435456	-	-	C.prem_hap2_05
C.ellen_hap2_01	1682618	1682859	-	-	C.prem_hap2_01	16513140	16512902	INVDPAL	-		C.ellen_hap2_02	485752	486113	-	-	C.prem_hap2_02	20877739	20877375	INVDPAL	-		C.ellen_hap2_03	171558	171917	-	-	C.prem_hap2_03	35513289	35512927	INVDPAL	-		C.ellen_hap2_04	293509	301413	-	-	C.prem_hap2_04	6773	14662	DUPAL	-		C.ellen_hap2_05	435375	436715	-	-	C.prem_hap2_05
C.ellen_hap2_01	1694456	1695652	-	-	C.prem_hap2_01	11018725	11019921	INVDP	copygain		C.ellen_hap2_02	486114	486386	-	-	-	-	-	NOTAL	-		C.ellen_hap2_03	180457	180870	-	-	C.prem_hap2_03	2636418	2636831	INVDP	copyloss		C.ellen_hap2_04	300255	303459	-	-	C.prem_hap2_04	12235	15438	DUPAL	-		C.ellen_hap2_05	435375	436715	-	-	C.prem_hap2_05
C.ellen_hap2_01	1694456	1695652	-	-	C.prem_hap2_01	11019921	11018725	INVDPAL	-		C.ellen_hap2_02	486387	487091	-	-	C.prem_hap2_02	7635565	7636269	DUP	copyloss		C.ellen_hap2_03	180457	180870	-	-	C.prem_hap2_03	2636831	2636418	INVDPAL	-		C.ellen_hap2_04	312667	316536	-	-	C.prem_hap2_04	34107	37951	DUPAL	-		C.ellen_hap2_05	436716	436717	-	-	-
C.ellen_hap2_01	1743729	1746097	-	-	C.prem_hap2_01	1757454	1760178	DUP	copyloss		C.ellen_hap2_02	486387	487091	-	-	C.prem_hap2_02	7635565	7636269	DUPAL	-		C.ellen_hap2_03	180871	180903	-	-	-	-	-	NOTAL	-		C.ellen_hap2_04	290259	342607	-	-	C.prem_hap2_04	5327	28043	DUP	copyloss		C.ellen_hap2_05	436718	437337	-	-	C.prem_hap2_05
C.ellen_hap2_01	1743729	1745121	-	-	C.prem_hap2_01	1757454	1758861	DUPAL	-		C.ellen_hap2_02	487087	494350	-	-	C.prem_hap2_02	7635566	7642811	DUP	copyloss		C.ellen_hap2_03	180904	211810	-	-	C.prem_hap2_03	163819	194700	SYN	-		C.ellen_hap2_04	290259	294214	-	-	C.prem_hap2_04	5327	9296	DUPAL	-		C.ellen_hap2_05	436718	437337	-	-	C.prem_hap2_05
C.ellen_hap2_01	1745151	1746097	-	-	C.prem_hap2_01	1759230	1760178	DUPAL	-		C.ellen_hap2_02	487087	494350	-	-	C.prem_hap2_02	7635566	7642811	DUPAL	-		C.ellen_hap2_03	180904	211810	-	-	C.prem_hap2_03	163819	194700	SYNAL	-		C.ellen_hap2_04	293509	301413	-	-	C.prem_hap2_04	6773	14662	DUPAL	-		C.ellen_hap2_05	437338	438815	-	-	-
C.ellen_hap2_01	1746098	1748254	-	-	-	-	-	NOTAL	-		C.ellen_hap2_02	494351	494936	-	-	-	-	-	NOTAL	-		C.ellen_hap2_03	211805	253407	-	-	C.prem_hap2_03	200196	241668	SYN	-		C.ellen_hap2_04	314324	320933	-	-	C.prem_hap2_04	10125	16728	DUPAL	-		C.ellen_hap2_05	438816	439836	-	-	C.prem_hap2_05
C.ellen_hap2_01	1748255	1752754	-	-	C.prem_hap2_01	10616061	10620588	DUP	copyloss		C.ellen_hap2_02	494937	495450	-	-	C.prem_hap2_02	7643335	7643851	DUP	copyloss		C.ellen_hap2_03	211805	253407	-	-	C.prem_hap2_03	200196	241668	SYNAL	-		C.ellen_hap2_04	323218	330818	-	-	C.prem_hap2_04	12656	20253	DUPAL	-		C.ellen_hap2_05	438816	439836	-	-	C.prem_hap2_05
C.ellen_hap2_01	1748255	1752754	-	-	C.prem_hap2_01	10616061	10620588	DUPAL	-		C.ellen_hap2_02	494937	495450	-	-	C.prem_hap2_02	7643335	7643851	DUPAL	-		C.ellen_hap2_03	253408	254314	-	-	-	-	-	NOTAL	-		C.ellen_hap2_04	338840	342607	-	-	C.prem_hap2_04	24283	28043	DUPAL	-		C.ellen_hap2_05	439656	439946	-	-	C.prem_hap2_05
C.ellen_hap2_01	1752755	1776411	-	-	-	-	-	NOTAL	-		C.ellen_hap2_02	495451	495584	-	-	-	-	-	NOTAL	-		C.ellen_hap2_03	254315	259980	-	-	C.prem_hap2_03	5760936	5766602	INVDP	copyloss		C.ellen_hap2_04	314324	364628	-	-	C.prem_hap2_04	10125	41158	DUP	copyloss		C.ellen_hap2_05	439656	439946	-	-	C.prem_hap2_05
C.ellen_hap2_01	1776412	1777600	-	-	C.prem_hap2_01	3954273	3955460	DUP	copyloss		C.ellen_hap2_02	495585	496313	-	-	C.prem_hap2_02	7635635	7636363	DUP	copyloss		C.ellen_hap2_03	254315	259980	-	-	C.prem_hap2_03	5766602	5760936	INVDPAL	-		C.ellen_hap2_04	314324	320933	-	-	C.prem_hap2_04	10125	16728	DUPAL	-		C.ellen_hap2_05	439947	480366	-	-	-
C.ellen_hap2_01	1776412	1777600	-	-	C.prem_hap2_01	3954273	3955460	DUPAL	-		C.ellen_hap2_02	495585	496313	-	-	C.prem_hap2_02	7635635	7636363	DUPAL	-		C.ellen_hap2_03	259976	266601	-	-	C.prem_hap2_03	241703	246834	SYN	-		C.ellen_hap2_04	323218	330818	-	-	C.prem_hap2_04	12656	20253	DUPAL	-		C.ellen_hap2_05	480367	480792	-	-	C.prem_hap2_05
C.ellen_hap2_01	1776791	1777604	-	-	C.prem_hap2_01	11829895	11830711	TRANS	-		C.ellen_hap2_02	496314	496367	-	-	-	-	-	NOTAL	-		C.ellen_hap2_03	259976	261043	-	-	C.prem_hap2_03	241703	242770	SYNAL	-		C.ellen_hap2_04	338840	342607	-	-	C.prem_hap2_04	24283	28043	DUPAL	-		C.ellen_hap2_05	480367	480792	-	-	C.prem_hap2_05
C.ellen_hap2_01	1776791	1777604	-	-	C.prem_hap2_01	11829895	11830711	TRANSAL	-		C.ellen_hap2_02	496368	499862	-	-	C.prem_hap2_02	5885243	5888737	INVDP	copyloss		C.ellen_hap2_03	261031	262482	-	-	C.prem_hap2_03	242759	242770	CPL	-		C.ellen_hap2_04	355934	359265	-	-	C.prem_hap2_04	34848	38175	DUPAL	-		C.ellen_hap2_05	480793	524826	-	-	-
C.ellen_hap2_01	1777605	1777931	-	-	-	-	-	NOTAL	-		C.ellen_hap2_02	496368	499862	-	-	C.prem_hap2_02	5888737	5885243	INVDPAL	-		C.ellen_hap2_03	262470	266601	-	-	C.prem_hap2_03	242759	246834	SYNAL	-		C.ellen_hap2_04	359364	364628	-	-	C.prem_hap2_04	35921	41158	DUPAL	-		C.ellen_hap2_05	524827	525951	-	-	C.prem_hap2_05
C.ellen_hap2_01	1777932	1779289	-	-	C.prem_hap2_01	17780593	17781952	INVDP	copyloss		C.ellen_hap2_02	499863	501082	-	-	-	-	-	NOTAL	-		C.ellen_hap2_03	266591	310556	-	-	C.prem_hap2_03	247819	291785	SYN	-		C.ellen_hap2_04	357055	360125	-	-	C.prem_hap2_04	1	3074	SYN	-		C.ellen_hap2_05	524827	525951	-	-	C.prem_hap2_05
C.ellen_hap2_01	1777932	1779289	-	-	C.prem_hap2_01	17781952	17780593	INVDPAL	-		C.ellen_hap2_02	501083	505605	-	-	C.prem_hap2_02	7638304	7642811	INVDP	copyloss		C.ellen_hap2_03	266591	310556	-	-	C.prem_hap2_03	247819	291785	SYNAL	-		C.ellen_hap2_04	357055	360125	-	-	C.prem_hap2_04	1	3074	SYNAL	-		C.ellen_hap2_05	525952	547150	-	-	-
C.ellen_hap2_01	1779290	1784149	-	-	-	-	-	NOTAL	-		C.ellen_hap2_02	501083	505605	-	-	C.prem_hap2_02	7642811	7638304	INVDPAL	-		C.ellen_hap2_03	310551	347271	-	-	C.prem_hap2_03	303187	339934	SYN	-		C.ellen_hap2_04	361868	371192	-	-	C.prem_hap2_04	12259	19509	DUP	copyloss		C.ellen_hap2_05	547151	547430	-	-	C.prem_hap2_05
C.ellen_hap2_01	1784150	3948714	-	-	C.prem_hap2_01	1728024	3892709	SYN	-		C.ellen_hap2_02	505606	505658	-	-	-	-	-	NOTAL	-		C.ellen_hap2_03	310551	347271	-	-	C.prem_hap2_03	303187	339934	SYNAL	-		C.ellen_hap2_04	361868	366733	-	-	C.prem_hap2_04	12259	17070	DUPAL	-		C.ellen_hap2_05	547151	547430	-	-	C.prem_hap2_05
C.ellen_hap2_01	1784150	2228527	-	-	C.prem_hap2_01	1728024	2172415	SYNAL	-		C.ellen_hap2_02	505659	506172	-	-	C.prem_hap2_02	7643335	7643851	INVDP	copyloss		C.ellen_hap2_03	329156	331663	-	-	C.prem_hap2_03	8882407	8884854	DUP	copygain		C.ellen_hap2_04	364996	371192	-	-	C.prem_hap2_04	13347	19509	DUPAL	-		C.ellen_hap2_05	547431	600400	-	-	-
C.ellen_hap2_01	2208498	3261496	-	-	C.prem_hap2_01	2152374	3205391	SYNAL	-		C.ellen_hap2_02	505659	506172	-	-	C.prem_hap2_02	7643851	7643335	INVDPAL	-		C.ellen_hap2_03	329156	331663	-	-	C.prem_hap2_03	8882407	8884854	DUPAL	-		C.ellen_hap2_04	364996	380895	-	-	C.prem_hap2_04	13347	27399	DUP	copyloss		C.ellen_hap2_05	600401	601511	-	-	C.prem_hap2_05
C.ellen_hap2_01	3251532	3948714	-	-	C.prem_hap2_01	3195427	3892709	SYNAL	-		C.ellen_hap2_02	506173	510527	-	-	-	-	-	NOTAL	-		C.ellen_hap2_03	331654	333969	-	-	C.prem_hap2_03	8893102	8895981	DUP	copygain		C.ellen_hap2_04	364996	371192	-	-	C.prem_hap2_04	13347	19509	DUPAL	-		C.ellen_hap2_05	600401	601511	-	-	C.prem_hap2_05
C.ellen_hap2_01	1789137	1794806	-	-	C.prem_hap2_01	18657422	18663134	DUP	copygain		C.ellen_hap2_02	510528	513224	-	-	C.prem_hap2_02	5886041	5888737	INVDP	copyloss		C.ellen_hap2_03	331654	333690	-	-	C.prem_hap2_03	8893102	8895103	DUPAL	-		C.ellen_hap2_04	377025	380895	-	-	C.prem_hap2_04	23529	27399	DUPAL	-		C.ellen_hap2_05	601512	663624	-	-	-
C.ellen_hap2_01	1789137	1794806	-	-	C.prem_hap2_01	18657422	18663134	DUPAL	-		C.ellen_hap2_02	510528	513224	-	-	C.prem_hap2_02	5888737	5886041	INVDPAL	-		C.ellen_hap2_03	333729	333969	-	-	C.prem_hap2_03	8895741	8895981	DUPAL	-		C.ellen_hap2_04	371770	388371	-	-	C.prem_hap2_04	3739	13805	DUP	copyloss		C.ellen_hap2_05	663625	664355	-	-	C.prem_hap2_05
C.ellen_hap2_01	1916714	1922718	-	-	C.prem_hap2_01	16686985	16692947	INVDP	copygain		C.ellen_hap2_02	513225	513857	-	-	-	-	-	NOTAL	-		C.ellen_hap2_03	347271	347894	-	-	C.prem_hap2_03	36005936	36006551	INVDP	copyloss		C.ellen_hap2_04	371770	377252	-	-	C.prem_hap2_04	3739	9224	DUPAL	-		C.ellen_hap2_05	663625	664355	-	-	C.prem_hap2_05
C.ellen_hap2_01	1916714	1922718	-	-	C.prem_hap2_01	16692947	16686985	INVDPAL	-		C.ellen_hap2_02	513858	516554	-	-	C.prem_hap2_02	5886041	5888737	DUP	copyloss		C.ellen_hap2_03	347271	347894	-	-	C.prem_hap2_03	36006551	36005936	INVDPAL	-		C.ellen_hap2_04	381611	388371	-	-	C.prem_hap2_04	7043	13805	DUPAL	-		C.ellen_hap2_05	664356	697301	-	-	-
C.ellen_hap2_01	1968442	1972385	-	-	C.prem_hap2_01	9437970	9441904	INVDP	copygain		C.ellen_hap2_02	513858	516554	-	-	C.prem_hap2_02	5886041	5888737	DUPAL	-		C.ellen_hap2_03	347894	423748	-	-	C.prem_hap2_03	339925	416836	SYN	-		C.ellen_hap2_04	381611	415179	-	-	C.prem_hap2_04	7043	19033	DUP	copyloss		C.ellen_hap2_05	697302	698123	-	-	C.prem_hap2_05
C.ellen_hap2_01	1968442	1972385	-	-	C.prem_hap2_01	9441904	9437970	INVDPAL	-		C.ellen_hap2_02	516555	520907	-	-	-	-	-	NOTAL	-		C.ellen_hap2_03	347894	370871	-	-	C.prem_hap2_03	339925	362984	SYNAL	-		C.ellen_hap2_04	381611	388371	-	-	C.prem_hap2_04	7043	13805	DUPAL	-		C.ellen_hap2_05	697302	698123	-	-	C.prem_hap2_05
C.ellen_hap2_01	1968442	1972386	-	-	C.prem_hap2_01	9433970	9437910	DUP	copygain		C.ellen_hap2_02	520908	521269	-	-	C.prem_hap2_02	20877375	20877739	INVDP	copyloss		C.ellen_hap2_03	370871	370871	T	TagggatgacaaaagaacccggacccggactaacccggataatccgggccgggttgaacccgtaccggagtataaaaaaatctagatccggaatgaattttcataacccggattaatccgggtccgggtccggatttggggtaacccgtgaatccggaacccggacccggattcttttttttatattatttttattaattaatATAAATAAAAACATAAAAAAAAACCTTAAAAAATCGCAAttcatttttttctttcattctttctAGTTTCTATCACAAATCGGGATTACATAAGAAAAAGTGAAAAACCCTAGCTGTGCCGCGGCTGCCGCCTCCTGCTGTCCAGCAGGCAAGACAAACAACCATCGCCTGGGTTCGTCACCGTCGCAAGGTCGGG…	C.prem_hap2_03	362984	364094	INS	-		C.ellen_hap2_04	405023	415179	-	-	C.prem_hap2_04	8854	19033	DUPAL	-		C.ellen_hap2_05	698124	779004	-	-	-
C.ellen_hap2_01	1968442	1972386	-	-	C.prem_hap2_01	9433970	9437910	DUPAL	-		C.ellen_hap2_02	520908	521269	-	-	C.prem_hap2_02	20877739	20877375	INVDPAL	-		C.ellen_hap2_03	370871	423748	-	-	C.prem_hap2_03	364095	416836	SYNAL	-		C.ellen_hap2_04	413046	416030	-	-	C.prem_hap2_04	1	2990	DUP	copyloss		C.ellen_hap2_05	779005	779160	-	-	C.prem_hap2_05
C.ellen_hap2_01	1982051	1983778	-	-	C.prem_hap2_01	15120639	15122350	INVDP	copygain		C.ellen_hap2_02	521270	521865	-	-	-	-	-	NOTAL	-		C.ellen_hap2_03	423749	426672	-	-	-	-	-	NOTAL	-		C.ellen_hap2_04	413046	416030	-	-	C.prem_hap2_04	1	2990	DUPAL	-		C.ellen_hap2_05	779005	779160	-	-	C.prem_hap2_05
C.ellen_hap2_01	1982051	1983778	-	-	C.prem_hap2_01	15122350	15120639	INVDPAL	-		C.ellen_hap2_02	521866	525360	-	-	C.prem_hap2_02	5885243	5888737	DUP	copyloss		C.ellen_hap2_03	426673	426939	-	-	C.prem_hap2_03	2735175	2735442	DUP	copyloss		C.ellen_hap2_04	415532	420748	-	-	C.prem_hap2_04	53015	58242	DUP	copyloss		C.ellen_hap2_05	779161	831716	-	-	-
C.ellen_hap2_01	2020415	2020622	-	-	C.prem_hap2_01	24764383	24764590	DUP	copygain		C.ellen_hap2_02	521866	525360	-	-	C.prem_hap2_02	5885243	5888737	DUPAL	-		C.ellen_hap2_03	426673	426939	-	-	C.prem_hap2_03	2735175	2735442	DUPAL	-		C.ellen_hap2_04	415532	420748	-	-	C.prem_hap2_04	53015	58242	DUPAL	-		C.ellen_hap2_05	831717	832347	-	-	C.prem_hap2_05
C.ellen_hap2_01	2020415	2020622	-	-	C.prem_hap2_01	24764383	24764590	DUPAL	-		C.ellen_hap2_02	525361	529715	-	-	-	-	-	NOTAL	-		C.ellen_hap2_03	426938	479951	-	-	C.prem_hap2_03	416825	469795	SYN	-		C.ellen_hap2_04	419985	422888	-	-	C.prem_hap2_04	11499	14408	DUP	copyloss		C.ellen_hap2_05	831717	832347	-	-	C.prem_hap2_05
C.ellen_hap2_01	2020417	2020620	-	-	C.prem_hap2_01	7763458	7763661	INVDP	copygain		C.ellen_hap2_02	529716	530077	-	-	C.prem_hap2_02	20877375	20877739	INVDP	copyloss		C.ellen_hap2_03	426938	479951	-	-	C.prem_hap2_03	416825	469795	SYNAL	-		C.ellen_hap2_04	419985	422888	-	-	C.prem_hap2_04	11499	14408	DUPAL	-		C.ellen_hap2_05	832348	836276	-	-	-
C.ellen_hap2_01	2020417	2020620	-	-	C.prem_hap2_01	7763661	7763458	INVDPAL	-		C.ellen_hap2_02	529716	530077	-	-	C.prem_hap2_02	20877739	20877375	INVDPAL	-		C.ellen_hap2_03	479952	480664	-	-	C.prem_hap2_03	22500835	22501561	TRANS	-		C.ellen_hap2_04	422170	427142	-	-	C.prem_hap2_04	5880	10850	DUP	copyloss		C.ellen_hap2_05	836277	836459	-	-	C.prem_hap2_05
C.ellen_hap2_01	2020417	2020622	-	-	C.prem_hap2_01	23252418	23252623	DUP	copygain		C.ellen_hap2_02	530078	530673	-	-	-	-	-	NOTAL	-		C.ellen_hap2_03	479952	480664	-	-	C.prem_hap2_03	22500835	22501561	TRANSAL	-		C.ellen_hap2_04	422170	427142	-	-	C.prem_hap2_04	5880	10850	DUPAL	-		C.ellen_hap2_05	836277	836459	-	-	C.prem_hap2_05
C.ellen_hap2_01	2020417	2020622	-	-	C.prem_hap2_01	23252418	23252623	DUPAL	-		C.ellen_hap2_02	530674	539038	-	-	C.prem_hap2_02	7635565	7643851	DUP	copyloss		C.ellen_hap2_03	480664	487775	-	-	C.prem_hap2_03	469788	476898	SYN	-		C.ellen_hap2_04	426215	432017	-	-	C.prem_hap2_04	50998	56808	DUP	copyloss		C.ellen_hap2_05	836460	913277	-	-	-
C.ellen_hap2_01	2251050	2256282	-	-	C.prem_hap2_01	14485024	14490232	DUP	copygain		C.ellen_hap2_02	530674	537938	-	-	C.prem_hap2_02	7635565	7642811	DUPAL	-		C.ellen_hap2_03	480664	487775	-	-	C.prem_hap2_03	469788	476898	SYNAL	-		C.ellen_hap2_04	426215	432017	-	-	C.prem_hap2_04	50998	56808	DUPAL	-		C.ellen_hap2_05	913278	914725	-	-	C.prem_hap2_05
C.ellen_hap2_01	2251050	2256282	-	-	C.prem_hap2_01	14485024	14490232	DUPAL	-		C.ellen_hap2_02	538525	539038	-	-	C.prem_hap2_02	7643335	7643851	DUPAL	-		C.ellen_hap2_03	487776	488573	-	-	C.prem_hap2_03	19666311	19667108	INVDP	copyloss		C.ellen_hap2_04	431897	436141	-	-	C.prem_hap2_04	5264	9509	DUP	copyloss		C.ellen_hap2_05	913278	914725	-	-	C.prem_hap2_05
C.ellen_hap2_01	2275302	2300619	-	-	C.prem_hap2_01	13102560	13127842	DUP	copygain		C.ellen_hap2_02	539039	539200	-	-	-	-	-	NOTAL	-		C.ellen_hap2_03	487776	488573	-	-	C.prem_hap2_03	19667108	19666311	INVDPAL	-		C.ellen_hap2_04	431897	436141	-	-	C.prem_hap2_04	5264	9509	DUPAL	-		C.ellen_hap2_05	914077	917341	-	-	C.prem_hap2_05
C.ellen_hap2_01	2275302	2288350	-	-	C.prem_hap2_01	13102560	13115609	DUPAL	-		C.ellen_hap2_02	539201	540172	-	-	C.prem_hap2_02	5887011	5887982	INVDP	copyloss		C.ellen_hap2_03	488572	553191	-	-	C.prem_hap2_03	476894	541528	SYN	-		C.ellen_hap2_04	435618	442045	-	-	C.prem_hap2_04	6263	13239	DUP	copyloss		C.ellen_hap2_05	914077	917341	-	-	C.prem_hap2_05
C.ellen_hap2_01	2290419	2291503	-	-	C.prem_hap2_01	13116519	13117601	DUPAL	-		C.ellen_hap2_02	539201	540172	-	-	C.prem_hap2_02	5887982	5887011	INVDPAL	-		C.ellen_hap2_03	488572	546435	-	-	C.prem_hap2_03	476894	534645	SYNAL	-		C.ellen_hap2_04	435618	437518	-	-	C.prem_hap2_04	6263	8168	DUPAL	-		C.ellen_hap2_05	917342	917811	-	-	-
C.ellen_hap2_01	2291500	2300619	-	-	C.prem_hap2_01	13118989	13127842	DUPAL	-		C.ellen_hap2_02	540172	552704	-	-	C.prem_hap2_02	2215540	2228066	INVDP	copyloss		C.ellen_hap2_03	546427	546435	-	-	C.prem_hap2_03	534636	534778	CPG	-		C.ellen_hap2_04	437519	442045	-	-	C.prem_hap2_04	8712	13239	DUPAL	-		C.ellen_hap2_05	917812	921086	-	-	C.prem_hap2_05
C.ellen_hap2_01	2484775	2485847	-	-	C.prem_hap2_01	10421715	10422799	DUP	copygain		C.ellen_hap2_02	540172	552704	-	-	C.prem_hap2_02	2228066	2215540	INVDPAL	-		C.ellen_hap2_03	546427	553191	-	-	C.prem_hap2_03	534769	541528	SYNAL	-		C.ellen_hap2_04	442010	448115	-	-	C.prem_hap2_04	3218	11511	DUP	copyloss		C.ellen_hap2_05	917812	918660	-	-	C.prem_hap2_05
C.ellen_hap2_01	2484775	2485847	-	-	C.prem_hap2_01	10421715	10422799	DUPAL	-		C.ellen_hap2_02	552705	1754567	-	-	-	-	-	NOTAL	-		C.ellen_hap2_03	544690	545959	-	-	C.prem_hap2_03	36085494	36086765	INVDP	copygain		C.ellen_hap2_04	442010	443544	-	-	C.prem_hap2_04	3218	4756	DUPAL	-		C.ellen_hap2_05	919289	921086	-	-	C.prem_hap2_05
C.ellen_hap2_01	2558288	2560963	-	-	C.prem_hap2_01	11873316	11875990	INVDP	copygain		C.ellen_hap2_02	1754568	1756030	-	-	C.prem_hap2_02	13655303	13656765	DUP	copyloss		C.ellen_hap2_03	544690	545959	-	-	C.prem_hap2_03	36086765	36085494	INVDPAL	-		C.ellen_hap2_04	445246	448115	-	-	C.prem_hap2_04	8635	11511	DUPAL	-		C.ellen_hap2_05	921087	1067731	-	-	-
C.ellen_hap2_01	2558288	2560963	-	-	C.prem_hap2_01	11875990	11873316	INVDPAL	-		C.ellen_hap2_02	1754568	1756030	-	-	C.prem_hap2_02	13655303	13656765	DUPAL	-		C.ellen_hap2_03	553190	554501	-	-	C.prem_hap2_03	21251408	21252722	INVDP	copyloss		C.ellen_hap2_04	446366	449815	-	-	C.prem_hap2_04	53379	56824	DUP	copyloss		C.ellen_hap2_05	1067732	1068573	-	-	C.prem_hap2_05
C.ellen_hap2_01	2587967	2588309	-	-	C.prem_hap2_01	21660995	21661327	INVDP	copygain		C.ellen_hap2_02	1756031	1758127	-	-	-	-	-	NOTAL	-		C.ellen_hap2_03	553190	554501	-	-	C.prem_hap2_03	21252722	21251408	INVDPAL	-		C.ellen_hap2_04	446366	449815	-	-	C.prem_hap2_04	53379	56824	DUPAL	-		C.ellen_hap2_05	1067732	1068573	-	-	C.prem_hap2_05
C.ellen_hap2_01	2587967	2588309	-	-	C.prem_hap2_01	21661327	21660995	INVDPAL	-		C.ellen_hap2_02	1758128	1759002	-	-	C.prem_hap2_02	10820891	10821765	DUP	copyloss		C.ellen_hap2_03	554500	588779	-	-	C.prem_hap2_03	541517	575466	SYN	-		C.ellen_hap2_04	449675	457072	-	-	C.prem_hap2_04	53056	58639	DUP	copyloss		C.ellen_hap2_05	1068574	1068887	-	-	-
C.ellen_hap2_01	2627278	2627507	-	-	C.prem_hap2_01	11995081	11995313	INVDP	copygain		C.ellen_hap2_02	1758128	1759002	-	-	C.prem_hap2_02	10820891	10821765	DUPAL	-		C.ellen_hap2_03	554500	588779	-	-	C.prem_hap2_03	541517	575466	SYNAL	-		C.ellen_hap2_04	449675	452072	-	-	C.prem_hap2_04	53056	55454	DUPAL	-		C.ellen_hap2_05	1068888	1070217	-	-	C.prem_hap2_05
C.ellen_hap2_01	2627278	2627507	-	-	C.prem_hap2_01	11995313	11995081	INVDPAL	-		C.ellen_hap2_02	1758925	1759464	-	-	C.prem_hap2_02	16669005	16669551	DUP	copyloss		C.ellen_hap2_03	588780	613559	-	-	C.prem_hap2_03	586422	612069	SYN	-		C.ellen_hap2_04	453268	457072	-	-	C.prem_hap2_04	54841	58639	DUPAL	-		C.ellen_hap2_05	1068888	1070217	-	-	C.prem_hap2_05
C.ellen_hap2_01	2627281	2628454	-	-	C.prem_hap2_01	26802829	26804004	DUP	copygain		C.ellen_hap2_02	1758925	1759464	-	-	C.prem_hap2_02	16669005	16669551	DUPAL	-		C.ellen_hap2_03	588780	591405	-	-	C.prem_hap2_03	586422	589034	SYNAL	-		C.ellen_hap2_04	450587	453266	-	-	C.prem_hap2_04	537	3226	SYN	-		C.ellen_hap2_05	1070218	1071144	-	-	-
C.ellen_hap2_01	2627281	2628454	-	-	C.prem_hap2_01	26802829	26804004	DUPAL	-		C.ellen_hap2_02	1759465	1763066	-	-	-	-	-	NOTAL	-		C.ellen_hap2_03	591405	591405	t	taCatgggcggacctagtgtaggcccaggaggggctgctttgaaatttatttaaatatatattataattggttgatttaaaaaatttcctttaaaaatattttttacgtttggctcattttttagtttgttatatatgtactagacttgaaaggagtgtttaagtgaatatttaattgattgacataagtgtcatcttataactttaaattttcaaaaatatcaaggtaaaattcattggtttttagctttttaattagccaactggtttcatcactctttcaaaaataaaattacacggtctttttatcacattcaaataaaaaacgaatgaagtattaagattttctcatatgaattaaacatgactagttgagttagagttatttgatcaactaaa…	C.prem_hap2_03	589034	589920	INS	-		C.ellen_hap2_04	450587	453266	-	-	C.prem_hap2_04	537	3226	SYNAL	-		C.ellen_hap2_05	1071145	1074162	-	-	C.prem_hap2_05
C.ellen_hap2_01	2627282	2628454	-	-	C.prem_hap2_01	7778202	7779374	DUP	copygain		C.ellen_hap2_02	1763067	1763292	-	-	C.prem_hap2_02	1882532	1882757	DUP	copyloss		C.ellen_hap2_03	591406	613559	-	-	C.prem_hap2_03	589921	612069	SYNAL	-		C.ellen_hap2_04	456200	470756	-	-	C.prem_hap2_04	52690	62535	DUP	copyloss		C.ellen_hap2_05	1071145	1074162	-	-	C.prem_hap2_05
C.ellen_hap2_01	2627282	2628454	-	-	C.prem_hap2_01	7778202	7779374	DUPAL	-		C.ellen_hap2_02	1763067	1763292	-	-	C.prem_hap2_02	1882532	1882757	DUPAL	-		C.ellen_hap2_03	613551	641692	-	-	C.prem_hap2_03	612887	641408	SYN	-		C.ellen_hap2_04	456200	462211	-	-	C.prem_hap2_04	52690	58690	DUPAL	-		C.ellen_hap2_05	1074163	1080171	-	-	-
C.ellen_hap2_01	2714200	2715789	-	-	C.prem_hap2_01	17022293	17023882	INVDP	copygain		C.ellen_hap2_02	1763293	1789623	-	-	-	-	-	NOTAL	-		C.ellen_hap2_03	613551	641692	-	-	C.prem_hap2_03	612887	641408	SYNAL	-		C.ellen_hap2_04	467612	470756	-	-	C.prem_hap2_04	59383	62535	DUPAL	-		C.ellen_hap2_05	1080172	1081052	-	-	C.prem_hap2_05
C.ellen_hap2_01	2714200	2715789	-	-	C.prem_hap2_01	17023882	17022293	INVDPAL	-		C.ellen_hap2_02	1789624	1791163	-	-	C.prem_hap2_02	7148392	7149946	DUP	copyloss		C.ellen_hap2_03	641693	643270	-	-	C.prem_hap2_03	28368250	28369661	DUP	copyloss		C.ellen_hap2_04	463249	472686	-	-	C.prem_hap2_04	53924	58638	DUP	copyloss		C.ellen_hap2_05	1080172	1081052	-	-	C.prem_hap2_05
C.ellen_hap2_01	2728720	2730273	-	-	C.prem_hap2_01	15846915	15848468	DUP	copygain		C.ellen_hap2_02	1789624	1791163	-	-	C.prem_hap2_02	7148392	7149946	DUPAL	-		C.ellen_hap2_03	641693	642340	-	-	C.prem_hap2_03	28368250	28368903	DUPAL	-		C.ellen_hap2_04	463249	467698	-	-	C.prem_hap2_04	53924	58380	DUPAL	-		C.ellen_hap2_05	1081053	1184507	-	-	-
C.ellen_hap2_01	2728720	2730273	-	-	C.prem_hap2_01	15846915	15848468	DUPAL	-		C.ellen_hap2_02	1791164	1795894	-	-	-	-	-	NOTAL	-		C.ellen_hap2_03	642849	643270	-	-	C.prem_hap2_03	28369252	28369661	DUPAL	-		C.ellen_hap2_04	469302	472686	-	-	C.prem_hap2_04	55262	58638	DUPAL	-		C.ellen_hap2_05	1184508	4626065	-	-	C.prem_hap2_05
C.ellen_hap2_01	2736026	2746507	-	-	C.prem_hap2_01	14498305	14510384	DUP	copygain		C.ellen_hap2_02	1795895	1796603	-	-	C.prem_hap2_02	24674359	24675069	DUP	copyloss		C.ellen_hap2_03	643271	643281	-	-	-	-	-	NOTAL	-		C.ellen_hap2_04	467612	470756	-	-	C.prem_hap2_04	59383	62535	DUP	copyloss		C.ellen_hap2_05	1184508	1188755	-	-	C.prem_hap2_05
C.ellen_hap2_01	2736026	2739906	-	-	C.prem_hap2_01	14498305	14502185	DUPAL	-		C.ellen_hap2_02	1795895	1796603	-	-	C.prem_hap2_02	24674359	24675069	DUPAL	-		C.ellen_hap2_03	643282	692316	-	-	C.prem_hap2_03	641398	690401	SYN	-		C.ellen_hap2_04	467612	470756	-	-	C.prem_hap2_04	59383	62535	DUPAL	-		C.ellen_hap2_05	1188755	4625387	-	-	C.prem_hap2_05
C.ellen_hap2_01	2739561	2746507	-	-	C.prem_hap2_01	14503439	14510384	DUPAL	-		C.ellen_hap2_02	1796604	1858951	-	-	-	-	-	NOTAL	-		C.ellen_hap2_03	643282	692316	-	-	C.prem_hap2_03	641398	690401	SYNAL	-		C.ellen_hap2_04	469302	477885	-	-	C.prem_hap2_04	55262	61999	DUP	copyloss		C.ellen_hap2_05	4625388	4626065	-	-	C.prem_hap2_05
C.ellen_hap2_01	2758473	2760421	-	-	C.prem_hap2_01	5353924	5355885	INVDP	copygain		C.ellen_hap2_02	1858952	3439336	-	-	C.prem_hap2_02	1	1580352	SYN	-		C.ellen_hap2_03	692317	694702	-	-	-	-	-	NOTAL	-		C.ellen_hap2_04	469302	472686	-	-	C.prem_hap2_04	55262	58638	DUPAL	-		C.ellen_hap2_05	1489177	1497036	-	-	C.prem_hap2_05
C.ellen_hap2_01	2758473	2760421	-	-	C.prem_hap2_01	5355885	5353924	INVDPAL	-		C.ellen_hap2_02	1858952	1942454	-	-	C.prem_hap2_02	1	83493	SYNAL	-		C.ellen_hap2_03	694703	695852	-	-	C.prem_hap2_03	9830882	9832033	TRANS	-		C.ellen_hap2_04	474453	477885	-	-	C.prem_hap2_04	58579	61999	DUPAL	-		C.ellen_hap2_05	1489177	1496254	-	-	C.prem_hap2_05
C.ellen_hap2_01	2901640	2901857	-	-	C.prem_hap2_01	10429323	10429541	INVDP	copygain		C.ellen_hap2_02	1922409	2574423	-	-	C.prem_hap2_02	63458	715447	SYNAL	-		C.ellen_hap2_03	694703	695852	-	-	C.prem_hap2_03	9830882	9832033	TRANSAL	-		C.ellen_hap2_04	471062	487107	-	-	C.prem_hap2_04	23027	48265	DUP	copyloss		C.ellen_hap2_05	1496581	1497036	-	-	C.prem_hap2_05
C.ellen_hap2_01	2901640	2901857	-	-	C.prem_hap2_01	10429541	10429323	INVDPAL	-		C.ellen_hap2_02	2554369	3051606	-	-	C.prem_hap2_02	695406	1192621	SYNAL	-		C.ellen_hap2_03	695853	695987	-	-	-	-	-	NOTAL	-		C.ellen_hap2_04	471062	474699	-	-	C.prem_hap2_04	23027	26656	DUPAL	-		C.ellen_hap2_05	1489865	1497048	-	-	C.prem_hap2_05
C.ellen_hap2_01	2901640	2901957	-	-	C.prem_hap2_01	10428992	10429300	INVDP	copygain		C.ellen_hap2_02	3031606	3439336	-	-	C.prem_hap2_02	1172629	1580352	SYNAL	-		C.ellen_hap2_03	695988	697518	-	-	C.prem_hap2_03	35224525	35226039	INVDP	copyloss		C.ellen_hap2_04	478019	487107	-	-	C.prem_hap2_04	39214	48265	DUPAL	-		C.ellen_hap2_05	1489865	1496109	-	-	C.prem_hap2_05
C.ellen_hap2_01	2901640	2901957	-	-	C.prem_hap2_01	10429300	10428992	INVDPAL	-		C.ellen_hap2_02	1940463	1941116	-	-	C.prem_hap2_02	26996718	26997381	INVDP	copygain		C.ellen_hap2_03	695988	697518	-	-	C.prem_hap2_03	35226039	35224525	INVDPAL	-		C.ellen_hap2_04	478019	494849	-	-	C.prem_hap2_04	39214	58577	DUP	copyloss		C.ellen_hap2_05	1496582	1497048	-	-	C.prem_hap2_05
C.ellen_hap2_01	2901640	2902221	-	-	C.prem_hap2_01	10422684	10423261	INVDP	copygain		C.ellen_hap2_02	1940463	1941116	-	-	C.prem_hap2_02	26997381	26996718	INVDPAL	-		C.ellen_hap2_03	697519	735347	-	-	C.prem_hap2_03	690393	728221	SYN	-		C.ellen_hap2_04	478019	487107	-	-	C.prem_hap2_04	39214	48265	DUPAL	-		C.ellen_hap2_05	2402304	2402725	-	-	C.prem_hap2_05
C.ellen_hap2_01	2901640	2902221	-	-	C.prem_hap2_01	10423261	10422684	INVDPAL	-		C.ellen_hap2_02	1962906	1963059	-	-	C.prem_hap2_02	31823720	31823873	DUP	copygain		C.ellen_hap2_03	697519	735347	-	-	C.prem_hap2_03	690393	728221	SYNAL	-		C.ellen_hap2_04	493058	494849	-	-	C.prem_hap2_04	56786	58577	DUPAL	-		C.ellen_hap2_05	2402304	2402725	-	-	C.prem_hap2_05
C.ellen_hap2_01	2901640	2902221	-	-	C.prem_hap2_01	10430662	10431239	INVDP	copygain		C.ellen_hap2_02	1962906	1963059	-	-	C.prem_hap2_02	31823720	31823873	DUPAL	-		C.ellen_hap2_03	735348	736200	-	-	C.prem_hap2_03	34378521	34379370	INVDP	copyloss		C.ellen_hap2_04	494780	497157	-	-	C.prem_hap2_04	1	2370	DUP	copyloss		C.ellen_hap2_05	2771270	2771915	-	-	C.prem_hap2_05
C.ellen_hap2_01	2901640	2902221	-	-	C.prem_hap2_01	10431239	10430662	INVDPAL	-		C.ellen_hap2_02	1962908	1963059	-	-	C.prem_hap2_02	30992438	30992589	INVDP	copygain		C.ellen_hap2_03	735348	736200	-	-	C.prem_hap2_03	34379370	34378521	INVDPAL	-		C.ellen_hap2_04	494780	497157	-	-	C.prem_hap2_04	1	2370	DUPAL	-		C.ellen_hap2_05	2771270	2771915	-	-	C.prem_hap2_05
C.ellen_hap2_01	2901640	2902226	-	-	C.prem_hap2_01	10427028	10427616	INVDP	copygain		C.ellen_hap2_02	1962908	1963059	-	-	C.prem_hap2_02	30992589	30992438	INVDPAL	-		C.ellen_hap2_03	736197	751334	-	-	C.prem_hap2_03	728213	743304	SYN	-		C.ellen_hap2_04	496049	508679	-	-	C.prem_hap2_04	5803	21317	DUP	copyloss		C.ellen_hap2_05	2795382	2798883	-	-	C.prem_hap2_05
C.ellen_hap2_01	2901640	2902226	-	-	C.prem_hap2_01	10427616	10427028	INVDPAL	-		C.ellen_hap2_02	1962908	1963059	-	-	C.prem_hap2_02	31851530	31851681	INVDP	copygain		C.ellen_hap2_03	736197	751334	-	-	C.prem_hap2_03	728213	743304	SYNAL	-		C.ellen_hap2_04	496049	499205	-	-	C.prem_hap2_04	5803	8955	DUPAL	-		C.ellen_hap2_05	2795382	2798883	-	-	C.prem_hap2_05
C.ellen_hap2_01	2901640	2902228	-	-	C.prem_hap2_01	10423039	10423629	INVDP	copygain		C.ellen_hap2_02	1962908	1963059	-	-	C.prem_hap2_02	31851681	31851530	INVDPAL	-		C.ellen_hap2_03	751325	761526	-	-	C.prem_hap2_03	743951	754245	SYN	-		C.ellen_hap2_04	499207	502178	-	-	C.prem_hap2_04	9319	12294	DUPAL	-		C.ellen_hap2_05	3720165	3720984	-	-	C.prem_hap2_05
C.ellen_hap2_01	2901640	2902228	-	-	C.prem_hap2_01	10423629	10423039	INVDPAL	-		C.ellen_hap2_02	1987714	1987952	-	-	C.prem_hap2_02	22117350	22117588	INVDP	copygain		C.ellen_hap2_03	751325	761526	-	-	C.prem_hap2_03	743951	754245	SYNAL	-		C.ellen_hap2_04	504904	508679	-	-	C.prem_hap2_04	17567	21317	DUPAL	-		C.ellen_hap2_05	3720165	3720984	-	-	C.prem_hap2_05
C.ellen_hap2_01	2901640	2902228	-	-	C.prem_hap2_01	10423651	10424227	INVDP	copygain		C.ellen_hap2_02	1987714	1987952	-	-	C.prem_hap2_02	22117588	22117350	INVDPAL	-		C.ellen_hap2_03	761527	761816	-	-	C.prem_hap2_03	754244	754533	INV	-		C.ellen_hap2_04	500775	530373	-	-	C.prem_hap2_04	33237	58638	DUP	copyloss		C.ellen_hap2_05	4096273	4097242	-	-	C.prem_hap2_05
C.ellen_hap2_01	2901640	2902228	-	-	C.prem_hap2_01	10424227	10423651	INVDPAL	-		C.ellen_hap2_02	2080230	2080528	-	-	C.prem_hap2_02	31575958	31576255	DUP	copygain		C.ellen_hap2_03	761527	761816	-	-	C.prem_hap2_03	754533	754244	INVAL	-		C.ellen_hap2_04	500775	505828	-	-	C.prem_hap2_04	33237	38277	DUPAL	-		C.ellen_hap2_05	4096273	4096655	-	-	C.prem_hap2_05
C.ellen_hap2_01	2901640	2902228	-	-	C.prem_hap2_01	10424127	10424717	INVDP	copygain		C.ellen_hap2_02	2080230	2080528	-	-	C.prem_hap2_02	31575958	31576255	DUPAL	-		C.ellen_hap2_03	761815	800448	-	-	C.prem_hap2_03	754531	793645	SYN	-		C.ellen_hap2_04	507836	510883	-	-	C.prem_hap2_04	37550	40597	DUPAL	-		C.ellen_hap2_05	4096824	4097242	-	-	C.prem_hap2_05
C.ellen_hap2_01	2901640	2902228	-	-	C.prem_hap2_01	10424717	10424127	INVDPAL	-		C.ellen_hap2_02	2080232	2080532	-	-	C.prem_hap2_02	30445700	30446000	INVDP	copygain		C.ellen_hap2_03	761815	798378	-	-	C.prem_hap2_03	754531	791039	SYNAL	-		C.ellen_hap2_04	520006	523535	-	-	C.prem_hap2_04	43350	46877	DUPAL	-		C.ellen_hap2_05	4289412	4289897	-	-	C.prem_hap2_05
C.ellen_hap2_01	2901640	2902228	-	-	C.prem_hap2_01	10425336	10425921	INVDP	copygain		C.ellen_hap2_02	2080232	2080532	-	-	C.prem_hap2_02	30446000	30445700	INVDPAL	-		C.ellen_hap2_03	797843	798378	-	-	C.prem_hap2_03	790504	791577	CPG	-		C.ellen_hap2_04	525661	530373	-	-	C.prem_hap2_04	53936	58638	DUPAL	-		C.ellen_hap2_05	4289412	4289897	-	-	C.prem_hap2_05
C.ellen_hap2_01	2901640	2902228	-	-	C.prem_hap2_01	10425921	10425336	INVDPAL	-		C.ellen_hap2_02	2091523	2092509	-	-	C.prem_hap2_02	26924425	26925406	INVDP	copygain		C.ellen_hap2_03	797843	800448	-	-	C.prem_hap2_03	791041	793645	SYNAL	-		C.ellen_hap2_04	530255	534003	-	-	C.prem_hap2_04	54892	58646	DUP	copyloss		C.ellen_hap2_05	4524349	4525338	-	-	C.prem_hap2_05
C.ellen_hap2_01	2901640	2902228	-	-	C.prem_hap2_01	10426310	10426886	INVDP	copygain		C.ellen_hap2_02	2091523	2092509	-	-	C.prem_hap2_02	26925406	26924425	INVDPAL	-		C.ellen_hap2_03	767074	767662	-	-	C.prem_hap2_03	35629577	35630177	DUP	copygain		C.ellen_hap2_04	530255	534003	-	-	C.prem_hap2_04	54892	58646	DUPAL	-		C.ellen_hap2_05	4524349	4525338	-	-	C.prem_hap2_05
C.ellen_hap2_01	2901640	2902228	-	-	C.prem_hap2_01	10426886	10426310	INVDPAL	-		C.ellen_hap2_02	2112635	2113251	-	-	C.prem_hap2_02	4638873	4639490	DUP	copygain		C.ellen_hap2_03	767074	767662	-	-	C.prem_hap2_03	35629577	35630177	DUPAL	-		C.ellen_hap2_04	531481	536428	-	-	C.prem_hap2_04	20498	25447	DUP	copyloss		C.ellen_hap2_05	4622644	4623601	-	-	C.prem_hap2_05
C.ellen_hap2_01	2901640	2902228	-	-	C.prem_hap2_01	10426542	10427127	INVDP	copygain		C.ellen_hap2_02	2112635	2113251	-	-	C.prem_hap2_02	4638873	4639490	DUPAL	-		C.ellen_hap2_03	800440	813565	-	-	C.prem_hap2_03	794670	807664	SYN	-		C.ellen_hap2_04	531481	536428	-	-	C.prem_hap2_04	20498	25447	DUPAL	-		C.ellen_hap2_05	4622644	4623601	-	-	C.prem_hap2_05
C.ellen_hap2_01	2901640	2902228	-	-	C.prem_hap2_01	10427127	10426542	INVDPAL	-		C.ellen_hap2_02	2155461	2156845	-	-	C.prem_hap2_02	8073183	8074566	INVDP	copygain		C.ellen_hap2_03	800440	801508	-	-	C.prem_hap2_03	794670	795734	SYNAL	-		C.ellen_hap2_04	535488	543784	-	-	C.prem_hap2_04	11611	27545	DUP	copyloss		C.ellen_hap2_05	4622644	4624349	-	-	C.prem_hap2_05
C.ellen_hap2_01	2901640	2902228	-	-	C.prem_hap2_01	10429441	10430031	INVDP	copygain		C.ellen_hap2_02	2155461	2156845	-	-	C.prem_hap2_02	8074566	8073183	INVDPAL	-		C.ellen_hap2_03	801499	801641	-	-	C.prem_hap2_03	795726	795734	CPL	-		C.ellen_hap2_04	535488	542173	-	-	C.prem_hap2_04	11611	18297	DUPAL	-		C.ellen_hap2_05	4622644	4624349	-	-	C.prem_hap2_05
C.ellen_hap2_01	2901640	2902228	-	-	C.prem_hap2_01	10430031	10429441	INVDPAL	-		C.ellen_hap2_02	2196430	2196739	-	-	C.prem_hap2_02	5255507	5255816	DUP	copygain		C.ellen_hap2_03	801632	813565	-	-	C.prem_hap2_03	795726	807664	SYNAL	-		C.ellen_hap2_04	542175	543784	-	-	C.prem_hap2_04	25924	27545	DUPAL	-		C.ellen_hap2_05	4626066	4637909	-	-	-
C.ellen_hap2_01	2901640	2902228	-	-	C.prem_hap2_01	10429685	10430275	INVDP	copygain		C.ellen_hap2_02	2196430	2196739	-	-	C.prem_hap2_02	5255507	5255816	DUPAL	-		C.ellen_hap2_03	811691	812352	-	-	C.prem_hap2_03	31067640	31068301	DUP	copygain		C.ellen_hap2_04	542351	578161	-	-	C.prem_hap2_04	3941	41156	DUP	copyloss		C.ellen_hap2_05	4637910	4638441	-	-	C.prem_hap2_05
C.ellen_hap2_01	2901640	2902228	-	-	C.prem_hap2_01	10430275	10429685	INVDPAL	-		C.ellen_hap2_02	2336980	2342173	-	-	C.prem_hap2_02	29271325	29276519	INVDP	copygain		C.ellen_hap2_03	811691	812352	-	-	C.prem_hap2_03	31067640	31068301	DUPAL	-		C.ellen_hap2_04	542351	547919	-	-	C.prem_hap2_04	3941	9515	DUPAL	-		C.ellen_hap2_05	4637910	4638441	-	-	C.prem_hap2_05
C.ellen_hap2_01	2901640	2902228	-	-	C.prem_hap2_01	10431017	10431607	INVDP	copygain		C.ellen_hap2_02	2336980	2342173	-	-	C.prem_hap2_02	29276519	29271325	INVDPAL	-		C.ellen_hap2_03	813566	813713	-	-	-	-	-	NOTAL	-		C.ellen_hap2_04	550140	554396	-	-	C.prem_hap2_04	6455	10703	DUPAL	-		C.ellen_hap2_05	4638442	4638732	-	-	-
C.ellen_hap2_01	2901640	2902228	-	-	C.prem_hap2_01	10431607	10431017	INVDPAL	-		C.ellen_hap2_02	2337443	2342173	-	-	C.prem_hap2_02	25664369	25669073	DUP	copygain		C.ellen_hap2_03	813714	814690	-	-	C.prem_hap2_03	28610357	28611330	TRANS	-		C.ellen_hap2_04	562143	568392	-	-	C.prem_hap2_04	8090	14331	DUPAL	-		C.ellen_hap2_05	4638733	4643470	-	-	C.prem_hap2_05
C.ellen_hap2_01	2901644	2902228	-	-	C.prem_hap2_01	10425821	10426397	INVDP	copygain		C.ellen_hap2_02	2337443	2342173	-	-	C.prem_hap2_02	25664369	25669073	DUPAL	-		C.ellen_hap2_03	813714	814690	-	-	C.prem_hap2_03	28610357	28611330	TRANSAL	-		C.ellen_hap2_04	571499	578161	-	-	C.prem_hap2_04	34508	41156	DUPAL	-		C.ellen_hap2_05	4638733	4641554	-	-	C.prem_hap2_05
C.ellen_hap2_01	2901644	2902228	-	-	C.prem_hap2_01	10426397	10425821	INVDPAL	-		C.ellen_hap2_02	2337487	2342173	-	-	C.prem_hap2_02	24857679	24862322	INVDP	copygain		C.ellen_hap2_03	814690	849194	-	-	C.prem_hap2_03	807658	842149	SYN	-		C.ellen_hap2_04	561028	564288	-	-	C.prem_hap2_04	2610	5874	SYN	-		C.ellen_hap2_05	4642529	4643470	-	-	C.prem_hap2_05
C.ellen_hap2_01	2958363	2963247	-	-	C.prem_hap2_01	17714242	17719131	INVDP	copygain		C.ellen_hap2_02	2337487	2342173	-	-	C.prem_hap2_02	24862322	24857679	INVDPAL	-		C.ellen_hap2_03	814690	849194	-	-	C.prem_hap2_03	807658	842149	SYNAL	-		C.ellen_hap2_04	561028	564288	-	-	C.prem_hap2_04	2610	5874	SYNAL	-		C.ellen_hap2_05	4643471	4645181	-	-	-
C.ellen_hap2_01	2958363	2963247	-	-	C.prem_hap2_01	17719131	17714242	INVDPAL	-		C.ellen_hap2_02	2337487	2342173	-	-	C.prem_hap2_02	29261150	29265828	INVDP	copygain		C.ellen_hap2_03	827896	828444	-	-	C.prem_hap2_03	7106497	7107046	DUP	copygain		C.ellen_hap2_04	571499	588105	-	-	C.prem_hap2_04	34508	63425	DUP	copyloss		C.ellen_hap2_05	4645182	4647701	-	-	C.prem_hap2_05
C.ellen_hap2_01	2962415	2962779	-	-	C.prem_hap2_01	10428840	10429205	DUP	copygain		C.ellen_hap2_02	2337487	2342173	-	-	C.prem_hap2_02	29265828	29261150	INVDPAL	-		C.ellen_hap2_03	827896	828444	-	-	C.prem_hap2_03	7106497	7107046	DUPAL	-		C.ellen_hap2_04	571499	578161	-	-	C.prem_hap2_04	34508	41156	DUPAL	-		C.ellen_hap2_05	4645182	4647701	-	-	C.prem_hap2_05
C.ellen_hap2_01	2962415	2962779	-	-	C.prem_hap2_01	10428840	10429205	DUPAL	-		C.ellen_hap2_02	2337494	2342173	-	-	C.prem_hap2_02	5904636	5909274	INVDP	copygain		C.ellen_hap2_03	827900	828446	-	-	C.prem_hap2_03	8339454	8340000	DUP	copygain		C.ellen_hap2_04	579763	588105	-	-	C.prem_hap2_04	55116	63425	DUPAL	-		C.ellen_hap2_05	4647702	4664404	-	-	-
C.ellen_hap2_01	2969942	2970930	-	-	C.prem_hap2_01	18176236	18177224	DUP	copygain		C.ellen_hap2_02	2337494	2342173	-	-	C.prem_hap2_02	5909274	5904636	INVDPAL	-		C.ellen_hap2_03	827900	828446	-	-	C.prem_hap2_03	8339454	8340000	DUPAL	-		C.ellen_hap2_04	588014	592481	-	-	C.prem_hap2_04	53706	58164	DUP	copyloss		C.ellen_hap2_05	4664405	4666822	-	-	C.prem_hap2_05
C.ellen_hap2_01	2969942	2970930	-	-	C.prem_hap2_01	18176236	18177224	DUPAL	-		C.ellen_hap2_02	2510125	2510673	-	-	C.prem_hap2_02	3429473	3430021	DUP	copygain		C.ellen_hap2_03	849195	849246	-	-	-	-	-	NOTAL	-		C.ellen_hap2_04	588014	592481	-	-	C.prem_hap2_04	53706	58164	DUPAL	-		C.ellen_hap2_05	4664405	4666822	-	-	C.prem_hap2_05
C.ellen_hap2_01	2970165	2970837	-	-	C.prem_hap2_01	17551827	17552505	DUP	copygain		C.ellen_hap2_02	2510125	2510673	-	-	C.prem_hap2_02	3429473	3430021	DUPAL	-		C.ellen_hap2_03	849247	849919	-	-	C.prem_hap2_03	7559952	7560628	DUP	copyloss		C.ellen_hap2_04	591007	597064	-	-	C.prem_hap2_04	52338	58382	DUP	copyloss		C.ellen_hap2_05	4666823	4731478	-	-	-
C.ellen_hap2_01	2970165	2970837	-	-	C.prem_hap2_01	17551827	17552505	DUPAL	-		C.ellen_hap2_02	2677041	2677415	-	-	C.prem_hap2_02	5399211	5399585	DUP	copygain		C.ellen_hap2_03	849247	849919	-	-	C.prem_hap2_03	7559952	7560628	DUPAL	-		C.ellen_hap2_04	591007	597064	-	-	C.prem_hap2_04	52338	58382	DUPAL	-		C.ellen_hap2_05	4731479	4731631	-	-	C.prem_hap2_05
C.ellen_hap2_01	2970644	2970930	-	-	C.prem_hap2_01	17737722	17738008	DUP	copygain		C.ellen_hap2_02	2677041	2677415	-	-	C.prem_hap2_02	5399211	5399585	DUPAL	-		C.ellen_hap2_03	849920	878444	-	-	C.prem_hap2_03	842141	870601	SYN	-		C.ellen_hap2_04	596274	610155	-	-	C.prem_hap2_04	51060	58012	DUP	copyloss		C.ellen_hap2_05	4731479	4731631	-	-	C.prem_hap2_05
C.ellen_hap2_01	2970644	2970930	-	-	C.prem_hap2_01	17737722	17738008	DUPAL	-		C.ellen_hap2_02	2884651	2885460	-	-	C.prem_hap2_02	26441362	26442172	DUP	copygain		C.ellen_hap2_03	849920	878444	-	-	C.prem_hap2_03	842141	870601	SYNAL	-		C.ellen_hap2_04	596274	602054	-	-	C.prem_hap2_04	51060	56824	DUPAL	-		C.ellen_hap2_05	4731632	4736663	-	-	-
C.ellen_hap2_01	2988858	2998721	-	-	C.prem_hap2_01	14209288	14219008	DUP	copygain		C.ellen_hap2_02	2884651	2885460	-	-	C.prem_hap2_02	26441362	26442172	DUPAL	-		C.ellen_hap2_03	878445	879464	-	-	-	-	-	NOTAL	-		C.ellen_hap2_04	608254	610155	-	-	C.prem_hap2_04	56114	58012	DUPAL	-		C.ellen_hap2_05	4736664	4737384	-	-	C.prem_hap2_05
C.ellen_hap2_01	2988858	2998721	-	-	C.prem_hap2_01	14209288	14219008	DUPAL	-		C.ellen_hap2_02	3094835	3095773	-	-	C.prem_hap2_02	21979612	21980550	DUP	copygain		C.ellen_hap2_03	879465	879678	-	-	C.prem_hap2_03	14204730	14204951	INVDP	copyloss		C.ellen_hap2_04	601920	614872	-	-	C.prem_hap2_04	51795	62299	DUP	copyloss		C.ellen_hap2_05	4736664	4737384	-	-	C.prem_hap2_05
C.ellen_hap2_01	3065051	3070726	-	-	C.prem_hap2_01	21276783	21282456	DUP	copygain		C.ellen_hap2_02	3094835	3095773	-	-	C.prem_hap2_02	21979612	21980550	DUPAL	-		C.ellen_hap2_03	879465	879678	-	-	C.prem_hap2_03	14204951	14204730	INVDPAL	-		C.ellen_hap2_04	601920	604348	-	-	C.prem_hap2_04	51795	54211	DUPAL	-		C.ellen_hap2_05	4737385	4767943	-	-	-
C.ellen_hap2_01	3065051	3070726	-	-	C.prem_hap2_01	21276783	21282456	DUPAL	-		C.ellen_hap2_02	3334606	3340068	-	-	C.prem_hap2_02	23942005	23947425	DUP	copygain		C.ellen_hap2_03	879679	879903	-	-	-	-	-	NOTAL	-		C.ellen_hap2_04	608254	610155	-	-	C.prem_hap2_04	56114	58012	DUPAL	-		C.ellen_hap2_05	4767944	4768437	-	-	C.prem_hap2_05
C.ellen_hap2_01	3065603	3070641	-	-	C.prem_hap2_01	17995615	18000593	INVDP	copygain		C.ellen_hap2_02	3334606	3340068	-	-	C.prem_hap2_02	23942005	23947425	DUPAL	-		C.ellen_hap2_03	879904	880028	-	-	C.prem_hap2_03	29747032	29747156	TRANS	-		C.ellen_hap2_04	610590	614872	-	-	C.prem_hap2_04	58013	62299	DUPAL	-		C.ellen_hap2_05	4767944	4768437	-	-	C.prem_hap2_05
C.ellen_hap2_01	3065603	3070641	-	-	C.prem_hap2_01	18000593	17995615	INVDPAL	-		C.ellen_hap2_02	3406104	3406583	-	-	C.prem_hap2_02	24008360	24008839	DUP	copygain		C.ellen_hap2_03	879904	880028	-	-	C.prem_hap2_03	29747032	29747156	TRANSAL	-		C.ellen_hap2_04	613996	615909	-	-	C.prem_hap2_04	1	1908	DUP	copyloss		C.ellen_hap2_05	4768438	4783205	-	-	-
C.ellen_hap2_01	3143953	3144270	-	-	C.prem_hap2_01	14563971	14564288	DUP	copygain		C.ellen_hap2_02	3406104	3406583	-	-	C.prem_hap2_02	24008360	24008839	DUPAL	-		C.ellen_hap2_03	880027	896351	-	-	C.prem_hap2_03	870888	887223	SYN	-		C.ellen_hap2_04	613996	615909	-	-	C.prem_hap2_04	1	1908	DUPAL	-		C.ellen_hap2_05	4783206	4784695	-	-	C.prem_hap2_05
C.ellen_hap2_01	3143953	3144270	-	-	C.prem_hap2_01	14563971	14564288	DUPAL	-		C.ellen_hap2_02	3406104	3406583	-	-	C.prem_hap2_02	24012884	24013368	DUP	copygain		C.ellen_hap2_03	880027	896351	-	-	C.prem_hap2_03	870888	887223	SYNAL	-		C.ellen_hap2_04	615910	615911	-	-	-	-	-	NOTAL	-		C.ellen_hap2_05	4783206	4784695	-	-	C.prem_hap2_05
C.ellen_hap2_01	3154618	3156109	-	-	C.prem_hap2_01	27568202	27569687	INVDP	copygain		C.ellen_hap2_02	3406104	3406583	-	-	C.prem_hap2_02	24012884	24013368	DUPAL	-		C.ellen_hap2_03	896350	896966	-	-	C.prem_hap2_03	10500263	10500878	INVTR	-		C.ellen_hap2_04	615912	623046	-	-	C.prem_hap2_04	53709	58680	DUP	copyloss		C.ellen_hap2_05	4784696	4836705	-	-	-
C.ellen_hap2_01	3154618	3156109	-	-	C.prem_hap2_01	27569687	27568202	INVDPAL	-		C.ellen_hap2_02	3438253	3803135	-	-	C.prem_hap2_02	1593221	1956331	SYN	-		C.ellen_hap2_03	896350	896966	-	-	C.prem_hap2_03	10500878	10500263	INVTRAL	-		C.ellen_hap2_04	615912	620444	-	-	C.prem_hap2_04	53709	58250	DUPAL	-		C.ellen_hap2_05	4836706	4845528	-	-	C.prem_hap2_05
C.ellen_hap2_01	3155430	3156120	-	-	C.prem_hap2_01	27569695	27570385	INVDP	copygain		C.ellen_hap2_02	3438253	3552941	-	-	C.prem_hap2_02	1593221	1707920	SYNAL	-		C.ellen_hap2_03	896966	942276	-	-	C.prem_hap2_03	887215	932565	SYN	-		C.ellen_hap2_04	619392	623046	-	-	C.prem_hap2_04	55018	58680	DUPAL	-		C.ellen_hap2_05	4836706	4845528	-	-	C.prem_hap2_05
C.ellen_hap2_01	3155430	3156120	-	-	C.prem_hap2_01	27570385	27569695	INVDPAL	-		C.ellen_hap2_02	3549841	3554733	-	-	C.prem_hap2_02	1704821	1707920	TDM	-		C.ellen_hap2_03	896966	942276	-	-	C.prem_hap2_03	887215	932565	SYNAL	-		C.ellen_hap2_04	620659	624501	-	-	C.prem_hap2_04	54837	58644	DUP	copyloss		C.ellen_hap2_05	4843981	4847180	-	-	C.prem_hap2_05
C.ellen_hap2_01	3197291	3197559	-	-	C.prem_hap2_01	27526698	27526960	INVDP	copygain		C.ellen_hap2_02	3551633	3803135	-	-	C.prem_hap2_02	1704821	1956331	SYNAL	-		C.ellen_hap2_03	942268	953139	-	-	C.prem_hap2_03	934437	945261	SYN	-		C.ellen_hap2_04	620659	624501	-	-	C.prem_hap2_04	54837	58644	DUPAL	-		C.ellen_hap2_05	4843981	4847180	-	-	C.prem_hap2_05
C.ellen_hap2_01	3197291	3197559	-	-	C.prem_hap2_01	27526960	27526698	INVDPAL	-		C.ellen_hap2_02	3439329	3440043	-	-	C.prem_hap2_02	1582068	1582797	DUP	copygain		C.ellen_hap2_03	942268	953139	-	-	C.prem_hap2_03	934437	945261	SYNAL	-		C.ellen_hap2_04	624475	635111	-	-	C.prem_hap2_04	12097	25448	DUP	copyloss		C.ellen_hap2_05	4847180	4850615	-	-	C.prem_hap2_05
C.ellen_hap2_01	3239102	3239339	-	-	C.prem_hap2_01	5765190	5765427	DUP	copygain		C.ellen_hap2_02	3439329	3440043	-	-	C.prem_hap2_02	1582068	1582797	DUPAL	-		C.ellen_hap2_03	953111	955467	-	-	C.prem_hap2_03	968849	971205	SYN	-		C.ellen_hap2_04	624475	631160	-	-	C.prem_hap2_04	12097	18772	DUPAL	-		C.ellen_hap2_05	4847180	4850615	-	-	C.prem_hap2_05
C.ellen_hap2_01	3239102	3239339	-	-	C.prem_hap2_01	5765190	5765427	DUPAL	-		C.ellen_hap2_02	3480803	3481412	-	-	C.prem_hap2_02	1592543	1593147	DUP	copygain		C.ellen_hap2_03	953111	955467	-	-	C.prem_hap2_03	968849	971205	SYNAL	-		C.ellen_hap2_04	631021	635111	-	-	C.prem_hap2_04	21355	25448	DUPAL	-		C.ellen_hap2_05	4850616	4851330	-	-	-
C.ellen_hap2_01	3260591	3261647	-	-	C.prem_hap2_01	25357747	25358895	INVDP	copygain		C.ellen_hap2_02	3480803	3481412	-	-	C.prem_hap2_02	1592543	1593147	DUPAL	-		C.ellen_hap2_03	955468	955818	-	-	-	-	-	NOTAL	-		C.ellen_hap2_04	631021	647934	-	-	C.prem_hap2_04	21355	28836	DUP	copyloss		C.ellen_hap2_05	4851331	4851684	-	-	C.prem_hap2_05
C.ellen_hap2_01	3260591	3261647	-	-	C.prem_hap2_01	25358895	25357747	INVDPAL	-		C.ellen_hap2_02	3561882	3572583	-	-	C.prem_hap2_02	13995197	14006009	INVDP	copygain		C.ellen_hap2_03	955819	957277	-	-	C.prem_hap2_03	36202547	36203990	DUP	copyloss		C.ellen_hap2_04	631021	635111	-	-	C.prem_hap2_04	21355	25448	DUPAL	-		C.ellen_hap2_05	4851331	4851684	-	-	C.prem_hap2_05
C.ellen_hap2_01	3260592	3261648	-	-	C.prem_hap2_01	24134681	24135766	DUP	copygain		C.ellen_hap2_02	3561882	3572583	-	-	C.prem_hap2_02	14006009	13995197	INVDPAL	-		C.ellen_hap2_03	955819	957277	-	-	C.prem_hap2_03	36202547	36203990	DUPAL	-		C.ellen_hap2_04	643314	647934	-	-	C.prem_hap2_04	24213	28836	DUPAL	-		C.ellen_hap2_05	4851685	4852128	-	-	-
C.ellen_hap2_01	3260592	3261648	-	-	C.prem_hap2_01	24134681	24135766	DUPAL	-		C.ellen_hap2_02	3569227	3572582	-	-	C.prem_hap2_02	31974825	31978176	INVDP	copygain		C.ellen_hap2_03	957277	989468	-	-	C.prem_hap2_03	972453	1004249	SYN	-		C.ellen_hap2_04	638254	653424	-	-	C.prem_hap2_04	9515	26879	DUP	copyloss		C.ellen_hap2_05	4852129	4852280	-	-	C.prem_hap2_05
C.ellen_hap2_01	3461572	3466363	-	-	C.prem_hap2_01	27558587	27563363	DUP	copygain		C.ellen_hap2_02	3569227	3572582	-	-	C.prem_hap2_02	31978176	31974825	INVDPAL	-		C.ellen_hap2_03	957277	958415	-	-	C.prem_hap2_03	972453	973579	SYNAL	-		C.ellen_hap2_04	638254	643312	-	-	C.prem_hap2_04	9515	14580	DUPAL	-		C.ellen_hap2_05	4852129	4852280	-	-	C.prem_hap2_05
C.ellen_hap2_01	3461572	3466363	-	-	C.prem_hap2_01	27558587	27563363	DUPAL	-		C.ellen_hap2_02	3580931	3581459	-	-	C.prem_hap2_02	21612047	21612558	DUP	copygain		C.ellen_hap2_03	958415	958777	ttaggctccgtttggtacagcttattaaatagagtttataacagtagagcttatagcagtagagcttataccaatagagcttttggacaaaaagtcattaggtgtttggttgtcaataaaaaaaatatttttgaaccattaaactgtgtgatattttttatattatatattttttaaaaaagctttctaatctctactcccaaaagcttaaattttgggcttttgttagtagagataaattaacttatttaagttaaaaaaactcaactaaaaaaataatcaaacactataaaaattttaaaaaatacttatgcgattaaataagtatttatgtctcttaaataaatcatagcaaacaagcac	t	C.prem_hap2_03	973579	973579	DEL	-		C.ellen_hap2_04	648994	653424	-	-	C.prem_hap2_04	22443	26879	DUPAL	-		C.ellen_hap2_05	4852281	4856769	-	-	-
C.ellen_hap2_01	3468263	3468883	-	-	C.prem_hap2_01	18988221	18988842	DUP	copygain		C.ellen_hap2_02	3580931	3581459	-	-	C.prem_hap2_02	21612047	21612558	DUPAL	-		C.ellen_hap2_03	958778	989468	-	-	C.prem_hap2_03	973579	1004249	SYNAL	-		C.ellen_hap2_04	638254	697235	-	-	C.prem_hap2_04	9515	42583	DUP	copyloss		C.ellen_hap2_05	4856770	4857016	-	-	C.prem_hap2_05
C.ellen_hap2_01	3468263	3468883	-	-	C.prem_hap2_01	18988221	18988842	DUPAL	-		C.ellen_hap2_02	3599571	3600496	-	-	C.prem_hap2_02	30537182	30538108	DUP	copygain		C.ellen_hap2_03	989466	1007285	-	-	C.prem_hap2_03	1005102	1023091	SYN	-		C.ellen_hap2_04	638254	643312	-	-	C.prem_hap2_04	9515	14580	DUPAL	-		C.ellen_hap2_05	4856770	4857016	-	-	C.prem_hap2_05
C.ellen_hap2_01	3644337	3644747	-	-	C.prem_hap2_01	19666951	19667357	DUP	copygain		C.ellen_hap2_02	3599571	3600496	-	-	C.prem_hap2_02	30537182	30538108	DUPAL	-		C.ellen_hap2_03	989466	1007285	-	-	C.prem_hap2_03	1005102	1023091	SYNAL	-		C.ellen_hap2_04	666396	673980	-	-	C.prem_hap2_04	10993	18599	DUPAL	-		C.ellen_hap2_05	4857017	4936671	-	-	-
C.ellen_hap2_01	3644337	3644747	-	-	C.prem_hap2_01	19666951	19667357	DUPAL	-		C.ellen_hap2_02	3622061	3622479	-	-	C.prem_hap2_02	20562593	20563009	INVDP	copygain		C.ellen_hap2_03	1007277	1017028	-	-	C.prem_hap2_03	1023309	1033048	SYN	-		C.ellen_hap2_04	676285	684364	-	-	C.prem_hap2_04	25812	33919	DUPAL	-		C.ellen_hap2_05	4936672	4938223	-	-	C.prem_hap2_05
C.ellen_hap2_01	3677165	3678918	-	-	C.prem_hap2_01	17441664	17443337	INVDP	copygain		C.ellen_hap2_02	3622061	3622479	-	-	C.prem_hap2_02	20563009	20562593	INVDPAL	-		C.ellen_hap2_03	1007277	1017028	-	-	C.prem_hap2_03	1023309	1033048	SYNAL	-		C.ellen_hap2_04	688033	697235	-	-	C.prem_hap2_04	33414	42583	DUPAL	-		C.ellen_hap2_05	4936672	4938223	-	-	C.prem_hap2_05
C.ellen_hap2_01	3677165	3678918	-	-	C.prem_hap2_01	17443337	17441664	INVDPAL	-		C.ellen_hap2_02	3634553	3647071	-	-	C.prem_hap2_02	23893310	23905859	DUP	copygain		C.ellen_hap2_03	1017029	1018780	-	-	-	-	-	NOTAL	-		C.ellen_hap2_04	673981	676638	-	-	C.prem_hap2_04	55860	58519	DUP	copyloss		C.ellen_hap2_05	4938224	4944046	-	-	-
C.ellen_hap2_01	3821700	3822470	-	-	C.prem_hap2_01	17888848	17889618	INVDP	copygain		C.ellen_hap2_02	3634553	3647071	-	-	C.prem_hap2_02	23893310	23905859	DUPAL	-		C.ellen_hap2_03	1018781	1023814	-	-	C.prem_hap2_03	5216203	5221276	DUP	copyloss		C.ellen_hap2_04	673981	676638	-	-	C.prem_hap2_04	55860	58519	DUPAL	-		C.ellen_hap2_05	4944047	4946381	-	-	C.prem_hap2_05
C.ellen_hap2_01	3821700	3822470	-	-	C.prem_hap2_01	17889618	17888848	INVDPAL	-		C.ellen_hap2_02	3686665	3690667	-	-	C.prem_hap2_02	23472863	23476870	DUP	copygain		C.ellen_hap2_03	1018781	1023814	-	-	C.prem_hap2_03	5216203	5221276	DUPAL	-		C.ellen_hap2_04	676285	697235	-	-	C.prem_hap2_04	25812	42583	DUP	copyloss		C.ellen_hap2_05	4944047	4946381	-	-	C.prem_hap2_05
C.ellen_hap2_01	3905154	3910992	-	-	C.prem_hap2_01	13498781	13504698	DUP	copygain		C.ellen_hap2_02	3686665	3690667	-	-	C.prem_hap2_02	23472863	23476870	DUPAL	-		C.ellen_hap2_03	1023815	1024749	-	-	-	-	-	NOTAL	-		C.ellen_hap2_04	676285	684364	-	-	C.prem_hap2_04	25812	33919	DUPAL	-		C.ellen_hap2_05	4946382	4996939	-	-	-
C.ellen_hap2_01	3905154	3910992	-	-	C.prem_hap2_01	13498781	13504698	DUPAL	-		C.ellen_hap2_02	3745650	3747613	-	-	C.prem_hap2_02	19045441	19047378	INVDP	copygain		C.ellen_hap2_03	1024750	1135238	-	-	C.prem_hap2_03	1035193	1145155	SYN	-		C.ellen_hap2_04	688033	697235	-	-	C.prem_hap2_04	33414	42583	DUPAL	-		C.ellen_hap2_05	4996940	4997496	-	-	C.prem_hap2_05
C.ellen_hap2_01	3948708	3949697	-	-	C.prem_hap2_01	3674705	3675694	INVDP	copyloss		C.ellen_hap2_02	3745650	3747613	-	-	C.prem_hap2_02	19047378	19045441	INVDPAL	-		C.ellen_hap2_03	1024750	1099028	-	-	C.prem_hap2_03	1035193	1109555	SYNAL	-		C.ellen_hap2_04	696202	700909	-	-	C.prem_hap2_04	58638	63336	DUP	copyloss		C.ellen_hap2_05	4996940	4997496	-	-	C.prem_hap2_05
C.ellen_hap2_01	3948708	3949697	-	-	C.prem_hap2_01	3675694	3674705	INVDPAL	-		C.ellen_hap2_02	3773505	3773686	-	-	C.prem_hap2_02	4537722	4537903	DUP	copygain		C.ellen_hap2_03	1099028	1099531	TGTTTAGCAACAGCTCATAACATGGCTGTGGCAGCATACTTGACTGAAACTTTTTTCTCTTAATTTCAAGACAAAGCAAATCATATACCTTAGTTTGGGGGTGGGAAAAAAGAATTGAAAAGCAAATTAAATTATTAATTTGAATAAGAGTATTTAATTTGTCCTTAATTTGTTTTTTTAACAAATAAAAATAAGTGTATTAAAATAGTACGAATTATCTTTTCAATTAAAATATTATTTTGATTTACTTGTTAAAATAATAGATCAAATTAATTACGTTGACTCTTTTTGAGGAATTATTCATGACAAGACATAAATGACCAAAAAAAAAAAAGGTCTCTTTTTTCTCTTATATTTGGTGCTGGTTAGAGCATTTCATTTGACATGTGAAATGTCTCA…	T	C.prem_hap2_03	1109555	1109555	DEL	-		C.ellen_hap2_04	696202	700909	-	-	C.prem_hap2_04	58638	63336	DUPAL	-		C.ellen_hap2_05	4997497	4997511	-	-	-
C.ellen_hap2_01	3949698	4622044	-	-	C.prem_hap2_01	3892699	4565017	SYN	-		C.ellen_hap2_02	3773505	3773686	-	-	C.prem_hap2_02	4537722	4537903	DUPAL	-		C.ellen_hap2_03	1099532	1135238	-	-	C.prem_hap2_03	1109554	1145155	SYNAL	-		C.ellen_hap2_04	699547	701752	-	-	C.prem_hap2_04	1	2214	DUP	copyloss		C.ellen_hap2_05	4997512	4998786	-	-	C.prem_hap2_05
C.ellen_hap2_01	3949698	4440214	-	-	C.prem_hap2_01	3892699	4383227	SYNAL	-		C.ellen_hap2_02	3774038	3774201	-	-	C.prem_hap2_02	4537927	4538092	DUP	copygain		C.ellen_hap2_03	1135237	1150074	-	-	C.prem_hap2_03	1148788	1163644	SYN	-		C.ellen_hap2_04	699547	701752	-	-	C.prem_hap2_04	1	2214	DUPAL	-		C.ellen_hap2_05	4997512	4998786	-	-	C.prem_hap2_05
C.ellen_hap2_01	4420191	4584645	-	-	C.prem_hap2_01	4363190	4527621	SYNAL	-		C.ellen_hap2_02	3774038	3774201	-	-	C.prem_hap2_02	4537927	4538092	DUPAL	-		C.ellen_hap2_03	1135237	1150074	-	-	C.prem_hap2_03	1148788	1163644	SYNAL	-		C.ellen_hap2_04	701498	707953	-	-	C.prem_hap2_04	21573	31643	DUP	copyloss		C.ellen_hap2_05	4998787	5025001	-	-	-
C.ellen_hap2_01	4564627	4622044	-	-	C.prem_hap2_01	4507631	4565017	SYNAL	-		C.ellen_hap2_02	3785367	3785815	-	-	C.prem_hap2_02	24241996	24242444	INVDP	copygain		C.ellen_hap2_03	1150075	1150505	-	-	-	-	-	NOTAL	-		C.ellen_hap2_04	701498	706005	-	-	C.prem_hap2_04	21573	26067	DUPAL	-		C.ellen_hap2_05	5025002	5025667	-	-	C.prem_hap2_05
C.ellen_hap2_01	4079418	4080052	-	-	C.prem_hap2_01	20555545	20556175	DUP	copygain		C.ellen_hap2_02	3785367	3785815	-	-	C.prem_hap2_02	24242444	24241996	INVDPAL	-		C.ellen_hap2_03	1150506	1150907	-	-	C.prem_hap2_03	1177800	1178206	SYN	-		C.ellen_hap2_04	703820	707953	-	-	C.prem_hap2_04	27523	31643	DUPAL	-		C.ellen_hap2_05	5025002	5025667	-	-	C.prem_hap2_05
C.ellen_hap2_01	4079418	4080052	-	-	C.prem_hap2_01	20555545	20556175	DUPAL	-		C.ellen_hap2_02	3802500	5096877	-	-	C.prem_hap2_02	1960852	3244025	SYN	-		C.ellen_hap2_03	1150506	1150907	-	-	C.prem_hap2_03	1177800	1178206	SYNAL	-		C.ellen_hap2_04	706506	708880	-	-	C.prem_hap2_04	12039	14402	DUP	copyloss		C.ellen_hap2_05	5025668	5056824	-	-	-
C.ellen_hap2_01	4079418	4080052	-	-	C.prem_hap2_01	20559353	20559983	DUP	copygain		C.ellen_hap2_02	3802500	4069721	-	-	C.prem_hap2_02	1960852	2228067	SYNAL	-		C.ellen_hap2_03	1150908	1150954	-	-	-	-	-	NOTAL	-		C.ellen_hap2_04	706506	708880	-	-	C.prem_hap2_04	12039	14402	DUPAL	-		C.ellen_hap2_05	5056825	5059496	-	-	C.prem_hap2_05
C.ellen_hap2_01	4079418	4080052	-	-	C.prem_hap2_01	20559353	20559983	DUPAL	-		C.ellen_hap2_02	4057192	4080867	-	-	C.prem_hap2_02	2215539	2228067	TDM	-		C.ellen_hap2_03	1150955	1158699	-	-	C.prem_hap2_03	1185325	1198962	SYN	-		C.ellen_hap2_04	708101	711026	-	-	C.prem_hap2_04	1	2922	DUP	copyloss		C.ellen_hap2_05	5056825	5059496	-	-	C.prem_hap2_05
C.ellen_hap2_01	4214907	4215138	-	-	C.prem_hap2_01	15539048	15539287	DUP	copygain		C.ellen_hap2_02	4068337	5096877	-	-	C.prem_hap2_02	2215539	3244025	SYNAL	-		C.ellen_hap2_03	1150955	1151363	-	-	C.prem_hap2_03	1185325	1185733	SYNAL	-		C.ellen_hap2_04	708101	711026	-	-	C.prem_hap2_04	1	2922	DUPAL	-		C.ellen_hap2_05	5059497	5063006	-	-	-
C.ellen_hap2_01	4214907	4215138	-	-	C.prem_hap2_01	15539048	15539287	DUPAL	-		C.ellen_hap2_02	3852984	3853689	-	-	C.prem_hap2_02	4070113	4070830	DUP	copygain		C.ellen_hap2_03	1151363	1151861	-	-	C.prem_hap2_03	1185733	1192131	HDR	-		C.ellen_hap2_04	711027	711027	-	-	-	-	-	NOTAL	-		C.ellen_hap2_05	5063007	5063885	-	-	C.prem_hap2_05
C.ellen_hap2_01	4373587	4373898	-	-	C.prem_hap2_01	20463941	20464252	INVDP	copygain		C.ellen_hap2_02	3852984	3853689	-	-	C.prem_hap2_02	4070113	4070830	DUPAL	-		C.ellen_hap2_03	1151862	1158699	-	-	C.prem_hap2_03	1192132	1198962	SYNAL	-		C.ellen_hap2_04	711028	718806	-	-	C.prem_hap2_04	5470	13237	DUP	copyloss		C.ellen_hap2_05	5063007	5063885	-	-	C.prem_hap2_05
C.ellen_hap2_01	4373587	4373898	-	-	C.prem_hap2_01	20464252	20463941	INVDPAL	-		C.ellen_hap2_02	3924790	3928265	-	-	C.prem_hap2_02	19016982	19020440	INVDP	copygain		C.ellen_hap2_03	1158694	1234687	-	-	C.prem_hap2_03	1201488	1277954	SYN	-		C.ellen_hap2_04	711028	718806	-	-	C.prem_hap2_04	5470	13237	DUPAL	-		C.ellen_hap2_05	5063886	5064238	-	-	-
C.ellen_hap2_01	4397861	4398964	-	-	C.prem_hap2_01	18195730	18196834	DUP	copygain		C.ellen_hap2_02	3924790	3928265	-	-	C.prem_hap2_02	19020440	19016982	INVDPAL	-		C.ellen_hap2_03	1158694	1205321	-	-	C.prem_hap2_03	1201488	1248053	SYNAL	-		C.ellen_hap2_04	711028	780316	-	-	C.prem_hap2_04	5470	57295	DUP	copyloss		C.ellen_hap2_05	5064239	5064873	-	-	C.prem_hap2_05
C.ellen_hap2_01	4397861	4398964	-	-	C.prem_hap2_01	18195730	18196834	DUPAL	-		C.ellen_hap2_02	3924790	3928765	-	-	C.prem_hap2_02	19528033	19531992	DUP	copygain		C.ellen_hap2_03	1205012	1205321	-	-	C.prem_hap2_03	1247743	1248364	CPG	-		C.ellen_hap2_04	711028	718806	-	-	C.prem_hap2_04	5470	13237	DUPAL	-		C.ellen_hap2_05	5064239	5064873	-	-	C.prem_hap2_05
C.ellen_hap2_01	4430668	4430795	-	-	C.prem_hap2_01	12963787	12963914	DUP	copygain		C.ellen_hap2_02	3924790	3928765	-	-	C.prem_hap2_02	19528033	19531992	DUPAL	-		C.ellen_hap2_03	1205012	1230814	-	-	C.prem_hap2_03	1248054	1273849	SYNAL	-		C.ellen_hap2_04	725712	730432	-	-	C.prem_hap2_04	11072	15790	DUPAL	-		C.ellen_hap2_05	5064874	5087175	-	-	-
C.ellen_hap2_01	4430668	4430795	-	-	C.prem_hap2_01	12963787	12963914	DUPAL	-		C.ellen_hap2_02	4046718	4053370	-	-	C.prem_hap2_02	25029052	25035691	DUP	copygain		C.ellen_hap2_03	1230352	1230814	-	-	C.prem_hap2_03	1273386	1274077	TDM	-		C.ellen_hap2_04	739746	743817	-	-	C.prem_hap2_04	23485	27560	DUPAL	-		C.ellen_hap2_05	5087176	5088309	-	-	C.prem_hap2_05
C.ellen_hap2_01	4441732	4442252	-	-	C.prem_hap2_01	17634222	17634737	DUP	copygain		C.ellen_hap2_02	4046718	4053370	-	-	C.prem_hap2_02	25029052	25035691	DUPAL	-		C.ellen_hap2_03	1230352	1234687	-	-	C.prem_hap2_03	1273613	1277954	SYNAL	-		C.ellen_hap2_04	743107	745281	-	-	C.prem_hap2_04	28482	30652	DUPAL	-		C.ellen_hap2_05	5087176	5088309	-	-	C.prem_hap2_05
C.ellen_hap2_01	4441732	4442252	-	-	C.prem_hap2_01	17634222	17634737	DUPAL	-		C.ellen_hap2_02	4046723	4053407	-	-	C.prem_hap2_02	23147348	23153985	DUP	copygain		C.ellen_hap2_03	1234688	1237430	-	-	-	-	-	NOTAL	-		C.ellen_hap2_04	755220	761223	-	-	C.prem_hap2_04	31665	37640	DUPAL	-		C.ellen_hap2_05	5088310	5125903	-	-	-
C.ellen_hap2_01	4442290	4443592	-	-	C.prem_hap2_01	15122352	15123649	DUP	copygain		C.ellen_hap2_02	4046723	4053407	-	-	C.prem_hap2_02	23147348	23153985	DUPAL	-		C.ellen_hap2_03	1237431	1240520	-	-	C.prem_hap2_03	29676629	29679721	TRANS	-		C.ellen_hap2_04	758440	764144	-	-	C.prem_hap2_04	49765	55475	DUPAL	-		C.ellen_hap2_05	5125904	5126533	-	-	C.prem_hap2_05
C.ellen_hap2_01	4442290	4443592	-	-	C.prem_hap2_01	15122352	15123649	DUPAL	-		C.ellen_hap2_02	4046723	4055548	-	-	C.prem_hap2_02	6796939	6806818	DUP	copygain		C.ellen_hap2_03	1237431	1240520	-	-	C.prem_hap2_03	29676629	29679721	TRANSAL	-		C.ellen_hap2_04	773688	780316	-	-	C.prem_hap2_04	50660	57295	DUPAL	-		C.ellen_hap2_05	5125904	5126533	-	-	C.prem_hap2_05
C.ellen_hap2_01	4591552	4597136	-	-	C.prem_hap2_01	15825981	15831575	INVDP	copygain		C.ellen_hap2_02	4046723	4048582	-	-	C.prem_hap2_02	6796939	6798789	DUPAL	-		C.ellen_hap2_03	1240517	1246149	-	-	C.prem_hap2_03	1277939	1283557	SYN	-		C.ellen_hap2_04	725712	794588	-	-	C.prem_hap2_04	11072	60318	DUP	copyloss		C.ellen_hap2_05	5126534	5133587	-	-	-
C.ellen_hap2_01	4591552	4597136	-	-	C.prem_hap2_01	15831575	15825981	INVDPAL	-		C.ellen_hap2_02	4048577	4053370	-	-	C.prem_hap2_02	6799967	6804702	DUPAL	-		C.ellen_hap2_03	1240517	1246149	-	-	C.prem_hap2_03	1277939	1283557	SYNAL	-		C.ellen_hap2_04	725712	730432	-	-	C.prem_hap2_04	11072	15790	DUPAL	-		C.ellen_hap2_05	5133588	5134333	-	-	C.prem_hap2_05
C.ellen_hap2_01	4621248	4627097	-	-	C.prem_hap2_01	6237497	6243355	INVDP	copyloss		C.ellen_hap2_02	4053715	4055548	-	-	C.prem_hap2_02	6804966	6806818	DUPAL	-		C.ellen_hap2_03	1246145	1295140	-	-	C.prem_hap2_03	1295922	1345142	SYN	-		C.ellen_hap2_04	739746	743817	-	-	C.prem_hap2_04	23485	27560	DUPAL	-		C.ellen_hap2_05	5133588	5134333	-	-	C.prem_hap2_05
C.ellen_hap2_01	4621248	4627097	-	-	C.prem_hap2_01	6243355	6237497	INVDPAL	-		C.ellen_hap2_02	4254632	4262880	-	-	C.prem_hap2_02	7934094	7941833	INVDP	copygain		C.ellen_hap2_03	1246145	1295140	-	-	C.prem_hap2_03	1295922	1345142	SYNAL	-		C.ellen_hap2_04	743107	745281	-	-	C.prem_hap2_04	28482	30652	DUPAL	-		C.ellen_hap2_05	5134334	5162257	-	-	-
C.ellen_hap2_01	4625737	4633159	-	-	C.prem_hap2_01	16680555	16687946	DUP	copygain		C.ellen_hap2_02	4254632	4258703	-	-	C.prem_hap2_02	7941833	7937759	INVDPAL	-		C.ellen_hap2_03	1295132	1307296	-	-	C.prem_hap2_03	1345345	1357517	SYN	-		C.ellen_hap2_04	755220	761223	-	-	C.prem_hap2_04	31665	37640	DUPAL	-		C.ellen_hap2_05	5162258	5163244	-	-	C.prem_hap2_05
C.ellen_hap2_01	4625737	4633159	-	-	C.prem_hap2_01	16680555	16687946	DUPAL	-		C.ellen_hap2_02	4259136	4262880	-	-	C.prem_hap2_02	7937759	7934094	INVDPAL	-		C.ellen_hap2_03	1295132	1307296	-	-	C.prem_hap2_03	1345345	1357517	SYNAL	-		C.ellen_hap2_04	758440	764144	-	-	C.prem_hap2_04	49765	55475	DUPAL	-		C.ellen_hap2_05	5162258	5163244	-	-	C.prem_hap2_05
C.ellen_hap2_01	4625737	5422085	-	-	C.prem_hap2_01	4557588	5353923	SYN	-		C.ellen_hap2_02	4416755	4417103	-	-	C.prem_hap2_02	30788659	30789007	INVDP	copygain		C.ellen_hap2_03	1307292	1317405	-	-	C.prem_hap2_03	1358299	1368407	SYN	-		C.ellen_hap2_04	773688	780316	-	-	C.prem_hap2_04	50660	57295	DUPAL	-		C.ellen_hap2_05	5163245	5181400	-	-	-
C.ellen_hap2_01	4625737	5373407	-	-	C.prem_hap2_01	4557588	5305248	SYNAL	-		C.ellen_hap2_02	4416755	4417103	-	-	C.prem_hap2_02	30789007	30788659	INVDPAL	-		C.ellen_hap2_03	1307292	1317405	-	-	C.prem_hap2_03	1358299	1368407	SYNAL	-		C.ellen_hap2_04	785996	789555	-	-	C.prem_hap2_04	54976	58541	DUPAL	-		C.ellen_hap2_05	5181401	5181519	-	-	C.prem_hap2_05
C.ellen_hap2_01	5353372	5422085	-	-	C.prem_hap2_01	5285227	5353923	SYNAL	-		C.ellen_hap2_02	4528140	4528360	-	-	C.prem_hap2_02	30617480	30617700	DUP	copygain		C.ellen_hap2_03	1317406	1317682	-	-	C.prem_hap2_03	20270302	20270578	DUP	copyloss		C.ellen_hap2_04	790384	794588	-	-	C.prem_hap2_04	56108	60318	DUPAL	-		C.ellen_hap2_05	5181401	5181519	-	-	C.prem_hap2_05
C.ellen_hap2_01	4633158	4633426	-	-	C.prem_hap2_01	28676917	28677185	DUP	copygain		C.ellen_hap2_02	4528140	4528360	-	-	C.prem_hap2_02	30617480	30617700	DUPAL	-		C.ellen_hap2_03	1317406	1317682	-	-	C.prem_hap2_03	20270302	20270578	DUPAL	-		C.ellen_hap2_04	748674	806825	-	-	C.prem_hap2_04	10052	59491	DUP	copyloss		C.ellen_hap2_05	5181520	5211289	-	-	-
C.ellen_hap2_01	4633158	4633426	-	-	C.prem_hap2_01	28676917	28677185	DUPAL	-		C.ellen_hap2_02	4528141	4528361	-	-	C.prem_hap2_02	32022962	32023181	DUP	copygain		C.ellen_hap2_03	1317681	1317869	-	-	C.prem_hap2_03	18682458	18682646	DUP	copyloss		C.ellen_hap2_04	748674	750921	-	-	C.prem_hap2_04	10052	12294	DUPAL	-		C.ellen_hap2_05	5211290	5212621	-	-	C.prem_hap2_05
C.ellen_hap2_01	4677945	4682976	-	-	C.prem_hap2_01	12023458	12028488	INVDP	copygain		C.ellen_hap2_02	4528141	4528361	-	-	C.prem_hap2_02	32022962	32023181	DUPAL	-		C.ellen_hap2_03	1317681	1317869	-	-	C.prem_hap2_03	18682458	18682646	DUPAL	-		C.ellen_hap2_04	749429	753115	-	-	C.prem_hap2_04	15345	19033	DUPAL	-		C.ellen_hap2_05	5211290	5212621	-	-	C.prem_hap2_05
C.ellen_hap2_01	4677945	4682976	-	-	C.prem_hap2_01	12028488	12023458	INVDPAL	-		C.ellen_hap2_02	4553626	4557063	-	-	C.prem_hap2_02	18314847	18318212	DUP	copygain		C.ellen_hap2_03	1317870	1334962	-	-	C.prem_hap2_03	1368403	1385508	SYN	-		C.ellen_hap2_04	755220	761223	-	-	C.prem_hap2_04	31665	37640	DUPAL	-		C.ellen_hap2_05	5212622	5222726	-	-	-
C.ellen_hap2_01	4686384	4687372	-	-	C.prem_hap2_01	19316567	19317542	DUP	copygain		C.ellen_hap2_02	4553626	4557063	-	-	C.prem_hap2_02	18314847	18318212	DUPAL	-		C.ellen_hap2_03	1317870	1334962	-	-	C.prem_hap2_03	1368403	1385508	SYNAL	-		C.ellen_hap2_04	758440	764144	-	-	C.prem_hap2_04	49765	55475	DUPAL	-		C.ellen_hap2_05	5222727	5223380	-	-	C.prem_hap2_05
C.ellen_hap2_01	4686384	4687372	-	-	C.prem_hap2_01	19316567	19317542	DUPAL	-		C.ellen_hap2_02	4658483	4659305	-	-	C.prem_hap2_02	29093112	29093933	INVDP	copygain		C.ellen_hap2_03	1334963	1334978	-	-	-	-	-	NOTAL	-		C.ellen_hap2_04	773688	780316	-	-	C.prem_hap2_04	50660	57295	DUPAL	-		C.ellen_hap2_05	5222727	5223380	-	-	C.prem_hap2_05
C.ellen_hap2_01	4701267	4701595	-	-	C.prem_hap2_01	17551309	17551637	DUP	copygain		C.ellen_hap2_02	4658483	4659305	-	-	C.prem_hap2_02	29093933	29093112	INVDPAL	-		C.ellen_hap2_03	1334979	1420824	-	-	C.prem_hap2_03	1386279	1471377	SYN	-		C.ellen_hap2_04	799339	802966	-	-	C.prem_hap2_04	54537	58164	DUPAL	-		C.ellen_hap2_05	5223381	5226788	-	-	-
C.ellen_hap2_01	4701267	4701595	-	-	C.prem_hap2_01	17551309	17551637	DUPAL	-		C.ellen_hap2_02	4759549	4760457	-	-	C.prem_hap2_02	7777796	7778690	DUP	copygain		C.ellen_hap2_03	1334979	1336183	-	-	C.prem_hap2_03	1386279	1387467	SYNAL	-		C.ellen_hap2_04	802171	806825	-	-	C.prem_hap2_04	54831	59491	DUPAL	-		C.ellen_hap2_05	5226789	5226906	-	-	C.prem_hap2_05
C.ellen_hap2_01	4798629	4803077	-	-	C.prem_hap2_01	11924026	11928422	INVDP	copygain		C.ellen_hap2_02	4759549	4760457	-	-	C.prem_hap2_02	7777796	7778690	DUPAL	-		C.ellen_hap2_03	1336176	1336726	-	-	C.prem_hap2_03	1387461	1387467	CPL	-		C.ellen_hap2_04	794589	810340	-	-	C.prem_hap2_04	41052	57192	DUP	copyloss		C.ellen_hap2_05	5226789	5226906	-	-	C.prem_hap2_05
C.ellen_hap2_01	4798629	4803077	-	-	C.prem_hap2_01	11928422	11924026	INVDPAL	-		C.ellen_hap2_02	4865738	4867745	-	-	C.prem_hap2_02	4492303	4494374	INVDP	copygain		C.ellen_hap2_03	1336719	1343912	-	-	C.prem_hap2_03	1387461	1394672	SYNAL	-		C.ellen_hap2_04	794589	797417	-	-	C.prem_hap2_04	41052	43877	DUPAL	-		C.ellen_hap2_05	5226907	5277122	-	-	-
C.ellen_hap2_01	4903704	4904482	-	-	C.prem_hap2_01	23933542	23934333	DUP	copygain		C.ellen_hap2_02	4865738	4867745	-	-	C.prem_hap2_02	4494374	4492303	INVDPAL	-		C.ellen_hap2_03	1343912	1344146	-	-	C.prem_hap2_03	1394672	1394674	HDR	-		C.ellen_hap2_04	797783	799756	-	-	C.prem_hap2_04	43877	45850	DUPAL	-		C.ellen_hap2_05	5277123	5277351	-	-	C.prem_hap2_05
C.ellen_hap2_01	4903704	4904482	-	-	C.prem_hap2_01	23933542	23934333	DUPAL	-		C.ellen_hap2_02	4869967	4875127	-	-	C.prem_hap2_02	27683153	27687698	DUP	copygain		C.ellen_hap2_03	1344147	1420824	-	-	C.prem_hap2_03	1394675	1471377	SYNAL	-		C.ellen_hap2_04	806284	810340	-	-	C.prem_hap2_04	53147	57192	DUPAL	-		C.ellen_hap2_05	5277123	5277351	-	-	C.prem_hap2_05
C.ellen_hap2_01	4909947	4911086	-	-	C.prem_hap2_01	26718358	26719497	INVDP	copygain		C.ellen_hap2_02	4869967	4874111	-	-	C.prem_hap2_02	27683153	27687295	DUPAL	-		C.ellen_hap2_03	1420825	1421701	-	-	C.prem_hap2_03	10736850	10737718	INVDP	copyloss		C.ellen_hap2_04	797140	798207	-	-	C.prem_hap2_04	1	1064	DUP	copyloss		C.ellen_hap2_05	5277352	5309777	-	-	-
C.ellen_hap2_01	4909947	4911086	-	-	C.prem_hap2_01	26719497	26718358	INVDPAL	-		C.ellen_hap2_02	4874719	4875127	-	-	C.prem_hap2_02	27687289	27687698	DUPAL	-		C.ellen_hap2_03	1420825	1421701	-	-	C.prem_hap2_03	10737718	10736850	INVDPAL	-		C.ellen_hap2_04	797140	798207	-	-	C.prem_hap2_04	1	1064	DUPAL	-		C.ellen_hap2_05	5309778	5310152	-	-	C.prem_hap2_05
C.ellen_hap2_01	4944354	4944608	-	-	C.prem_hap2_01	13047375	13047630	DUP	copygain		C.ellen_hap2_02	4916030	4917028	-	-	C.prem_hap2_02	25941169	25942141	INVDP	copygain		C.ellen_hap2_03	1421702	1524970	-	-	C.prem_hap2_03	1471369	1573836	SYN	-		C.ellen_hap2_04	797783	818813	-	-	C.prem_hap2_04	43877	64400	DUP	copyloss		C.ellen_hap2_05	5309778	5310152	-	-	C.prem_hap2_05
C.ellen_hap2_01	4944354	4944608	-	-	C.prem_hap2_01	13047375	13047630	DUPAL	-		C.ellen_hap2_02	4916030	4917028	-	-	C.prem_hap2_02	25942141	25941169	INVDPAL	-		C.ellen_hap2_03	1421702	1468347	-	-	C.prem_hap2_03	1471369	1517831	SYNAL	-		C.ellen_hap2_04	797783	799756	-	-	C.prem_hap2_04	43877	45850	DUPAL	-		C.ellen_hap2_05	5310153	5354413	-	-	-
C.ellen_hap2_01	5010888	5012219	-	-	C.prem_hap2_01	12238342	12239694	INVDP	copygain		C.ellen_hap2_02	5096872	5098816	-	-	C.prem_hap2_02	3246431	3248366	DUP	copyloss		C.ellen_hap2_03	1468347	1468684	taaatataataaataaaacaaataaaaactcataactttaattttctttaatactggattttctaatttaaatgctctcttaattaattgacacaaaagagagaatttagtttcataattttaatttttttgaatcataattgatttataagttaagaatttaagttttcttttttatttttaaattactttttaattttaattatattattctaatttataaaaaaaaaatttaagttgtgggcttgggctttgttcggatttttttcttgggcccttatctagaccctcatgagtgaggaccgagcctaagcccgcgggcttggaccggcccgagt	t	C.prem_hap2_03	1517831	1517831	DEL	-		C.ellen_hap2_04	799339	802966	-	-	C.prem_hap2_04	54537	58164	DUPAL	-		C.ellen_hap2_05	5354414	5355701	-	-	C.prem_hap2_05
C.ellen_hap2_01	5010888	5012219	-	-	C.prem_hap2_01	12239694	12238342	INVDPAL	-		C.ellen_hap2_02	5096872	5098816	-	-	C.prem_hap2_02	3246431	3248366	DUPAL	-		C.ellen_hap2_03	1468685	1503190	-	-	C.prem_hap2_03	1517831	1552228	SYNAL	-		C.ellen_hap2_04	802171	806825	-	-	C.prem_hap2_04	54831	59491	DUPAL	-		C.ellen_hap2_05	5354414	5355701	-	-	C.prem_hap2_05
C.ellen_hap2_01	5089656	5095059	-	-	C.prem_hap2_01	18140364	18145776	DUP	copygain		C.ellen_hap2_02	5098810	5123941	-	-	C.prem_hap2_02	3240727	3262273	SYN	-		C.ellen_hap2_03	1503190	1503556	GTTTTTCCCACCCTCAAAAACCCtcaaaagtgatttttcaaaattaaaagttaaatttgatgtttgttaaatttcttataaattattcttggcaaaaccacctcatcctacaataggttttgaaaaataagaaaaatgtagtttttaaaatcttattttgaagttcacagcaatttttttttaaaaattattaaatgtttgactgattttattcaaaattgattatttttacagcacaactaataataattattttaaaatctacagtattatcaaactggctcttaatATCCCACACGGATTAAATGCCTTATTAGTGCAGCGGCGATAGATGTTGATTGTAAAGTAGGACAGACTACTAAGATTA	G	C.prem_hap2_03	1552228	1552228	DEL	-		C.ellen_hap2_04	815467	818813	-	-	C.prem_hap2_04	61047	64400	DUPAL	-		C.ellen_hap2_05	5355702	5407674	-	-	-
C.ellen_hap2_01	5089656	5095059	-	-	C.prem_hap2_01	18140364	18145776	DUPAL	-		C.ellen_hap2_02	5098810	5114457	-	-	C.prem_hap2_02	3240727	3256399	SYNAL	-		C.ellen_hap2_03	1503557	1524970	-	-	C.prem_hap2_03	1552227	1573836	SYNAL	-		C.ellen_hap2_04	812532	832373	-	-	C.prem_hap2_04	6497	25604	DUP	copyloss		C.ellen_hap2_05	5407675	5407887	-	-	C.prem_hap2_05
C.ellen_hap2_01	5089656	5103451	-	-	C.prem_hap2_01	16458452	16467517	DUP	copygain		C.ellen_hap2_02	5114457	5118540	-	-	C.prem_hap2_02	3256399	3256881	HDR	-		C.ellen_hap2_03	1520487	1524019	-	-	C.prem_hap2_03	21751784	21756265	INVDP	copygain		C.ellen_hap2_04	812532	818477	-	-	C.prem_hap2_04	6497	12449	DUPAL	-		C.ellen_hap2_05	5407675	5407887	-	-	C.prem_hap2_05
C.ellen_hap2_01	5089656	5095177	-	-	C.prem_hap2_01	16458452	16463995	DUPAL	-		C.ellen_hap2_02	5118541	5123941	-	-	C.prem_hap2_02	3256882	3262273	SYNAL	-		C.ellen_hap2_03	1520487	1521357	-	-	C.prem_hap2_03	21756265	21755415	INVDPAL	-		C.ellen_hap2_04	827927	832373	-	-	C.prem_hap2_04	21162	25604	DUPAL	-		C.ellen_hap2_05	5407888	5456377	-	-	-
C.ellen_hap2_01	5099219	5103451	-	-	C.prem_hap2_01	16463279	16467517	DUPAL	-		C.ellen_hap2_02	5123942	5148000	-	-	-	-	-	NOTAL	-		C.ellen_hap2_03	1521349	1524019	-	-	C.prem_hap2_03	21754447	21751784	INVDPAL	-		C.ellen_hap2_04	828980	834380	-	-	C.prem_hap2_04	40755	46135	DUP	copyloss		C.ellen_hap2_05	5456378	5462432	-	-	C.prem_hap2_05
C.ellen_hap2_01	5090228	5094718	-	-	C.prem_hap2_01	19600635	19605126	DUP	copygain		C.ellen_hap2_02	5148001	5150848	-	-	C.prem_hap2_02	3264540	3267659	DUP	copyloss		C.ellen_hap2_03	1524971	1525021	-	-	-	-	-	NOTAL	-		C.ellen_hap2_04	828980	834380	-	-	C.prem_hap2_04	40755	46135	DUPAL	-		C.ellen_hap2_05	5456378	5461270	-	-	C.prem_hap2_05
C.ellen_hap2_01	5090228	5094718	-	-	C.prem_hap2_01	19600635	19605126	DUPAL	-		C.ellen_hap2_02	5148001	5148747	-	-	C.prem_hap2_02	3264540	3265301	DUPAL	-		C.ellen_hap2_03	1525022	1525855	-	-	C.prem_hap2_03	22797237	22798090	TRANS	-		C.ellen_hap2_04	834042	848064	-	-	C.prem_hap2_04	7102	15332	DUP	copyloss		C.ellen_hap2_05	5461814	5462090	-	-	C.prem_hap2_05
C.ellen_hap2_01	5094484	5094934	-	-	C.prem_hap2_01	17116811	17117270	DUP	copygain		C.ellen_hap2_02	5149019	5150848	-	-	C.prem_hap2_02	3265808	3267659	DUPAL	-		C.ellen_hap2_03	1525022	1525855	-	-	C.prem_hap2_03	22797237	22798090	TRANSAL	-		C.ellen_hap2_04	834042	839264	-	-	C.prem_hap2_04	7102	12339	DUPAL	-		C.ellen_hap2_05	5462086	5462432	-	-	C.prem_hap2_05
C.ellen_hap2_01	5094484	5094934	-	-	C.prem_hap2_01	17116811	17117270	DUPAL	-		C.ellen_hap2_02	5150849	5168548	-	-	-	-	-	NOTAL	-		C.ellen_hap2_03	1525856	1525895	-	-	-	-	-	NOTAL	-		C.ellen_hap2_04	841914	848064	-	-	C.prem_hap2_04	9178	15332	DUPAL	-		C.ellen_hap2_05	5462433	5541656	-	-	-
C.ellen_hap2_01	5099333	5103451	-	-	C.prem_hap2_01	18145187	18149262	DUP	copygain		C.ellen_hap2_02	5168549	5169007	-	-	C.prem_hap2_02	27305366	27305825	DUP	copyloss		C.ellen_hap2_03	1525896	1526264	-	-	C.prem_hap2_03	1573839	1574218	SYN	-		C.ellen_hap2_04	843943	850537	-	-	C.prem_hap2_04	47720	54349	DUP	copyloss		C.ellen_hap2_05	5541657	5542992	-	-	C.prem_hap2_05
C.ellen_hap2_01	5099333	5103451	-	-	C.prem_hap2_01	18145187	18149262	DUPAL	-		C.ellen_hap2_02	5168549	5169007	-	-	C.prem_hap2_02	27305366	27305825	DUPAL	-		C.ellen_hap2_03	1525896	1526264	-	-	C.prem_hap2_03	1573839	1574218	SYNAL	-		C.ellen_hap2_04	843943	850537	-	-	C.prem_hap2_04	47720	54349	DUPAL	-		C.ellen_hap2_05	5541657	5542992	-	-	C.prem_hap2_05
C.ellen_hap2_01	5102645	5103450	-	-	C.prem_hap2_01	18138555	18139319	DUP	copygain		C.ellen_hap2_02	5169008	5169168	-	-	-	-	-	NOTAL	-		C.ellen_hap2_03	1526265	1526278	-	-	-	-	-	NOTAL	-		C.ellen_hap2_04	850429	2229623	-	-	C.prem_hap2_04	2990	1382198	SYN	-		C.ellen_hap2_05	5542993	5559707	-	-	-
C.ellen_hap2_01	5102645	5103450	-	-	C.prem_hap2_01	18138555	18139319	DUPAL	-		C.ellen_hap2_02	5169169	5170172	-	-	C.prem_hap2_02	3264465	3265448	SYN	-		C.ellen_hap2_03	1526279	1530766	-	-	C.prem_hap2_03	29353948	29358471	INVDP	copyloss		C.ellen_hap2_04	850429	1052816	-	-	C.prem_hap2_04	2990	205377	SYNAL	-		C.ellen_hap2_05	5559708	5559931	-	-	C.prem_hap2_05
C.ellen_hap2_01	5268114	5268581	-	-	C.prem_hap2_01	12191702	12192169	DUP	copygain		C.ellen_hap2_02	5169169	5170172	-	-	C.prem_hap2_02	3264465	3265448	SYNAL	-		C.ellen_hap2_03	1526279	1530766	-	-	C.prem_hap2_03	29358471	29353948	INVDPAL	-		C.ellen_hap2_04	1042822	1792618	-	-	C.prem_hap2_04	195383	945196	SYNAL	-		C.ellen_hap2_05	5559708	5559931	-	-	C.prem_hap2_05
C.ellen_hap2_01	5268114	5268581	-	-	C.prem_hap2_01	12191702	12192169	DUPAL	-		C.ellen_hap2_02	5170173	5195638	-	-	-	-	-	NOTAL	-		C.ellen_hap2_03	1530642	1533588	-	-	C.prem_hap2_03	12774245	12777199	DUP	copyloss		C.ellen_hap2_04	1772573	2229623	-	-	C.prem_hap2_04	925145	1382198	SYNAL	-		C.ellen_hap2_05	5559932	5569681	-	-	-
C.ellen_hap2_01	5300538	5302005	-	-	C.prem_hap2_01	14601998	14603463	DUP	copygain		C.ellen_hap2_02	5195639	5196420	-	-	C.prem_hap2_02	3261578	3262357	DUP	copyloss		C.ellen_hap2_03	1530642	1533588	-	-	C.prem_hap2_03	12774245	12777199	DUPAL	-		C.ellen_hap2_04	1308175	1308607	-	-	C.prem_hap2_04	22544575	22545010	INVDP	copygain		C.ellen_hap2_05	5569682	5569826	-	-	C.prem_hap2_05
C.ellen_hap2_01	5300538	5302005	-	-	C.prem_hap2_01	14601998	14603463	DUPAL	-		C.ellen_hap2_02	5195639	5196420	-	-	C.prem_hap2_02	3261578	3262357	DUPAL	-		C.ellen_hap2_03	1533391	1536889	-	-	C.prem_hap2_03	17521367	17524869	DUP	copyloss		C.ellen_hap2_04	1308175	1308607	-	-	C.prem_hap2_04	22545010	22544575	INVDPAL	-		C.ellen_hap2_05	5569682	5569826	-	-	C.prem_hap2_05
C.ellen_hap2_01	5318347	5319904	-	-	C.prem_hap2_01	11824548	11826104	INVDP	copygain		C.ellen_hap2_02	5196421	5197669	-	-	-	-	-	NOTAL	-		C.ellen_hap2_03	1533391	1536889	-	-	C.prem_hap2_03	17521367	17524869	DUPAL	-		C.ellen_hap2_04	1308175	1308607	-	-	C.prem_hap2_04	22572585	22573019	INVDP	copygain		C.ellen_hap2_05	5569827	5608298	-	-	-
C.ellen_hap2_01	5318347	5319904	-	-	C.prem_hap2_01	11826104	11824548	INVDPAL	-		C.ellen_hap2_02	5197670	5199901	-	-	C.prem_hap2_02	3265425	3267659	SYN	-		C.ellen_hap2_03	1536460	1537254	-	-	C.prem_hap2_03	8984641	8985451	INVDP	copyloss		C.ellen_hap2_04	1308175	1308607	-	-	C.prem_hap2_04	22573019	22572585	INVDPAL	-		C.ellen_hap2_05	5608299	5609655	-	-	C.prem_hap2_05
C.ellen_hap2_01	5318358	5327168	-	-	C.prem_hap2_01	5539594	5548336	INVDP	copygain		C.ellen_hap2_02	5197670	5199901	-	-	C.prem_hap2_02	3265425	3267659	SYNAL	-		C.ellen_hap2_03	1536460	1537254	-	-	C.prem_hap2_03	8985451	8984641	INVDPAL	-		C.ellen_hap2_04	1308925	1309358	-	-	C.prem_hap2_04	16615631	16616064	INVDP	copygain		C.ellen_hap2_05	5608299	5609655	-	-	C.prem_hap2_05
C.ellen_hap2_01	5318358	5320160	-	-	C.prem_hap2_01	5548336	5546532	INVDPAL	-		C.ellen_hap2_02	5199902	5208354	-	-	-	-	-	NOTAL	-		C.ellen_hap2_03	1537254	1548613	-	-	C.prem_hap2_03	1574213	1585463	SYN	-		C.ellen_hap2_04	1308925	1309358	-	-	C.prem_hap2_04	16616064	16615631	INVDPAL	-		C.ellen_hap2_05	5609656	5621976	-	-	-
C.ellen_hap2_01	5320482	5327168	-	-	C.prem_hap2_01	5546245	5539594	INVDPAL	-		C.ellen_hap2_02	5208355	5209605	-	-	C.prem_hap2_02	6229288	6230543	INVDP	copyloss		C.ellen_hap2_03	1537254	1548613	-	-	C.prem_hap2_03	1574213	1585463	SYNAL	-		C.ellen_hap2_04	1333030	1339946	-	-	C.prem_hap2_04	21888510	21895423	DUP	copygain		C.ellen_hap2_05	5621977	5622603	-	-	C.prem_hap2_05
C.ellen_hap2_01	5318358	5327175	-	-	C.prem_hap2_01	8081441	8090264	INVDP	copygain		C.ellen_hap2_02	5208355	5209605	-	-	C.prem_hap2_02	6230543	6229288	INVDPAL	-		C.ellen_hap2_03	1548614	1550592	-	-	-	-	-	NOTAL	-		C.ellen_hap2_04	1333030	1339946	-	-	C.prem_hap2_04	21888510	21895423	DUPAL	-		C.ellen_hap2_05	5621977	5622603	-	-	C.prem_hap2_05
C.ellen_hap2_01	5318358	5327175	-	-	C.prem_hap2_01	8090264	8081441	INVDPAL	-		C.ellen_hap2_02	5209458	5209923	-	-	C.prem_hap2_02	14667871	14668337	DUP	copyloss		C.ellen_hap2_03	1550593	1550950	-	-	C.prem_hap2_03	8882666	8883023	INVDP	copyloss		C.ellen_hap2_04	1333030	1343852	-	-	C.prem_hap2_04	10737191	10748034	INVDP	copygain		C.ellen_hap2_05	5622604	5635975	-	-	-
C.ellen_hap2_01	5320521	5327168	-	-	C.prem_hap2_01	17319032	17325692	DUP	copygain		C.ellen_hap2_02	5209458	5209923	-	-	C.prem_hap2_02	14667871	14668337	DUPAL	-		C.ellen_hap2_03	1550593	1550950	-	-	C.prem_hap2_03	8883023	8882666	INVDPAL	-		C.ellen_hap2_04	1333030	1343852	-	-	C.prem_hap2_04	10748034	10737191	INVDPAL	-		C.ellen_hap2_05	5635976	5639100	-	-	C.prem_hap2_05
C.ellen_hap2_01	5320521	5327168	-	-	C.prem_hap2_01	17319032	17325692	DUPAL	-		C.ellen_hap2_02	5209924	5213095	-	-	-	-	-	NOTAL	-		C.ellen_hap2_03	1550951	1551129	-	-	-	-	-	NOTAL	-		C.ellen_hap2_04	1333030	1345580	-	-	C.prem_hap2_04	23025652	23038179	DUP	copygain		C.ellen_hap2_05	5635976	5639100	-	-	C.prem_hap2_05
C.ellen_hap2_01	5325620	5327170	-	-	C.prem_hap2_01	17316828	17318379	DUP	copygain		C.ellen_hap2_02	5213096	5214049	-	-	C.prem_hap2_02	3264486	3265448	DUP	copyloss		C.ellen_hap2_03	1551130	1557475	-	-	C.prem_hap2_03	1585455	1591815	SYN	-		C.ellen_hap2_04	1333030	1345580	-	-	C.prem_hap2_04	23025652	23038179	DUPAL	-		C.ellen_hap2_05	5639101	5642705	-	-	-
C.ellen_hap2_01	5325620	5327170	-	-	C.prem_hap2_01	17316828	17318379	DUPAL	-		C.ellen_hap2_02	5213096	5214049	-	-	C.prem_hap2_02	3264486	3265448	DUPAL	-		C.ellen_hap2_03	1551130	1557475	-	-	C.prem_hap2_03	1585455	1591815	SYNAL	-		C.ellen_hap2_04	1333030	1345581	-	-	C.prem_hap2_04	24143877	24156410	DUP	copygain		C.ellen_hap2_05	5642706	5643297	-	-	C.prem_hap2_05
C.ellen_hap2_01	5349109	5349797	-	-	C.prem_hap2_01	11903410	11904114	DUP	copygain		C.ellen_hap2_02	5214050	5217817	-	-	-	-	-	NOTAL	-		C.ellen_hap2_03	1557475	1588564	-	-	C.prem_hap2_03	1592165	1622540	SYN	-		C.ellen_hap2_04	1333030	1345581	-	-	C.prem_hap2_04	24143877	24156410	DUPAL	-		C.ellen_hap2_05	5642706	5643297	-	-	C.prem_hap2_05
C.ellen_hap2_01	5349109	5349797	-	-	C.prem_hap2_01	11903410	11904114	DUPAL	-		C.ellen_hap2_02	5217818	5219882	-	-	C.prem_hap2_02	3269956	3272014	SYN	-		C.ellen_hap2_03	1557475	1571665	-	-	C.prem_hap2_03	1592165	1606370	SYNAL	-		C.ellen_hap2_04	1340257	1341660	-	-	C.prem_hap2_04	21714674	21716075	DUP	copygain		C.ellen_hap2_05	5643298	5691872	-	-	-
C.ellen_hap2_01	5349109	5349825	-	-	C.prem_hap2_01	27512190	27512892	DUP	copygain		C.ellen_hap2_02	5217818	5219882	-	-	C.prem_hap2_02	3269956	3272014	SYNAL	-		C.ellen_hap2_03	1570921	1572406	-	-	C.prem_hap2_03	1605626	1606370	CPL	-		C.ellen_hap2_04	1340257	1341660	-	-	C.prem_hap2_04	21714674	21716075	DUPAL	-		C.ellen_hap2_05	5691873	5692626	-	-	C.prem_hap2_05
C.ellen_hap2_01	5349109	5349825	-	-	C.prem_hap2_01	27512190	27512892	DUPAL	-		C.ellen_hap2_02	5219883	5220478	-	-	-	-	-	NOTAL	-		C.ellen_hap2_03	1571661	1588564	-	-	C.prem_hap2_03	1605626	1622540	SYNAL	-		C.ellen_hap2_04	1470414	1470698	-	-	C.prem_hap2_04	3500613	3500897	INVDP	copygain		C.ellen_hap2_05	5691873	5692626	-	-	C.prem_hap2_05
C.ellen_hap2_01	5404496	5405382	-	-	C.prem_hap2_01	16875463	16876329	DUP	copygain		C.ellen_hap2_02	5220479	5225620	-	-	C.prem_hap2_02	20957696	20962855	INVDP	copyloss		C.ellen_hap2_03	1588560	1943896	-	-	C.prem_hap2_03	1623908	1977954	SYN	-		C.ellen_hap2_04	1470414	1470698	-	-	C.prem_hap2_04	3500897	3500613	INVDPAL	-		C.ellen_hap2_05	5692627	5717290	-	-	-
C.ellen_hap2_01	5404496	5405382	-	-	C.prem_hap2_01	16875463	16876329	DUPAL	-		C.ellen_hap2_02	5220479	5225620	-	-	C.prem_hap2_02	20962855	20957696	INVDPAL	-		C.ellen_hap2_03	1588560	1720654	-	-	C.prem_hap2_03	1623908	1755818	SYNAL	-		C.ellen_hap2_04	1802269	1802684	-	-	C.prem_hap2_04	2724115	2724531	INVDP	copygain		C.ellen_hap2_05	5717291	5718282	-	-	C.prem_hap2_05
C.ellen_hap2_01	5404912	5405382	-	-	C.prem_hap2_01	18161068	18161534	DUP	copygain		C.ellen_hap2_02	5225621	5225896	-	-	-	-	-	NOTAL	-		C.ellen_hap2_03	1720644	1721278	-	-	C.prem_hap2_03	1755809	1755818	CPL	-		C.ellen_hap2_04	1802269	1802684	-	-	C.prem_hap2_04	2724531	2724115	INVDPAL	-		C.ellen_hap2_05	5717291	5718282	-	-	C.prem_hap2_05
C.ellen_hap2_01	5404912	5405382	-	-	C.prem_hap2_01	18161068	18161534	DUPAL	-		C.ellen_hap2_02	5225897	5260339	-	-	C.prem_hap2_02	3272010	3313699	SYN	-		C.ellen_hap2_03	1721268	1751091	-	-	C.prem_hap2_03	1755809	1785660	SYNAL	-		C.ellen_hap2_04	1843557	1844380	-	-	C.prem_hap2_04	1684998	1685820	DUP	copygain		C.ellen_hap2_05	5718283	5722970	-	-	-
C.ellen_hap2_01	5422082	5439588	-	-	C.prem_hap2_01	5355892	5373349	SYN	-		C.ellen_hap2_02	5225897	5230261	-	-	C.prem_hap2_02	3272010	3276335	SYNAL	-		C.ellen_hap2_03	1749883	1751617	-	-	C.prem_hap2_03	1784452	1785660	TDM	-		C.ellen_hap2_04	1843557	1844380	-	-	C.prem_hap2_04	1684998	1685820	DUPAL	-		C.ellen_hap2_05	5722971	5723325	-	-	C.prem_hap2_05
C.ellen_hap2_01	5422082	5439588	-	-	C.prem_hap2_01	5355892	5373349	SYNAL	-		C.ellen_hap2_02	5230261	5231274	-	-	C.prem_hap2_02	3276335	3276336	HDR	-		C.ellen_hap2_03	1750406	1795666	-	-	C.prem_hap2_03	1784452	1829650	SYNAL	-		C.ellen_hap2_04	1845709	1846093	-	-	C.prem_hap2_04	1685813	1686197	DUP	copygain		C.ellen_hap2_05	5722971	5723325	-	-	C.prem_hap2_05
C.ellen_hap2_01	5439581	5443650	-	-	C.prem_hap2_01	5374907	5378980	SYN	-		C.ellen_hap2_02	5231275	5249319	-	-	C.prem_hap2_02	3276337	3294387	SYNAL	-		C.ellen_hap2_03	1795658	1795666	-	-	C.prem_hap2_03	1829641	1829783	CPG	-		C.ellen_hap2_04	1845709	1846093	-	-	C.prem_hap2_04	1685813	1686197	DUPAL	-		C.ellen_hap2_05	5723326	5737065	-	-	-
C.ellen_hap2_01	5439581	5443650	-	-	C.prem_hap2_01	5374907	5378980	SYNAL	-		C.ellen_hap2_02	5249319	5249335	-	-	C.prem_hap2_02	3294387	3302785	HDR	-		C.ellen_hap2_03	1795658	1943896	-	-	C.prem_hap2_03	1829774	1977954	SYNAL	-		C.ellen_hap2_04	1950922	1954068	-	-	C.prem_hap2_04	2909468	2912613	INVDP	copygain		C.ellen_hap2_05	5737066	5738628	-	-	C.prem_hap2_05
C.ellen_hap2_01	5443651	5443722	-	-	-	-	-	NOTAL	-		C.ellen_hap2_02	5249336	5260339	-	-	C.prem_hap2_02	3302786	3313699	SYNAL	-		C.ellen_hap2_03	1600419	1600664	-	-	C.prem_hap2_03	9266588	9266834	INVDP	copygain		C.ellen_hap2_04	1950922	1954068	-	-	C.prem_hap2_04	2912613	2909468	INVDPAL	-		C.ellen_hap2_05	5737066	5738628	-	-	C.prem_hap2_05
C.ellen_hap2_01	5443723	5444354	-	-	C.prem_hap2_01	4618632	4619255	DUP	copyloss		C.ellen_hap2_02	5260340	5260527	-	-	-	-	-	NOTAL	-		C.ellen_hap2_03	1600419	1600664	-	-	C.prem_hap2_03	9266834	9266588	INVDPAL	-		C.ellen_hap2_04	2229622	2230069	-	-	C.prem_hap2_04	22833813	22834260	TRANS	-		C.ellen_hap2_05	5738629	5790362	-	-	-
C.ellen_hap2_01	5443723	5444354	-	-	C.prem_hap2_01	4618632	4619255	DUPAL	-		C.ellen_hap2_02	5260528	5262212	-	-	C.prem_hap2_02	2026748	2028430	DUP	copyloss		C.ellen_hap2_03	1664852	1665366	-	-	C.prem_hap2_03	32099523	32100044	INVDP	copygain		C.ellen_hap2_04	2229622	2230069	-	-	C.prem_hap2_04	22833813	22834260	TRANSAL	-		C.ellen_hap2_05	5790363	5791370	-	-	C.prem_hap2_05
C.ellen_hap2_01	5444355	5445700	-	-	-	-	-	NOTAL	-		C.ellen_hap2_02	5260528	5262212	-	-	C.prem_hap2_02	2026748	2028430	DUPAL	-		C.ellen_hap2_03	1664852	1665366	-	-	C.prem_hap2_03	32100044	32099523	INVDPAL	-		C.ellen_hap2_04	2229623	2230069	-	-	C.prem_hap2_04	26281315	26281761	DUP	copygain		C.ellen_hap2_05	5790363	5791370	-	-	C.prem_hap2_05
C.ellen_hap2_01	5445701	5448273	-	-	C.prem_hap2_01	5382016	5384585	SYN	-		C.ellen_hap2_02	5262213	5264344	-	-	-	-	-	NOTAL	-		C.ellen_hap2_03	1943889	2009855	-	-	C.prem_hap2_03	1986728	2052785	SYN	-		C.ellen_hap2_04	2229623	2230069	-	-	C.prem_hap2_04	26281315	26281761	DUPAL	-		C.ellen_hap2_05	5791371	5805431	-	-	-
C.ellen_hap2_01	5445701	5448273	-	-	C.prem_hap2_01	5382016	5384585	SYNAL	-		C.ellen_hap2_02	5264345	5301421	-	-	C.prem_hap2_02	3314069	3352626	SYN	-		C.ellen_hap2_03	1943889	1996843	-	-	C.prem_hap2_03	1986728	2039893	SYNAL	-		C.ellen_hap2_04	2230069	2268240	-	-	C.prem_hap2_04	1382190	1420729	SYN	-		C.ellen_hap2_05	5805432	5805972	-	-	C.prem_hap2_05
C.ellen_hap2_01	5448273	5448964	-	-	C.prem_hap2_01	7894961	7895652	INVDP	copyloss		C.ellen_hap2_02	5264345	5289592	-	-	C.prem_hap2_02	3314069	3339272	SYNAL	-		C.ellen_hap2_03	1996837	1996970	-	-	C.prem_hap2_03	2039888	2039893	CPL	-		C.ellen_hap2_04	2230069	2265627	-	-	C.prem_hap2_04	1382190	1417758	SYNAL	-		C.ellen_hap2_05	5805432	5805972	-	-	C.prem_hap2_05
C.ellen_hap2_01	5448273	5448964	-	-	C.prem_hap2_01	7895652	7894961	INVDPAL	-		C.ellen_hap2_02	5289592	5289592	T	TGATAATTGTCAGGCAGTAAACCGCCGGCCCTTTGTCATAAACCATCTGTCCCTTCCTTTTCATCTCTGAATACTCGCAATCCGACGCCATCCCGACAGTGGACAACGTTGTGGCAGAAGTCTCCTTCACCAGCTGCATTTCCCGTTGAAAATATAGTATATCAATATGCTattttgagtgggtcccattttgcgaaagtggaaaatcttgtgaggttcggattctactccgttaatacttcaaaagtgtatttttattttctcaaaatggtgtttgggtaaatgagaaattgtctctcaaaattcatccttgaagttggaaatttgaaaggaaatgaggcttatcccacatgcgaaaagaagagggattagtgtttatatataaacacttaactatgc…	C.prem_hap2_02	3339272	3340943	INS	-		C.ellen_hap2_03	1996964	2009855	-	-	C.prem_hap2_03	2039888	2052785	SYNAL	-		C.ellen_hap2_04	2265627	2265951	-	-	C.prem_hap2_04	1417758	1418337	HDR	-		C.ellen_hap2_05	5805973	5809650	-	-	-
C.ellen_hap2_01	5448965	5468776	-	-	C.prem_hap2_01	5384577	5404402	SYN	-		C.ellen_hap2_02	5289592	5301421	-	-	C.prem_hap2_02	3340944	3352626	SYNAL	-		C.ellen_hap2_03	1962988	1963676	-	-	C.prem_hap2_03	28584630	28585317	INVDP	copygain		C.ellen_hap2_04	2265952	2268240	-	-	C.prem_hap2_04	1418338	1420729	SYNAL	-		C.ellen_hap2_05	5809651	5810517	-	-	C.prem_hap2_05
C.ellen_hap2_01	5448965	5468776	-	-	C.prem_hap2_01	5384577	5404402	SYNAL	-		C.ellen_hap2_02	5300805	5368898	-	-	C.prem_hap2_02	3359248	3429394	SYN	-		C.ellen_hap2_03	1962988	1963676	-	-	C.prem_hap2_03	28585317	28584630	INVDPAL	-		C.ellen_hap2_04	2268237	2269355	-	-	C.prem_hap2_04	5410910	5412028	TRANS	-		C.ellen_hap2_05	5809651	5810517	-	-	C.prem_hap2_05
C.ellen_hap2_01	5468767	5470010	-	-	C.prem_hap2_01	5405602	5406799	SYN	-		C.ellen_hap2_02	5300805	5306013	-	-	C.prem_hap2_02	3359248	3364513	SYNAL	-		C.ellen_hap2_03	2009856	2009899	-	-	-	-	-	NOTAL	-		C.ellen_hap2_04	2268237	2269355	-	-	C.prem_hap2_04	5410910	5412028	TRANSAL	-		C.ellen_hap2_05	5810518	5882146	-	-	-
C.ellen_hap2_01	5468767	5470010	-	-	C.prem_hap2_01	5405602	5406799	SYNAL	-		C.ellen_hap2_02	5306013	5306921	-	-	C.prem_hap2_02	3364513	3367070	HDR	-		C.ellen_hap2_03	2009900	2010888	-	-	C.prem_hap2_03	19573145	19574137	DUP	copyloss		C.ellen_hap2_04	2269356	2326475	-	-	C.prem_hap2_04	1420718	1476880	SYN	-		C.ellen_hap2_05	5882147	5882872	-	-	C.prem_hap2_05
C.ellen_hap2_01	5470006	5518002	-	-	C.prem_hap2_01	5408187	5456125	SYN	-		C.ellen_hap2_02	5306922	5346973	-	-	C.prem_hap2_02	3367071	3407099	SYNAL	-		C.ellen_hap2_03	2009900	2010888	-	-	C.prem_hap2_03	19573145	19574137	DUPAL	-		C.ellen_hap2_04	2269356	2278579	-	-	C.prem_hap2_04	1420718	1429968	SYNAL	-		C.ellen_hap2_05	5882147	5882872	-	-	C.prem_hap2_05
C.ellen_hap2_01	5470006	5518002	-	-	C.prem_hap2_01	5408187	5456125	SYNAL	-		C.ellen_hap2_02	5346973	5346973	g	ggctccgtttggtacagcttattaaatagagtttataacagtagaacttatagcagtagagcttataccaatagagcttttggacaaaaagtcattgggtgtttggttgtcaataaaaaatgcacttttgaaccattaaactatgtgatattttttatattatatatttttagaaaagctttataacctctactcccaaaagctcaaattttgggcttttgctagtagagataaattagcttatttaagctaaaaaaaactctactaaaaaaataaccaaacactataaaaatttttaaaaagtgcttatacgattaaataagcccttatggctcttaaataagccataccaaacatgcactTA	C.prem_hap2_02	3407099	3407462	INS	-		C.ellen_hap2_03	2010889	2010949	-	-	-	-	-	NOTAL	-		C.ellen_hap2_04	2278579	2279560	-	-	C.prem_hap2_04	1429968	1429970	HDR	-		C.ellen_hap2_05	5882873	5911068	-	-	-
C.ellen_hap2_01	5517997	5525183	-	-	C.prem_hap2_01	21496150	21503150	DUP	copyloss		C.ellen_hap2_02	5346973	5368898	-	-	C.prem_hap2_02	3407463	3429394	SYNAL	-		C.ellen_hap2_03	2010950	2011349	-	-	C.prem_hap2_03	2052781	2053184	SYN	-		C.ellen_hap2_04	2279561	2326475	-	-	C.prem_hap2_04	1429971	1476880	SYNAL	-		C.ellen_hap2_05	5911069	5911271	-	-	C.prem_hap2_05
C.ellen_hap2_01	5517997	5525183	-	-	C.prem_hap2_01	21496150	21503150	DUPAL	-		C.ellen_hap2_02	5301416	5306013	-	-	C.prem_hap2_02	3353577	3358103	DUP	copygain		C.ellen_hap2_03	2010950	2011349	-	-	C.prem_hap2_03	2052781	2053184	SYNAL	-		C.ellen_hap2_04	2326476	2327004	-	-	-	-	-	NOTAL	-		C.ellen_hap2_05	5911069	5911271	-	-	C.prem_hap2_05
C.ellen_hap2_01	5517998	5525338	-	-	C.prem_hap2_01	17130767	17138158	DUP	copyloss		C.ellen_hap2_02	5301416	5306013	-	-	C.prem_hap2_02	3353577	3358103	DUPAL	-		C.ellen_hap2_03	2011343	2011534	-	-	C.prem_hap2_03	1185068	1185259	DUP	copyloss		C.ellen_hap2_04	2327005	2333240	-	-	C.prem_hap2_04	23331364	23337595	DUP	copyloss		C.ellen_hap2_05	5911272	5911889	-	-	-
C.ellen_hap2_01	5517998	5525338	-	-	C.prem_hap2_01	17130767	17138158	DUPAL	-		C.ellen_hap2_02	5368887	5396314	-	-	C.prem_hap2_02	3430152	3457045	SYN	-		C.ellen_hap2_03	2011343	2011534	-	-	C.prem_hap2_03	1185068	1185259	DUPAL	-		C.ellen_hap2_04	2327005	2333240	-	-	C.prem_hap2_04	23331364	23337595	DUPAL	-		C.ellen_hap2_05	5911890	5912878	-	-	C.prem_hap2_05
C.ellen_hap2_01	5525339	5525416	-	-	-	-	-	NOTAL	-		C.ellen_hap2_02	5368887	5374925	-	-	C.prem_hap2_02	3430152	3436218	SYNAL	-		C.ellen_hap2_03	2011535	2011591	-	-	-	-	-	NOTAL	-		C.ellen_hap2_04	2333241	2334142	-	-	-	-	-	NOTAL	-		C.ellen_hap2_05	5911890	5912878	-	-	C.prem_hap2_05
C.ellen_hap2_01	5525417	5529290	-	-	C.prem_hap2_01	777008	780873	INVDP	copyloss		C.ellen_hap2_02	5374917	5375466	-	-	C.prem_hap2_02	3436211	3436218	CPL	-		C.ellen_hap2_03	2011592	2016263	-	-	C.prem_hap2_03	1178308	1182973	DUP	copygain		C.ellen_hap2_04	2334143	2346002	-	-	C.prem_hap2_04	1476872	1488773	SYN	-		C.ellen_hap2_05	5912879	5912951	-	-	-
C.ellen_hap2_01	5525417	5529290	-	-	C.prem_hap2_01	780873	777008	INVDPAL	-		C.ellen_hap2_02	5375458	5396314	-	-	C.prem_hap2_02	3436211	3457045	SYNAL	-		C.ellen_hap2_03	2011592	2016263	-	-	C.prem_hap2_03	1178308	1182973	DUPAL	-		C.ellen_hap2_04	2334143	2346002	-	-	C.prem_hap2_04	1476872	1488773	SYNAL	-		C.ellen_hap2_05	5912952	5915390	-	-	C.prem_hap2_05
C.ellen_hap2_01	5529288	5549584	-	-	C.prem_hap2_01	5456115	5476428	SYN	-		C.ellen_hap2_02	5375892	5376779	-	-	C.prem_hap2_02	30918587	30919504	DUP	copygain		C.ellen_hap2_03	2011625	2018894	-	-	C.prem_hap2_03	30935271	30942489	INVTR	-		C.ellen_hap2_04	2346003	2346619	-	-	C.prem_hap2_04	6641277	6641892	DUP	copyloss		C.ellen_hap2_05	5912952	5915390	-	-	C.prem_hap2_05
C.ellen_hap2_01	5529288	5549584	-	-	C.prem_hap2_01	5456115	5476428	SYNAL	-		C.ellen_hap2_02	5375892	5376779	-	-	C.prem_hap2_02	30918587	30919504	DUPAL	-		C.ellen_hap2_03	2011625	2018894	-	-	C.prem_hap2_03	30942489	30935271	INVTRAL	-		C.ellen_hap2_04	2346003	2346619	-	-	C.prem_hap2_04	6641277	6641892	DUPAL	-		C.ellen_hap2_05	5915250	5917676	-	-	C.prem_hap2_05
C.ellen_hap2_01	5549580	5570955	-	-	C.prem_hap2_01	5489123	5510508	SYN	-		C.ellen_hap2_02	5396307	5405513	-	-	C.prem_hap2_02	3468173	3477200	SYN	-		C.ellen_hap2_03	2018890	2098337	-	-	C.prem_hap2_03	2053191	2132250	SYN	-		C.ellen_hap2_04	2346620	2351362	-	-	C.prem_hap2_04	1488764	1493508	SYN	-		C.ellen_hap2_05	5915250	5917676	-	-	C.prem_hap2_05
C.ellen_hap2_01	5549580	5570955	-	-	C.prem_hap2_01	5489123	5510508	SYNAL	-		C.ellen_hap2_02	5396307	5405513	-	-	C.prem_hap2_02	3468173	3477200	SYNAL	-		C.ellen_hap2_03	2018890	2096737	-	-	C.prem_hap2_03	2053191	2130962	SYNAL	-		C.ellen_hap2_04	2346620	2351362	-	-	C.prem_hap2_04	1488764	1493508	SYNAL	-		C.ellen_hap2_05	5917677	5921966	-	-	-
C.ellen_hap2_01	5570956	5570958	-	-	-	-	-	NOTAL	-		C.ellen_hap2_02	5402718	5406452	-	-	C.prem_hap2_02	3481550	3485285	SYN	-		C.ellen_hap2_03	2096737	2097016	caattagttagtgagcataatacaaataattcacttgaatcttgtaaaaaattatcaaccaatcaataaataccatatcatttaaaatgaaatttgagatGTCtattattattattattttttttaAAAAAAAAAAAAACTACGAAACTTAAAAGAGTGGCATCCAATTCCAATAACTCTACCACTCTACTCCTGTCGGTGGTAACAAAAAAAAAATGTATGTAGAATTTCGACATAACAACCATCGAATAGGTATCAATTCCATGTTGGATCGCCTCGT	c	C.prem_hap2_03	2130962	2130962	DEL	-		C.ellen_hap2_04	2351353	2353012	-	-	C.prem_hap2_04	1500956	1502624	SYN	-		C.ellen_hap2_05	5921967	5922584	-	-	C.prem_hap2_05
C.ellen_hap2_01	5570959	5571682	-	-	C.prem_hap2_01	28086015	28086749	TRANS	-		C.ellen_hap2_02	5402718	5406452	-	-	C.prem_hap2_02	3481550	3485285	SYNAL	-		C.ellen_hap2_03	2097017	2098337	-	-	C.prem_hap2_03	2130962	2132250	SYNAL	-		C.ellen_hap2_04	2351353	2353012	-	-	C.prem_hap2_04	1500956	1502624	SYNAL	-		C.ellen_hap2_05	5921967	5922584	-	-	C.prem_hap2_05
C.ellen_hap2_01	5570959	5571682	-	-	C.prem_hap2_01	28086015	28086749	TRANSAL	-		C.ellen_hap2_02	5406451	5407644	-	-	C.prem_hap2_02	1847442	1848635	INVDP	copyloss		C.ellen_hap2_03	2098338	2098427	-	-	-	-	-	NOTAL	-		C.ellen_hap2_04	2353013	2353025	-	-	-	-	-	NOTAL	-		C.ellen_hap2_05	5922585	5954436	-	-	-
C.ellen_hap2_01	5571681	5606617	-	-	C.prem_hap2_01	5510499	5539595	SYN	-		C.ellen_hap2_02	5406451	5407644	-	-	C.prem_hap2_02	1848635	1847442	INVDPAL	-		C.ellen_hap2_03	2098428	2098587	-	-	C.prem_hap2_03	30261665	30261821	INVTR	-		C.ellen_hap2_04	2353026	2353332	-	-	C.prem_hap2_04	28068145	28068451	TRANS	-		C.ellen_hap2_05	5954437	5954786	-	-	C.prem_hap2_05
C.ellen_hap2_01	5571681	5573250	-	-	C.prem_hap2_01	5510499	5512084	SYNAL	-		C.ellen_hap2_02	5407645	5426100	-	-	C.prem_hap2_02	3485281	3503738	SYN	-		C.ellen_hap2_03	2098428	2098587	-	-	C.prem_hap2_03	30261821	30261665	INVTRAL	-		C.ellen_hap2_04	2353026	2353332	-	-	C.prem_hap2_04	28068145	28068451	TRANSAL	-		C.ellen_hap2_05	5954437	5954786	-	-	C.prem_hap2_05
C.ellen_hap2_01	5573234	5579136	-	-	C.prem_hap2_01	5512069	5512084	CPL	-		C.ellen_hap2_02	5407645	5426100	-	-	C.prem_hap2_02	3485281	3503738	SYNAL	-		C.ellen_hap2_03	2098538	2098728	-	-	C.prem_hap2_03	30260583	30260773	INVTR	-		C.ellen_hap2_04	2353333	2353370	-	-	-	-	-	NOTAL	-		C.ellen_hap2_05	5954787	5970274	-	-	-
C.ellen_hap2_01	5579120	5606617	-	-	C.prem_hap2_01	5512069	5539595	SYNAL	-		C.ellen_hap2_02	5426091	5426327	-	-	C.prem_hap2_02	26810397	26810635	INVDP	copyloss		C.ellen_hap2_03	2098538	2098728	-	-	C.prem_hap2_03	30260773	30260583	INVTRAL	-		C.ellen_hap2_04	2353371	2406947	-	-	C.prem_hap2_04	1502626	1556269	SYN	-		C.ellen_hap2_05	5970275	5971154	-	-	C.prem_hap2_05
C.ellen_hap2_01	5606610	5609398	-	-	C.prem_hap2_01	5548336	5551125	SYN	-		C.ellen_hap2_02	5426091	5426327	-	-	C.prem_hap2_02	26810635	26810397	INVDPAL	-		C.ellen_hap2_03	2098729	2099480	-	-	-	-	-	NOTAL	-		C.ellen_hap2_04	2353371	2406947	-	-	C.prem_hap2_04	1502626	1556269	SYNAL	-		C.ellen_hap2_05	5970275	5971154	-	-	C.prem_hap2_05
C.ellen_hap2_01	5606610	5609398	-	-	C.prem_hap2_01	5548336	5551125	SYNAL	-		C.ellen_hap2_02	5426101	5426884	-	-	C.prem_hap2_02	5683341	5684138	DUP	copyloss		C.ellen_hap2_03	2099481	2100112	-	-	C.prem_hap2_03	30260776	30261407	TRANS	-		C.ellen_hap2_04	2406948	2406948	-	-	-	-	-	NOTAL	-		C.ellen_hap2_05	5971155	5977912	-	-	-
C.ellen_hap2_01	5609399	5610325	-	-	-	-	-	NOTAL	-		C.ellen_hap2_02	5426101	5426884	-	-	C.prem_hap2_02	5683341	5684138	DUPAL	-		C.ellen_hap2_03	2099481	2100112	-	-	C.prem_hap2_03	30260776	30261407	TRANSAL	-		C.ellen_hap2_04	2406949	2407508	-	-	C.prem_hap2_04	15616655	15617188	INVTR	-		C.ellen_hap2_05	5977913	5978705	-	-	C.prem_hap2_05
C.ellen_hap2_01	5610326	5610797	-	-	C.prem_hap2_01	11215675	11216137	INVDP	copyloss		C.ellen_hap2_02	5426488	5427274	-	-	C.prem_hap2_02	8466004	8466790	INVDP	copyloss		C.ellen_hap2_03	2100113	2100397	-	-	-	-	-	NOTAL	-		C.ellen_hap2_04	2406949	2407508	-	-	C.prem_hap2_04	15617188	15616655	INVTRAL	-		C.ellen_hap2_05	5977913	5978705	-	-	C.prem_hap2_05
C.ellen_hap2_01	5610326	5610797	-	-	C.prem_hap2_01	11216137	11215675	INVDPAL	-		C.ellen_hap2_02	5426488	5427274	-	-	C.prem_hap2_02	8466790	8466004	INVDPAL	-		C.ellen_hap2_03	2100398	2100645	-	-	C.prem_hap2_03	30261401	30261648	INVTR	-		C.ellen_hap2_04	2407509	2407509	-	-	-	-	-	NOTAL	-		C.ellen_hap2_05	5978706	5988658	-	-	-
C.ellen_hap2_01	5610798	5611329	-	-	-	-	-	NOTAL	-		C.ellen_hap2_02	5427275	5447141	-	-	C.prem_hap2_02	3503731	3523636	SYN	-		C.ellen_hap2_03	2100398	2100645	-	-	C.prem_hap2_03	30261648	30261401	INVTRAL	-		C.ellen_hap2_04	2407510	2407645	-	-	C.prem_hap2_04	1556272	1556407	SYN	-		C.ellen_hap2_05	5988659	5991655	-	-	C.prem_hap2_05
C.ellen_hap2_01	5611330	5617545	-	-	C.prem_hap2_01	5551202	5557426	SYN	-		C.ellen_hap2_02	5427275	5447141	-	-	C.prem_hap2_02	3503731	3523636	SYNAL	-		C.ellen_hap2_03	2100646	2101355	-	-	-	-	-	NOTAL	-		C.ellen_hap2_04	2407510	2407645	-	-	C.prem_hap2_04	1556272	1556407	SYNAL	-		C.ellen_hap2_05	5988659	5991655	-	-	C.prem_hap2_05
C.ellen_hap2_01	5611330	5617545	-	-	C.prem_hap2_01	5551202	5557426	SYNAL	-		C.ellen_hap2_02	5444962	5447141	-	-	C.prem_hap2_02	3477420	3479614	DUP	copygain		C.ellen_hap2_03	2101356	2103105	-	-	C.prem_hap2_03	10932967	10934710	INVTR	-		C.ellen_hap2_04	2407641	2408460	-	-	C.prem_hap2_04	27447200	27448019	TRANS	-		C.ellen_hap2_05	5991656	5992107	-	-	-
C.ellen_hap2_01	5617546	5617761	-	-	-	-	-	NOTAL	-		C.ellen_hap2_02	5444962	5447141	-	-	C.prem_hap2_02	3477420	3479614	DUPAL	-		C.ellen_hap2_03	2101356	2103105	-	-	C.prem_hap2_03	10934710	10932967	INVTRAL	-		C.ellen_hap2_04	2407641	2408460	-	-	C.prem_hap2_04	27447200	27448019	TRANSAL	-		C.ellen_hap2_05	5992108	6002311	-	-	C.prem_hap2_05
C.ellen_hap2_01	5617762	5618632	-	-	C.prem_hap2_01	2232402	2233270	INVDP	copyloss		C.ellen_hap2_02	5447142	5447437	-	-	C.prem_hap2_02	7941538	7941833	INVDP	copyloss		C.ellen_hap2_03	2103105	2105287	-	-	C.prem_hap2_03	2137653	2139552	SYN	-		C.ellen_hap2_04	2408461	2408461	-	-	-	-	-	NOTAL	-		C.ellen_hap2_05	5992108	6002311	-	-	C.prem_hap2_05
C.ellen_hap2_01	5617762	5618632	-	-	C.prem_hap2_01	2233270	2232402	INVDPAL	-		C.ellen_hap2_02	5447142	5447437	-	-	C.prem_hap2_02	7941833	7941538	INVDPAL	-		C.ellen_hap2_03	2103105	2103780	-	-	C.prem_hap2_03	2137653	2138325	SYNAL	-		C.ellen_hap2_04	2408462	2432578	-	-	C.prem_hap2_04	1556399	1575251	SYN	-		C.ellen_hap2_05	5992109	6004567	-	-	C.prem_hap2_05
C.ellen_hap2_01	5618633	5618829	-	-	-	-	-	NOTAL	-		C.ellen_hap2_02	5447438	5447439	-	-	-	-	-	NOTAL	-		C.ellen_hap2_03	2103780	2104058	-	-	C.prem_hap2_03	2138325	2138326	HDR	-		C.ellen_hap2_04	2408462	2412068	-	-	C.prem_hap2_04	1556399	1559987	SYNAL	-		C.ellen_hap2_05	5992109	6004567	-	-	C.prem_hap2_05
C.ellen_hap2_01	5618830	5621327	-	-	C.prem_hap2_01	5557418	5559901	SYN	-		C.ellen_hap2_02	5447440	5450023	-	-	C.prem_hap2_02	2402128	2404711	INVDP	copyloss		C.ellen_hap2_03	2104059	2105287	-	-	C.prem_hap2_03	2138327	2139552	SYNAL	-		C.ellen_hap2_04	2412068	2417296	GAGTTAAGAACAGAGTTTGAGTGTTTGGATATAGAGAAAATAAACGAACCAGAGAGAAAATATCAGAGAAGAAAATGAATTGTAGTCTTATTAATCTTGTTAATAACAGCTGTATATATACATATTTTGGACTGCTGTTCACACGTTGTGTGTGTAAACCAAAAACAAAGATCAAATACAAAATCTGTTACTAACAACTTTAACTAACCTGCTGACTCAGCAAGTTACACATCAGCAATATTAACAAACTAAACTAATCAACTCGTTAACTCCTTAATTCCATAATATGAACTATcttaacagcccccttcaagctcaaggtctgggaagaacattgagcttggatctaagatagttaaactgatcaatagctaatggtttagtgagaatatcagcaac…	G	C.prem_hap2_04	1559987	1559987	DEL	-		C.ellen_hap2_05	6004568	6018317	-	-	-
C.ellen_hap2_01	5618830	5621327	-	-	C.prem_hap2_01	5557418	5559901	SYNAL	-		C.ellen_hap2_02	5447440	5450023	-	-	C.prem_hap2_02	2404711	2402128	INVDPAL	-		C.ellen_hap2_03	2105284	2177474	-	-	C.prem_hap2_03	2140567	2212192	SYN	-		C.ellen_hap2_04	2417297	2432578	-	-	C.prem_hap2_04	1559983	1575251	SYNAL	-		C.ellen_hap2_05	6018318	6018658	-	-	C.prem_hap2_05
C.ellen_hap2_01	5621317	5637906	-	-	C.prem_hap2_01	5565392	5581840	SYN	-		C.ellen_hap2_02	5450023	5455343	-	-	C.prem_hap2_02	2404717	2410075	DUP	copyloss		C.ellen_hap2_03	2105284	2169608	-	-	C.prem_hap2_03	2140567	2204960	SYNAL	-		C.ellen_hap2_04	2432579	2433270	-	-	-	-	-	NOTAL	-		C.ellen_hap2_05	6018318	6018658	-	-	C.prem_hap2_05
C.ellen_hap2_01	5621317	5637906	-	-	C.prem_hap2_01	5565392	5581840	SYNAL	-		C.ellen_hap2_02	5450023	5455343	-	-	C.prem_hap2_02	2404717	2410075	DUPAL	-		C.ellen_hap2_03	2169600	2170289	-	-	C.prem_hap2_03	2204953	2204960	CPL	-		C.ellen_hap2_04	2433271	2433813	-	-	C.prem_hap2_04	10152861	10153404	INVDP	copyloss		C.ellen_hap2_05	6018659	6070489	-	-	-
C.ellen_hap2_01	5637906	5644984	-	-	C.prem_hap2_01	5582285	5589408	SYN	-		C.ellen_hap2_02	5455344	5487753	-	-	C.prem_hap2_02	3523628	3556063	SYN	-		C.ellen_hap2_03	2170281	2177474	-	-	C.prem_hap2_03	2204953	2212192	SYNAL	-		C.ellen_hap2_04	2433271	2433813	-	-	C.prem_hap2_04	10153404	10152861	INVDPAL	-		C.ellen_hap2_05	6070490	6070990	-	-	C.prem_hap2_05
C.ellen_hap2_01	5637906	5644984	-	-	C.prem_hap2_01	5582285	5589408	SYNAL	-		C.ellen_hap2_02	5455344	5487753	-	-	C.prem_hap2_02	3523628	3556063	SYNAL	-		C.ellen_hap2_03	2177475	2177675	-	-	C.prem_hap2_03	6780132	6780333	DUP	copyloss		C.ellen_hap2_04	2433814	2433823	-	-	-	-	-	NOTAL	-		C.ellen_hap2_05	6070490	6070990	-	-	C.prem_hap2_05
C.ellen_hap2_01	5644981	5648579	-	-	C.prem_hap2_01	16164006	16167605	INVDP	copyloss		C.ellen_hap2_02	5472094	5474731	-	-	C.prem_hap2_02	19072724	19075350	INVDP	copygain		C.ellen_hap2_03	2177475	2177675	-	-	C.prem_hap2_03	6780132	6780333	DUPAL	-		C.ellen_hap2_04	2433824	2440767	-	-	C.prem_hap2_04	1575247	1582355	SYN	-		C.ellen_hap2_05	6070991	6072584	-	-	-
C.ellen_hap2_01	5644981	5648579	-	-	C.prem_hap2_01	16167605	16164006	INVDPAL	-		C.ellen_hap2_02	5472094	5474731	-	-	C.prem_hap2_02	19075350	19072724	INVDPAL	-		C.ellen_hap2_03	2177676	2192854	-	-	C.prem_hap2_03	2212184	2227392	SYN	-		C.ellen_hap2_04	2433824	2440767	-	-	C.prem_hap2_04	1575247	1582355	SYNAL	-		C.ellen_hap2_05	6072585	6073057	-	-	C.prem_hap2_05
C.ellen_hap2_01	5648580	5824931	-	-	C.prem_hap2_01	5589406	5765196	SYN	-		C.ellen_hap2_02	5487754	5487762	-	-	-	-	-	NOTAL	-		C.ellen_hap2_03	2177676	2192854	-	-	C.prem_hap2_03	2212184	2227392	SYNAL	-		C.ellen_hap2_04	2440761	2449675	-	-	C.prem_hap2_04	1589012	1597928	SYN	-		C.ellen_hap2_05	6072585	6073057	-	-	C.prem_hap2_05
C.ellen_hap2_01	5648580	5667980	-	-	C.prem_hap2_01	5589406	5608803	SYNAL	-		C.ellen_hap2_02	5487763	5488960	-	-	C.prem_hap2_02	3268756	3269953	INVTR	-		C.ellen_hap2_03	2192855	2192864	-	-	-	-	-	NOTAL	-		C.ellen_hap2_04	2440761	2449675	-	-	C.prem_hap2_04	1589012	1597928	SYNAL	-		C.ellen_hap2_05	6073058	6146638	-	-	-
C.ellen_hap2_01	5667971	5668492	-	-	C.prem_hap2_01	5608795	5608803	CPL	-		C.ellen_hap2_02	5487763	5488960	-	-	C.prem_hap2_02	3269953	3268756	INVTRAL	-		C.ellen_hap2_03	2192865	2193837	-	-	C.prem_hap2_03	12749574	12750559	INVDP	copyloss		C.ellen_hap2_04	2449675	2454573	-	-	C.prem_hap2_04	8375313	8380218	INVDP	copyloss		C.ellen_hap2_05	6146639	6148042	-	-	C.prem_hap2_05
C.ellen_hap2_01	5668483	5824931	-	-	C.prem_hap2_01	5608795	5765196	SYNAL	-		C.ellen_hap2_02	5488961	5489571	-	-	-	-	-	NOTAL	-		C.ellen_hap2_03	2192865	2193837	-	-	C.prem_hap2_03	12750559	12749574	INVDPAL	-		C.ellen_hap2_04	2449675	2454573	-	-	C.prem_hap2_04	8380218	8375313	INVDPAL	-		C.ellen_hap2_05	6146639	6148042	-	-	C.prem_hap2_05
C.ellen_hap2_01	5824932	5830670	-	-	-	-	-	NOTAL	-		C.ellen_hap2_02	5489572	5571568	-	-	C.prem_hap2_02	3557738	3641418	SYN	-		C.ellen_hap2_03	2193838	2198246	-	-	C.prem_hap2_03	2227470	2231877	SYN	-		C.ellen_hap2_04	2454574	2481243	-	-	C.prem_hap2_04	1597924	1624676	SYN	-		C.ellen_hap2_05	6148043	6148272	-	-	-
C.ellen_hap2_01	5830671	5831720	-	-	C.prem_hap2_01	5786123	5787157	DUP	copyloss		C.ellen_hap2_02	5489572	5514181	-	-	C.prem_hap2_02	3557738	3582358	SYNAL	-		C.ellen_hap2_03	2193838	2198246	-	-	C.prem_hap2_03	2227470	2231877	SYNAL	-		C.ellen_hap2_04	2454574	2481243	-	-	C.prem_hap2_04	1597924	1624676	SYNAL	-		C.ellen_hap2_05	6148273	6149815	-	-	C.prem_hap2_05
C.ellen_hap2_01	5830671	5831720	-	-	C.prem_hap2_01	5786123	5787157	DUPAL	-		C.ellen_hap2_02	5514181	5514181	T	TTTTTAtttttttgatggcatgagactattgctcaaattacaattcaaattacaactcatattacatgagagtataactgatatgtacaatcatatatatatactgagtcctgttgacattaatgctgatatgacactgctcagattttttttaaccctctcaaatattcgagggacgtcaaactcccatcctgggagaaagactgtcttcactcaagctctggggctccaaggaaggacatttaaattaaacccctgcaatgcgtctgcggaggctcgaaccccctccctcacatttgtgagggagtggctctagccacttgggctaagcccaagcggttaTATACACAGATATTAT	C.prem_hap2_02	3582358	3582715	INS	-		C.ellen_hap2_03	2198238	2248552	-	-	C.prem_hap2_03	2232356	2282375	SYN	-		C.ellen_hap2_04	2481235	2490538	-	-	C.prem_hap2_04	1625375	1634705	SYN	-		C.ellen_hap2_05	6148273	6149815	-	-	C.prem_hap2_05
C.ellen_hap2_01	5831721	5833602	-	-	-	-	-	NOTAL	-		C.ellen_hap2_02	5514181	5516833	-	-	C.prem_hap2_02	3582716	3585375	SYNAL	-		C.ellen_hap2_03	2198238	2248552	-	-	C.prem_hap2_03	2232356	2282375	SYNAL	-		C.ellen_hap2_04	2481235	2490538	-	-	C.prem_hap2_04	1625375	1634705	SYNAL	-		C.ellen_hap2_05	6149816	6155859	-	-	-
C.ellen_hap2_01	5833603	5834721	-	-	C.prem_hap2_01	2460454	2461583	INVDP	copyloss		C.ellen_hap2_02	5516825	5516833	-	-	C.prem_hap2_02	3585366	3585942	CPG	-		C.ellen_hap2_03	2248549	2249127	-	-	C.prem_hap2_03	1385672	1386269	INVTR	-		C.ellen_hap2_04	2490539	2491897	-	-	C.prem_hap2_04	14878640	14880055	DUP	copyloss		C.ellen_hap2_05	6155860	6156086	-	-	C.prem_hap2_05
C.ellen_hap2_01	5833603	5834721	-	-	C.prem_hap2_01	2461583	2460454	INVDPAL	-		C.ellen_hap2_02	5516825	5561834	-	-	C.prem_hap2_02	3585933	3630717	SYNAL	-		C.ellen_hap2_03	2248549	2249127	-	-	C.prem_hap2_03	1386269	1385672	INVTRAL	-		C.ellen_hap2_04	2490539	2491897	-	-	C.prem_hap2_04	14878640	14880055	DUPAL	-		C.ellen_hap2_05	6155860	6156086	-	-	C.prem_hap2_05
C.ellen_hap2_01	5834722	5839141	-	-	C.prem_hap2_01	11604167	11608575	DUP	copyloss		C.ellen_hap2_02	5561834	5562048	-	-	C.prem_hap2_02	3630717	3631955	HDR	-		C.ellen_hap2_03	2249128	2249405	-	-	-	-	-	NOTAL	-		C.ellen_hap2_04	2491898	2541962	-	-	C.prem_hap2_04	1634701	1684984	SYN	-		C.ellen_hap2_05	6156087	6158991	-	-	-
C.ellen_hap2_01	5834722	5839141	-	-	C.prem_hap2_01	11604167	11608575	DUPAL	-		C.ellen_hap2_02	5562049	5571568	-	-	C.prem_hap2_02	3631956	3641418	SYNAL	-		C.ellen_hap2_03	2249406	2268923	-	-	C.prem_hap2_03	2282373	2301997	SYN	-		C.ellen_hap2_04	2491898	2529636	-	-	C.prem_hap2_04	1634701	1672602	SYNAL	-		C.ellen_hap2_05	6158992	6159359	-	-	C.prem_hap2_05
C.ellen_hap2_01	5839142	5840717	-	-	-	-	-	NOTAL	-		C.ellen_hap2_02	5517740	5518365	-	-	C.prem_hap2_02	22196451	22197087	DUP	copygain		C.ellen_hap2_03	2249406	2257267	-	-	C.prem_hap2_03	2282373	2290254	SYNAL	-		C.ellen_hap2_04	2529636	2529637	-	-	C.prem_hap2_04	1672602	1672951	HDR	-		C.ellen_hap2_05	6158992	6159359	-	-	C.prem_hap2_05
C.ellen_hap2_01	5840718	5863610	-	-	C.prem_hap2_01	5765429	5788404	SYN	-		C.ellen_hap2_02	5517740	5518365	-	-	C.prem_hap2_02	22196451	22197087	DUPAL	-		C.ellen_hap2_03	2257267	2257268	-	-	C.prem_hap2_03	2290254	2290472	HDR	-		C.ellen_hap2_04	2529638	2532981	-	-	C.prem_hap2_04	1672952	1676220	SYNAL	-		C.ellen_hap2_05	6159360	6163287	-	-	-
C.ellen_hap2_01	5840718	5863610	-	-	C.prem_hap2_01	5765429	5788404	SYNAL	-		C.ellen_hap2_02	5571561	5574109	-	-	C.prem_hap2_02	3642296	3644816	SYN	-		C.ellen_hap2_03	2257269	2268923	-	-	C.prem_hap2_03	2290473	2301997	SYNAL	-		C.ellen_hap2_04	2532981	2533542	ACCAtacccctctttttgtctttttgtgctatcaccagttggatttgatacaaaagtaattttaaggatatggatgtgtttatttgtttattaatagtgcaatctctgttgttttatgaaaatttagaaaaatttaaagtttacaaaattttgtaaaatattcttatgcctaaaaagaacaagctcattgacataaataataataataataataaaccaattattggaaagtcctagagttagattgttcaaagagaaaatagagagactaataagaggagaagaggggaagaagacacataatgaaacattaaaaaaatatttaatttacttacacctaaattttattgcatgatgaatagagtgtgggtacaaaaatatatttatgtgatttttttt…	A	C.prem_hap2_04	1676220	1676220	DEL	-		C.ellen_hap2_05	6163288	6163615	-	-	C.prem_hap2_05
C.ellen_hap2_01	5863611	5863846	-	-	-	-	-	NOTAL	-		C.ellen_hap2_02	5571561	5574109	-	-	C.prem_hap2_02	3642296	3644816	SYNAL	-		C.ellen_hap2_03	2268916	2280761	-	-	C.prem_hap2_03	2302984	2314842	SYN	-		C.ellen_hap2_04	2533543	2534999	-	-	C.prem_hap2_04	1676221	1677684	SYNAL	-		C.ellen_hap2_05	6163288	6163615	-	-	C.prem_hap2_05
C.ellen_hap2_01	5863847	5864132	-	-	C.prem_hap2_01	16561429	16561715	INVDP	copyloss		C.ellen_hap2_02	5574110	5574124	-	-	-	-	-	NOTAL	-		C.ellen_hap2_03	2268916	2280761	-	-	C.prem_hap2_03	2302984	2314842	SYNAL	-		C.ellen_hap2_04	2534985	2534999	-	-	C.prem_hap2_04	1677669	1677828	CPG	-		C.ellen_hap2_05	6163616	6169493	-	-	-
C.ellen_hap2_01	5863847	5864132	-	-	C.prem_hap2_01	16561715	16561429	INVDPAL	-		C.ellen_hap2_02	5574125	5598971	-	-	C.prem_hap2_02	3658323	3683482	SYN	-		C.ellen_hap2_03	2280753	2358301	-	-	C.prem_hap2_03	2314971	2390674	SYN	-		C.ellen_hap2_04	2534985	2541962	-	-	C.prem_hap2_04	1677813	1684984	SYNAL	-		C.ellen_hap2_05	6169494	6170066	-	-	C.prem_hap2_05
C.ellen_hap2_01	5864133	5894878	-	-	C.prem_hap2_01	5788399	5819753	SYN	-		C.ellen_hap2_02	5574125	5582296	-	-	C.prem_hap2_02	3658323	3666527	SYNAL	-		C.ellen_hap2_03	2280753	2341051	-	-	C.prem_hap2_03	2314971	2375331	SYNAL	-		C.ellen_hap2_04	2541960	2586078	-	-	C.prem_hap2_04	1686203	1734887	SYN	-		C.ellen_hap2_05	6169494	6170066	-	-	C.prem_hap2_05
C.ellen_hap2_01	5864133	5893800	-	-	C.prem_hap2_01	5788399	5818025	SYNAL	-		C.ellen_hap2_02	5582286	5583027	-	-	C.prem_hap2_02	3666518	3666527	CPL	-		C.ellen_hap2_03	2341047	2341979	-	-	C.prem_hap2_03	2375784	2376705	SYNAL	-		C.ellen_hap2_04	2541960	2545645	-	-	C.prem_hap2_04	1686203	1689650	SYNAL	-		C.ellen_hap2_05	6170067	6170106	-	-	-
C.ellen_hap2_01	5893800	5893800	A	ATTATGATAGAATTAAAAAAATTTAAAAAAAAAAAACAACACGAATTCGAATGCATTAAAATAGAAAAAAATAATGTTAGAATTCGTTTTTTTTCCCTTTTAATTTTGTCTGCATTTTAATTTCGTGAGAAGATTACTGTAAAGAATAGTTAGCTTGAAATTGATTAGAGTTTAACAATATTATTAGAGGCATGCTGGAATGTTCGATTGGATTAGATAAAATTATAGTACTGTTTTACATTTAATTAGCAGTATCTTGTGTTTATCAAAGTATTGGATTGCAAATAATAATTTTATTTATAAAAATTGAAATTTAAAACTAAGCTAATGATTTCTATTGATTTATCGAACATTTTTATTAATGATAAATGCTAAATCTTTATTTTTAACAATATATAT…	C.prem_hap2_01	5818025	5818675	INS	-		C.ellen_hap2_02	5583017	5593800	-	-	C.prem_hap2_02	3666518	3677311	SYNAL	-		C.ellen_hap2_03	2341051	2341051	T	TATTAtttttttgatgatatgagaatattgctcaaattacaactcatattatacgagagtataactgataCGTACAATCatatatatatatatatatatatatatatatatatactgagacctattgacatcaatgctgatatgacaccgctcagatttttcaccctttcaaatttcgagagatgtcaacttccagcctgggagaaagactgccagtacaattatatatatatatatatattgagacctgttgacatcaatgctgatatagcaccgctcagatttttcaccctctcaaatattcgagggatgtcaactctcagcctgggagaaagactgccttcactcaagctctgtaactccaaggaaggacatttaaattaaactcctgcagtacgt…	C.prem_hap2_03	2375331	2375783	INS	-		C.ellen_hap2_04	2545641	2566870	-	-	C.prem_hap2_04	1695233	1716127	SYNAL	-		C.ellen_hap2_05	6170107	6171451	-	-	C.prem_hap2_05
C.ellen_hap2_01	5893800	5894878	-	-	C.prem_hap2_01	5818676	5819753	SYNAL	-		C.ellen_hap2_02	5593800	5594177	-	-	C.prem_hap2_02	3677311	3677600	HDR	-		C.ellen_hap2_03	2341821	2342629	-	-	C.prem_hap2_03	2376550	2376705	CPL	-		C.ellen_hap2_04	2545645	2545645	T	TTGATACGGGCTTGCCAATTGAATTGGATGCGAAGGACAATTTGCCAAGAGAGGATGAAAGAGCCAAAACTGTGACTAAGGAACCGAATGATGAATTCACAGAAGCAAAACAGCGGCTCCACTTTAGACCCGAGAGAGCCAAGAAACAGCCAAGCTGGATGAGGGACTATGCCACGTGAACCAGGACAGCAAAGGGTGGATGGATAATTTCTCTTAACAATTATCTGAATTCTGTTATTATAATTTAGCCACTTTACAATTGCCAGCTCATATTTGTCTTTTAGCCTTAGAATACTCTAGAGGAGTCACGAGATATATATGTAAAAGGGAATATTGTGTAAGGAGGTTTTTTTTTTTGGGATGAATGAAAAGTTCTTCTCTTCTTTTTCAtctctgtct…	C.prem_hap2_04	1689650	1695232	INS	-		C.ellen_hap2_05	6170107	6171451	-	-	C.prem_hap2_05
C.ellen_hap2_01	5894879	5898360	-	-	-	-	-	NOTAL	-		C.ellen_hap2_02	5594178	5595856	-	-	C.prem_hap2_02	3677601	3679229	SYNAL	-		C.ellen_hap2_03	2342475	2344739	-	-	C.prem_hap2_03	2376550	2378849	SYNAL	-		C.ellen_hap2_04	2566870	2567430	-	-	C.prem_hap2_04	1716127	1716154	HDR	-		C.ellen_hap2_05	6171452	6172741	-	-	-
C.ellen_hap2_01	5898361	5898936	-	-	C.prem_hap2_01	12099343	12099917	TRANS	-		C.ellen_hap2_02	5595846	5595856	-	-	C.prem_hap2_02	3679218	3680342	CPG	-		C.ellen_hap2_03	2344739	2345854	-	-	C.prem_hap2_03	2378849	2378885	HDR	-		C.ellen_hap2_04	2567431	2586078	-	-	C.prem_hap2_04	1716155	1734887	SYNAL	-		C.ellen_hap2_05	6172742	6172894	-	-	C.prem_hap2_05
C.ellen_hap2_01	5898361	5898936	-	-	C.prem_hap2_01	12099343	12099917	TRANSAL	-		C.ellen_hap2_02	5595846	5598971	-	-	C.prem_hap2_02	3680331	3683482	SYNAL	-		C.ellen_hap2_03	2345855	2357086	-	-	C.prem_hap2_03	2378886	2390166	SYNAL	-		C.ellen_hap2_04	2586070	2675665	-	-	C.prem_hap2_04	1735016	1825437	SYN	-		C.ellen_hap2_05	6172742	6172894	-	-	C.prem_hap2_05
C.ellen_hap2_01	5898936	5900321	-	-	C.prem_hap2_01	9194729	9196113	DUP	copyloss		C.ellen_hap2_02	5598972	5604456	-	-	-	-	-	NOTAL	-		C.ellen_hap2_03	2357086	2357782	gggcccgtttgggattgcttttaagagacctaaaagtgattttgaaaatctaaaaactagttttagtgtttggtaaaaaaaaatcaaaatcacttttgtcaaaatcagcttctcctacagctgattttgaaaagccgggaaggagtagcttttagattctgattttgaaaattaattttatcatttaatacaattccataaatatccttaaaattattacttaaatccaaaattatccttattcaaattggaaacaaaataatttataaaaaaatttgtattataattCATAAATATAAATTTattaatatcaatttattggtcgaattattattaaatttatttcactATattattaatttaattatcaattgttttaagaaaaaaataaaataaata…	g	C.prem_hap2_03	2390166	2390166	DEL	-		C.ellen_hap2_04	2586070	2587639	-	-	C.prem_hap2_04	1735016	1736584	SYNAL	-		C.ellen_hap2_05	6172895	6186120	-	-	-
C.ellen_hap2_01	5898936	5900321	-	-	C.prem_hap2_01	9194729	9196113	DUPAL	-		C.ellen_hap2_02	5604457	5606783	-	-	C.prem_hap2_02	3685706	3688046	DUP	copyloss		C.ellen_hap2_03	2357783	2358301	-	-	C.prem_hap2_03	2390163	2390674	SYNAL	-		C.ellen_hap2_04	2587639	2587639	A	Atttaaacaaatcaatcggtttaatctaaaaaaaatcaagaaccaaaaaaggggaaaatacggaggatttaatggaaaagattaaaaaattgaattgaaacacaattcggtccaaattgattttaatttttaggtaaattaattcagttcaactggattttacaaaaaactat	C.prem_hap2_04	1736584	1736756	INS	-		C.ellen_hap2_05	6186121	6186776	-	-	C.prem_hap2_05
C.ellen_hap2_01	5900322	5909681	-	-	-	-	-	NOTAL	-		C.ellen_hap2_02	5604457	5606783	-	-	C.prem_hap2_02	3685706	3688046	DUPAL	-		C.ellen_hap2_03	2358302	2359014	-	-	-	-	-	NOTAL	-		C.ellen_hap2_04	2587639	2588544	-	-	C.prem_hap2_04	1736757	1737657	SYNAL	-		C.ellen_hap2_05	6186121	6186776	-	-	C.prem_hap2_05
C.ellen_hap2_01	5909682	5910305	-	-	C.prem_hap2_01	19812005	19812630	INVDP	copyloss		C.ellen_hap2_02	5606784	5608343	-	-	-	-	-	NOTAL	-		C.ellen_hap2_03	2359015	2359449	-	-	C.prem_hap2_03	7442297	7442731	INVDP	copyloss		C.ellen_hap2_04	2588526	2588881	-	-	C.prem_hap2_04	1737640	1737657	CPL	-		C.ellen_hap2_05	6186776	6189917	-	-	C.prem_hap2_05
C.ellen_hap2_01	5909682	5910305	-	-	C.prem_hap2_01	19812630	19812005	INVDPAL	-		C.ellen_hap2_02	5608344	5612875	-	-	C.prem_hap2_02	3715517	3719853	DUP	copyloss		C.ellen_hap2_03	2359015	2359449	-	-	C.prem_hap2_03	7442731	7442297	INVDPAL	-		C.ellen_hap2_04	2588863	2623890	-	-	C.prem_hap2_04	1737640	1772909	SYNAL	-		C.ellen_hap2_05	6186776	6189917	-	-	C.prem_hap2_05
C.ellen_hap2_01	5910215	5932066	-	-	C.prem_hap2_01	5824712	5846597	SYN	-		C.ellen_hap2_02	5608344	5610126	-	-	C.prem_hap2_02	3715517	3717343	DUPAL	-		C.ellen_hap2_03	2359450	2359616	-	-	-	-	-	NOTAL	-		C.ellen_hap2_04	2623890	2624323	-	-	C.prem_hap2_04	1772909	1773212	HDR	-		C.ellen_hap2_05	6189918	6192944	-	-	-
C.ellen_hap2_01	5910215	5932066	-	-	C.prem_hap2_01	5824712	5846597	SYNAL	-		C.ellen_hap2_02	5610366	5612875	-	-	C.prem_hap2_02	3717343	3719853	DUPAL	-		C.ellen_hap2_03	2359617	2417034	-	-	C.prem_hap2_03	2390664	2447848	SYN	-		C.ellen_hap2_04	2624324	2625076	-	-	C.prem_hap2_04	1773213	1773965	SYNAL	-		C.ellen_hap2_05	6192945	6193305	-	-	C.prem_hap2_05
C.ellen_hap2_01	5932067	5935336	-	-	-	-	-	NOTAL	-		C.ellen_hap2_02	5612876	5614690	-	-	-	-	-	NOTAL	-		C.ellen_hap2_03	2359617	2373582	-	-	C.prem_hap2_03	2390664	2404609	SYNAL	-		C.ellen_hap2_04	2625072	2637908	-	-	C.prem_hap2_04	1774638	1787491	SYNAL	-		C.ellen_hap2_05	6192945	6193305	-	-	C.prem_hap2_05
C.ellen_hap2_01	5935337	5945308	-	-	C.prem_hap2_01	5852829	5862743	SYN	-		C.ellen_hap2_02	5614691	5615222	-	-	C.prem_hap2_02	4162105	4162636	INVDP	copyloss		C.ellen_hap2_03	2373574	2373582	-	-	C.prem_hap2_03	2404600	2405250	CPG	-		C.ellen_hap2_04	2625076	2625076	a	aTAATTtaggggtgggcatttggttcggttcagtctgaactgaaccgaaccgaaccatattatgacaatttggttcggagtaaaaaaccaaatggttcagaaattctgaaccatttgattttttatttagttcggtttgaaccgaaccaaatggttcaagaaaaaattaaaattaaaattaaaaaatagttcataatttatcttttttatttttgtttgttaattaatacatgatattatatatatcataacatacactttattttattattgaactttgttattttaatttattattgttagatttaattatattggttattatttatggatttctagattgtttttggaatttattatgttaatttactattgttaaattttattatgttgtttatt…	C.prem_hap2_04	1773965	1774637	INS	-		C.ellen_hap2_05	6193306	6210763	-	-	-
C.ellen_hap2_01	5935337	5945308	-	-	C.prem_hap2_01	5852829	5862743	SYNAL	-		C.ellen_hap2_02	5614691	5615222	-	-	C.prem_hap2_02	4162636	4162105	INVDPAL	-		C.ellen_hap2_03	2373574	2415195	-	-	C.prem_hap2_03	2405241	2446753	SYNAL	-		C.ellen_hap2_04	2637903	2637908	-	-	C.prem_hap2_04	1787485	1788239	CPG	-		C.ellen_hap2_05	6210764	6211235	-	-	C.prem_hap2_05
C.ellen_hap2_01	5945309	5945811	-	-	-	-	-	NOTAL	-		C.ellen_hap2_02	5614692	5624247	-	-	C.prem_hap2_02	11083629	11093233	DUP	copyloss		C.ellen_hap2_03	2415195	2415933	-	-	C.prem_hap2_03	2446753	2446759	HDR	-		C.ellen_hap2_04	2637903	2644129	-	-	C.prem_hap2_04	1788233	1794469	SYNAL	-		C.ellen_hap2_05	6210764	6211235	-	-	C.prem_hap2_05
C.ellen_hap2_01	5945812	5951051	-	-	C.prem_hap2_01	5863562	5868813	SYN	-		C.ellen_hap2_02	5614692	5624247	-	-	C.prem_hap2_02	11083629	11093233	DUPAL	-		C.ellen_hap2_03	2415934	2417034	-	-	C.prem_hap2_03	2446760	2447848	SYNAL	-		C.ellen_hap2_04	2644022	2644232	-	-	C.prem_hap2_04	1794363	1794469	CPL	-		C.ellen_hap2_05	6211236	6214629	-	-	-
C.ellen_hap2_01	5945812	5951051	-	-	C.prem_hap2_01	5863562	5868813	SYNAL	-		C.ellen_hap2_02	5616908	5627156	-	-	C.prem_hap2_02	10661009	10671246	INVDP	copyloss		C.ellen_hap2_03	2417035	2417037	-	-	-	-	-	NOTAL	-		C.ellen_hap2_04	2644125	2672292	-	-	C.prem_hap2_04	1794363	1822545	SYNAL	-		C.ellen_hap2_05	6214630	6215503	-	-	C.prem_hap2_05
C.ellen_hap2_01	5951051	5959518	-	-	C.prem_hap2_01	5869174	5877249	SYN	-		C.ellen_hap2_02	5616908	5627156	-	-	C.prem_hap2_02	10671246	10661009	INVDPAL	-		C.ellen_hap2_03	2417038	2417323	-	-	C.prem_hap2_03	8345227	8345512	INVTR	-		C.ellen_hap2_04	2672141	2672687	-	-	C.prem_hap2_04	1822395	1822545	CPL	-		C.ellen_hap2_05	6214630	6215503	-	-	C.prem_hap2_05
C.ellen_hap2_01	5951051	5952346	-	-	C.prem_hap2_01	5869174	5870470	SYNAL	-		C.ellen_hap2_02	5627157	5636137	-	-	-	-	-	NOTAL	-		C.ellen_hap2_03	2417038	2417323	-	-	C.prem_hap2_03	8345512	8345227	INVTRAL	-		C.ellen_hap2_04	2672531	2675665	-	-	C.prem_hap2_04	1822395	1825437	SYNAL	-		C.ellen_hap2_05	6215504	6223752	-	-	-
C.ellen_hap2_01	5952346	5952877	-	-	C.prem_hap2_01	5870470	5870714	HDR	-		C.ellen_hap2_02	5636138	5638094	-	-	C.prem_hap2_02	3684850	3686815	SYN	-		C.ellen_hap2_03	2417324	2417333	-	-	-	-	-	NOTAL	-		C.ellen_hap2_04	2675665	2676324	-	-	C.prem_hap2_04	19996986	19997647	INVTR	-		C.ellen_hap2_05	6223753	6224058	-	-	C.prem_hap2_05
C.ellen_hap2_01	5952878	5959518	-	-	C.prem_hap2_01	5870715	5877249	SYNAL	-		C.ellen_hap2_02	5636138	5638094	-	-	C.prem_hap2_02	3684850	3686815	SYNAL	-		C.ellen_hap2_03	2417334	2440409	-	-	C.prem_hap2_03	2447848	2470952	SYN	-		C.ellen_hap2_04	2675665	2676324	-	-	C.prem_hap2_04	19997647	19996986	INVTRAL	-		C.ellen_hap2_05	6223753	6224058	-	-	C.prem_hap2_05
C.ellen_hap2_01	5959518	5959941	-	-	C.prem_hap2_01	6673159	6673582	INVDP	copyloss		C.ellen_hap2_02	5638085	5638713	-	-	C.prem_hap2_02	3687304	3687929	SYN	-		C.ellen_hap2_03	2417334	2440409	-	-	C.prem_hap2_03	2447848	2470952	SYNAL	-		C.ellen_hap2_04	2676325	2676462	-	-	-	-	-	NOTAL	-		C.ellen_hap2_05	6224059	6249017	-	-	-
C.ellen_hap2_01	5959518	5959941	-	-	C.prem_hap2_01	6673582	6673159	INVDPAL	-		C.ellen_hap2_02	5638085	5638713	-	-	C.prem_hap2_02	3687304	3687929	SYNAL	-		C.ellen_hap2_03	2440410	2441414	-	-	C.prem_hap2_03	13302082	13303097	DUP	copyloss		C.ellen_hap2_04	2676463	2681584	-	-	C.prem_hap2_04	20032795	20037908	DUP	copyloss		C.ellen_hap2_05	6249018	6249646	-	-	C.prem_hap2_05
C.ellen_hap2_01	5959936	7134608	-	-	C.prem_hap2_01	5877241	7050865	SYN	-		C.ellen_hap2_02	5638714	5639334	-	-	C.prem_hap2_02	24687507	24688129	INVDP	copyloss		C.ellen_hap2_03	2440410	2441414	-	-	C.prem_hap2_03	13302082	13303097	DUPAL	-		C.ellen_hap2_04	2676463	2681584	-	-	C.prem_hap2_04	20032795	20037908	DUPAL	-		C.ellen_hap2_05	6249018	6249646	-	-	C.prem_hap2_05
C.ellen_hap2_01	5959936	5970032	-	-	C.prem_hap2_01	5877241	5887411	SYNAL	-		C.ellen_hap2_02	5638714	5639334	-	-	C.prem_hap2_02	24688129	24687507	INVDPAL	-		C.ellen_hap2_03	2441415	2464841	-	-	C.prem_hap2_03	2470945	2495282	SYN	-		C.ellen_hap2_04	2681488	2683275	-	-	C.prem_hap2_04	29066434	29068917	INVDP	copyloss		C.ellen_hap2_05	6249647	6249815	-	-	-
C.ellen_hap2_01	5970032	5971965	-	-	C.prem_hap2_01	5887411	5887952	HDR	-		C.ellen_hap2_02	5639335	5639557	-	-	-	-	-	NOTAL	-		C.ellen_hap2_03	2441415	2456617	-	-	C.prem_hap2_03	2470945	2486095	SYNAL	-		C.ellen_hap2_04	2681488	2681957	-	-	C.prem_hap2_04	29068917	29068448	INVDPAL	-		C.ellen_hap2_05	6249816	6250873	-	-	C.prem_hap2_05
C.ellen_hap2_01	5971966	7036611	-	-	C.prem_hap2_01	5887953	6952520	SYNAL	-		C.ellen_hap2_02	5639558	5645429	-	-	C.prem_hap2_02	25434855	25440722	INVTR	-		C.ellen_hap2_03	2456609	2456617	-	-	C.prem_hap2_03	2486086	2487059	CPG	-		C.ellen_hap2_04	2682049	2683275	-	-	C.prem_hap2_04	29067677	29066434	INVDPAL	-		C.ellen_hap2_05	6249816	6250873	-	-	C.prem_hap2_05
C.ellen_hap2_01	7036604	7036611	-	-	C.prem_hap2_01	6952512	6952896	CPG	-		C.ellen_hap2_02	5639558	5645429	-	-	C.prem_hap2_02	25440722	25434855	INVTRAL	-		C.ellen_hap2_03	2456609	2464841	-	-	C.prem_hap2_03	2487050	2495282	SYNAL	-		C.ellen_hap2_04	2682604	2683263	-	-	C.prem_hap2_04	3686740	3687400	DUP	copygain		C.ellen_hap2_05	6250874	6280615	-	-	-
C.ellen_hap2_01	7036604	7134608	-	-	C.prem_hap2_01	6952888	7050865	SYNAL	-		C.ellen_hap2_02	5645430	5646601	-	-	-	-	-	NOTAL	-		C.ellen_hap2_03	2464833	2475793	-	-	C.prem_hap2_03	2496607	2507585	SYN	-		C.ellen_hap2_04	2682604	2683263	-	-	C.prem_hap2_04	3686740	3687400	DUPAL	-		C.ellen_hap2_05	6280616	6281025	-	-	C.prem_hap2_05
C.ellen_hap2_01	6064748	6065416	-	-	C.prem_hap2_01	15119873	15120542	DUP	copygain		C.ellen_hap2_02	5646602	5705440	-	-	C.prem_hap2_02	3715517	3774551	SYN	-		C.ellen_hap2_03	2464833	2475793	-	-	C.prem_hap2_03	2496607	2507585	SYNAL	-		C.ellen_hap2_04	2683264	2717832	-	-	C.prem_hap2_04	1825432	1859959	SYN	-		C.ellen_hap2_05	6280616	6281025	-	-	C.prem_hap2_05
C.ellen_hap2_01	6064748	6065416	-	-	C.prem_hap2_01	15119873	15120542	DUPAL	-		C.ellen_hap2_02	5646602	5702218	-	-	C.prem_hap2_02	3715517	3771145	SYNAL	-		C.ellen_hap2_03	2475794	2475817	-	-	-	-	-	NOTAL	-		C.ellen_hap2_04	2683264	2717832	-	-	C.prem_hap2_04	1825432	1859959	SYNAL	-		C.ellen_hap2_05	6281026	6281807	-	-	-
C.ellen_hap2_01	6131213	6132034	-	-	C.prem_hap2_01	28056086	28056927	DUP	copygain		C.ellen_hap2_02	5702209	5702218	-	-	C.prem_hap2_02	3771135	3771270	CPG	-		C.ellen_hap2_03	2475818	2480306	-	-	C.prem_hap2_03	29353948	29358471	INVDP	copyloss		C.ellen_hap2_04	2686460	2686875	-	-	C.prem_hap2_04	16616178	16616591	DUP	copygain		C.ellen_hap2_05	6281808	6289089	-	-	C.prem_hap2_05
C.ellen_hap2_01	6131213	6132034	-	-	C.prem_hap2_01	28056086	28056927	DUPAL	-		C.ellen_hap2_02	5702209	5705440	-	-	C.prem_hap2_02	3771260	3774551	SYNAL	-		C.ellen_hap2_03	2475818	2480306	-	-	C.prem_hap2_03	29358471	29353948	INVDPAL	-		C.ellen_hap2_04	2686460	2686875	-	-	C.prem_hap2_04	16616178	16616591	DUPAL	-		C.ellen_hap2_05	6281808	6289089	-	-	C.prem_hap2_05
C.ellen_hap2_01	6203118	6204499	-	-	C.prem_hap2_01	12916835	12918219	INVDP	copygain		C.ellen_hap2_02	5662432	5667151	-	-	C.prem_hap2_02	26936553	26941207	INVDP	copygain		C.ellen_hap2_03	2480182	2482507	-	-	C.prem_hap2_03	12774245	12776570	DUP	copyloss		C.ellen_hap2_04	2717832	2718728	-	-	C.prem_hap2_04	1861807	1862703	DUP	copyloss		C.ellen_hap2_05	6289090	6305945	-	-	-
C.ellen_hap2_01	6203118	6204499	-	-	C.prem_hap2_01	12918219	12916835	INVDPAL	-		C.ellen_hap2_02	5662432	5667151	-	-	C.prem_hap2_02	26941207	26936553	INVDPAL	-		C.ellen_hap2_03	2480182	2482507	-	-	C.prem_hap2_03	12774245	12776570	DUPAL	-		C.ellen_hap2_04	2717832	2718728	-	-	C.prem_hap2_04	1861807	1862703	DUPAL	-		C.ellen_hap2_05	6305946	6307869	-	-	C.prem_hap2_05
C.ellen_hap2_01	6214154	6214866	-	-	C.prem_hap2_01	19128721	19129435	INVDP	copygain		C.ellen_hap2_02	5676432	5678835	-	-	C.prem_hap2_02	6784368	6786798	DUP	copygain		C.ellen_hap2_03	2482505	2483434	-	-	C.prem_hap2_03	2506655	2507585	DUP	copyloss		C.ellen_hap2_04	2718723	2729504	-	-	C.prem_hap2_04	1860078	1870840	SYN	-		C.ellen_hap2_05	6305946	6307869	-	-	C.prem_hap2_05
C.ellen_hap2_01	6214154	6214866	-	-	C.prem_hap2_01	19129435	19128721	INVDPAL	-		C.ellen_hap2_02	5676432	5678835	-	-	C.prem_hap2_02	6784368	6786798	DUPAL	-		C.ellen_hap2_03	2482505	2483434	-	-	C.prem_hap2_03	2506655	2507585	DUPAL	-		C.ellen_hap2_04	2718723	2729504	-	-	C.prem_hap2_04	1860078	1870840	SYNAL	-		C.ellen_hap2_05	6307870	6312217	-	-	-
C.ellen_hap2_01	6214158	6215541	-	-	C.prem_hap2_01	12927911	12929296	INVDP	copygain		C.ellen_hap2_02	5705431	5709537	-	-	C.prem_hap2_02	28752749	28756915	INVTR	-		C.ellen_hap2_03	2483435	2483443	-	-	-	-	-	NOTAL	-		C.ellen_hap2_04	2729500	2736270	-	-	C.prem_hap2_04	1872155	1877651	SYN	-		C.ellen_hap2_05	6312218	6312860	-	-	C.prem_hap2_05
C.ellen_hap2_01	6214158	6215541	-	-	C.prem_hap2_01	12929296	12927911	INVDPAL	-		C.ellen_hap2_02	5705431	5709537	-	-	C.prem_hap2_02	28756915	28752749	INVTRAL	-		C.ellen_hap2_03	2483444	2484240	-	-	C.prem_hap2_03	8984641	8985452	INVDP	copyloss		C.ellen_hap2_04	2729500	2733507	-	-	C.prem_hap2_04	1872155	1876067	SYNAL	-		C.ellen_hap2_05	6312218	6312860	-	-	C.prem_hap2_05
C.ellen_hap2_01	6225256	6226502	-	-	C.prem_hap2_01	12089938	12091174	DUP	copygain		C.ellen_hap2_02	5709257	5710017	-	-	C.prem_hap2_02	32373360	32374120	INVDP	copyloss		C.ellen_hap2_03	2483444	2484240	-	-	C.prem_hap2_03	8985452	8984641	INVDPAL	-		C.ellen_hap2_04	2733500	2734686	-	-	C.prem_hap2_04	1876061	1876067	CPL	-		C.ellen_hap2_05	6312861	6326746	-	-	-
C.ellen_hap2_01	6225256	6226502	-	-	C.prem_hap2_01	12089938	12091174	DUPAL	-		C.ellen_hap2_02	5709257	5710017	-	-	C.prem_hap2_02	32374120	32373360	INVDPAL	-		C.ellen_hap2_03	2484240	2494770	-	-	C.prem_hap2_03	2507595	2518275	SYN	-		C.ellen_hap2_04	2734679	2736270	-	-	C.prem_hap2_04	1876061	1877651	SYNAL	-		C.ellen_hap2_05	6326747	6327471	-	-	C.prem_hap2_05
C.ellen_hap2_01	6242441	6244186	-	-	C.prem_hap2_01	16359981	16361701	INVDP	copygain		C.ellen_hap2_02	5709547	5710142	-	-	C.prem_hap2_02	28752749	28753345	INVDP	copyloss		C.ellen_hap2_03	2484240	2493366	-	-	C.prem_hap2_03	2507595	2516740	SYNAL	-		C.ellen_hap2_04	2736270	2888892	-	-	C.prem_hap2_04	1877984	2025743	SYN	-		C.ellen_hap2_05	6326747	6327471	-	-	C.prem_hap2_05
C.ellen_hap2_01	6242441	6244186	-	-	C.prem_hap2_01	16361701	16359981	INVDPAL	-		C.ellen_hap2_02	5709547	5710142	-	-	C.prem_hap2_02	28753345	28752749	INVDPAL	-		C.ellen_hap2_03	2493358	2493366	-	-	C.prem_hap2_03	2516731	2516872	CPG	-		C.ellen_hap2_04	2736270	2832048	-	-	C.prem_hap2_04	1877984	1973539	SYNAL	-		C.ellen_hap2_05	6327472	6371149	-	-	-
C.ellen_hap2_01	6311226	6312501	-	-	C.prem_hap2_01	15797399	15798707	DUP	copygain		C.ellen_hap2_02	5710076	5713589	-	-	C.prem_hap2_02	9115020	9118537	INVDP	copyloss		C.ellen_hap2_03	2493358	2494770	-	-	C.prem_hap2_03	2516863	2518275	SYNAL	-		C.ellen_hap2_04	2832048	2837246	GTGTTGaattaactgatgaagctgaacctcatgcaactcacgttggagtgccagctggaatcaagccagctgtaaatccagtagctagtctaggagtgaaagtgaaaggtgcacgtgagaagctggaaaactccagatggcaaaactgttatgaagagattcccatgctgttagatgtggctggaattagttaacaaattagctcttgttaattgtgttcaagattagttacatcagcaattattattttagtagttagattgcttagctgtaactgacgtgattagcaagcattagattctactataaatactgagctaagctcatttctgtaattagttgttgtgataataaaacagttccagatcttcatctttttcccttgatcctcaaattcca…	G	C.prem_hap2_04	1973539	1973539	DEL	-		C.ellen_hap2_05	6371150	6371424	-	-	C.prem_hap2_05
C.ellen_hap2_01	6311226	6312501	-	-	C.prem_hap2_01	15797399	15798707	DUPAL	-		C.ellen_hap2_02	5710076	5713589	-	-	C.prem_hap2_02	9118537	9115020	INVDPAL	-		C.ellen_hap2_03	2494770	2495757	-	-	C.prem_hap2_03	4066554	4067541	INVDP	copyloss		C.ellen_hap2_04	2837247	2860221	-	-	C.prem_hap2_04	1973535	1996424	SYNAL	-		C.ellen_hap2_05	6371150	6371424	-	-	C.prem_hap2_05
C.ellen_hap2_01	6320353	6321204	-	-	C.prem_hap2_01	11963018	11963884	INVDP	copygain		C.ellen_hap2_02	5713584	5716920	-	-	C.prem_hap2_02	3457044	3460379	INVDP	copyloss		C.ellen_hap2_03	2494770	2495757	-	-	C.prem_hap2_03	4067541	4066554	INVDPAL	-		C.ellen_hap2_04	2860221	2860273	-	-	C.prem_hap2_04	1996424	1996999	HDR	-		C.ellen_hap2_05	6371425	6375777	-	-	-
C.ellen_hap2_01	6320353	6321204	-	-	C.prem_hap2_01	11963884	11963018	INVDPAL	-		C.ellen_hap2_02	5713584	5716920	-	-	C.prem_hap2_02	3460379	3457044	INVDPAL	-		C.ellen_hap2_03	2495753	2545558	-	-	C.prem_hap2_03	2518263	2567941	SYN	-		C.ellen_hap2_04	2860274	2875432	-	-	C.prem_hap2_04	1997000	2012025	SYNAL	-		C.ellen_hap2_05	6375778	6376651	-	-	C.prem_hap2_05
C.ellen_hap2_01	6328915	6330302	-	-	C.prem_hap2_01	7976919	7978277	DUP	copygain		C.ellen_hap2_02	5716920	5718408	-	-	C.prem_hap2_02	3774545	3776054	SYN	-		C.ellen_hap2_03	2495753	2513420	-	-	C.prem_hap2_03	2518263	2535895	SYNAL	-		C.ellen_hap2_04	2875427	2875432	-	-	C.prem_hap2_04	2012019	2012503	CPG	-		C.ellen_hap2_05	6375778	6376651	-	-	C.prem_hap2_05
C.ellen_hap2_01	6328915	6330302	-	-	C.prem_hap2_01	7976919	7978277	DUPAL	-		C.ellen_hap2_02	5716920	5718408	-	-	C.prem_hap2_02	3774545	3776054	SYNAL	-		C.ellen_hap2_03	2513293	2513420	-	-	C.prem_hap2_03	2535767	2536055	CPG	-		C.ellen_hap2_04	2875427	2886995	-	-	C.prem_hap2_04	2012497	2024206	SYNAL	-		C.ellen_hap2_05	6376652	6394593	-	-	-
C.ellen_hap2_01	6428701	6431708	-	-	C.prem_hap2_01	12235317	12238341	INVDP	copygain		C.ellen_hap2_02	5718408	5718802	-	-	C.prem_hap2_02	19221121	19221511	DUP	copyloss		C.ellen_hap2_03	2513293	2545558	-	-	C.prem_hap2_03	2535928	2567941	SYNAL	-		C.ellen_hap2_04	2886995	2887360	ATAAATACAAAGACACTGCATTTTTTTTCAATGAAAAAATCATTACATTAATTTTTTTTTTAAATTTCATCCACACCAAAAAATAAAGATGGGGGTGGGTATAGTTCGGTTTAGTTTTTGTTAAATCAAGTTGAATCAAATTAACCTCTTAAAAAGTATAAATCGAACCTATTAAAAAAGATGAAATCAAACCGGTTCTTTTTTTAATCTTTAAAACTTTTGTATTTTTTAGTTTTTTAACTTTCATTAAAAAAAAAATTGAACCAATCAATGTTTTTTAATTTAAAAAAATCGAAAAAAATGTTGGAAATCCTTCATACGTGTCGAATCAGAAAATTATATATTCGTGCCAATAAAAATTTTAAA	A	C.prem_hap2_04	2024206	2024206	DEL	-		C.ellen_hap2_05	6394594	6395838	-	-	C.prem_hap2_05
C.ellen_hap2_01	6428701	6431708	-	-	C.prem_hap2_01	12238341	12235317	INVDPAL	-		C.ellen_hap2_02	5718408	5718802	-	-	C.prem_hap2_02	19221121	19221511	DUPAL	-		C.ellen_hap2_03	2510299	2510744	-	-	C.prem_hap2_03	26582069	26582514	DUP	copygain		C.ellen_hap2_04	2887361	2888892	-	-	C.prem_hap2_04	2024206	2025743	SYNAL	-		C.ellen_hap2_05	6394594	6395838	-	-	C.prem_hap2_05
C.ellen_hap2_01	6435338	6441254	-	-	C.prem_hap2_01	25762933	25768851	INVDP	copygain		C.ellen_hap2_02	5718803	5718836	-	-	-	-	-	NOTAL	-		C.ellen_hap2_03	2510299	2510744	-	-	C.prem_hap2_03	26582069	26582514	DUPAL	-		C.ellen_hap2_04	2888893	2889705	-	-	C.prem_hap2_04	25977416	25978232	INVDP	copyloss		C.ellen_hap2_05	6395839	6430346	-	-	-
C.ellen_hap2_01	6435338	6441254	-	-	C.prem_hap2_01	25768851	25762933	INVDPAL	-		C.ellen_hap2_02	5718837	5727727	-	-	C.prem_hap2_02	3776046	3784869	SYN	-		C.ellen_hap2_03	2510299	2510744	-	-	C.prem_hap2_03	9943858	9944303	INVDP	copygain		C.ellen_hap2_04	2888893	2889705	-	-	C.prem_hap2_04	25978232	25977416	INVDPAL	-		C.ellen_hap2_05	6430347	6430625	-	-	C.prem_hap2_05
C.ellen_hap2_01	6582820	6584157	-	-	C.prem_hap2_01	27452775	27454113	INVDP	copygain		C.ellen_hap2_02	5718837	5727727	-	-	C.prem_hap2_02	3776046	3784869	SYNAL	-		C.ellen_hap2_03	2510299	2510744	-	-	C.prem_hap2_03	9944303	9943858	INVDPAL	-		C.ellen_hap2_04	2889706	2889772	-	-	-	-	-	NOTAL	-		C.ellen_hap2_05	6430347	6430625	-	-	C.prem_hap2_05
C.ellen_hap2_01	6582820	6584157	-	-	C.prem_hap2_01	27454113	27452775	INVDPAL	-		C.ellen_hap2_02	5726504	5729444	-	-	C.prem_hap2_02	30332643	30335579	DUP	copygain		C.ellen_hap2_03	2510300	2510744	-	-	C.prem_hap2_03	38265949	38266393	DUP	copygain		C.ellen_hap2_04	2889773	2916594	-	-	C.prem_hap2_04	2025792	2052768	SYN	-		C.ellen_hap2_05	6430626	6431870	-	-	-
C.ellen_hap2_01	6627501	6628740	-	-	C.prem_hap2_01	21818165	21819384	INVDP	copygain		C.ellen_hap2_02	5726504	5729444	-	-	C.prem_hap2_02	30332643	30335579	DUPAL	-		C.ellen_hap2_03	2510300	2510744	-	-	C.prem_hap2_03	38265949	38266393	DUPAL	-		C.ellen_hap2_04	2889773	2916594	-	-	C.prem_hap2_04	2025792	2052768	SYNAL	-		C.ellen_hap2_05	6431871	6432000	-	-	C.prem_hap2_05
C.ellen_hap2_01	6627501	6628740	-	-	C.prem_hap2_01	21819384	21818165	INVDPAL	-		C.ellen_hap2_02	5727723	5776762	-	-	C.prem_hap2_02	3786229	3840620	SYN	-		C.ellen_hap2_03	2537285	2537925	-	-	C.prem_hap2_03	1004252	1004887	DUP	copygain		C.ellen_hap2_04	2916595	2916622	-	-	-	-	-	NOTAL	-		C.ellen_hap2_05	6431871	6432000	-	-	C.prem_hap2_05
C.ellen_hap2_01	6629744	6629918	-	-	C.prem_hap2_01	16365038	16365212	INVDP	copygain		C.ellen_hap2_02	5727723	5732740	-	-	C.prem_hap2_02	3786229	3791244	SYNAL	-		C.ellen_hap2_03	2537285	2537925	-	-	C.prem_hap2_03	1004252	1004887	DUPAL	-		C.ellen_hap2_04	2916623	2917126	-	-	C.prem_hap2_04	1163324	1163826	DUP	copyloss		C.ellen_hap2_05	6432001	6435328	-	-	-
C.ellen_hap2_01	6629744	6629918	-	-	C.prem_hap2_01	16365212	16365038	INVDPAL	-		C.ellen_hap2_02	5732739	5750679	-	-	C.prem_hap2_02	3796491	3814604	SYNAL	-		C.ellen_hap2_03	2545559	2545582	-	-	-	-	-	NOTAL	-		C.ellen_hap2_04	2916623	2917126	-	-	C.prem_hap2_04	1163324	1163826	DUPAL	-		C.ellen_hap2_05	6435329	6435942	-	-	C.prem_hap2_05
C.ellen_hap2_01	6631344	6631979	-	-	C.prem_hap2_01	13046199	13046833	DUP	copygain		C.ellen_hap2_02	5732740	5732740	T	TGTGAAGGAAGCtcactattcaagcagttcagtgaagccacatcagcagaagattatagtgaaataaaggagttcagctgagttggttgaaatgccgttatacagctcatagttcgttatgaagaattagttagttacatgtagaaatcacgtgtgtaaactttgtatataaaacatgagcttgtaaacaatattcattaattcaatatactggaaaattttcatagttttattttctcagaggttttccattaaaccaaacagattatctctgttatttttacatggtatcagagccacaatggctaactcaagcactgcaacttcaaatcaatcgatcatgaattcaattcaaccattacaaacttcatttaccttcgcagccactgtgaaattaga…	C.prem_hap2_02	3791244	3796490	INS	-		C.ellen_hap2_03	2545583	2546255	-	-	C.prem_hap2_03	23518375	23519057	INVDP	copyloss		C.ellen_hap2_04	2917126	2917458	-	-	C.prem_hap2_04	2052760	2053089	SYN	-		C.ellen_hap2_05	6435329	6435942	-	-	C.prem_hap2_05
C.ellen_hap2_01	6631344	6631979	-	-	C.prem_hap2_01	13046199	13046833	DUPAL	-		C.ellen_hap2_02	5750670	5750679	-	-	C.prem_hap2_02	3814594	3815150	CPG	-		C.ellen_hap2_03	2545583	2546255	-	-	C.prem_hap2_03	23519057	23518375	INVDPAL	-		C.ellen_hap2_04	2917126	2917458	-	-	C.prem_hap2_04	2052760	2053089	SYNAL	-		C.ellen_hap2_05	6435943	6446300	-	-	-
C.ellen_hap2_01	6721663	6727092	-	-	C.prem_hap2_01	14015596	14021006	INVDP	copygain		C.ellen_hap2_02	5750670	5762348	-	-	C.prem_hap2_02	3815140	3826804	SYNAL	-		C.ellen_hap2_03	2546245	2886857	-	-	C.prem_hap2_03	2567934	2908565	SYN	-		C.ellen_hap2_04	2917449	2925171	-	-	C.prem_hap2_04	2057919	2065633	SYN	-		C.ellen_hap2_05	6446301	6447305	-	-	C.prem_hap2_05
C.ellen_hap2_01	6721663	6727092	-	-	C.prem_hap2_01	14021006	14015596	INVDPAL	-		C.ellen_hap2_02	5762348	5765718	-	-	C.prem_hap2_02	3826804	3829585	HDR	-		C.ellen_hap2_03	2546245	2547809	-	-	C.prem_hap2_03	2567934	2569500	SYNAL	-		C.ellen_hap2_04	2917449	2925171	-	-	C.prem_hap2_04	2057919	2065633	SYNAL	-		C.ellen_hap2_05	6446301	6447305	-	-	C.prem_hap2_05
C.ellen_hap2_01	6721663	6732290	-	-	C.prem_hap2_01	10732894	10743510	INVDP	copygain		C.ellen_hap2_02	5765719	5776762	-	-	C.prem_hap2_02	3829586	3840620	SYNAL	-		C.ellen_hap2_03	2547809	2547809	T	TCCGCcagaggcggatgtagtgtaggactagtgggggctcaagcccccactgaaaaaaaaactatttttgtttgaaagaaaaattaataaatttttaaataatctctgtcatatttttaaatagtcCAagttctttcagtttttacaaccacagtagagagaacattttcaacaacgaaatttgtgaagaatgaacttcagaatcggatgggagatgaatggacaaataataatttgattgtttatgtagaaagatgtatttaatagtattgataatgaatttattgcacaacgttttcagaatatgaaatcgcgtaaagaataattgtaattgtgttatcaaaaattttatatattcaagtttcaatttttatattttattgtcatttaatttagccc…	C.prem_hap2_03	2569500	2569930	INS	-		C.ellen_hap2_04	2925164	2957405	-	-	C.prem_hap2_04	2066498	2097446	SYN	-		C.ellen_hap2_05	6447306	6464865	-	-	-
C.ellen_hap2_01	6721663	6732290	-	-	C.prem_hap2_01	10743510	10732894	INVDPAL	-		C.ellen_hap2_02	5776763	5776763	-	-	-	-	-	NOTAL	-		C.ellen_hap2_03	2547809	2591232	-	-	C.prem_hap2_03	2569931	2613270	SYNAL	-		C.ellen_hap2_04	2925164	2927783	-	-	C.prem_hap2_04	2066498	2069026	SYNAL	-		C.ellen_hap2_05	6464866	6465594	-	-	C.prem_hap2_05
C.ellen_hap2_01	6778012	6787477	-	-	C.prem_hap2_01	14044450	14055139	DUP	copygain		C.ellen_hap2_02	5776764	5777455	-	-	C.prem_hap2_02	10603447	10604140	INVDP	copyloss		C.ellen_hap2_03	2591223	2592358	-	-	C.prem_hap2_03	2613262	2613270	CPL	-		C.ellen_hap2_04	2927777	2928743	-	-	C.prem_hap2_04	2069021	2069026	CPL	-		C.ellen_hap2_05	6464866	6465594	-	-	C.prem_hap2_05
C.ellen_hap2_01	6778012	6779023	-	-	C.prem_hap2_01	14044450	14045464	DUPAL	-		C.ellen_hap2_02	5776764	5777455	-	-	C.prem_hap2_02	10604140	10603447	INVDPAL	-		C.ellen_hap2_03	2592349	2602462	-	-	C.prem_hap2_03	2613262	2623408	SYNAL	-		C.ellen_hap2_04	2928737	2929808	-	-	C.prem_hap2_04	2069021	2070093	SYNAL	-		C.ellen_hap2_05	6465595	6534966	-	-	-
C.ellen_hap2_01	6779560	6783345	-	-	C.prem_hap2_01	14045971	14049803	DUPAL	-		C.ellen_hap2_02	5777454	5778390	-	-	C.prem_hap2_02	3840612	3841534	DUP	copyloss		C.ellen_hap2_03	2602454	2602462	-	-	C.prem_hap2_03	2623399	2623620	CPG	-		C.ellen_hap2_04	2929808	2930168	ggctccgtttggtacaacttattaaatagaacttataacagtagagcttatagcagtagagcttataccaatagagtttttggacaaaaagtcattgggcatttggttgtcaataaaaaaagtacttttgaactattaaaatgtgtgatattttttatattatatactttttggaaaaactctctaacctctactcccaaaagctcaaattttggacttttgttagtagaggtaaattagcttatttaagctaaaaaaacactactaacaaaataaccaaacaccataaaaattttcaaaaaatacttatgcgattaaataagtacttatggctcttaaataagccataccaaacagacac	g	C.prem_hap2_04	2070093	2070093	DEL	-		C.ellen_hap2_05	6534967	6535705	-	-	C.prem_hap2_05
C.ellen_hap2_01	6783341	6787477	-	-	C.prem_hap2_01	14051005	14055139	DUPAL	-		C.ellen_hap2_02	5777454	5778390	-	-	C.prem_hap2_02	3840612	3841534	DUPAL	-		C.ellen_hap2_03	2602454	2657101	-	-	C.prem_hap2_03	2623611	2678188	SYNAL	-		C.ellen_hap2_04	2930169	2957405	-	-	C.prem_hap2_04	2070090	2097446	SYNAL	-		C.ellen_hap2_05	6534967	6535705	-	-	C.prem_hap2_05
C.ellen_hap2_01	6966405	6967681	-	-	C.prem_hap2_01	11791410	11792684	INVDP	copygain		C.ellen_hap2_02	5778391	5778406	-	-	-	-	-	NOTAL	-		C.ellen_hap2_03	2656971	2657101	-	-	C.prem_hap2_03	2678057	2678319	CPG	-		C.ellen_hap2_04	2957406	2957640	-	-	-	-	-	NOTAL	-		C.ellen_hap2_05	6535706	6535748	-	-	-
C.ellen_hap2_01	6966405	6967681	-	-	C.prem_hap2_01	11792684	11791410	INVDPAL	-		C.ellen_hap2_02	5778407	5779265	-	-	C.prem_hap2_02	3839015	3839873	DUP	copyloss		C.ellen_hap2_03	2656971	2657497	-	-	C.prem_hap2_03	2678188	2678714	SYNAL	-		C.ellen_hap2_04	2957641	2957853	-	-	C.prem_hap2_04	21600504	21600715	DUP	copyloss		C.ellen_hap2_05	6535749	6536035	-	-	C.prem_hap2_05
C.ellen_hap2_01	6970128	6970503	-	-	C.prem_hap2_01	13080150	13080525	DUP	copygain		C.ellen_hap2_02	5778407	5779265	-	-	C.prem_hap2_02	3839015	3839873	DUPAL	-		C.ellen_hap2_03	2657497	2657497	T	TGTAGTTTCGAACGGGCCTTACAACATTTCTCGATCCAAAGGAATATCATTTCAAACCGTCTGCTTTCAATGTGACTATTGCCAGAATGTTAAGAAAGTCGGGAACTTCTTTTGGCTGTATCATGGATATCAAGAGTTCGCCAGCTACTCACCCACTACGGACACAAAGGATGAATTAGATGGAAACTTCGAAGGATGAATTTTGAATTTGGGAAATGGATATTGAGATGTGGCTTGATGGAAGAGCCAAGAATGACTCAGGAGAGGTCTGGTTCTAGATTGTGGTATCCACGCGCTTTTAATGTTAATGTTAAACTTTTA	C.prem_hap2_03	2678714	2679034	INS	-		C.ellen_hap2_04	2957641	2957853	-	-	C.prem_hap2_04	21600504	21600715	DUPAL	-		C.ellen_hap2_05	6535749	6536035	-	-	C.prem_hap2_05
C.ellen_hap2_01	6970128	6970503	-	-	C.prem_hap2_01	13080150	13080525	DUPAL	-		C.ellen_hap2_02	5779262	5827718	-	-	C.prem_hap2_02	3840099	3888785	SYN	-		C.ellen_hap2_03	2657497	2886857	-	-	C.prem_hap2_03	2679035	2908565	SYNAL	-		C.ellen_hap2_04	2957852	2959422	-	-	C.prem_hap2_04	2097442	2099029	SYN	-		C.ellen_hap2_05	6536036	6565892	-	-	-
C.ellen_hap2_01	6995524	6997861	-	-	C.prem_hap2_01	23979291	23981628	DUP	copygain		C.ellen_hap2_02	5779262	5827718	-	-	C.prem_hap2_02	3840099	3888785	SYNAL	-		C.ellen_hap2_03	2697965	2698190	-	-	C.prem_hap2_03	22138022	22138246	DUP	copygain		C.ellen_hap2_04	2957852	2959422	-	-	C.prem_hap2_04	2097442	2099029	SYNAL	-		C.ellen_hap2_05	6565893	6567560	-	-	C.prem_hap2_05
C.ellen_hap2_01	6995524	6997861	-	-	C.prem_hap2_01	23979291	23981628	DUPAL	-		C.ellen_hap2_02	5800720	5801143	-	-	C.prem_hap2_02	20565910	20566333	INVDP	copygain		C.ellen_hap2_03	2697965	2698190	-	-	C.prem_hap2_03	22138022	22138246	DUPAL	-		C.ellen_hap2_04	2959423	2960433	-	-	C.prem_hap2_04	8118426	8119431	INVDP	copyloss		C.ellen_hap2_05	6565893	6566325	-	-	C.prem_hap2_05
C.ellen_hap2_01	7083999	7085484	-	-	C.prem_hap2_01	18044873	18046355	INVDP	copygain		C.ellen_hap2_02	5800720	5801143	-	-	C.prem_hap2_02	20566333	20565910	INVDPAL	-		C.ellen_hap2_03	2886858	2886864	-	-	-	-	-	NOTAL	-		C.ellen_hap2_04	2959423	2960433	-	-	C.prem_hap2_04	8119431	8118426	INVDPAL	-		C.ellen_hap2_05	6567103	6567560	-	-	C.prem_hap2_05
C.ellen_hap2_01	7083999	7085484	-	-	C.prem_hap2_01	18046355	18044873	INVDPAL	-		C.ellen_hap2_02	5800721	5801143	-	-	C.prem_hap2_02	20570709	20571131	INVDP	copygain		C.ellen_hap2_03	2886865	2887700	-	-	C.prem_hap2_03	2910103	2910940	SYN	-		C.ellen_hap2_04	2960433	2976993	-	-	C.prem_hap2_04	2099021	2122630	SYN	-		C.ellen_hap2_05	6567561	6577526	-	-	-
C.ellen_hap2_01	7088280	7094811	-	-	C.prem_hap2_01	11674053	11680573	INVDP	copygain		C.ellen_hap2_02	5800721	5801143	-	-	C.prem_hap2_02	20571131	20570709	INVDPAL	-		C.ellen_hap2_03	2886865	2887700	-	-	C.prem_hap2_03	2910103	2910940	SYNAL	-		C.ellen_hap2_04	2960433	2965282	-	-	C.prem_hap2_04	2099021	2103877	SYNAL	-		C.ellen_hap2_05	6577527	6578897	-	-	C.prem_hap2_05
C.ellen_hap2_01	7088280	7094811	-	-	C.prem_hap2_01	11680573	11674053	INVDPAL	-		C.ellen_hap2_02	5827719	5828511	-	-	C.prem_hap2_02	20247036	20247832	DUP	copyloss		C.ellen_hap2_03	2887691	2890292	-	-	C.prem_hap2_03	2911541	2914124	SYN	-		C.ellen_hap2_04	2965277	2965282	-	-	C.prem_hap2_04	2103871	2108964	CPG	-		C.ellen_hap2_05	6577527	6578897	-	-	C.prem_hap2_05
C.ellen_hap2_01	7134609	7134615	-	-	-	-	-	NOTAL	-		C.ellen_hap2_02	5827719	5828511	-	-	C.prem_hap2_02	20247036	20247832	DUPAL	-		C.ellen_hap2_03	2887691	2890292	-	-	C.prem_hap2_03	2911541	2914124	SYNAL	-		C.ellen_hap2_04	2965277	2972100	-	-	C.prem_hap2_04	2108958	2115791	SYNAL	-		C.ellen_hap2_05	6578898	6578900	-	-	-
C.ellen_hap2_01	7134616	7135338	-	-	C.prem_hap2_01	27881050	27881776	INVDP	copyloss		C.ellen_hap2_02	5827722	5828624	-	-	C.prem_hap2_02	4504014	4504918	INVDP	copyloss		C.ellen_hap2_03	2890285	2895524	-	-	C.prem_hap2_03	35873493	35878759	TRANS	-		C.ellen_hap2_04	2972100	2972122	-	-	C.prem_hap2_04	2115791	2117642	HDR	-		C.ellen_hap2_05	6578901	6580193	-	-	C.prem_hap2_05
C.ellen_hap2_01	7134616	7135338	-	-	C.prem_hap2_01	27881776	27881050	INVDPAL	-		C.ellen_hap2_02	5827722	5828624	-	-	C.prem_hap2_02	4504918	4504014	INVDPAL	-		C.ellen_hap2_03	2890285	2895524	-	-	C.prem_hap2_03	35873493	35878759	TRANSAL	-		C.ellen_hap2_04	2972123	2976993	-	-	C.prem_hap2_04	2117643	2122630	SYNAL	-		C.ellen_hap2_05	6578901	6580193	-	-	C.prem_hap2_05
C.ellen_hap2_01	7135339	7146650	-	-	-	-	-	NOTAL	-		C.ellen_hap2_02	5828625	5970636	-	-	C.prem_hap2_02	3888783	4030486	SYN	-		C.ellen_hap2_03	2895504	2942799	-	-	C.prem_hap2_03	2914116	2961598	SYN	-		C.ellen_hap2_04	2961901	2962790	-	-	C.prem_hap2_04	3030965	3031846	DUP	copygain		C.ellen_hap2_05	6580194	6608515	-	-	-
C.ellen_hap2_01	7146651	7147373	-	-	C.prem_hap2_01	27881050	27881776	INVDP	copyloss		C.ellen_hap2_02	5828625	5970636	-	-	C.prem_hap2_02	3888783	4030486	SYNAL	-		C.ellen_hap2_03	2895504	2942799	-	-	C.prem_hap2_03	2914116	2961598	SYNAL	-		C.ellen_hap2_04	2961901	2962790	-	-	C.prem_hap2_04	3030965	3031846	DUPAL	-		C.ellen_hap2_05	6608516	6609502	-	-	C.prem_hap2_05
C.ellen_hap2_01	7146651	7147373	-	-	C.prem_hap2_01	27881776	27881050	INVDPAL	-		C.ellen_hap2_02	5970628	6009290	-	-	C.prem_hap2_02	4031473	4070111	SYN	-		C.ellen_hap2_03	2942790	2943442	-	-	C.prem_hap2_03	130744	131407	TRANS	-		C.ellen_hap2_04	2976994	2976995	-	-	-	-	-	NOTAL	-		C.ellen_hap2_05	6608516	6609502	-	-	C.prem_hap2_05
C.ellen_hap2_01	7147374	7147613	-	-	-	-	-	NOTAL	-		C.ellen_hap2_02	5970628	6009290	-	-	C.prem_hap2_02	4031473	4070111	SYNAL	-		C.ellen_hap2_03	2942790	2943442	-	-	C.prem_hap2_03	130744	131407	TRANSAL	-		C.ellen_hap2_04	2976996	2977978	-	-	C.prem_hap2_04	26941222	26942198	TRANS	-		C.ellen_hap2_05	6609503	6664125	-	-	-
C.ellen_hap2_01	7147614	7282809	-	-	C.prem_hap2_01	7050851	7185762	SYN	-		C.ellen_hap2_02	6009291	6009308	-	-	-	-	-	NOTAL	-		C.ellen_hap2_03	2943426	3001925	-	-	C.prem_hap2_03	2961602	3020483	SYN	-		C.ellen_hap2_04	2976996	2977978	-	-	C.prem_hap2_04	26941222	26942198	TRANSAL	-		C.ellen_hap2_05	6664126	6669501	-	-	C.prem_hap2_05
C.ellen_hap2_01	7147614	7240407	-	-	C.prem_hap2_01	7050851	7143646	SYNAL	-		C.ellen_hap2_02	6009309	6033687	-	-	C.prem_hap2_02	4071136	4095990	SYN	-		C.ellen_hap2_03	2943426	2956251	-	-	C.prem_hap2_03	2961602	2974427	SYNAL	-		C.ellen_hap2_04	2977977	3002352	-	-	C.prem_hap2_04	2122625	2147019	SYN	-		C.ellen_hap2_05	6664126	6669501	-	-	C.prem_hap2_05
C.ellen_hap2_01	7240407	7240730	-	-	C.prem_hap2_01	7143646	7143654	HDR	-		C.ellen_hap2_02	6009309	6027380	-	-	C.prem_hap2_02	4071136	4089142	SYNAL	-		C.ellen_hap2_03	2956251	2956251	G	GCATTCTTTCAGTTCATAAAGCCAAAATTCAGTATGAGTACGCAACTCACCTGATTCATCATCCATTTGAACCCAACAGCGGCAGAGCACTCATTTTTTGATGCACTGGTGAACCAGTCAAGATTATACACTCGATCCATTGTGCTCACAATTGAAGAGATATTAATCCTCCTATGCTTAACTGAAAATATTTCTCCATTTGAGCTTACGTTAACATGACTATTTAACAATGTTTCAAACCATCCACTCCCTGATCGCTGCATCGACAAGATGGCAAAATATGGAACAGGATTACATGCACATTCCTCCCTGCAGTAAAAAGTCTTCCAGTTTTGAGGAAACATGAAGTGATAGAACCGAGAACAAAATGCAATCCATGTCCTGGGTTACCTGTTAAAT…	C.prem_hap2_03	2974427	2974927	INS	-		C.ellen_hap2_04	2977977	3002352	-	-	C.prem_hap2_04	2122625	2147019	SYNAL	-		C.ellen_hap2_05	6669317	6669602	-	-	C.prem_hap2_05
C.ellen_hap2_01	7240731	7282809	-	-	C.prem_hap2_01	7143655	7185762	SYNAL	-		C.ellen_hap2_02	6027380	6027380	A	ATTCAATACAGAAACTGCAATTTTTGTTTTTACTCGGTTAGTTCTAAAAATCAAAATTTGAAATTAATAATATTCAATGACTTAAATGATCTCATTTCTGTTCTAATCCTGCATCAAAACGAATGAAAATTTAATACAATCTTTCCAAACCTTGATCAACTGTGAACTGGAAAAAAAGAAAAAAAAATGTAGATCTGAATTACACACTAGGATTTATGGTTTTATTTGTTGGCTCATCTTGGTTGATTGTAATCATTTACCGATGAGTTTATATGGTGCATTAATATGGGAAGTCTTTTTCATTGATTGATTCAATACAGAAACTCCAATTTTTGTTTTTACTCGGTTAGTTCTAAAAATCAAAATTTGAAATTAATAATATTCAATGACTTAAATGAT…	C.prem_hap2_02	4089142	4089668	INS	-		C.ellen_hap2_03	2956251	3001925	-	-	C.prem_hap2_03	2974928	3020483	SYNAL	-		C.ellen_hap2_04	3002353	3004335	-	-	-	-	-	NOTAL	-		C.ellen_hap2_05	6669317	6669602	-	-	C.prem_hap2_05
C.ellen_hap2_01	7282806	7291573	-	-	C.prem_hap2_01	7186460	7195242	SYN	-		C.ellen_hap2_02	6027381	6033687	-	-	C.prem_hap2_02	4089669	4095990	SYNAL	-		C.ellen_hap2_03	3001921	3067453	-	-	C.prem_hap2_03	3021084	3086041	SYN	-		C.ellen_hap2_04	3004336	3005014	-	-	C.prem_hap2_04	23088617	23089304	INVTR	-		C.ellen_hap2_05	6669603	6738004	-	-	-
C.ellen_hap2_01	7282806	7291573	-	-	C.prem_hap2_01	7186460	7195242	SYNAL	-		C.ellen_hap2_02	6033688	6034556	-	-	C.prem_hap2_02	3641419	3642295	TRANS	-		C.ellen_hap2_03	3001921	3030767	-	-	C.prem_hap2_03	3021084	3049908	SYNAL	-		C.ellen_hap2_04	3004336	3005014	-	-	C.prem_hap2_04	23089304	23088617	INVTRAL	-		C.ellen_hap2_05	6738005	6738355	-	-	C.prem_hap2_05
C.ellen_hap2_01	7291565	7308923	-	-	C.prem_hap2_01	7197778	7215146	SYN	-		C.ellen_hap2_02	6033688	6034556	-	-	C.prem_hap2_02	3641419	3642295	TRANSAL	-		C.ellen_hap2_03	3030757	3031378	-	-	C.prem_hap2_03	3049899	3049908	CPL	-		C.ellen_hap2_04	3005013	3005548	-	-	C.prem_hap2_04	8435268	8435798	INVDP	copyloss		C.ellen_hap2_05	6738005	6738355	-	-	C.prem_hap2_05
C.ellen_hap2_01	7291565	7308923	-	-	C.prem_hap2_01	7197778	7215146	SYNAL	-		C.ellen_hap2_02	6034557	6088401	-	-	C.prem_hap2_02	4095983	4149762	SYN	-		C.ellen_hap2_03	3031368	3067453	-	-	C.prem_hap2_03	3049899	3086041	SYNAL	-		C.ellen_hap2_04	3005013	3005548	-	-	C.prem_hap2_04	8435798	8435268	INVDPAL	-		C.ellen_hap2_05	6738356	6738649	-	-	-
C.ellen_hap2_01	7308918	7316138	-	-	C.prem_hap2_01	17502917	17510204	DUP	copyloss		C.ellen_hap2_02	6034557	6088401	-	-	C.prem_hap2_02	4095983	4149762	SYNAL	-		C.ellen_hap2_03	3067454	3067456	-	-	-	-	-	NOTAL	-		C.ellen_hap2_04	3005549	3009961	-	-	-	-	-	NOTAL	-		C.ellen_hap2_05	6738650	6739435	-	-	C.prem_hap2_05
C.ellen_hap2_01	7308918	7316138	-	-	C.prem_hap2_01	17502917	17510204	DUPAL	-		C.ellen_hap2_02	6088402	6088418	-	-	-	-	-	NOTAL	-		C.ellen_hap2_03	3067457	3068103	-	-	C.prem_hap2_03	5976573	5977214	INVTR	-		C.ellen_hap2_04	3009962	3011137	-	-	C.prem_hap2_04	2147014	2148236	SYN	-		C.ellen_hap2_05	6738650	6739435	-	-	C.prem_hap2_05
C.ellen_hap2_01	7308922	7309515	-	-	C.prem_hap2_01	23359879	23360461	DUP	copygain		C.ellen_hap2_02	6088419	6090029	-	-	C.prem_hap2_02	4155218	4156802	SYN	-		C.ellen_hap2_03	3067457	3068103	-	-	C.prem_hap2_03	5977214	5976573	INVTRAL	-		C.ellen_hap2_04	3009962	3011137	-	-	C.prem_hap2_04	2147014	2148236	SYNAL	-		C.ellen_hap2_05	6739436	6739786	-	-	-
C.ellen_hap2_01	7308922	7309515	-	-	C.prem_hap2_01	23359879	23360461	DUPAL	-		C.ellen_hap2_02	6088419	6090029	-	-	C.prem_hap2_02	4155218	4156802	SYNAL	-		C.ellen_hap2_03	3068104	3071425	-	-	C.prem_hap2_03	3086035	3089373	SYN	-		C.ellen_hap2_04	3011130	3014499	-	-	C.prem_hap2_04	2151557	2154897	SYN	-		C.ellen_hap2_05	6739787	6740206	-	-	C.prem_hap2_05
C.ellen_hap2_01	7308924	7309426	-	-	C.prem_hap2_01	28087458	28087962	DUP	copyloss		C.ellen_hap2_02	6090029	6090647	-	-	C.prem_hap2_02	22517234	22517852	TRANS	-		C.ellen_hap2_03	3068104	3071425	-	-	C.prem_hap2_03	3086035	3089373	SYNAL	-		C.ellen_hap2_04	3011130	3014499	-	-	C.prem_hap2_04	2151557	2154897	SYNAL	-		C.ellen_hap2_05	6739787	6740206	-	-	C.prem_hap2_05
C.ellen_hap2_01	7308924	7309426	-	-	C.prem_hap2_01	28087458	28087962	DUPAL	-		C.ellen_hap2_02	6090029	6090647	-	-	C.prem_hap2_02	22517234	22517852	TRANSAL	-		C.ellen_hap2_03	3071420	3074786	-	-	C.prem_hap2_03	3090741	3094117	SYN	-		C.ellen_hap2_04	3014500	3032317	-	-	-	-	-	NOTAL	-		C.ellen_hap2_05	6740207	6757614	-	-	-
C.ellen_hap2_01	7308924	7316139	-	-	C.prem_hap2_01	27101828	27108990	DUP	copyloss		C.ellen_hap2_02	6090644	6096057	-	-	C.prem_hap2_02	4156314	4161753	SYN	-		C.ellen_hap2_03	3071420	3074786	-	-	C.prem_hap2_03	3090741	3094117	SYNAL	-		C.ellen_hap2_04	3032318	3038348	-	-	C.prem_hap2_04	2171073	2171772	SYN	-		C.ellen_hap2_05	6757615	6758602	-	-	C.prem_hap2_05
C.ellen_hap2_01	7308924	7316139	-	-	C.prem_hap2_01	27101828	27108990	DUPAL	-		C.ellen_hap2_02	6090644	6096057	-	-	C.prem_hap2_02	4156314	4161753	SYNAL	-		C.ellen_hap2_03	3074787	3074806	-	-	-	-	-	NOTAL	-		C.ellen_hap2_04	3032318	3032683	-	-	C.prem_hap2_04	2171073	2171438	SYNAL	-		C.ellen_hap2_05	6757615	6758602	-	-	C.prem_hap2_05
C.ellen_hap2_01	7316139	7428844	-	-	C.prem_hap2_01	7215138	7327951	SYN	-		C.ellen_hap2_02	6096052	6256713	-	-	C.prem_hap2_02	4162636	4322853	SYN	-		C.ellen_hap2_03	3074807	3076336	-	-	C.prem_hap2_03	6276770	6278311	TRANS	-		C.ellen_hap2_04	3032683	3038009	CAGTAGAAAATCAATAATATTGAAAAAACAGAGAAAACTAAAATTTGTTTATTATCACGAAATCACAAAAACAAAATTATGAATCTGTACATTATTCTCTTTATATACATCAGTAGTGATTTTAACTAACTAACTTTTTATAACTAATCATAAAAgctaattagctaattatctaactaactattcagcacaagaaagactataacagattctaataatcttcacgtgtgcaagagattacaaagccaccaggctccagctggcaagccatgtcatccacttgtatctgtgaacagctggtgttacaatcctctgcttcactgaccattctatgcatatgagcttccttaacatcccctctcaagctcaagggtctactaaatacattgagcttggatc…	C	C.prem_hap2_04	2171438	2171438	DEL	-		C.ellen_hap2_05	6758603	6782800	-	-	-
C.ellen_hap2_01	7316139	7428844	-	-	C.prem_hap2_01	7215138	7327951	SYNAL	-		C.ellen_hap2_02	6096052	6112554	-	-	C.prem_hap2_02	4162636	4179184	SYNAL	-		C.ellen_hap2_03	3074807	3076336	-	-	C.prem_hap2_03	6276770	6278311	TRANSAL	-		C.ellen_hap2_04	3038010	3038348	-	-	C.prem_hap2_04	2171434	2171772	SYNAL	-		C.ellen_hap2_05	6782801	6783647	-	-	C.prem_hap2_05
C.ellen_hap2_01	7331184	7331766	-	-	C.prem_hap2_01	20455235	20455817	INVDP	copygain		C.ellen_hap2_02	6112554	6112909	-	-	C.prem_hap2_02	4179184	4179186	HDR	-		C.ellen_hap2_03	3076336	3160366	-	-	C.prem_hap2_03	3094122	3177213	SYN	-		C.ellen_hap2_04	3038349	3038352	-	-	-	-	-	NOTAL	-		C.ellen_hap2_05	6782801	6783647	-	-	C.prem_hap2_05
C.ellen_hap2_01	7331184	7331766	-	-	C.prem_hap2_01	20455817	20455235	INVDPAL	-		C.ellen_hap2_02	6112910	6168111	-	-	C.prem_hap2_02	4179187	4234691	SYNAL	-		C.ellen_hap2_03	3076336	3079531	-	-	C.prem_hap2_03	3094122	3097121	SYNAL	-		C.ellen_hap2_04	3038353	3039142	-	-	C.prem_hap2_04	14424678	14425470	DUP	copyloss		C.ellen_hap2_05	6783648	6818743	-	-	-
C.ellen_hap2_01	7331184	7331766	-	-	C.prem_hap2_01	20465689	20466271	INVDP	copygain		C.ellen_hap2_02	6168111	6168111	T	Taaaaaaaattattagaaaagtttgaatgaacaagactatgattttgatccccttttatactaacccaagtgtcgtaaatttactaaaatagacaaatatgaaattttattttataataaaattctcgtaatcaaaatacggaaaacaacataaatggcacctaaatccgatatctaaaaaaagatataaatcttgaaagctacaggaaaaatatgaaaataactaaaaactacgaaacaacaagaaaaaaaatagtagt	C.prem_hap2_02	4234691	4234950	INS	-		C.ellen_hap2_03	3079531	3080505	CTATACTTTTTTACCCAGTAATGCTTATCCCTATACTAATTTATTAGTCCCTAGATTCTCATCTTAATTAGCTACTAGGTTCAAGATGCAAATGGGATAATAATTAATATATATTATTCTTACAAACTTGTCTATTAAACTTTCACCTTATAGATGTCACCATATATACTGCAACTATTTAATAAAATTATTCCATATAACTAACATATAATATTTTAATTTAAGAgtaaatatttatttactctttatattttgaattaagtgtttgtttaattcttatgttttgaaaaatacatcaagatatcctactattaaatatgtgacacttttactgttattattattatttgcttttacaataattcccttgcaacaatattcttaccgacaataatgaag…	C	C.prem_hap2_03	3097121	3097121	DEL	-		C.ellen_hap2_04	3038353	3039142	-	-	C.prem_hap2_04	14424678	14425470	DUPAL	-		C.ellen_hap2_05	6818744	6819542	-	-	C.prem_hap2_05
C.ellen_hap2_01	7331184	7331766	-	-	C.prem_hap2_01	20466271	20465689	INVDPAL	-		C.ellen_hap2_02	6168111	6222687	-	-	C.prem_hap2_02	4234951	4289333	SYNAL	-		C.ellen_hap2_03	3080506	3082016	-	-	C.prem_hap2_03	3097119	3098627	SYNAL	-		C.ellen_hap2_04	3039143	3039157	-	-	-	-	-	NOTAL	-		C.ellen_hap2_05	6818744	6819542	-	-	C.prem_hap2_05
C.ellen_hap2_01	7428836	7596645	-	-	C.prem_hap2_01	7351468	7519352	SYN	-		C.ellen_hap2_02	6222687	6223427	ggtgacgtttgttttttaacttaatgacttaaagtgacttaatttaattaataaagttaattagaggtgtttgtttttataacttaataaaactttttacataattttgactttataaaataagccaatttttttggctttttacttaatagagacatctgaattaagttaattattttctaatgtcaaaaatatccatgctttatgatttatttttcgtgtttatcccaaaactcactcatagaaaattaacccacataataatctcatcattattttttTAACCGTCATGAAATCCCTTCTCACTTtggtatcaactcctcaagtattgaagatcaaaattacatgtgcaacttcgagatgaaatgacaaatcaattgtttcaagtatcttattagt…	g	C.prem_hap2_02	4289333	4289333	DEL	-		C.ellen_hap2_03	3081943	3082016	-	-	C.prem_hap2_03	3098553	3098720	CPG	-		C.ellen_hap2_04	3039158	3039836	-	-	C.prem_hap2_04	2171766	2172444	SYN	-		C.ellen_hap2_05	6819543	6860758	-	-	-
C.ellen_hap2_01	7428836	7596645	-	-	C.prem_hap2_01	7351468	7519352	SYNAL	-		C.ellen_hap2_02	6223428	6233753	-	-	C.prem_hap2_02	4289329	4299675	SYNAL	-		C.ellen_hap2_03	3081943	3160366	-	-	C.prem_hap2_03	3098646	3177213	SYNAL	-		C.ellen_hap2_04	3039158	3039836	-	-	C.prem_hap2_04	2171766	2172444	SYNAL	-		C.ellen_hap2_05	6860759	6861615	-	-	C.prem_hap2_05
C.ellen_hap2_01	7596646	7596822	-	-	-	-	-	NOTAL	-		C.ellen_hap2_02	6233753	6233754	-	-	C.prem_hap2_02	4299675	4300084	HDR	-		C.ellen_hap2_03	3096664	3097307	-	-	C.prem_hap2_03	30856694	30857362	INVDP	copygain		C.ellen_hap2_04	3039827	3041542	-	-	C.prem_hap2_04	2173161	2174870	SYN	-		C.ellen_hap2_05	6860759	6861615	-	-	C.prem_hap2_05
C.ellen_hap2_01	7596823	7597566	-	-	C.prem_hap2_01	16367079	16367813	INVTR	-		C.ellen_hap2_02	6233755	6234226	-	-	C.prem_hap2_02	4300085	4300552	SYNAL	-		C.ellen_hap2_03	3096664	3097307	-	-	C.prem_hap2_03	30857362	30856694	INVDPAL	-		C.ellen_hap2_04	3039827	3041542	-	-	C.prem_hap2_04	2173161	2174870	SYNAL	-		C.ellen_hap2_05	6861616	6908254	-	-	-
C.ellen_hap2_01	7596823	7597566	-	-	C.prem_hap2_01	16367813	16367079	INVTRAL	-		C.ellen_hap2_02	6234226	6235387	-	-	C.prem_hap2_02	4300552	4301371	HDR	-		C.ellen_hap2_03	3160367	3160367	-	-	-	-	-	NOTAL	-		C.ellen_hap2_04	3041529	3041770	-	-	C.prem_hap2_04	2182477	2182718	SYN	-		C.ellen_hap2_05	6908255	6909514	-	-	C.prem_hap2_05
C.ellen_hap2_01	7597418	7601792	-	-	C.prem_hap2_01	6543427	6547828	DUP	copyloss		C.ellen_hap2_02	6235388	6256713	-	-	C.prem_hap2_02	4301372	4322853	SYNAL	-		C.ellen_hap2_03	3160368	3169395	-	-	C.prem_hap2_03	3177570	3186593	SYN	-		C.ellen_hap2_04	3041529	3041770	-	-	C.prem_hap2_04	2182477	2182718	SYNAL	-		C.ellen_hap2_05	6908255	6909514	-	-	C.prem_hap2_05
C.ellen_hap2_01	7597418	7601792	-	-	C.prem_hap2_01	6543427	6547828	DUPAL	-		C.ellen_hap2_02	6135786	6137219	-	-	C.prem_hap2_02	23838490	23839910	INVDP	copygain		C.ellen_hap2_03	3160368	3169395	-	-	C.prem_hap2_03	3177570	3186593	SYNAL	-		C.ellen_hap2_04	3041757	3046287	-	-	C.prem_hap2_04	2183685	2188208	SYN	-		C.ellen_hap2_05	6909515	6911596	-	-	C.prem_hap2_05
C.ellen_hap2_01	7601227	7624812	-	-	C.prem_hap2_01	7518339	7541710	SYN	-		C.ellen_hap2_02	6135786	6137219	-	-	C.prem_hap2_02	23839910	23838490	INVDPAL	-		C.ellen_hap2_03	3169396	3170273	-	-	C.prem_hap2_03	14199401	14200279	DUP	copyloss		C.ellen_hap2_04	3041757	3046287	-	-	C.prem_hap2_04	2183685	2188208	SYNAL	-		C.ellen_hap2_05	6909515	6911596	-	-	C.prem_hap2_05
C.ellen_hap2_01	7601227	7624812	-	-	C.prem_hap2_01	7518339	7541710	SYNAL	-		C.ellen_hap2_02	6135786	6137220	-	-	C.prem_hap2_02	21442385	21443799	DUP	copygain		C.ellen_hap2_03	3169396	3170273	-	-	C.prem_hap2_03	14199401	14200279	DUPAL	-		C.ellen_hap2_04	3046288	3046288	-	-	-	-	-	NOTAL	-		C.ellen_hap2_05	6911597	6914282	-	-	-
C.ellen_hap2_01	7624659	7625111	-	-	C.prem_hap2_01	7533002	7533452	DUP	copyloss		C.ellen_hap2_02	6135786	6137220	-	-	C.prem_hap2_02	21442385	21443799	DUPAL	-		C.ellen_hap2_03	3170272	3197166	-	-	C.prem_hap2_03	3186585	3213432	SYN	-		C.ellen_hap2_04	3046289	3046978	-	-	C.prem_hap2_04	27930350	27931033	TRANS	-		C.ellen_hap2_05	6914283	6915628	-	-	C.prem_hap2_05
C.ellen_hap2_01	7624659	7625111	-	-	C.prem_hap2_01	7533002	7533452	DUPAL	-		C.ellen_hap2_02	6135786	6137220	-	-	C.prem_hap2_02	30352029	30353446	DUP	copygain		C.ellen_hap2_03	3170272	3197166	-	-	C.prem_hap2_03	3186585	3213432	SYNAL	-		C.ellen_hap2_04	3046289	3046978	-	-	C.prem_hap2_04	27930350	27931033	TRANSAL	-		C.ellen_hap2_05	6914283	6915628	-	-	C.prem_hap2_05
C.ellen_hap2_01	7625112	7625178	-	-	-	-	-	NOTAL	-		C.ellen_hap2_02	6135786	6137220	-	-	C.prem_hap2_02	30352029	30353446	DUPAL	-		C.ellen_hap2_03	3197158	3256851	-	-	C.prem_hap2_03	3213998	3274049	SYN	-		C.ellen_hap2_04	3046977	3071981	-	-	C.prem_hap2_04	2188204	2213789	SYN	-		C.ellen_hap2_05	6915629	6941239	-	-	-
C.ellen_hap2_01	7625179	7637576	-	-	C.prem_hap2_01	7541710	7554092	SYN	-		C.ellen_hap2_02	6137218	6142147	-	-	C.prem_hap2_02	4152207	4157143	DUP	copygain		C.ellen_hap2_03	3197158	3209606	-	-	C.prem_hap2_03	3213998	3226421	SYNAL	-		C.ellen_hap2_04	3046977	3050402	-	-	C.prem_hap2_04	2188204	2191643	SYNAL	-		C.ellen_hap2_05	6941240	6941984	-	-	C.prem_hap2_05
C.ellen_hap2_01	7625179	7637576	-	-	C.prem_hap2_01	7541710	7554092	SYNAL	-		C.ellen_hap2_02	6137218	6142147	-	-	C.prem_hap2_02	4152207	4157143	DUPAL	-		C.ellen_hap2_03	3209598	3209606	-	-	C.prem_hap2_03	3226412	3226554	CPG	-		C.ellen_hap2_04	3050397	3050402	-	-	C.prem_hap2_04	2191637	2192200	CPG	-		C.ellen_hap2_05	6941240	6941984	-	-	C.prem_hap2_05
C.ellen_hap2_01	7632499	7633122	-	-	C.prem_hap2_01	27763965	27764589	INVDP	copygain		C.ellen_hap2_02	6197641	6198441	-	-	C.prem_hap2_02	28277305	28278120	INVDP	copygain		C.ellen_hap2_03	3209598	3220084	-	-	C.prem_hap2_03	3226545	3236994	SYNAL	-		C.ellen_hap2_04	3050397	3071981	-	-	C.prem_hap2_04	2192194	2213789	SYNAL	-		C.ellen_hap2_05	6941985	6982395	-	-	-
C.ellen_hap2_01	7632499	7633122	-	-	C.prem_hap2_01	27764589	27763965	INVDPAL	-		C.ellen_hap2_02	6197641	6198441	-	-	C.prem_hap2_02	28278120	28277305	INVDPAL	-		C.ellen_hap2_03	3220073	3220272	-	-	C.prem_hap2_03	3236984	3236994	CPL	-		C.ellen_hap2_04	3071971	3073014	-	-	C.prem_hap2_04	5259258	5260300	TRANS	-		C.ellen_hap2_05	6982396	6984002	-	-	C.prem_hap2_05
C.ellen_hap2_01	7632500	7633124	-	-	C.prem_hap2_01	20481410	20482037	DUP	copygain		C.ellen_hap2_02	6256714	6257409	-	-	-	-	-	NOTAL	-		C.ellen_hap2_03	3220261	3225419	-	-	C.prem_hap2_03	3236984	3242150	SYNAL	-		C.ellen_hap2_04	3071971	3073014	-	-	C.prem_hap2_04	5259258	5260300	TRANSAL	-		C.ellen_hap2_05	6982396	6984002	-	-	C.prem_hap2_05
C.ellen_hap2_01	7632500	7633124	-	-	C.prem_hap2_01	20481410	20482037	DUPAL	-		C.ellen_hap2_02	6257410	6257786	-	-	C.prem_hap2_02	17834615	17834991	DUP	copyloss		C.ellen_hap2_03	3225408	3225419	-	-	C.prem_hap2_03	3242138	3242287	CPG	-		C.ellen_hap2_04	3071982	3073014	-	-	C.prem_hap2_04	13143814	13144846	INVDP	copygain		C.ellen_hap2_05	6984003	6989255	-	-	-
C.ellen_hap2_01	7637571	7646398	-	-	C.prem_hap2_01	17610804	17619544	TRANS	-		C.ellen_hap2_02	6257410	6257786	-	-	C.prem_hap2_02	17834615	17834991	DUPAL	-		C.ellen_hap2_03	3225408	3243944	-	-	C.prem_hap2_03	3242275	3260948	SYNAL	-		C.ellen_hap2_04	3071982	3073014	-	-	C.prem_hap2_04	13144846	13143814	INVDPAL	-		C.ellen_hap2_05	6989256	6990430	-	-	C.prem_hap2_05
C.ellen_hap2_01	7637571	7646398	-	-	C.prem_hap2_01	17610804	17619544	TRANSAL	-		C.ellen_hap2_02	6257787	6258490	-	-	-	-	-	NOTAL	-		C.ellen_hap2_03	3243942	3256851	-	-	C.prem_hap2_03	3261122	3274049	SYNAL	-		C.ellen_hap2_04	3073015	3078650	-	-	C.prem_hap2_04	21243536	21249091	DUP	copyloss		C.ellen_hap2_05	6989256	6990430	-	-	C.prem_hap2_05
C.ellen_hap2_01	7646395	7687684	-	-	C.prem_hap2_01	7554087	7595477	SYN	-		C.ellen_hap2_02	6258491	6286339	-	-	C.prem_hap2_02	4322932	4352084	SYN	-		C.ellen_hap2_03	3243944	3243944	C	CCCCCCTCCTCCTCTCTTCCCACCATGGCCAGGACCCAGGAACACAAACatattatatacatacagatatatacaaatgtcacatattatacaattaatataATGTTGTTGGGTTCGTGAAATACGTAGTAGAGAGCTAGGGTTTGGTCAAAGAGAACTGGTTCAAAATGGGCA	C.prem_hap2_03	3260948	3261121	INS	-		C.ellen_hap2_04	3073015	3078650	-	-	C.prem_hap2_04	21243536	21249091	DUPAL	-		C.ellen_hap2_05	6990431	7014472	-	-	-
C.ellen_hap2_01	7646395	7687684	-	-	C.prem_hap2_01	7554087	7595477	SYNAL	-		C.ellen_hap2_02	6258491	6285783	-	-	C.prem_hap2_02	4322932	4350188	SYNAL	-		C.ellen_hap2_03	3244000	3244272	-	-	C.prem_hap2_03	6688893	6689166	DUP	copygain		C.ellen_hap2_04	3078651	3078958	-	-	C.prem_hap2_04	5260297	5260604	DUP	copygain		C.ellen_hap2_05	7014473	7014814	-	-	C.prem_hap2_05
C.ellen_hap2_01	7687675	7758979	-	-	C.prem_hap2_01	7596112	7667235	SYN	-		C.ellen_hap2_02	6285280	6285783	-	-	C.prem_hap2_02	4349685	4351529	CPG	-		C.ellen_hap2_03	3244000	3244272	-	-	C.prem_hap2_03	6688893	6689166	DUPAL	-		C.ellen_hap2_04	3078651	3078958	-	-	C.prem_hap2_04	5260297	5260604	DUPAL	-		C.ellen_hap2_05	7014473	7014814	-	-	C.prem_hap2_05
C.ellen_hap2_01	7687675	7758979	-	-	C.prem_hap2_01	7596112	7667235	SYNAL	-		C.ellen_hap2_02	6285280	6286339	-	-	C.prem_hap2_02	4351025	4352084	SYNAL	-		C.ellen_hap2_03	3256851	3258395	-	-	C.prem_hap2_03	2908563	2910095	TRANS	-		C.ellen_hap2_04	3078651	3078959	-	-	C.prem_hap2_04	13143509	13143817	INVTR	-		C.ellen_hap2_05	7014815	7014820	-	-	-
C.ellen_hap2_01	7758980	7771573	-	-	C.prem_hap2_01	9951876	9964472	INVTR	-		C.ellen_hap2_02	6286340	6288422	-	-	C.prem_hap2_02	30702965	30704994	INVTR	-		C.ellen_hap2_03	3256851	3258395	-	-	C.prem_hap2_03	2908563	2910095	TRANSAL	-		C.ellen_hap2_04	3078651	3078959	-	-	C.prem_hap2_04	13143817	13143509	INVTRAL	-		C.ellen_hap2_05	7014821	7015346	-	-	C.prem_hap2_05
C.ellen_hap2_01	7758980	7771573	-	-	C.prem_hap2_01	9964472	9951876	INVTRAL	-		C.ellen_hap2_02	6286340	6286701	-	-	C.prem_hap2_02	30704994	30704633	INVTRAL	-		C.ellen_hap2_03	3258396	3258458	-	-	-	-	-	NOTAL	-		C.ellen_hap2_04	3078959	3099181	-	-	C.prem_hap2_04	2213781	2234008	SYN	-		C.ellen_hap2_05	7014821	7015346	-	-	C.prem_hap2_05
C.ellen_hap2_01	7771574	7832498	-	-	C.prem_hap2_01	7667231	7728101	SYN	-		C.ellen_hap2_02	6286701	6287363	-	-	C.prem_hap2_02	30704023	30704633	HDR	-		C.ellen_hap2_03	3258459	3259334	-	-	C.prem_hap2_03	13420361	13421236	INVDP	copyloss		C.ellen_hap2_04	3078959	3099181	-	-	C.prem_hap2_04	2213781	2234008	SYNAL	-		C.ellen_hap2_05	7015347	7015681	-	-	-
C.ellen_hap2_01	7771574	7832498	-	-	C.prem_hap2_01	7667231	7728101	SYNAL	-		C.ellen_hap2_02	6287364	6288422	-	-	C.prem_hap2_02	30704022	30702965	INVTRAL	-		C.ellen_hap2_03	3258459	3259334	-	-	C.prem_hap2_03	13421236	13420361	INVDPAL	-		C.ellen_hap2_04	3099172	3104775	-	-	C.prem_hap2_04	2234637	2240231	SYN	-		C.ellen_hap2_05	7015682	7016312	-	-	C.prem_hap2_05
C.ellen_hap2_01	7832499	7832549	-	-	-	-	-	NOTAL	-		C.ellen_hap2_02	6287364	6291323	-	-	C.prem_hap2_02	18821341	18828566	TRANS	-		C.ellen_hap2_03	3259335	3259340	-	-	-	-	-	NOTAL	-		C.ellen_hap2_04	3099172	3104775	-	-	C.prem_hap2_04	2234637	2240231	SYNAL	-		C.ellen_hap2_05	7015682	7016312	-	-	C.prem_hap2_05
C.ellen_hap2_01	7832550	7840325	-	-	C.prem_hap2_01	16863062	16870792	DUP	copyloss		C.ellen_hap2_02	6287364	6288718	-	-	C.prem_hap2_02	18821341	18822695	TRANSAL	-		C.ellen_hap2_03	3259341	3374858	-	-	C.prem_hap2_03	3274103	3390935	SYN	-		C.ellen_hap2_04	3104769	3115375	-	-	C.prem_hap2_04	2245568	2255636	SYN	-		C.ellen_hap2_05	7016313	7016788	-	-	-
C.ellen_hap2_01	7832550	7840325	-	-	C.prem_hap2_01	16863062	16870792	DUPAL	-		C.ellen_hap2_02	6288714	6291323	-	-	C.prem_hap2_02	18825898	18828566	TRANSAL	-		C.ellen_hap2_03	3259341	3260368	-	-	C.prem_hap2_03	3274103	3275131	SYNAL	-		C.ellen_hap2_04	3104769	3106436	-	-	C.prem_hap2_04	2245568	2247218	SYNAL	-		C.ellen_hap2_05	7016789	7017430	-	-	C.prem_hap2_05
C.ellen_hap2_01	7840326	7840427	-	-	-	-	-	NOTAL	-		C.ellen_hap2_02	6288718	6288718	t	ttatatgtttgttttttaggtatttattgttttctgttttacttggtgcagcaccagccttcaatcaatgcgccatccagtacaaggccaaacgaggtggatcctgaccccacgagcccaataggactggagcagagtcctgTTGAGGATGCCGGTGCTGccgacgaccattatgaatccgcacatgattcagatgacagaaatgagccagaggtaacttctgtcgtcctgaacatttacaatgcacatatacctatccgacattttatcattactttcttatttgcgtaaattgtaggcaaggactaagttccgcaatgattatttcgttggacgactggataaaatagagtcttccattcacgagttgaggtcggaacttcagactggacacagttc…	C.prem_hap2_02	18822695	18825897	INS	-		C.ellen_hap2_03	3260368	3260369	-	-	C.prem_hap2_03	3275131	3276480	HDR	-		C.ellen_hap2_04	3106201	3106860	-	-	C.prem_hap2_04	2246986	2247218	CPL	-		C.ellen_hap2_05	7016789	7017430	-	-	C.prem_hap2_05
C.ellen_hap2_01	7840428	7847761	-	-	C.prem_hap2_01	16863527	16870815	DUP	copyloss		C.ellen_hap2_02	6291321	6295860	-	-	C.prem_hap2_02	4352073	4356665	SYN	-		C.ellen_hap2_03	3260370	3374858	-	-	C.prem_hap2_03	3276481	3390935	SYNAL	-		C.ellen_hap2_04	3106624	3115375	-	-	C.prem_hap2_04	2246986	2255636	SYNAL	-		C.ellen_hap2_05	7017431	7046436	-	-	-
C.ellen_hap2_01	7840428	7847761	-	-	C.prem_hap2_01	16863527	16870815	DUPAL	-		C.ellen_hap2_02	6291321	6295860	-	-	C.prem_hap2_02	4352073	4356665	SYNAL	-		C.ellen_hap2_03	3374849	3375699	-	-	C.prem_hap2_03	5396012	5396862	INVDP	copyloss		C.ellen_hap2_04	3115371	3138880	-	-	C.prem_hap2_04	2256971	2280475	SYN	-		C.ellen_hap2_05	7046437	7050847	-	-	C.prem_hap2_05
C.ellen_hap2_01	7841463	7843702	-	-	C.prem_hap2_01	20452106	20454339	INVDP	copyloss		C.ellen_hap2_02	6295860	6349524	-	-	C.prem_hap2_02	4357065	4408614	SYN	-		C.ellen_hap2_03	3374849	3375699	-	-	C.prem_hap2_03	5396862	5396012	INVDPAL	-		C.ellen_hap2_04	3115371	3138880	-	-	C.prem_hap2_04	2256971	2280475	SYNAL	-		C.ellen_hap2_05	7046437	7049319	-	-	C.prem_hap2_05
C.ellen_hap2_01	7841463	7843702	-	-	C.prem_hap2_01	20454339	20452106	INVDPAL	-		C.ellen_hap2_02	6295860	6307699	-	-	C.prem_hap2_02	4357065	4368911	SYNAL	-		C.ellen_hap2_03	3375699	3401559	-	-	C.prem_hap2_03	3390932	3416827	SYN	-		C.ellen_hap2_04	3115887	3116143	-	-	C.prem_hap2_04	2390115	2390371	DUP	copygain		C.ellen_hap2_05	7050387	7050847	-	-	C.prem_hap2_05
C.ellen_hap2_01	7847600	7848222	-	-	C.prem_hap2_01	20464245	20464866	TRANS	-		C.ellen_hap2_02	6307699	6307699	T	TTGATACGCTTGTCCTGCGACACAAGCAAATCAACTCAACAAAACACTCTTCGAGCGAGTGCCAGCTCCAAAAACAAAAGAATTAAGAGCAGAACAAAGGTTAAGAGGAAAGGAAATTCCAAAGAAGAAAGAGAACCAAAATATTTCATTGCCGTGCCTTTTAAACATTACAATACTTATATGCTGTTTTCCTCCAGCACCCTCTAACAGAAGGTTGTTACAAAATAGCAATGGTCAAGACAAAAATAAATATCAAATGAAAAGATTCTAGAAAGAGATCCACAACTTCCTTGCTCTCAAACAACATAATCCTTCAGCCAGCTGGGTGGTTTTCTCAATCGCGATAGGCCTGCAACTGGTTCTGTGTTGGGCCTAGTTGTATCTTCCTCCTGGTGTGGT…	C.prem_hap2_02	4368911	4369349	INS	-		C.ellen_hap2_03	3375699	3401559	-	-	C.prem_hap2_03	3390932	3416827	SYNAL	-		C.ellen_hap2_04	3115887	3116143	-	-	C.prem_hap2_04	2390115	2390371	DUPAL	-		C.ellen_hap2_05	7050848	7054445	-	-	-
C.ellen_hap2_01	7847600	7848222	-	-	C.prem_hap2_01	20464245	20464866	TRANSAL	-		C.ellen_hap2_02	6307699	6308426	-	-	C.prem_hap2_02	4369350	4370083	SYNAL	-		C.ellen_hap2_03	3401551	3413698	-	-	C.prem_hap2_03	3416999	3429327	SYN	-		C.ellen_hap2_04	3138867	3151733	-	-	C.prem_hap2_04	2280845	2293751	SYN	-		C.ellen_hap2_05	7054446	7061780	-	-	C.prem_hap2_05
C.ellen_hap2_01	7848034	7856211	-	-	C.prem_hap2_01	16854965	16870815	DUP	copyloss		C.ellen_hap2_02	6308426	6309835	-	-	C.prem_hap2_02	4370083	4370091	HDR	-		C.ellen_hap2_03	3401551	3413698	-	-	C.prem_hap2_03	3416999	3429327	SYNAL	-		C.ellen_hap2_04	3138867	3151733	-	-	C.prem_hap2_04	2280845	2293751	SYNAL	-		C.ellen_hap2_05	7054446	7061780	-	-	C.prem_hap2_05
C.ellen_hap2_01	7848034	7848420	-	-	C.prem_hap2_01	16854965	16855351	DUPAL	-		C.ellen_hap2_02	6309836	6343786	-	-	C.prem_hap2_02	4370092	4404135	SYNAL	-		C.ellen_hap2_03	3413693	3417810	-	-	C.prem_hap2_03	3439136	3443080	SYN	-		C.ellen_hap2_04	3151712	3162087	-	-	C.prem_hap2_04	2295171	2305543	SYN	-		C.ellen_hap2_05	7061781	7062503	-	-	-
C.ellen_hap2_01	7848415	7856211	-	-	C.prem_hap2_01	16863062	16870815	DUPAL	-		C.ellen_hap2_02	6343352	6345039	-	-	C.prem_hap2_02	4403701	4404135	CPL	-		C.ellen_hap2_03	3413693	3414081	-	-	C.prem_hap2_03	3439136	3439524	SYNAL	-		C.ellen_hap2_04	3151712	3162087	-	-	C.prem_hap2_04	2295171	2305543	SYNAL	-		C.ellen_hap2_05	7062504	7062880	-	-	C.prem_hap2_05
C.ellen_hap2_01	7848684	7856206	-	-	C.prem_hap2_01	16845825	16853318	INVDP	copyloss		C.ellen_hap2_02	6344603	6349524	-	-	C.prem_hap2_02	4403701	4408614	SYNAL	-		C.ellen_hap2_03	3414081	3414388	-	-	C.prem_hap2_03	3439524	3439540	HDR	-		C.ellen_hap2_04	3162088	3162205	-	-	-	-	-	NOTAL	-		C.ellen_hap2_05	7062504	7062880	-	-	C.prem_hap2_05
C.ellen_hap2_01	7848684	7856206	-	-	C.prem_hap2_01	16853318	16845825	INVDPAL	-		C.ellen_hap2_02	6338100	6338726	-	-	C.prem_hap2_02	24158732	24159337	DUP	copygain		C.ellen_hap2_03	3414389	3417810	-	-	C.prem_hap2_03	3439541	3443080	SYNAL	-		C.ellen_hap2_04	3162206	3163248	-	-	C.prem_hap2_04	16049194	16050239	INVDP	copyloss		C.ellen_hap2_05	7062881	7064409	-	-	-
C.ellen_hap2_01	7849915	7856260	-	-	C.prem_hap2_01	20456765	20463101	DUP	copyloss		C.ellen_hap2_02	6338100	6338726	-	-	C.prem_hap2_02	24158732	24159337	DUPAL	-		C.ellen_hap2_03	3417811	3417813	-	-	-	-	-	NOTAL	-		C.ellen_hap2_04	3162206	3163248	-	-	C.prem_hap2_04	16050239	16049194	INVDPAL	-		C.ellen_hap2_05	7064410	7069663	-	-	C.prem_hap2_05
C.ellen_hap2_01	7849915	7856260	-	-	C.prem_hap2_01	20456765	20463101	DUPAL	-		C.ellen_hap2_02	6349525	6349546	-	-	-	-	-	NOTAL	-		C.ellen_hap2_03	3417814	3591323	-	-	C.prem_hap2_03	3444842	3623930	SYN	-		C.ellen_hap2_04	3163247	3163668	-	-	C.prem_hap2_04	2305537	2305966	SYN	-		C.ellen_hap2_05	7064410	7064899	-	-	C.prem_hap2_05
C.ellen_hap2_01	7856261	7856262	-	-	-	-	-	NOTAL	-		C.ellen_hap2_02	6349547	6349707	-	-	C.prem_hap2_02	24265550	24265710	INVDP	copygain		C.ellen_hap2_03	3417814	3428034	-	-	C.prem_hap2_03	3444842	3455074	SYNAL	-		C.ellen_hap2_04	3163247	3163668	-	-	C.prem_hap2_04	2305537	2305966	SYNAL	-		C.ellen_hap2_05	7064889	7069663	-	-	C.prem_hap2_05
C.ellen_hap2_01	7856263	7856938	-	-	C.prem_hap2_01	20460832	20461507	DUP	copyloss		C.ellen_hap2_02	6349547	6349707	-	-	C.prem_hap2_02	24265710	24265550	INVDPAL	-		C.ellen_hap2_03	3428034	3428073	-	-	C.prem_hap2_03	3455074	3455469	HDR	-		C.ellen_hap2_04	3163669	3164180	-	-	-	-	-	NOTAL	-		C.ellen_hap2_05	7069664	7077037	-	-	-
C.ellen_hap2_01	7856263	7856938	-	-	C.prem_hap2_01	20460832	20461507	DUPAL	-		C.ellen_hap2_02	6349547	6349856	-	-	C.prem_hap2_02	25956994	25957303	TRANS	-		C.ellen_hap2_03	3428074	3466636	-	-	C.prem_hap2_03	3455470	3494065	SYNAL	-		C.ellen_hap2_04	3164181	3180738	-	-	C.prem_hap2_04	2327300	2347825	SYN	-		C.ellen_hap2_05	7077038	7078000	-	-	C.prem_hap2_05
C.ellen_hap2_01	7856939	7857083	-	-	-	-	-	NOTAL	-		C.ellen_hap2_02	6349547	6349856	-	-	C.prem_hap2_02	25956994	25957303	TRANSAL	-		C.ellen_hap2_03	3466636	3466953	tgcttaactctttataatcttctattacatgggcatgtataataatatgcagttaagatttaattatttttatattcttatctaaaaactaccaatggttcatcactgaatccaaaACAAAATTTAAAATATATTTGTTTTCTCTCTCAATTTAATTAATACAATTCACAATTTATCCTCATCGGTTATTATTATTTGTAACTTTTCCTTTAAAAAACCCTAAAACTAAAGTAGAAAATACTCGTTCTTATGTGGGGTTCCTCTTCTTCACAAATGAAAACGGCTTCTTCATCGACTGTAGCAAAGTGCCAGCAGCAC	t	C.prem_hap2_03	3494065	3494065	DEL	-		C.ellen_hap2_04	3164181	3164866	-	-	C.prem_hap2_04	2327300	2328029	SYNAL	-		C.ellen_hap2_05	7077038	7078000	-	-	C.prem_hap2_05
C.ellen_hap2_01	7857084	7858907	-	-	C.prem_hap2_01	20460832	20462642	INVDP	copyloss		C.ellen_hap2_02	6349857	6349858	-	-	-	-	-	NOTAL	-		C.ellen_hap2_03	3466954	3544504	-	-	C.prem_hap2_03	3494065	3572026	SYNAL	-		C.ellen_hap2_04	3164858	3164866	-	-	C.prem_hap2_04	2328019	2331887	CPG	-		C.ellen_hap2_05	7078001	7138959	-	-	-
C.ellen_hap2_01	7857084	7858907	-	-	C.prem_hap2_01	20462642	20460832	INVDPAL	-		C.ellen_hap2_02	6349859	6355940	-	-	C.prem_hap2_02	4408630	4414759	DUP	copyloss		C.ellen_hap2_03	3544501	3591323	-	-	C.prem_hap2_03	3577431	3623930	SYNAL	-		C.ellen_hap2_04	3164858	3180738	-	-	C.prem_hap2_04	2331878	2347825	SYNAL	-		C.ellen_hap2_05	7138960	7139529	-	-	C.prem_hap2_05
C.ellen_hap2_01	7858908	7858958	-	-	-	-	-	NOTAL	-		C.ellen_hap2_02	6349859	6355940	-	-	C.prem_hap2_02	4408630	4414759	DUPAL	-		C.ellen_hap2_03	3544504	3544504	G	GTGTTAGAAAagctcattgtgcagaaaagaggaagctgcacaagctaaggaaaaccagcaagctggtgacgtcaaatgaatgtaagcagaatgacagctcagctgccacctcagctcaagtagttaacagtctggtgtgattactctgtatatcgagctgtggttatgcatgtgtagattctattgaatcagttagtcattagctttagtaatccttgagctttgagtataaataagttgtaatcataacatttcattttaagaaaaataaatacaagaaatctgaaagttctctggaatttttctgagatattttctcagcaaccaaacaatattttctcttaatttcttTCATGGTATCAGAGCCAGTATAGCTAGTTCCAGCAACACAACAACACT…	C.prem_hap2_03	3572026	3577430	INS	-		C.ellen_hap2_04	3169530	3170190	-	-	C.prem_hap2_04	6770472	6771125	DUP	copygain		C.ellen_hap2_05	7138960	7139529	-	-	C.prem_hap2_05
C.ellen_hap2_01	7858959	7859975	-	-	C.prem_hap2_01	16869787	16870815	INVDP	copyloss		C.ellen_hap2_02	6355932	6357056	-	-	C.prem_hap2_02	4439156	4440280	DUP	copyloss		C.ellen_hap2_03	3591316	3602720	-	-	C.prem_hap2_03	3635071	3646450	SYN	-		C.ellen_hap2_04	3169530	3170190	-	-	C.prem_hap2_04	6770472	6771125	DUPAL	-		C.ellen_hap2_05	7139530	7155713	-	-	-
C.ellen_hap2_01	7858959	7859975	-	-	C.prem_hap2_01	16870815	16869787	INVDPAL	-		C.ellen_hap2_02	6355932	6357056	-	-	C.prem_hap2_02	4439156	4440280	DUPAL	-		C.ellen_hap2_03	3591316	3602720	-	-	C.prem_hap2_03	3635071	3646450	SYNAL	-		C.ellen_hap2_04	3180734	3186536	-	-	C.prem_hap2_04	2354467	2360275	SYN	-		C.ellen_hap2_05	7155714	7156205	-	-	C.prem_hap2_05
C.ellen_hap2_01	7859976	7860547	-	-	-	-	-	NOTAL	-		C.ellen_hap2_02	6357057	6357320	-	-	-	-	-	NOTAL	-		C.ellen_hap2_03	3602721	3602725	-	-	-	-	-	NOTAL	-		C.ellen_hap2_04	3180734	3186536	-	-	C.prem_hap2_04	2354467	2360275	SYNAL	-		C.ellen_hap2_05	7155714	7156205	-	-	C.prem_hap2_05
C.ellen_hap2_01	7860548	7866623	-	-	C.prem_hap2_01	16863062	16869140	INVDP	copyloss		C.ellen_hap2_02	6357321	6357843	-	-	C.prem_hap2_02	4405372	4405894	DUP	copyloss		C.ellen_hap2_03	3602726	3696849	-	-	C.prem_hap2_03	3646817	3741147	SYN	-		C.ellen_hap2_04	3186535	3187421	-	-	C.prem_hap2_04	29004760	29005645	DUP	copyloss		C.ellen_hap2_05	7156206	7165889	-	-	-
C.ellen_hap2_01	7860548	7866623	-	-	C.prem_hap2_01	16869140	16863062	INVDPAL	-		C.ellen_hap2_02	6357321	6357843	-	-	C.prem_hap2_02	4405372	4405894	DUPAL	-		C.ellen_hap2_03	3602726	3610151	-	-	C.prem_hap2_03	3646817	3654247	SYNAL	-		C.ellen_hap2_04	3186535	3187421	-	-	C.prem_hap2_04	29004760	29005645	DUPAL	-		C.ellen_hap2_05	7165890	7167010	-	-	C.prem_hap2_05
C.ellen_hap2_01	7866618	7867004	-	-	C.prem_hap2_01	16854965	16855351	INVDP	copyloss		C.ellen_hap2_02	6357844	6359295	-	-	C.prem_hap2_02	18288936	18291717	DUP	copygain		C.ellen_hap2_03	3610151	3610154	-	-	C.prem_hap2_03	3654247	3654538	HDR	-		C.ellen_hap2_04	3187422	3187526	-	-	-	-	-	NOTAL	-		C.ellen_hap2_05	7165890	7167010	-	-	C.prem_hap2_05
C.ellen_hap2_01	7866618	7867004	-	-	C.prem_hap2_01	16855351	16854965	INVDPAL	-		C.ellen_hap2_02	6357844	6358387	-	-	C.prem_hap2_02	18288936	18289480	DUPAL	-		C.ellen_hap2_03	3610155	3696849	-	-	C.prem_hap2_03	3654539	3741147	SYNAL	-		C.ellen_hap2_04	3187527	3217313	-	-	C.prem_hap2_04	2360267	2390117	SYN	-		C.ellen_hap2_05	7167011	7167017	-	-	-
C.ellen_hap2_01	7866816	7867290	-	-	C.prem_hap2_01	20463039	20463513	INVTR	-		C.ellen_hap2_02	6358384	6359295	-	-	C.prem_hap2_02	18290806	18291717	DUPAL	-		C.ellen_hap2_03	3696850	3697658	-	-	C.prem_hap2_03	14634003	14634794	INVDP	copyloss		C.ellen_hap2_04	3187527	3217313	-	-	C.prem_hap2_04	2360267	2390117	SYNAL	-		C.ellen_hap2_05	7167018	7168723	-	-	C.prem_hap2_05
C.ellen_hap2_01	7866816	7867290	-	-	C.prem_hap2_01	20463513	20463039	INVTRAL	-		C.ellen_hap2_02	6357844	6362161	-	-	C.prem_hap2_02	18293872	18299068	TRANS	-		C.ellen_hap2_03	3696850	3697658	-	-	C.prem_hap2_03	14634794	14634003	INVDPAL	-		C.ellen_hap2_04	3217313	3274269	-	-	C.prem_hap2_04	2390382	2447242	SYN	-		C.ellen_hap2_05	7167018	7168723	-	-	C.prem_hap2_05
C.ellen_hap2_01	7867291	7867365	-	-	-	-	-	NOTAL	-		C.ellen_hap2_02	6357844	6358387	-	-	C.prem_hap2_02	18293872	18294416	TRANSAL	-		C.ellen_hap2_03	3697659	3697660	-	-	-	-	-	NOTAL	-		C.ellen_hap2_04	3217313	3274269	-	-	C.prem_hap2_04	2390382	2447242	SYNAL	-		C.ellen_hap2_05	7168724	7173769	-	-	-
C.ellen_hap2_01	7867366	7902920	-	-	C.prem_hap2_01	7728108	7763459	SYN	-		C.ellen_hap2_02	6358384	6359295	-	-	C.prem_hap2_02	18295742	18296653	TRANSAL	-		C.ellen_hap2_03	3697661	3765544	-	-	C.prem_hap2_03	3741142	3809252	SYN	-		C.ellen_hap2_04	3274270	3279694	-	-	C.prem_hap2_04	23153522	23158939	INVDP	copyloss		C.ellen_hap2_05	7173770	7174044	-	-	C.prem_hap2_05
C.ellen_hap2_01	7867366	7902920	-	-	C.prem_hap2_01	7728108	7763459	SYNAL	-		C.ellen_hap2_02	6358387	6358387	G	GaatccatctcctacccaacacatcaccagcaacACATAtgtgttcaccaatcctatcaagctaacacagaacaattttatgctctggaaatcacaagtgatttccagcataagagcaaatgagctcgaaggcttcataaatgggagccatacctgtccccccagatgcttcactcatcctggacctaatcaaacaactatcaccaccacaaatccagaataccaaatctggaagaaacaagaccacattcttctgagctggttgctctcatcactcagtgaaggtgtgcttggcactgtggtggattgttctacttcatgtgaagtatggacaacccttgccaatcaatatggtgcaagaacaagagctagagttctatacctgagaacacagattca…	C.prem_hap2_02	18294416	18295741	INS	-		C.ellen_hap2_03	3697661	3765544	-	-	C.prem_hap2_03	3741142	3809252	SYNAL	-		C.ellen_hap2_04	3274270	3279694	-	-	C.prem_hap2_04	23158939	23153522	INVDPAL	-		C.ellen_hap2_05	7173770	7174044	-	-	C.prem_hap2_05
C.ellen_hap2_01	7902912	7917544	-	-	C.prem_hap2_01	7763662	7778201	SYN	-		C.ellen_hap2_02	6359295	6359295	C	CacaaatcaaagtttttggctgtgaatgctatccatacttgagaccctacaacaagcataagtttgacttccatacatccaaatgcatactgctgggtattagtatcagtcataaaggctatgtttgcatgcaccattcaggaagagtctacatttcagctagtgtcaagtttaatgaAAgctcattcccttttcaaaatgactcaaatttctgcaagtataggctcactgaccaaaatgtgtcccccacagtccttgaaaagtttcaagttgtgtccttttc	C.prem_hap2_02	18296653	18296935	INS	-		C.ellen_hap2_03	3765542	3766412	-	-	C.prem_hap2_03	9565212	9566080	TRANS	-		C.ellen_hap2_04	3279695	3323128	-	-	C.prem_hap2_04	2447238	2490741	SYN	-		C.ellen_hap2_05	7174045	7195003	-	-	-
C.ellen_hap2_01	7902912	7917544	-	-	C.prem_hap2_01	7763662	7778201	SYNAL	-		C.ellen_hap2_02	6359295	6359682	-	-	C.prem_hap2_02	18296936	18297323	TRANSAL	-		C.ellen_hap2_03	3765542	3766412	-	-	C.prem_hap2_03	9565212	9566080	TRANSAL	-		C.ellen_hap2_04	3279695	3323128	-	-	C.prem_hap2_04	2447238	2490741	SYNAL	-		C.ellen_hap2_05	7195004	7195785	-	-	C.prem_hap2_05
C.ellen_hap2_01	7917537	7934137	-	-	C.prem_hap2_01	7779375	7796126	SYN	-		C.ellen_hap2_02	6359673	6360417	-	-	C.prem_hap2_02	18297315	18297323	CPL	-		C.ellen_hap2_03	3766411	3961820	-	-	C.prem_hap2_03	3809244	4004292	SYN	-		C.ellen_hap2_04	3323128	3323487	-	-	C.prem_hap2_04	24161502	24161863	INVDP	copyloss		C.ellen_hap2_05	7195004	7195785	-	-	C.prem_hap2_05
C.ellen_hap2_01	7917537	7934137	-	-	C.prem_hap2_01	7779375	7796126	SYNAL	-		C.ellen_hap2_02	6360408	6362161	-	-	C.prem_hap2_02	18297315	18299068	TRANSAL	-		C.ellen_hap2_03	3766411	3961820	-	-	C.prem_hap2_03	3809244	4004292	SYNAL	-		C.ellen_hap2_04	3323128	3323487	-	-	C.prem_hap2_04	24161863	24161502	INVDPAL	-		C.ellen_hap2_05	7195786	7196539	-	-	-
C.ellen_hap2_01	7934120	7960809	-	-	C.prem_hap2_01	7802180	7828477	SYN	-		C.ellen_hap2_02	6358384	6359682	-	-	C.prem_hap2_02	18290806	18292387	DUP	copygain		C.ellen_hap2_03	3777847	3778746	-	-	C.prem_hap2_03	11658859	11659746	INVDP	copygain		C.ellen_hap2_04	3323487	3328139	-	-	C.prem_hap2_04	2490742	2495386	SYN	-		C.ellen_hap2_05	7196540	7197264	-	-	C.prem_hap2_05
C.ellen_hap2_01	7934120	7945894	-	-	C.prem_hap2_01	7802180	7813745	SYNAL	-		C.ellen_hap2_02	6358384	6359295	-	-	C.prem_hap2_02	18290806	18291717	DUPAL	-		C.ellen_hap2_03	3777847	3778746	-	-	C.prem_hap2_03	11659746	11658859	INVDPAL	-		C.ellen_hap2_04	3323487	3328139	-	-	C.prem_hap2_04	2490742	2495386	SYNAL	-		C.ellen_hap2_05	7196540	7197264	-	-	C.prem_hap2_05
C.ellen_hap2_01	7945259	7946103	-	-	C.prem_hap2_01	7813122	7813745	TDM	-		C.ellen_hap2_02	6359295	6359682	-	-	C.prem_hap2_02	18292000	18292387	DUPAL	-		C.ellen_hap2_03	3934110	3934296	-	-	C.prem_hap2_03	1023129	1023316	INVDP	copygain		C.ellen_hap2_04	3328131	3341165	-	-	C.prem_hap2_04	2497657	2510677	SYN	-		C.ellen_hap2_05	7197265	7198805	-	-	-
C.ellen_hap2_01	7945480	7960809	-	-	C.prem_hap2_01	7813122	7828477	SYNAL	-		C.ellen_hap2_02	6359295	6362161	-	-	C.prem_hap2_02	18292000	18294132	DUP	copygain		C.ellen_hap2_03	3934110	3934296	-	-	C.prem_hap2_03	1023316	1023129	INVDPAL	-		C.ellen_hap2_04	3328131	3341165	-	-	C.prem_hap2_04	2497657	2510677	SYNAL	-		C.ellen_hap2_05	7198806	7199511	-	-	C.prem_hap2_05
C.ellen_hap2_01	7953549	7954674	-	-	C.prem_hap2_01	19647199	19648308	DUP	copygain		C.ellen_hap2_02	6359295	6359682	-	-	C.prem_hap2_02	18292000	18292387	DUPAL	-		C.ellen_hap2_03	3934115	3934320	-	-	C.prem_hap2_03	31957759	31957964	DUP	copygain		C.ellen_hap2_04	3341166	3353909	-	-	C.prem_hap2_04	11667120	11679839	DUP	copyloss		C.ellen_hap2_05	7198806	7199511	-	-	C.prem_hap2_05
C.ellen_hap2_01	7953549	7954674	-	-	C.prem_hap2_01	19647199	19648308	DUPAL	-		C.ellen_hap2_02	6360408	6362161	-	-	C.prem_hap2_02	18292379	18294132	DUPAL	-		C.ellen_hap2_03	3934115	3934320	-	-	C.prem_hap2_03	31957759	31957964	DUPAL	-		C.ellen_hap2_04	3341166	3353909	-	-	C.prem_hap2_04	11667120	11679839	DUPAL	-		C.ellen_hap2_05	7199512	7244606	-	-	-
C.ellen_hap2_01	7959218	7967426	-	-	C.prem_hap2_01	13724235	13732459	DUP	copyloss		C.ellen_hap2_02	6362162	6362218	-	-	-	-	-	NOTAL	-		C.ellen_hap2_03	3961813	3966597	-	-	C.prem_hap2_03	4006129	4010897	SYN	-		C.ellen_hap2_04	3353899	3361204	-	-	C.prem_hap2_04	2510662	2517948	SYN	-		C.ellen_hap2_05	7244607	7244892	-	-	C.prem_hap2_05
C.ellen_hap2_01	7959218	7967426	-	-	C.prem_hap2_01	13724235	13732459	DUPAL	-		C.ellen_hap2_02	6362219	6369713	-	-	C.prem_hap2_02	4407256	4414759	SYN	-		C.ellen_hap2_03	3961813	3966597	-	-	C.prem_hap2_03	4006129	4010897	SYNAL	-		C.ellen_hap2_04	3353899	3361204	-	-	C.prem_hap2_04	2510662	2517948	SYNAL	-		C.ellen_hap2_05	7244607	7244892	-	-	C.prem_hap2_05
C.ellen_hap2_01	7959299	7959621	-	-	C.prem_hap2_01	11787826	11788154	DUP	copygain		C.ellen_hap2_02	6362219	6369713	-	-	C.prem_hap2_02	4407256	4414759	SYNAL	-		C.ellen_hap2_03	3966589	4046764	-	-	C.prem_hap2_03	4011624	4091636	SYN	-		C.ellen_hap2_04	3361188	3385381	-	-	C.prem_hap2_04	2523827	2548065	SYN	-		C.ellen_hap2_05	7244893	7245056	-	-	-
C.ellen_hap2_01	7959299	7959621	-	-	C.prem_hap2_01	11787826	11788154	DUPAL	-		C.ellen_hap2_02	6369705	6421192	-	-	C.prem_hap2_02	4439156	4490394	SYN	-		C.ellen_hap2_03	3966589	4046764	-	-	C.prem_hap2_03	4011624	4091636	SYNAL	-		C.ellen_hap2_04	3361188	3385381	-	-	C.prem_hap2_04	2523827	2548065	SYNAL	-		C.ellen_hap2_05	7245057	7245370	-	-	C.prem_hap2_05
C.ellen_hap2_01	7961904	8009883	-	-	C.prem_hap2_01	7828481	7876449	SYN	-		C.ellen_hap2_02	6369705	6370863	-	-	C.prem_hap2_02	4439156	4440314	SYNAL	-		C.ellen_hap2_03	4017600	4017730	-	-	C.prem_hap2_03	2314840	2314970	DUP	copygain		C.ellen_hap2_04	3385371	3394222	-	-	C.prem_hap2_04	11736725	11745606	INVTR	-		C.ellen_hap2_05	7245057	7245370	-	-	C.prem_hap2_05
C.ellen_hap2_01	7961904	8009883	-	-	C.prem_hap2_01	7828481	7876449	SYNAL	-		C.ellen_hap2_02	6370863	6371232	ttattttgtacaaactgatgtagcatgataagattggttgaattaaatatcatttggcccacatgatttatttttattaatttatattttcattcaatcaatgaattaatgccacgtcagtttgtacaaaataaatttatacaagagtttgtggctgtatcattactctttattttaGTTCATGTATATATTTTGATGGACCTTACTTGGTCCTAAAGATCAACAAAGACACGTTTAGCGGGGCCGACTTTACAATCATGTAGATTTAAGAGATTGAAGTAGAGGCTATAAAAAAAATTGGGATTAAAAAAATAAATCAATTGAAAATAATTAAACACATGGGAGTTTATAAAATTATAGAATTCTAGCT	t	C.prem_hap2_02	4440314	4440314	DEL	-		C.ellen_hap2_03	4017600	4017730	-	-	C.prem_hap2_03	2314840	2314970	DUPAL	-		C.ellen_hap2_04	3385371	3394222	-	-	C.prem_hap2_04	11745606	11736725	INVTRAL	-		C.ellen_hap2_05	7245371	7273185	-	-	-
C.ellen_hap2_01	8009883	8010888	-	-	C.prem_hap2_01	24762834	24763828	TRANS	-		C.ellen_hap2_02	6371233	6386128	-	-	C.prem_hap2_02	4440314	4455114	SYNAL	-		C.ellen_hap2_03	4040231	4040372	-	-	C.prem_hap2_03	35316060	35316201	INVDP	copygain		C.ellen_hap2_04	3394223	3465635	-	-	C.prem_hap2_04	2548049	2619466	SYN	-		C.ellen_hap2_05	7273186	7273337	-	-	C.prem_hap2_05
C.ellen_hap2_01	8009883	8010888	-	-	C.prem_hap2_01	24762834	24763828	TRANSAL	-		C.ellen_hap2_02	6386123	6386128	-	-	C.prem_hap2_02	4455108	4455342	CPG	-		C.ellen_hap2_03	4040231	4040372	-	-	C.prem_hap2_03	35316201	35316060	INVDPAL	-		C.ellen_hap2_04	3394223	3465635	-	-	C.prem_hap2_04	2548049	2619466	SYNAL	-		C.ellen_hap2_05	7273186	7273337	-	-	C.prem_hap2_05
C.ellen_hap2_01	8010160	8010903	-	-	C.prem_hap2_01	17518512	17519246	INVDP	copygain		C.ellen_hap2_02	6386123	6421192	-	-	C.prem_hap2_02	4455336	4490394	SYNAL	-		C.ellen_hap2_03	4041191	4042390	-	-	C.prem_hap2_03	29132369	29133572	INVDP	copygain		C.ellen_hap2_04	3465635	3531203	-	-	C.prem_hap2_04	2530828	2587699	DUP	copyloss		C.ellen_hap2_05	7273338	7285556	-	-	-
C.ellen_hap2_01	8010160	8010903	-	-	C.prem_hap2_01	17519246	17518512	INVDPAL	-		C.ellen_hap2_02	6421193	6421249	-	-	-	-	-	NOTAL	-		C.ellen_hap2_03	4041191	4042390	-	-	C.prem_hap2_03	29133572	29132369	INVDPAL	-		C.ellen_hap2_04	3465635	3482832	-	-	C.prem_hap2_04	2530828	2548065	DUPAL	-		C.ellen_hap2_05	7285557	7286338	-	-	C.prem_hap2_05
C.ellen_hap2_01	8010889	8012968	-	-	C.prem_hap2_01	7876441	7878515	SYN	-		C.ellen_hap2_02	6421250	6421612	-	-	C.prem_hap2_02	22105318	22105680	TRANS	-		C.ellen_hap2_03	4046760	4413797	-	-	C.prem_hap2_03	4093022	4451827	SYN	-		C.ellen_hap2_04	3491675	3531203	-	-	C.prem_hap2_04	2548049	2587699	DUPAL	-		C.ellen_hap2_05	7285557	7286338	-	-	C.prem_hap2_05
C.ellen_hap2_01	8010889	8012968	-	-	C.prem_hap2_01	7876441	7878515	SYNAL	-		C.ellen_hap2_02	6421250	6421612	-	-	C.prem_hap2_02	22105318	22105680	TRANSAL	-		C.ellen_hap2_03	4046760	4056480	-	-	C.prem_hap2_03	4093022	4102875	SYNAL	-		C.ellen_hap2_04	3531202	3543834	-	-	C.prem_hap2_04	5262492	5275064	INVTR	-		C.ellen_hap2_05	7286339	7290916	-	-	-
C.ellen_hap2_01	8012969	8015027	-	-	-	-	-	NOTAL	-		C.ellen_hap2_02	6421613	6421674	-	-	-	-	-	NOTAL	-		C.ellen_hap2_03	4056480	4056480	G	GTATTCACTAAGACTAACTTTTTTTTTTttaatactgtttatacaagactgtaggtattacaattaatatttacacacagattctacaattgagactttcatcgtggcatgtactcctctgaagcgctgcccaaattcttcaaaccctctcaaatattcgagggttgtccactttactcatatttcgtgaggaatagactgactccactcaattatgtaataattgaggaaggattgtaaataagccccataaatgtttttatggaggctcgaacccttgccctcattattctaagtgcaagggctcttccactggaccaaaggctcattg	C.prem_hap2_03	4102875	4103205	INS	-		C.ellen_hap2_04	3531202	3543834	-	-	C.prem_hap2_04	5275064	5262492	INVTRAL	-		C.ellen_hap2_05	7290917	7291550	-	-	C.prem_hap2_05
C.ellen_hap2_01	8015028	8017966	-	-	C.prem_hap2_01	11194228	11197200	DUP	copyloss		C.ellen_hap2_02	6421675	6422714	-	-	C.prem_hap2_02	4491250	4492301	SYN	-		C.ellen_hap2_03	4056480	4226254	-	-	C.prem_hap2_03	4103206	4273024	SYNAL	-		C.ellen_hap2_04	3543835	3591460	-	-	C.prem_hap2_04	2587695	2635158	SYN	-		C.ellen_hap2_05	7290917	7291550	-	-	C.prem_hap2_05
C.ellen_hap2_01	8015028	8017966	-	-	C.prem_hap2_01	11194228	11197200	DUPAL	-		C.ellen_hap2_02	6421675	6422714	-	-	C.prem_hap2_02	4491250	4492301	SYNAL	-		C.ellen_hap2_03	4226248	4231022	-	-	C.prem_hap2_03	4273019	4273024	CPL	-		C.ellen_hap2_04	3543835	3591460	-	-	C.prem_hap2_04	2587695	2635158	SYNAL	-		C.ellen_hap2_05	7291551	7341612	-	-	-
C.ellen_hap2_01	8017967	8026552	-	-	-	-	-	NOTAL	-		C.ellen_hap2_02	6422708	6432355	-	-	C.prem_hap2_02	4494373	4504014	SYN	-		C.ellen_hap2_03	4231016	4231855	-	-	C.prem_hap2_03	4273019	4273846	SYNAL	-		C.ellen_hap2_04	3586100	3615492	-	-	C.prem_hap2_04	2603386	2632665	DUP	copyloss		C.ellen_hap2_05	7341613	7347514	-	-	C.prem_hap2_05
C.ellen_hap2_01	8026553	8107358	-	-	C.prem_hap2_01	7878507	7959328	SYN	-		C.ellen_hap2_02	6422708	6432355	-	-	C.prem_hap2_02	4494373	4504014	SYNAL	-		C.ellen_hap2_03	4231855	4237263	-	-	C.prem_hap2_03	4273846	4273877	HDR	-		C.ellen_hap2_04	3586100	3615492	-	-	C.prem_hap2_04	2603386	2632665	DUPAL	-		C.ellen_hap2_05	7341613	7347514	-	-	C.prem_hap2_05
C.ellen_hap2_01	8026553	8107358	-	-	C.prem_hap2_01	7878507	7959328	SYNAL	-		C.ellen_hap2_02	6432352	6463721	-	-	C.prem_hap2_02	4504917	4536241	SYN	-		C.ellen_hap2_03	4237264	4326584	-	-	C.prem_hap2_03	4273878	4363101	SYNAL	-		C.ellen_hap2_04	3615491	3634059	-	-	C.prem_hap2_04	2634146	2642133	SYN	-		C.ellen_hap2_05	7347515	7363686	-	-	-
C.ellen_hap2_01	8107354	8122628	-	-	C.prem_hap2_01	7960493	7975767	SYN	-		C.ellen_hap2_02	6432352	6463721	-	-	C.prem_hap2_02	4504917	4536241	SYNAL	-		C.ellen_hap2_03	4326566	4326584	-	-	C.prem_hap2_03	4363082	4363448	CPG	-		C.ellen_hap2_04	3615491	3617947	-	-	C.prem_hap2_04	2634146	2636601	SYNAL	-		C.ellen_hap2_05	7363687	7364314	-	-	C.prem_hap2_05
C.ellen_hap2_01	8107354	8122628	-	-	C.prem_hap2_01	7960493	7975767	SYNAL	-		C.ellen_hap2_02	6463713	6522347	-	-	C.prem_hap2_02	4538093	4595679	SYN	-		C.ellen_hap2_03	4326566	4327792	-	-	C.prem_hap2_03	4363429	4364655	SYNAL	-		C.ellen_hap2_04	3617940	3628537	-	-	C.prem_hap2_04	2636595	2636601	CPL	-		C.ellen_hap2_05	7363687	7364314	-	-	C.prem_hap2_05
C.ellen_hap2_01	8122627	8220985	-	-	C.prem_hap2_01	7979527	8078155	SYN	-		C.ellen_hap2_02	6463713	6466425	-	-	C.prem_hap2_02	4538093	4540799	SYNAL	-		C.ellen_hap2_03	4327787	4327792	-	-	C.prem_hap2_03	4364649	4364795	CPG	-		C.ellen_hap2_04	3628530	3634059	-	-	C.prem_hap2_04	2636595	2642133	SYNAL	-		C.ellen_hap2_05	7364315	7368516	-	-	-
C.ellen_hap2_01	8122627	8161574	-	-	C.prem_hap2_01	7979527	8018498	SYNAL	-		C.ellen_hap2_02	6466425	6466953	-	-	C.prem_hap2_02	4540799	4540806	HDR	-		C.ellen_hap2_03	4327787	4393718	-	-	C.prem_hap2_03	4364789	4430660	SYNAL	-		C.ellen_hap2_04	3634051	3651594	-	-	C.prem_hap2_04	2642829	2660352	SYN	-		C.ellen_hap2_05	7368517	7368668	-	-	C.prem_hap2_05
C.ellen_hap2_01	8161256	8161574	-	-	C.prem_hap2_01	8018179	8018813	CPG	-		C.ellen_hap2_02	6466954	6476765	-	-	C.prem_hap2_02	4540807	4550505	SYNAL	-		C.ellen_hap2_03	4393710	4393718	-	-	C.prem_hap2_03	4430651	4431430	CPG	-		C.ellen_hap2_04	3634051	3651594	-	-	C.prem_hap2_04	2642829	2660352	SYNAL	-		C.ellen_hap2_05	7368517	7368668	-	-	C.prem_hap2_05
C.ellen_hap2_01	8161256	8220985	-	-	C.prem_hap2_01	8018494	8078155	SYNAL	-		C.ellen_hap2_02	6476765	6477116	-	-	C.prem_hap2_02	4550505	4550507	HDR	-		C.ellen_hap2_03	4393710	4408336	-	-	C.prem_hap2_03	4431421	4446063	SYNAL	-		C.ellen_hap2_04	3651590	3700992	-	-	C.prem_hap2_04	2669164	2716769	SYN	-		C.ellen_hap2_05	7368669	7373949	-	-	-
C.ellen_hap2_01	8162354	8163701	-	-	C.prem_hap2_01	21820258	21821594	DUP	copygain		C.ellen_hap2_02	6477117	6522347	-	-	C.prem_hap2_02	4550508	4595679	SYNAL	-		C.ellen_hap2_03	4408336	4408354	-	-	C.prem_hap2_03	4446063	4446343	HDR	-		C.ellen_hap2_04	3651590	3682758	-	-	C.prem_hap2_04	2669164	2700315	SYNAL	-		C.ellen_hap2_05	7373950	7377315	-	-	C.prem_hap2_05
C.ellen_hap2_01	8162354	8163701	-	-	C.prem_hap2_01	21820258	21821594	DUPAL	-		C.ellen_hap2_02	6522345	6545111	-	-	C.prem_hap2_02	4597221	4617512	SYN	-		C.ellen_hap2_03	4408355	4413797	-	-	C.prem_hap2_03	4446344	4451827	SYNAL	-		C.ellen_hap2_04	3682738	3683178	-	-	C.prem_hap2_04	2700296	2700315	CPL	-		C.ellen_hap2_05	7373950	7377315	-	-	C.prem_hap2_05
C.ellen_hap2_01	8162354	8163703	-	-	C.prem_hap2_01	21814773	21816123	DUP	copygain		C.ellen_hap2_02	6522345	6536186	-	-	C.prem_hap2_02	4597221	4611061	SYNAL	-		C.ellen_hap2_03	4061014	4061272	-	-	C.prem_hap2_03	8459291	8459548	INVDP	copygain		C.ellen_hap2_04	3683158	3684024	-	-	C.prem_hap2_04	2700296	2701163	SYNAL	-		C.ellen_hap2_05	7377316	7460695	-	-	-
C.ellen_hap2_01	8162354	8163703	-	-	C.prem_hap2_01	21814773	21816123	DUPAL	-		C.ellen_hap2_02	6536186	6536186	A	AGAGCCAACAACAGCTCAGAAAGAAATAGCTTCCTGTCACAAAGCAAACAGGGCATTGATTCACATGAAGCAGCCCTTCACTCTGGACCTGTAAAGGACTATAACCCAGCATATCTACTGCAAAGTAcactaaaacatggtgggaaaaatgatcttaaaataactcgcttgcaattacaacagtcctttttaaaagctcactgatgtgatgcaacaaagcttcttttatgatatgcacaactttttggtttggctttgagcacaatcaaaatccaaagacatcaatgagtaaacaaaACAAAGCTAAGCAGATAAAGCCTTTGCAACAAAAATTGGACAGTAACTAAATGCATAAAAAAACAGAAGCATCAAGGTCAAGCTAACCTCAAAAGTAGCATT…	C.prem_hap2_02	4611061	4611564	INS	-		C.ellen_hap2_03	4061014	4061272	-	-	C.prem_hap2_03	8459548	8459291	INVDPAL	-		C.ellen_hap2_04	3684024	3685444	aGGCAATCCctaagttacgtttaacgtaacgtactgcccaACTAATCTTaaaccgttagatatcttcagtttgaatccaacggatattgttaaatctatgcaaaaagagtaacaaatagccaaccggctgaattggttAATTGAAGTGATCGGCTACTGGATGAAACGGTTTGAAGATGGCTGTCAAGCAAAAAATGTTCAAAATGAAGAGGGAATGATCTAGATAAATAAAATCAAACTTGACTGGAAATGAAATATATCATCCCAAAGCTTTTATTCCGATTTTGAATCGAGATTAGCATATGCCCATTGATGATTGATTGCTCCACTGCCGTTGAATTACAGAATGGCCATGAAGCCAAAGAAGAGGAGAAGAGTGGGAGGGGGATGCAAGTACAA…	a	C.prem_hap2_04	2701163	2701163	DEL	-		C.ellen_hap2_05	7460696	7462006	-	-	C.prem_hap2_05
C.ellen_hap2_01	8163115	8163702	-	-	C.prem_hap2_01	5373347	5373934	INVDP	copygain		C.ellen_hap2_02	6536186	6540437	-	-	C.prem_hap2_02	4611565	4615831	SYNAL	-		C.ellen_hap2_03	4126984	4127370	-	-	C.prem_hap2_03	27903276	27903662	DUP	copygain		C.ellen_hap2_04	3685445	3700992	-	-	C.prem_hap2_04	2701161	2716769	SYNAL	-		C.ellen_hap2_05	7460696	7462006	-	-	C.prem_hap2_05
C.ellen_hap2_01	8163115	8163702	-	-	C.prem_hap2_01	5373934	5373347	INVDPAL	-		C.ellen_hap2_02	6540437	6543426	GCActacaagaaaaatgacctactatgacaggtaaaactatcatactaggggatggatgacagttgttcataccgtcattatagccagcgttaagaattgatgacagaacaatacccgtcatagcctgtgatggatataaccagtcgcacaactatcataattttatttagagggaaatataataattttaaatttccatctttttttttgaatttcgcatgctatattttgaatttttagtgggaaatcttaaatttggcacgaaaatggaaactataattaattgatttttttcaattaattcagaaactgaaattataattaataaaaatgagtattttgttactaccatgaaatcattattattttaataaaaatcctgaaattgatttagaaat…	G	C.prem_hap2_02	4615831	4615831	DEL	-		C.ellen_hap2_03	4126984	4127370	-	-	C.prem_hap2_03	27903276	27903662	DUPAL	-		C.ellen_hap2_04	3700993	3701086	-	-	-	-	-	NOTAL	-		C.ellen_hap2_05	7462007	7484137	-	-	-
C.ellen_hap2_01	8170960	8175564	-	-	C.prem_hap2_01	21135555	21140623	INVDP	copygain		C.ellen_hap2_02	6543427	6545111	-	-	C.prem_hap2_02	4615829	4617512	SYNAL	-		C.ellen_hap2_03	4126984	4127370	-	-	C.prem_hap2_03	27907081	27907467	DUP	copygain		C.ellen_hap2_04	3701087	3705916	-	-	C.prem_hap2_04	2719359	2724082	SYN	-		C.ellen_hap2_05	7484138	7484809	-	-	C.prem_hap2_05
C.ellen_hap2_01	8170960	8174217	-	-	C.prem_hap2_01	21140623	21137273	INVDPAL	-		C.ellen_hap2_02	6545112	6546437	-	-	-	-	-	NOTAL	-		C.ellen_hap2_03	4126984	4127370	-	-	C.prem_hap2_03	27907081	27907467	DUPAL	-		C.ellen_hap2_04	3701087	3705916	-	-	C.prem_hap2_04	2719359	2724082	SYNAL	-		C.ellen_hap2_05	7484138	7484809	-	-	C.prem_hap2_05
C.ellen_hap2_01	8174217	8175564	-	-	C.prem_hap2_01	21136951	21135555	INVDPAL	-		C.ellen_hap2_02	6546438	6551510	-	-	C.prem_hap2_02	15068964	15074200	TRANS	-		C.ellen_hap2_03	4126984	4127370	-	-	C.prem_hap2_03	27907983	27908369	DUP	copygain		C.ellen_hap2_04	3705906	3715642	-	-	C.prem_hap2_04	2724782	2734479	SYN	-		C.ellen_hap2_05	7484810	7500518	-	-	-
C.ellen_hap2_01	8220986	8220986	-	-	-	-	-	NOTAL	-		C.ellen_hap2_02	6546438	6551510	-	-	C.prem_hap2_02	15068964	15074200	TRANSAL	-		C.ellen_hap2_03	4126984	4127370	-	-	C.prem_hap2_03	27907983	27908369	DUPAL	-		C.ellen_hap2_04	3705906	3715642	-	-	C.prem_hap2_04	2724782	2734479	SYNAL	-		C.ellen_hap2_05	7500519	7501306	-	-	C.prem_hap2_05
C.ellen_hap2_01	8220987	8221892	-	-	C.prem_hap2_01	16474162	16475072	TRANS	-		C.ellen_hap2_02	6547435	6547717	-	-	C.prem_hap2_02	19442788	19443070	INVDP	copygain		C.ellen_hap2_03	4126984	4127370	-	-	C.prem_hap2_03	27908609	27908995	DUP	copygain		C.ellen_hap2_04	3715642	3716277	-	-	C.prem_hap2_04	23940205	23940863	INVDP	copyloss		C.ellen_hap2_05	7500519	7501306	-	-	C.prem_hap2_05
C.ellen_hap2_01	8220987	8221892	-	-	C.prem_hap2_01	16474162	16475072	TRANSAL	-		C.ellen_hap2_02	6547435	6547717	-	-	C.prem_hap2_02	19443070	19442788	INVDPAL	-		C.ellen_hap2_03	4126984	4127370	-	-	C.prem_hap2_03	27908609	27908995	DUPAL	-		C.ellen_hap2_04	3715642	3716277	-	-	C.prem_hap2_04	23940863	23940205	INVDPAL	-		C.ellen_hap2_05	7501294	7505427	-	-	C.prem_hap2_05
C.ellen_hap2_01	8221893	8222314	-	-	-	-	-	NOTAL	-		C.ellen_hap2_02	6550531	6558784	-	-	C.prem_hap2_02	8061318	8069599	INVDP	copyloss		C.ellen_hap2_03	4126984	4127447	-	-	C.prem_hap2_03	27896937	27897399	DUP	copygain		C.ellen_hap2_04	3716278	3716393	-	-	-	-	-	NOTAL	-		C.ellen_hap2_05	7501294	7505427	-	-	C.prem_hap2_05
C.ellen_hap2_01	8222315	8223613	-	-	C.prem_hap2_01	4605055	4606328	DUP	copyloss		C.ellen_hap2_02	6550531	6558784	-	-	C.prem_hap2_02	8069599	8061318	INVDPAL	-		C.ellen_hap2_03	4126984	4127447	-	-	C.prem_hap2_03	27896937	27897399	DUPAL	-		C.ellen_hap2_04	3716394	3785826	-	-	C.prem_hap2_04	2734936	2805549	SYN	-		C.ellen_hap2_05	7505428	7506049	-	-	-
C.ellen_hap2_01	8222315	8223613	-	-	C.prem_hap2_01	4605055	4606328	DUPAL	-		C.ellen_hap2_02	6558785	6559380	-	-	-	-	-	NOTAL	-		C.ellen_hap2_03	4126984	4127447	-	-	C.prem_hap2_03	27907707	27908170	DUP	copygain		C.ellen_hap2_04	3716394	3734951	-	-	C.prem_hap2_04	2734936	2753508	SYNAL	-		C.ellen_hap2_05	7506050	7506824	-	-	C.prem_hap2_05
C.ellen_hap2_01	8223176	8225456	-	-	C.prem_hap2_01	9803699	9805971	INVDP	copyloss		C.ellen_hap2_02	6559381	6559881	-	-	C.prem_hap2_02	4617496	4617998	SYN	-		C.ellen_hap2_03	4126984	4127447	-	-	C.prem_hap2_03	27907707	27908170	DUPAL	-		C.ellen_hap2_04	3734951	3734951	T	Tttttttttgatattaatcacgaggtatcctgggaagggccccaactgtgggaggtacctttaagcctgtaccacaacccagactagaagtccccgctcgaaccgggaggcacaggttctcccaacaaaggcgacttccctgcgactcaaactggggagcaaacccagtcaaatcacttaaggagactccattgccagtagagccaacactttgttggttttgtgcaataatatt	C.prem_hap2_04	2753508	2753742	INS	-		C.ellen_hap2_05	7506050	7506824	-	-	C.prem_hap2_05
C.ellen_hap2_01	8223176	8225456	-	-	C.prem_hap2_01	9805971	9803699	INVDPAL	-		C.ellen_hap2_02	6559381	6559881	-	-	C.prem_hap2_02	4617496	4617998	SYNAL	-		C.ellen_hap2_03	4126986	4127447	-	-	C.prem_hap2_03	27898595	27899055	DUP	copygain		C.ellen_hap2_04	3734951	3760380	-	-	C.prem_hap2_04	2753743	2779380	SYNAL	-		C.ellen_hap2_05	7506825	7564562	-	-	-
C.ellen_hap2_01	8225457	8225668	-	-	-	-	-	NOTAL	-		C.ellen_hap2_02	6559873	6578205	-	-	C.prem_hap2_02	4620517	4638874	SYN	-		C.ellen_hap2_03	4126986	4127447	-	-	C.prem_hap2_03	27898595	27899055	DUPAL	-		C.ellen_hap2_04	3760380	3760381	-	-	C.prem_hap2_04	2779380	2780701	HDR	-		C.ellen_hap2_05	7564563	7568674	-	-	C.prem_hap2_05
C.ellen_hap2_01	8225669	8228971	-	-	C.prem_hap2_01	8078147	8081449	SYN	-		C.ellen_hap2_02	6559873	6578205	-	-	C.prem_hap2_02	4620517	4638874	SYNAL	-		C.ellen_hap2_03	4127021	4127370	-	-	C.prem_hap2_03	27903663	27904012	DUP	copygain		C.ellen_hap2_04	3760382	3779303	-	-	C.prem_hap2_04	2780702	2799751	SYNAL	-		C.ellen_hap2_05	7564563	7568674	-	-	C.prem_hap2_05
C.ellen_hap2_01	8225669	8228971	-	-	C.prem_hap2_01	8078147	8081449	SYNAL	-		C.ellen_hap2_02	6578202	6605646	-	-	C.prem_hap2_02	4639493	4667021	SYN	-		C.ellen_hap2_03	4127021	4127370	-	-	C.prem_hap2_03	27903663	27904012	DUPAL	-		C.ellen_hap2_04	3779303	3780511	-	-	C.prem_hap2_04	2799751	2799754	HDR	-		C.ellen_hap2_05	7568675	7572690	-	-	-
C.ellen_hap2_01	8228966	8288148	-	-	C.prem_hap2_01	8090265	8149461	SYN	-		C.ellen_hap2_02	6578202	6605646	-	-	C.prem_hap2_02	4639493	4667021	SYNAL	-		C.ellen_hap2_03	4127021	4127370	-	-	C.prem_hap2_03	27904013	27904362	DUP	copygain		C.ellen_hap2_04	3780512	3781631	-	-	C.prem_hap2_04	2799755	2800897	SYNAL	-		C.ellen_hap2_05	7572691	7574551	-	-	C.prem_hap2_05
C.ellen_hap2_01	8228966	8288148	-	-	C.prem_hap2_01	8090265	8149461	SYNAL	-		C.ellen_hap2_02	6605647	6607200	-	-	C.prem_hap2_02	12560732	12562285	DUP	copyloss		C.ellen_hap2_03	4127021	4127370	-	-	C.prem_hap2_03	27904013	27904362	DUPAL	-		C.ellen_hap2_04	3781631	3781631	T	TTTTtttttttttattatatgagactattgctcaaactataactcatattacatgagactataattgatatttacaaatcagattattactgggaccaactttcatcaatcctaatggagtgctacccaaattttaaccctcacaaatattcaagaaatgtctactcctcacacttgggtaaggagaaaactgtcttcactcaaatttaattaaggaagaaaataccccacaatgcatttgtgggggttcgaactgctgccctctaacttggagggtagcaaccatgtttggccgagtggctTTGGGTTCTATT	C.prem_hap2_04	2800897	2801210	INS	-		C.ellen_hap2_05	7572691	7574551	-	-	C.prem_hap2_05
C.ellen_hap2_01	8288142	8454551	-	-	C.prem_hap2_01	8162006	8339610	SYN	-		C.ellen_hap2_02	6605647	6607200	-	-	C.prem_hap2_02	12560732	12562285	DUPAL	-		C.ellen_hap2_03	4127021	4127444	-	-	C.prem_hap2_03	27907468	27907891	DUP	copygain		C.ellen_hap2_04	3781631	3785826	-	-	C.prem_hap2_04	2801211	2805549	SYNAL	-		C.ellen_hap2_05	7574552	7642017	-	-	-
C.ellen_hap2_01	8288142	8389446	-	-	C.prem_hap2_01	8162006	8263237	SYNAL	-		C.ellen_hap2_02	6607201	6611352	-	-	C.prem_hap2_02	4667041	4671162	SYN	-		C.ellen_hap2_03	4127021	4127444	-	-	C.prem_hap2_03	27907468	27907891	DUPAL	-		C.ellen_hap2_04	3785827	3786350	-	-	-	-	-	NOTAL	-		C.ellen_hap2_05	7642018	7642783	-	-	C.prem_hap2_05
C.ellen_hap2_01	8389440	8389446	-	-	C.prem_hap2_01	8263230	8265436	CPG	-		C.ellen_hap2_02	6607201	6611352	-	-	C.prem_hap2_02	4667041	4671162	SYNAL	-		C.ellen_hap2_03	4127021	4127444	-	-	C.prem_hap2_03	27908370	27908793	DUP	copygain		C.ellen_hap2_04	3786351	3792586	-	-	C.prem_hap2_04	21828416	21834646	DUP	copyloss		C.ellen_hap2_05	7642018	7642783	-	-	C.prem_hap2_05
C.ellen_hap2_01	8389440	8410027	-	-	C.prem_hap2_01	8265429	8286063	SYNAL	-		C.ellen_hap2_02	6611353	6611393	-	-	-	-	-	NOTAL	-		C.ellen_hap2_03	4127021	4127444	-	-	C.prem_hap2_03	27908370	27908793	DUPAL	-		C.ellen_hap2_04	3786351	3792586	-	-	C.prem_hap2_04	21828416	21834646	DUPAL	-		C.ellen_hap2_05	7642784	7659110	-	-	-
C.ellen_hap2_01	8410027	8410027	T	TatacttgaagcatcacactcaatttcaaaagttttaacaaaatcaggtaaagcaaataacgatgcaaaaaacaatttctccttaattatattaactgctttttcttgttcactaccccatttaaatcccacatttttcttcacaatttcagtcaatggttcacaagagtgctaaaatcttttgcaaatcttctataaaaactagccaaaccatgaaaacttcttacctcacttgcgcttttaggtgtaggccacttcctaatagcctttatcttcttttcatcaaacctcaattcctttagcacttacaacataaccaagaaaaacaatctgatttgtacaaaaagaacacttttttcaaattagcataaaacttttcctttcttaaaataGTAGCTT…	C.prem_hap2_01	8286063	8295232	INS	-		C.ellen_hap2_02	6611394	6611791	-	-	C.prem_hap2_02	10536358	10536755	DUP	copyloss		C.ellen_hap2_03	4413791	4448141	-	-	C.prem_hap2_03	4463089	4498531	SYN	-		C.ellen_hap2_04	3786383	3793426	-	-	C.prem_hap2_04	1493860	1500964	DUP	copyloss		C.ellen_hap2_05	7659111	7661235	-	-	C.prem_hap2_05
C.ellen_hap2_01	8410028	8454551	-	-	C.prem_hap2_01	8295233	8339610	SYNAL	-		C.ellen_hap2_02	6611394	6611791	-	-	C.prem_hap2_02	10536358	10536755	DUPAL	-		C.ellen_hap2_03	4413791	4448018	-	-	C.prem_hap2_03	4463089	4497224	SYNAL	-		C.ellen_hap2_04	3786383	3793426	-	-	C.prem_hap2_04	1493860	1500964	DUPAL	-		C.ellen_hap2_05	7659111	7661235	-	-	C.prem_hap2_05
C.ellen_hap2_01	8397547	8399034	-	-	C.prem_hap2_01	14024988	14026482	DUP	copygain		C.ellen_hap2_02	6611792	6612130	-	-	-	-	-	NOTAL	-		C.ellen_hap2_03	4448009	4448018	-	-	C.prem_hap2_03	4497214	4498409	CPG	-		C.ellen_hap2_04	3793418	3816579	-	-	C.prem_hap2_04	2805536	2828710	SYN	-		C.ellen_hap2_05	7661236	7661956	-	-	-
C.ellen_hap2_01	8397547	8399034	-	-	C.prem_hap2_01	14024988	14026482	DUPAL	-		C.ellen_hap2_02	6612131	6612571	-	-	C.prem_hap2_02	4671162	4671599	SYN	-		C.ellen_hap2_03	4448009	4448141	-	-	C.prem_hap2_03	4498399	4498531	SYNAL	-		C.ellen_hap2_04	3793418	3816579	-	-	C.prem_hap2_04	2805536	2828710	SYNAL	-		C.ellen_hap2_05	7661957	7662385	-	-	C.prem_hap2_05
C.ellen_hap2_01	8410028	8411530	-	-	C.prem_hap2_01	11803486	11804988	DUP	copygain		C.ellen_hap2_02	6612131	6612571	-	-	C.prem_hap2_02	4671162	4671599	SYNAL	-		C.ellen_hap2_03	4416090	4416380	-	-	C.prem_hap2_03	26225402	26225697	DUP	copygain		C.ellen_hap2_04	3816580	3819858	-	-	-	-	-	NOTAL	-		C.ellen_hap2_05	7661957	7662385	-	-	C.prem_hap2_05
C.ellen_hap2_01	8410028	8411530	-	-	C.prem_hap2_01	11803486	11804988	DUPAL	-		C.ellen_hap2_02	6612572	6612695	-	-	-	-	-	NOTAL	-		C.ellen_hap2_03	4416090	4416380	-	-	C.prem_hap2_03	26225402	26225697	DUPAL	-		C.ellen_hap2_04	3819859	3866559	-	-	C.prem_hap2_04	2829801	2884325	SYN	-		C.ellen_hap2_05	7662386	7664164	-	-	-
C.ellen_hap2_01	8410028	8412640	-	-	C.prem_hap2_01	11806773	11809385	INVDP	copygain		C.ellen_hap2_02	6612696	6712538	-	-	C.prem_hap2_02	4672298	4774501	SYN	-		C.ellen_hap2_03	4448142	4448904	-	-	C.prem_hap2_03	8695295	8696059	DUP	copyloss		C.ellen_hap2_04	3819859	3830841	-	-	C.prem_hap2_04	2829801	2840777	SYNAL	-		C.ellen_hap2_05	7664165	7665460	-	-	C.prem_hap2_05
C.ellen_hap2_01	8410028	8412640	-	-	C.prem_hap2_01	11809385	11806773	INVDPAL	-		C.ellen_hap2_02	6612696	6660616	-	-	C.prem_hap2_02	4672298	4720313	SYNAL	-		C.ellen_hap2_03	4448142	4448904	-	-	C.prem_hap2_03	8695295	8696059	DUPAL	-		C.ellen_hap2_04	3830837	3860271	-	-	C.prem_hap2_04	2840862	2870327	SYNAL	-		C.ellen_hap2_05	7664165	7665460	-	-	C.prem_hap2_05
C.ellen_hap2_01	8411174	8412640	-	-	C.prem_hap2_01	11797416	11798882	DUP	copygain		C.ellen_hap2_02	6660616	6660622	-	-	C.prem_hap2_02	4720313	4720548	HDR	-		C.ellen_hap2_03	4448905	4449186	-	-	-	-	-	NOTAL	-		C.ellen_hap2_04	3830841	3830841	C	CTATCATAAACAAGCTTCAAGCATCATATACTACCAAGCTTTTTAAGTACAAGAAGCAAGGTCTACTCAACAACACGATCTTTGT	C.prem_hap2_04	2840777	2840861	INS	-		C.ellen_hap2_05	7665432	7667556	-	-	C.prem_hap2_05
C.ellen_hap2_01	8411174	8412640	-	-	C.prem_hap2_01	11797416	11798882	DUPAL	-		C.ellen_hap2_02	6660623	6693910	-	-	C.prem_hap2_02	4720549	4753627	SYNAL	-		C.ellen_hap2_03	4449187	4449493	-	-	C.prem_hap2_03	4500140	4500446	SYN	-		C.ellen_hap2_04	3860271	3861430	-	-	C.prem_hap2_04	2870327	2879106	HDR	-		C.ellen_hap2_05	7665432	7667556	-	-	C.prem_hap2_05
C.ellen_hap2_01	8445718	8451520	-	-	C.prem_hap2_01	5559892	5565395	DUP	copygain		C.ellen_hap2_02	6693910	6693910	a	aaattagtataacaataacatttatttatttatttatattattatgatgatgatgatgatcactagcaataatAAAAAGTAGTAATTGTAGTGATTAATAACTATAATTAATATTAATAGTAACAATTTATCATCATCATCATCaacaataaatttttcatcatcatcatcatcatcatcatcatcataataatataaggaaggataaaatggaaacttcatgatttaagtgaatgtaatatggtcactttaaggaatgcgaatctcattcccacctcccccatatgaatgagaattccagtaatcattcctaattttaggtggggtctaccactttaattctcatttatctttcattttagcaaataaacacattattcattcacattccttgattct…	C.prem_hap2_02	4753627	4756329	INS	-		C.ellen_hap2_03	4449187	4449493	-	-	C.prem_hap2_03	4500140	4500446	SYNAL	-		C.ellen_hap2_04	3861431	3866559	-	-	C.prem_hap2_04	2879107	2884325	SYNAL	-		C.ellen_hap2_05	7667557	7668277	-	-	-
C.ellen_hap2_01	8445718	8446164	-	-	C.prem_hap2_01	5559892	5560342	DUPAL	-		C.ellen_hap2_02	6693911	6694293	-	-	C.prem_hap2_02	4756330	4756712	SYNAL	-		C.ellen_hap2_03	4449485	4585495	-	-	C.prem_hap2_03	4501090	4637206	SYN	-		C.ellen_hap2_04	3866560	3866781	-	-	-	-	-	NOTAL	-		C.ellen_hap2_05	7668278	7668706	-	-	C.prem_hap2_05
C.ellen_hap2_01	8446468	8451520	-	-	C.prem_hap2_01	5560342	5565395	DUPAL	-		C.ellen_hap2_02	6694284	6694973	-	-	C.prem_hap2_02	4756704	4756712	CPL	-		C.ellen_hap2_03	4449485	4585495	-	-	C.prem_hap2_03	4501090	4637206	SYNAL	-		C.ellen_hap2_04	3866782	3893419	-	-	C.prem_hap2_04	2888377	2909475	SYN	-		C.ellen_hap2_05	7668278	7668706	-	-	C.prem_hap2_05
C.ellen_hap2_01	8447994	8451132	-	-	C.prem_hap2_01	12218472	12221603	DUP	copygain		C.ellen_hap2_02	6694964	6712538	-	-	C.prem_hap2_02	4756704	4774501	SYNAL	-		C.ellen_hap2_03	4501210	4502447	-	-	C.prem_hap2_03	7101209	7102448	DUP	copygain		C.ellen_hap2_04	3866782	3876307	-	-	C.prem_hap2_04	2888377	2897903	SYNAL	-		C.ellen_hap2_05	7668707	7669886	-	-	-
C.ellen_hap2_01	8447994	8451132	-	-	C.prem_hap2_01	12218472	12221603	DUPAL	-		C.ellen_hap2_02	6712539	6712903	-	-	-	-	-	NOTAL	-		C.ellen_hap2_03	4501210	4502447	-	-	C.prem_hap2_03	7101209	7102448	DUPAL	-		C.ellen_hap2_04	3876307	3877860	-	-	C.prem_hap2_04	2897903	2898020	HDR	-		C.ellen_hap2_05	7669887	7671182	-	-	C.prem_hap2_05
C.ellen_hap2_01	8454552	8458019	-	-	-	-	-	NOTAL	-		C.ellen_hap2_02	6712904	6776368	-	-	C.prem_hap2_02	4777703	4841064	SYN	-		C.ellen_hap2_03	4536901	4537889	-	-	C.prem_hap2_03	2301995	2302983	INVDP	copygain		C.ellen_hap2_04	3877861	3888410	-	-	C.prem_hap2_04	2898021	2908603	SYNAL	-		C.ellen_hap2_05	7669887	7671182	-	-	C.prem_hap2_05
C.ellen_hap2_01	8458020	8460046	-	-	C.prem_hap2_01	8775653	8777714	DUP	copyloss		C.ellen_hap2_02	6712904	6776368	-	-	C.prem_hap2_02	4777703	4841064	SYNAL	-		C.ellen_hap2_03	4536901	4537889	-	-	C.prem_hap2_03	2302983	2301995	INVDPAL	-		C.ellen_hap2_04	3888410	3892963	-	-	C.prem_hap2_04	2908603	2909022	HDR	-		C.ellen_hap2_05	7671183	7698064	-	-	-
C.ellen_hap2_01	8458020	8460046	-	-	C.prem_hap2_01	8775653	8777714	DUPAL	-		C.ellen_hap2_02	6760739	6761642	-	-	C.prem_hap2_02	23520464	23521352	DUP	copygain		C.ellen_hap2_03	4585494	4585856	-	-	C.prem_hap2_03	24159269	24159633	INVDP	copyloss		C.ellen_hap2_04	3892964	3893419	-	-	C.prem_hap2_04	2909023	2909475	SYNAL	-		C.ellen_hap2_05	7698065	7698548	-	-	C.prem_hap2_05
C.ellen_hap2_01	8459714	8481341	-	-	C.prem_hap2_01	8339609	8362639	SYN	-		C.ellen_hap2_02	6760739	6761642	-	-	C.prem_hap2_02	23520464	23521352	DUPAL	-		C.ellen_hap2_03	4585494	4585856	-	-	C.prem_hap2_03	24159633	24159269	INVDPAL	-		C.ellen_hap2_04	3893403	3903598	-	-	C.prem_hap2_04	2912615	2922834	SYN	-		C.ellen_hap2_05	7698065	7698548	-	-	C.prem_hap2_05
C.ellen_hap2_01	8459714	8474441	-	-	C.prem_hap2_01	8339609	8354357	SYNAL	-		C.ellen_hap2_02	6761052	6761647	-	-	C.prem_hap2_02	8260275	8260871	DUP	copygain		C.ellen_hap2_03	4585851	4624767	-	-	C.prem_hap2_03	4637201	4676136	SYN	-		C.ellen_hap2_04	3893403	3903598	-	-	C.prem_hap2_04	2912615	2922834	SYNAL	-		C.ellen_hap2_05	7698548	7699224	-	-	C.prem_hap2_05
C.ellen_hap2_01	8474439	8481341	-	-	C.prem_hap2_01	8355737	8362639	SYNAL	-		C.ellen_hap2_02	6761052	6761647	-	-	C.prem_hap2_02	8260275	8260871	DUPAL	-		C.ellen_hap2_03	4585851	4624767	-	-	C.prem_hap2_03	4637201	4676136	SYNAL	-		C.ellen_hap2_04	3902827	3903598	-	-	C.prem_hap2_04	2922828	2923597	DUP	copygain		C.ellen_hap2_05	7698548	7699224	-	-	C.prem_hap2_05
C.ellen_hap2_01	8474441	8474441	t	tctcattacaaaaggatgagtattctattttataagctgaatgggttcaatgagccatctctcaaacatgtcttcatagcctctcttccttctgagttacaacctgatcttcaacggaaactcacaaccactaatctcagcatagctgatatctctctgggaaagatttttcaaatggcaatgctatgtctcgacaagatctgtgagcaaaaggaattcttcaaagatctcatggaagacaaaaatcctttttctgaagcctgtaaaaaaccctatctcaagataaagtgcaaagatgaaaagatgtgtctctgtccaaccagaaagaagaaacatttccagaaacacttccacagaaaatcatcctctaaaaaacctctccgatatttcagaaaaaag…	C.prem_hap2_01	8354357	8355736	INS	-		C.ellen_hap2_02	6776364	6777438	-	-	C.prem_hap2_02	4852579	4853653	SYN	-		C.ellen_hap2_03	4604058	4605065	-	-	C.prem_hap2_03	2139553	2140563	DUP	copygain		C.ellen_hap2_04	3902827	3903598	-	-	C.prem_hap2_04	2922828	2923597	DUPAL	-		C.ellen_hap2_05	7699225	7769695	-	-	-
C.ellen_hap2_01	8481337	8484238	-	-	C.prem_hap2_01	8369464	8372365	SYN	-		C.ellen_hap2_02	6776364	6777438	-	-	C.prem_hap2_02	4852579	4853653	SYNAL	-		C.ellen_hap2_03	4604058	4605065	-	-	C.prem_hap2_03	2139553	2140563	DUPAL	-		C.ellen_hap2_04	3902827	3971258	-	-	C.prem_hap2_04	2923591	2991358	SYN	-		C.ellen_hap2_05	7769696	7782197	-	-	C.prem_hap2_05
C.ellen_hap2_01	8481337	8484238	-	-	C.prem_hap2_01	8369464	8372365	SYNAL	-		C.ellen_hap2_02	6777439	6778316	-	-	C.prem_hap2_02	984903	985779	DUP	copyloss		C.ellen_hap2_03	4624766	4625205	-	-	C.prem_hap2_03	10095976	10096415	INVDP	copyloss		C.ellen_hap2_04	3902827	3915076	-	-	C.prem_hap2_04	2923591	2935813	SYNAL	-		C.ellen_hap2_05	7769696	7782197	-	-	C.prem_hap2_05
C.ellen_hap2_01	8484181	8501802	-	-	C.prem_hap2_01	8378753	8395166	SYN	-		C.ellen_hap2_02	6777439	6778316	-	-	C.prem_hap2_02	984903	985779	DUPAL	-		C.ellen_hap2_03	4624766	4625205	-	-	C.prem_hap2_03	10096415	10095976	INVDPAL	-		C.ellen_hap2_04	3915076	3915500	-	-	C.prem_hap2_04	2935813	2935818	HDR	-		C.ellen_hap2_05	7774638	7782202	-	-	C.prem_hap2_05
C.ellen_hap2_01	8484181	8490036	-	-	C.prem_hap2_01	8378753	8384529	SYNAL	-		C.ellen_hap2_02	6778316	6824380	-	-	C.prem_hap2_02	4853645	4899540	SYN	-		C.ellen_hap2_03	4625205	4725936	-	-	C.prem_hap2_03	4676129	4776747	SYN	-		C.ellen_hap2_04	3915501	3943956	-	-	C.prem_hap2_04	2935819	2964203	SYNAL	-		C.ellen_hap2_05	7774638	7782202	-	-	C.prem_hap2_05
C.ellen_hap2_01	8488131	8491155	-	-	C.prem_hap2_01	8382651	8384529	TDM	-		C.ellen_hap2_02	6778316	6824380	-	-	C.prem_hap2_02	4853645	4899540	SYNAL	-		C.ellen_hap2_03	4625205	4725936	-	-	C.prem_hap2_03	4676129	4776747	SYNAL	-		C.ellen_hap2_04	3943732	3944176	-	-	C.prem_hap2_04	2963981	2964203	CPL	-		C.ellen_hap2_05	7782203	7790188	-	-	-
C.ellen_hap2_01	8489274	8501802	-	-	C.prem_hap2_01	8382651	8395166	SYNAL	-		C.ellen_hap2_02	6824378	6835512	-	-	C.prem_hap2_02	4900336	4911474	SYN	-		C.ellen_hap2_03	4725937	4725939	-	-	-	-	-	NOTAL	-		C.ellen_hap2_04	3943954	3971258	-	-	C.prem_hap2_04	2963981	2991358	SYNAL	-		C.ellen_hap2_05	7790189	7837077	-	-	C.prem_hap2_05
C.ellen_hap2_01	8501803	8501841	-	-	-	-	-	NOTAL	-		C.ellen_hap2_02	6824378	6835512	-	-	C.prem_hap2_02	4900336	4911474	SYNAL	-		C.ellen_hap2_03	4725940	4726789	-	-	C.prem_hap2_03	33367056	33367925	DUP	copyloss		C.ellen_hap2_04	3971259	3971748	-	-	-	-	-	NOTAL	-		C.ellen_hap2_05	7790189	7837077	-	-	C.prem_hap2_05
C.ellen_hap2_01	8501842	8530423	-	-	C.prem_hap2_01	8402546	8430939	SYN	-		C.ellen_hap2_02	6835503	6871889	-	-	C.prem_hap2_02	4912653	4950355	SYN	-		C.ellen_hap2_03	4725940	4726789	-	-	C.prem_hap2_03	33367056	33367925	DUPAL	-		C.ellen_hap2_04	3971749	3978268	-	-	C.prem_hap2_04	27344722	27350714	INVDP	copyloss		C.ellen_hap2_05	7837077	7837815	-	-	C.prem_hap2_05
C.ellen_hap2_01	8501842	8501977	-	-	C.prem_hap2_01	8402546	8402681	SYNAL	-		C.ellen_hap2_02	6835503	6871391	-	-	C.prem_hap2_02	4912653	4948542	SYNAL	-		C.ellen_hap2_03	4726790	4726793	-	-	-	-	-	NOTAL	-		C.ellen_hap2_04	3971749	3974106	-	-	C.prem_hap2_04	27350714	27348535	INVDPAL	-		C.ellen_hap2_05	7837077	7837815	-	-	C.prem_hap2_05
C.ellen_hap2_01	8501968	8502158	-	-	C.prem_hap2_01	8402673	8402681	CPL	-		C.ellen_hap2_02	6871389	6871889	-	-	C.prem_hap2_02	4949865	4950355	SYNAL	-		C.ellen_hap2_03	4726794	4807659	-	-	C.prem_hap2_03	4776745	4857381	SYN	-		C.ellen_hap2_04	3974354	3978268	-	-	C.prem_hap2_04	27348535	27344722	INVDPAL	-		C.ellen_hap2_05	7837816	7837818	-	-	-
C.ellen_hap2_01	8502149	8530423	-	-	C.prem_hap2_01	8402673	8430939	SYNAL	-		C.ellen_hap2_02	6871391	6871391	a	aggccatgtttggcatgccgcattatactgtattagcgctctgcattgcattaaaatatgacaatacgatgtttgacacttatctggtattgcattaaaaaaaaaattaatgcggaaaaccccgcataacggaaacccgagtgaaactcgggtttatactgtattagtttcttcttcttcgtcttctctatttctctctctttctttttttcctttccctctcttcttcttcgtcttccctgttactctctctctctctttttgttttatttttttcctttccctctcttcttcttcttcgtcttccctattactctctctctctctttttgttttatttttttccttttcccctcttattcttcatcttctctgtttttctctcttttcttttttcct…	C.prem_hap2_02	4948542	4949864	INS	-		C.ellen_hap2_03	4726794	4807659	-	-	C.prem_hap2_03	4776745	4857381	SYNAL	-		C.ellen_hap2_04	3978269	3978283	-	-	-	-	-	NOTAL	-		C.ellen_hap2_05	7837819	7840566	-	-	C.prem_hap2_05
C.ellen_hap2_01	8528568	8532700	-	-	C.prem_hap2_01	8403366	8407476	DUP	copyloss		C.ellen_hap2_02	6850346	6851040	-	-	C.prem_hap2_02	22000451	22001145	INVDP	copygain		C.ellen_hap2_03	4768452	4769455	-	-	C.prem_hap2_03	33144692	33145712	INVDP	copygain		C.ellen_hap2_04	3978284	4017316	-	-	C.prem_hap2_04	2991350	3030950	SYN	-		C.ellen_hap2_05	7837819	7840566	-	-	C.prem_hap2_05
C.ellen_hap2_01	8528568	8532700	-	-	C.prem_hap2_01	8403366	8407476	DUPAL	-		C.ellen_hap2_02	6850346	6851040	-	-	C.prem_hap2_02	22001145	22000451	INVDPAL	-		C.ellen_hap2_03	4768452	4769455	-	-	C.prem_hap2_03	33145712	33144692	INVDPAL	-		C.ellen_hap2_04	3978284	4003264	-	-	C.prem_hap2_04	2991350	3016398	SYNAL	-		C.ellen_hap2_05	7840567	7840751	-	-	-
C.ellen_hap2_01	8531653	8603672	-	-	C.prem_hap2_01	8430933	8502998	SYN	-		C.ellen_hap2_02	6851736	6852889	-	-	C.prem_hap2_02	22008423	22009576	DUP	copygain		C.ellen_hap2_03	4807650	4819496	-	-	C.prem_hap2_03	4858028	4869828	SYN	-		C.ellen_hap2_04	4003264	4003553	-	-	C.prem_hap2_04	3016398	3016419	HDR	-		C.ellen_hap2_05	7840752	7841163	-	-	C.prem_hap2_05
C.ellen_hap2_01	8531653	8603672	-	-	C.prem_hap2_01	8430933	8502998	SYNAL	-		C.ellen_hap2_02	6851736	6852889	-	-	C.prem_hap2_02	22008423	22009576	DUPAL	-		C.ellen_hap2_03	4807650	4819496	-	-	C.prem_hap2_03	4858028	4869828	SYNAL	-		C.ellen_hap2_04	4003554	4009299	-	-	C.prem_hap2_04	3016420	3022194	SYNAL	-		C.ellen_hap2_05	7840752	7841163	-	-	C.prem_hap2_05
C.ellen_hap2_01	8602682	8609110	-	-	C.prem_hap2_01	8496568	8502998	DUP	copyloss		C.ellen_hap2_02	6871890	6877132	-	-	-	-	-	NOTAL	-		C.ellen_hap2_03	4819496	4819823	-	-	C.prem_hap2_03	3177219	3177547	TRANS	-		C.ellen_hap2_04	4009298	4017316	-	-	C.prem_hap2_04	3022952	3030950	SYNAL	-		C.ellen_hap2_05	7841164	7841362	-	-	-
C.ellen_hap2_01	8602682	8609110	-	-	C.prem_hap2_01	8496568	8502998	DUPAL	-		C.ellen_hap2_02	6877133	6877783	-	-	C.prem_hap2_02	5552639	5553289	INVTR	-		C.ellen_hap2_03	4819496	4819823	-	-	C.prem_hap2_03	3177219	3177547	TRANSAL	-		C.ellen_hap2_04	4009299	4009299	t	tcagggcatgtttggttgttgtattataactcctcattgcattagctttatacaagcccatgtttggtaagttaaaagctatagaaacactgcataatgggccaatctaatgcggcagtttgccgcttgctctttcctttttcttttttttttccttttcgtttccaactttccagcttttgctaacttttgcttttactttaattttattataaaaataataataaatattattttttaatttaatattatattatattatttaatatttgtttccttttCGTTTgctctttcttttttttttggtttccttttcgtttccaactttctagcttttgctaacttttgcttttactttaattttataataataataataaatattattttttaatttaa…	C.prem_hap2_04	3022194	3022951	INS	-		C.ellen_hap2_05	7841363	7841707	-	-	C.prem_hap2_05
C.ellen_hap2_01	8608120	8614548	-	-	C.prem_hap2_01	8496568	8502998	DUP	copyloss		C.ellen_hap2_02	6877133	6877783	-	-	C.prem_hap2_02	5553289	5552639	INVTRAL	-		C.ellen_hap2_03	4819822	4820841	-	-	C.prem_hap2_03	4869812	4870830	SYN	-		C.ellen_hap2_04	4017317	4018136	-	-	-	-	-	NOTAL	-		C.ellen_hap2_05	7841363	7841707	-	-	C.prem_hap2_05
C.ellen_hap2_01	8608120	8614548	-	-	C.prem_hap2_01	8496568	8502998	DUPAL	-		C.ellen_hap2_02	6877784	6879567	-	-	-	-	-	NOTAL	-		C.ellen_hap2_03	4819822	4820841	-	-	C.prem_hap2_03	4869812	4870830	SYNAL	-		C.ellen_hap2_04	4018137	4018399	-	-	C.prem_hap2_04	12392071	12392337	DUP	copyloss		C.ellen_hap2_05	7841565	7843765	-	-	C.prem_hap2_05
C.ellen_hap2_01	8613558	8621670	-	-	C.prem_hap2_01	8496568	8502998	DUP	copyloss		C.ellen_hap2_02	6879568	6886597	-	-	C.prem_hap2_02	4953114	4960304	SYN	-		C.ellen_hap2_03	4820821	4895995	-	-	C.prem_hap2_03	4876811	4952851	SYN	-		C.ellen_hap2_04	4018137	4018399	-	-	C.prem_hap2_04	12392071	12392337	DUPAL	-		C.ellen_hap2_05	7841565	7843765	-	-	C.prem_hap2_05
C.ellen_hap2_01	8613558	8615467	-	-	C.prem_hap2_01	8496568	8498477	DUPAL	-		C.ellen_hap2_02	6879568	6886597	-	-	C.prem_hap2_02	4953114	4960304	SYNAL	-		C.ellen_hap2_03	4820821	4872730	-	-	C.prem_hap2_03	4876811	4928715	SYNAL	-		C.ellen_hap2_04	4018400	4018401	-	-	-	-	-	NOTAL	-		C.ellen_hap2_05	7843766	7843821	-	-	-
C.ellen_hap2_01	8615967	8621670	-	-	C.prem_hap2_01	8497293	8502998	DUPAL	-		C.ellen_hap2_02	6886592	6893570	-	-	C.prem_hap2_02	4972694	4979678	SYN	-		C.ellen_hap2_03	4872730	4872746	-	-	C.prem_hap2_03	4928715	4929399	HDR	-		C.ellen_hap2_04	4018402	4035970	-	-	C.prem_hap2_04	3032509	3050155	SYN	-		C.ellen_hap2_05	7843822	7857401	-	-	C.prem_hap2_05
C.ellen_hap2_01	8615967	8617032	-	-	C.prem_hap2_01	8367707	8368791	INVDP	copygain		C.ellen_hap2_02	6886592	6893570	-	-	C.prem_hap2_02	4972694	4979678	SYNAL	-		C.ellen_hap2_03	4872747	4895995	-	-	C.prem_hap2_03	4929400	4952851	SYNAL	-		C.ellen_hap2_04	4018402	4035970	-	-	C.prem_hap2_04	3032509	3050155	SYNAL	-		C.ellen_hap2_05	7843822	7847001	-	-	C.prem_hap2_05
C.ellen_hap2_01	8615967	8617032	-	-	C.prem_hap2_01	8368791	8367707	INVDPAL	-		C.ellen_hap2_02	6893571	6893571	-	-	-	-	-	NOTAL	-		C.ellen_hap2_03	4895996	4896047	-	-	-	-	-	NOTAL	-		C.ellen_hap2_04	4035970	4036255	-	-	C.prem_hap2_04	3049826	3050111	DUP	copyloss		C.ellen_hap2_05	7847001	7847232	taccaacaaagtgttggctccattggcaatagagttcctttaagtggcttgattgtgtttgctccccagtttgagtagcatgaaagttgcttttgttgggagaacttgtgcctcccggttcgagcggggacttctagtctgggttgtggtacgagcttaaatgtgtctcccacagttggggccctccccatgatacctcgtgattaatataaaaaaaaaaaTTTATATTACC	t	C.prem_hap2_05
C.ellen_hap2_01	8620680	8625667	-	-	C.prem_hap2_01	8496568	8501556	DUP	copyloss		C.ellen_hap2_02	6893572	6899354	-	-	C.prem_hap2_02	1955696	1961487	TRANS	-		C.ellen_hap2_03	4896048	4896431	-	-	C.prem_hap2_03	7442299	7442680	DUP	copyloss		C.ellen_hap2_04	4035970	4036255	-	-	C.prem_hap2_04	3049826	3050111	DUPAL	-		C.ellen_hap2_05	7847233	7848206	-	-	C.prem_hap2_05
C.ellen_hap2_01	8620680	8625667	-	-	C.prem_hap2_01	8496568	8501556	DUPAL	-		C.ellen_hap2_02	6893572	6899354	-	-	C.prem_hap2_02	1955696	1961487	TRANSAL	-		C.ellen_hap2_03	4896048	4896431	-	-	C.prem_hap2_03	7442299	7442680	DUPAL	-		C.ellen_hap2_04	4036256	4036298	-	-	-	-	-	NOTAL	-		C.ellen_hap2_05	7848206	7848206	A	AccaacaaagtgttgactccattggtaatggagtccccttaagtggcttgattggatttgctccccaattcgagtcgcagggaagtcgtctttgttgggagaacctgtgcctcccggttcgagcggggacttctagtctaagttgtggtacgggcttaaaggtgcctcccacagttggggccctccccatgatactttgtgattaatataaaaaaaaaaGTGCTTCTCCGTA	C.prem_hap2_05
C.ellen_hap2_01	8625668	8625676	-	-	-	-	-	NOTAL	-		C.ellen_hap2_02	6899354	6991130	-	-	C.prem_hap2_02	4979675	5071499	SYN	-		C.ellen_hap2_03	4896432	4896472	-	-	-	-	-	NOTAL	-		C.ellen_hap2_04	4036299	4072051	-	-	C.prem_hap2_04	3049826	3086180	SYN	-		C.ellen_hap2_05	7848206	7857401	-	-	C.prem_hap2_05
C.ellen_hap2_01	8625677	8632951	-	-	C.prem_hap2_01	8395271	8402545	TRANS	-		C.ellen_hap2_02	6899354	6991130	-	-	C.prem_hap2_02	4979675	5071499	SYNAL	-		C.ellen_hap2_03	4896473	4954097	-	-	C.prem_hap2_03	4952874	5010505	SYN	-		C.ellen_hap2_04	4036299	4057385	-	-	C.prem_hap2_04	3049826	3070947	SYNAL	-		C.ellen_hap2_05	7857401	7857912	-	-	C.prem_hap2_05
C.ellen_hap2_01	8625677	8632951	-	-	C.prem_hap2_01	8395271	8402545	TRANSAL	-		C.ellen_hap2_02	6958311	6959180	-	-	C.prem_hap2_02	5992129	5992998	DUP	copygain		C.ellen_hap2_03	4896473	4954097	-	-	C.prem_hap2_03	4952874	5010505	SYNAL	-		C.ellen_hap2_04	4057385	4057401	-	-	C.prem_hap2_04	3070947	3071510	HDR	-		C.ellen_hap2_05	7857401	7857912	-	-	C.prem_hap2_05
C.ellen_hap2_01	8626612	8628538	-	-	C.prem_hap2_01	8376783	8378709	INVDP	copygain		C.ellen_hap2_02	6958311	6959180	-	-	C.prem_hap2_02	5992129	5992998	DUPAL	-		C.ellen_hap2_03	4954089	4980308	-	-	C.prem_hap2_03	5011150	5037338	SYN	-		C.ellen_hap2_04	4057402	4072051	-	-	C.prem_hap2_04	3071511	3086180	SYNAL	-		C.ellen_hap2_05	7857911	7866127	-	-	C.prem_hap2_05
C.ellen_hap2_01	8626612	8628538	-	-	C.prem_hap2_01	8378709	8376783	INVDPAL	-		C.ellen_hap2_02	6991130	7016803	-	-	C.prem_hap2_02	5071878	5097731	SYN	-		C.ellen_hap2_03	4954089	4980308	-	-	C.prem_hap2_03	5011150	5037338	SYNAL	-		C.ellen_hap2_04	4072052	4072052	-	-	-	-	-	NOTAL	-		C.ellen_hap2_05	7857911	7866127	-	-	C.prem_hap2_05
C.ellen_hap2_01	8628561	8632979	-	-	C.prem_hap2_01	8372365	8376782	DUP	copygain		C.ellen_hap2_02	6991130	7016803	-	-	C.prem_hap2_02	5071878	5097731	SYNAL	-		C.ellen_hap2_03	4980301	5157390	-	-	C.prem_hap2_03	5038062	5216202	SYN	-		C.ellen_hap2_04	4072053	4072672	-	-	C.prem_hap2_04	20824276	20824895	INVDP	copyloss		C.ellen_hap2_05	7866128	7866151	-	-	-
C.ellen_hap2_01	8628561	8632979	-	-	C.prem_hap2_01	8372365	8376782	DUPAL	-		C.ellen_hap2_02	7016804	7017010	-	-	C.prem_hap2_02	28039219	28039424	TRANS	-		C.ellen_hap2_03	4980301	4987063	-	-	C.prem_hap2_03	5038062	5044827	SYNAL	-		C.ellen_hap2_04	4072053	4072672	-	-	C.prem_hap2_04	20824895	20824276	INVDPAL	-		C.ellen_hap2_05	7866152	7880244	-	-	C.prem_hap2_05
C.ellen_hap2_01	8630203	8630303	-	-	C.prem_hap2_01	8714121	8714221	INVDP	copygain		C.ellen_hap2_02	7016804	7017010	-	-	C.prem_hap2_02	28039219	28039424	TRANSAL	-		C.ellen_hap2_03	4986624	4987063	-	-	C.prem_hap2_03	5044387	5045062	TDM	-		C.ellen_hap2_04	4072673	4073193	-	-	-	-	-	NOTAL	-		C.ellen_hap2_05	7866152	7880244	-	-	C.prem_hap2_05
C.ellen_hap2_01	8630203	8630303	-	-	C.prem_hap2_01	8714221	8714121	INVDPAL	-		C.ellen_hap2_02	7017006	7018428	-	-	C.prem_hap2_02	5097723	5099147	SYN	-		C.ellen_hap2_03	4986624	5057786	-	-	C.prem_hap2_03	5044621	5116015	SYNAL	-		C.ellen_hap2_04	4073194	4103698	-	-	C.prem_hap2_04	3086561	3116991	SYN	-		C.ellen_hap2_05	7867214	7874194	-	-	C.prem_hap2_05
C.ellen_hap2_01	8632862	8632984	-	-	C.prem_hap2_01	8395167	8395288	DUP	copygain		C.ellen_hap2_02	7017006	7018428	-	-	C.prem_hap2_02	5097723	5099147	SYNAL	-		C.ellen_hap2_03	5057783	5157390	-	-	C.prem_hap2_03	5116510	5216202	SYNAL	-		C.ellen_hap2_04	4073194	4103698	-	-	C.prem_hap2_04	3086561	3116991	SYNAL	-		C.ellen_hap2_05	7867214	7867853	-	-	C.prem_hap2_05
C.ellen_hap2_01	8632862	8632984	-	-	C.prem_hap2_01	8395167	8395288	DUPAL	-		C.ellen_hap2_02	7018429	7019413	-	-	C.prem_hap2_02	8071718	8072701	INVTR	-		C.ellen_hap2_03	5057786	5057786	A	AATTGTAAAGCGTTGATTTACCAAAACCGAAGGCACAATGAATGAATGCACAGACTCTTTGGCCTATAAAAGCAAAGAAGCTCAGTTATAACTTATATCATCTCCTCATAAAACACTGAAAACTTTGAAGCAGCTGGCAAAAATATGGCGTCGATGGGAAATATCATGGAGAGTCGGCAGGCTCGAGGTCGAAGCCCTGCTGCAATTCTAGCAATCGGGACCGCAAATCCACCCAACATTTTCTATCAATCAGATTATCCAGATTTCTATTTCCGTGCTACCAAAAGCGAGCATTTGACTCATTTAAAAGACAAGTTCAAACGAATGTGTAAGTTCATTTAGGCTTTGCATGGTGTTGCTGTGTCGCAACAGTTAGTATGCTTTTAACTTTGATGTCAT…	C.prem_hap2_03	5116015	5116509	INS	-		C.ellen_hap2_04	4103689	4111430	-	-	C.prem_hap2_04	3117603	3125312	SYN	-		C.ellen_hap2_05	7867896	7869913	-	-	C.prem_hap2_05
C.ellen_hap2_01	8632985	8632991	-	-	-	-	-	NOTAL	-		C.ellen_hap2_02	7018429	7019413	-	-	C.prem_hap2_02	8072701	8071718	INVTRAL	-		C.ellen_hap2_03	5028273	5028718	-	-	C.prem_hap2_03	8743421	8743866	DUP	copygain		C.ellen_hap2_04	4103689	4111430	-	-	C.prem_hap2_04	3117603	3125312	SYNAL	-		C.ellen_hap2_05	7870126	7874194	-	-	C.prem_hap2_05
C.ellen_hap2_01	8632992	8688519	-	-	C.prem_hap2_01	8501579	8557066	SYN	-		C.ellen_hap2_02	7019414	7029028	-	-	C.prem_hap2_02	5099138	5108748	SYN	-		C.ellen_hap2_03	5028273	5028718	-	-	C.prem_hap2_03	8743421	8743866	DUPAL	-		C.ellen_hap2_04	4108232	4112695	-	-	C.prem_hap2_04	6811822	6814797	TRANS	-		C.ellen_hap2_05	7880245	7880398	-	-	C.prem_hap2_05
C.ellen_hap2_01	8632992	8688519	-	-	C.prem_hap2_01	8501579	8557066	SYNAL	-		C.ellen_hap2_02	7019414	7029028	-	-	C.prem_hap2_02	5099138	5108748	SYNAL	-		C.ellen_hap2_03	5046165	5046322	-	-	C.prem_hap2_03	3416841	3416998	DUP	copygain		C.ellen_hap2_04	4108232	4110419	-	-	C.prem_hap2_04	6811822	6814013	TRANSAL	-		C.ellen_hap2_05	7880245	7880398	-	-	C.prem_hap2_05
C.ellen_hap2_01	8639904	8640252	-	-	C.prem_hap2_01	13995391	13995739	DUP	copygain		C.ellen_hap2_02	7029029	7029029	-	-	-	-	-	NOTAL	-		C.ellen_hap2_03	5046165	5046322	-	-	C.prem_hap2_03	3416841	3416998	DUPAL	-		C.ellen_hap2_04	4109928	4111918	-	-	C.prem_hap2_04	6813522	6814013	CPL	-		C.ellen_hap2_05	7880399	7880810	-	-	-
C.ellen_hap2_01	8639904	8640252	-	-	C.prem_hap2_01	13995391	13995739	DUPAL	-		C.ellen_hap2_02	7029030	7034345	-	-	C.prem_hap2_02	21621130	21626393	INVTR	-		C.ellen_hap2_03	5157386	5407045	-	-	C.prem_hap2_03	5221277	5470172	SYN	-		C.ellen_hap2_04	4111429	4112695	-	-	C.prem_hap2_04	6813522	6814797	TRANSAL	-		C.ellen_hap2_05	7880811	7882924	-	-	C.prem_hap2_05
C.ellen_hap2_01	8688520	8688530	-	-	-	-	-	NOTAL	-		C.ellen_hap2_02	7029030	7034345	-	-	C.prem_hap2_02	21626393	21621130	INVTRAL	-		C.ellen_hap2_03	5157386	5205759	-	-	C.prem_hap2_03	5221277	5269670	SYNAL	-		C.ellen_hap2_04	4111229	4111430	-	-	C.prem_hap2_04	3131668	3131869	DUP	copygain		C.ellen_hap2_05	7880811	7882924	-	-	C.prem_hap2_05
C.ellen_hap2_01	8688531	8861239	-	-	C.prem_hap2_01	8557065	8714061	INV	-		C.ellen_hap2_02	7034346	7034371	-	-	-	-	-	NOTAL	-		C.ellen_hap2_03	5205751	5205759	-	-	C.prem_hap2_03	5269661	5269831	CPG	-		C.ellen_hap2_04	4111229	4111430	-	-	C.prem_hap2_04	3131668	3131869	DUPAL	-		C.ellen_hap2_05	7882925	7885334	-	-	-
C.ellen_hap2_01	8688531	8698961	-	-	C.prem_hap2_01	8714061	8703669	INVAL	-		C.ellen_hap2_02	7034372	7047978	-	-	C.prem_hap2_02	5108749	5122194	SYN	-		C.ellen_hap2_03	5205751	5256996	-	-	C.prem_hap2_03	5269822	5321027	SYNAL	-		C.ellen_hap2_04	4112696	4133955	-	-	-	-	-	NOTAL	-		C.ellen_hap2_05	7885335	7889459	-	-	C.prem_hap2_05
C.ellen_hap2_01	8698955	8704696	-	-	C.prem_hap2_01	8703674	8703669	CPL	-		C.ellen_hap2_02	7034372	7047978	-	-	C.prem_hap2_02	5108749	5122194	SYNAL	-		C.ellen_hap2_03	5256993	5271114	-	-	C.prem_hap2_03	5321140	5335257	SYNAL	-		C.ellen_hap2_04	4133956	4138214	-	-	C.prem_hap2_04	3166098	3170357	SYN	-		C.ellen_hap2_05	7885335	7888887	-	-	C.prem_hap2_05
C.ellen_hap2_01	8704690	8723692	-	-	C.prem_hap2_01	8703674	8684801	INVAL	-		C.ellen_hap2_02	7047979	7048763	-	-	-	-	-	NOTAL	-		C.ellen_hap2_03	5256996	5256996	T	Ttacatgcatgtaagatacatgcctctcacatgaatagtgtgtgggtcccacatatacactattcatgtgagaggcatgtatcttacatgcatgtaagatagagtttgcctat	C.prem_hap2_03	5321027	5321139	INS	-		C.ellen_hap2_04	4133956	4138214	-	-	C.prem_hap2_04	3166098	3170357	SYNAL	-		C.ellen_hap2_05	7888889	7889459	-	-	C.prem_hap2_05
C.ellen_hap2_01	8723686	8724655	-	-	C.prem_hap2_01	8684806	8684801	CPL	-		C.ellen_hap2_02	7048764	7049525	-	-	C.prem_hap2_02	21613879	21614641	TRANS	-		C.ellen_hap2_03	5271106	5272273	-	-	C.prem_hap2_03	5335250	5335257	CPL	-		C.ellen_hap2_04	4136700	4137973	-	-	C.prem_hap2_04	3184163	3186310	DUP	copygain		C.ellen_hap2_05	7889460	7956923	-	-	C.prem_hap2_05
C.ellen_hap2_01	8724649	8746493	-	-	C.prem_hap2_01	8684806	8662961	INVAL	-		C.ellen_hap2_02	7048764	7049525	-	-	C.prem_hap2_02	21613879	21614641	TRANSAL	-		C.ellen_hap2_03	5272265	5407045	-	-	C.prem_hap2_03	5335250	5470172	SYNAL	-		C.ellen_hap2_04	4136700	4137184	-	-	C.prem_hap2_04	3184163	3184641	DUPAL	-		C.ellen_hap2_05	7889460	7956923	-	-	C.prem_hap2_05
C.ellen_hap2_01	8746485	8752967	-	-	C.prem_hap2_01	8662968	8662961	CPL	-		C.ellen_hap2_02	7049525	7070540	-	-	C.prem_hap2_02	5122190	5143019	SYN	-		C.ellen_hap2_03	5407046	5407397	-	-	C.prem_hap2_03	3213645	3213997	INVTR	-		C.ellen_hap2_04	4137176	4137973	-	-	C.prem_hap2_04	3185518	3186310	DUPAL	-		C.ellen_hap2_05	7956915	7985523	-	-	C.prem_hap2_05
C.ellen_hap2_01	8752959	8791250	-	-	C.prem_hap2_01	8662968	8624672	INVAL	-		C.ellen_hap2_02	7049525	7070540	-	-	C.prem_hap2_02	5122190	5143019	SYNAL	-		C.ellen_hap2_03	5407046	5407397	-	-	C.prem_hap2_03	3213997	3213645	INVTRAL	-		C.ellen_hap2_04	4138215	4138221	-	-	-	-	-	NOTAL	-		C.ellen_hap2_05	7956915	7964079	-	-	C.prem_hap2_05
C.ellen_hap2_01	8791250	8793668	AGTAGAGTTTCAATTCTGATGATCCTGTGATCAAAGTCAGACGTGTCAAGATTCATAATATTGTTGTCATTGTTGTCAATACCTTGCTCTTGAAACAGGTTCATCTGACTTGCAAATTCTGAAATCTCTTCTCTAGATAGTGCCCACCATCTAAAGAAACCGCATGCAGGATCATTAGGATAGCTATAATATAATCGGTTGGGATTTGGCTTGGATTCTGATATTTTGATTGCTGCCCTGACTCTACAATAGCATACCTTGTTGTGGAACTTGAAAATTCCCCCATTTATCAAATTATTATCTGAATTAGGTTTTGATTTTAATGAACTTGAAGCACCCTTGAAGCTAGACATCTTTCTGCTAATGTATGTGTTGAATAAGTTGTAGCTTGAATAGCTG…	A	C.prem_hap2_01	8624672	8624672	DEL	-		C.ellen_hap2_02	7070539	7071007	-	-	C.prem_hap2_02	8306063	8306531	TRANS	-		C.ellen_hap2_03	5407398	5407730	-	-	-	-	-	NOTAL	-		C.ellen_hap2_04	4138222	4138832	-	-	C.prem_hap2_04	22874466	22875076	DUP	copyloss		C.ellen_hap2_05	7963150	7964079	-	-	C.prem_hap2_05
C.ellen_hap2_01	8793669	8861239	-	-	C.prem_hap2_01	8624671	8557065	INVAL	-		C.ellen_hap2_02	7070539	7071007	-	-	C.prem_hap2_02	8306063	8306531	TRANSAL	-		C.ellen_hap2_03	5407731	5408169	-	-	C.prem_hap2_03	5470164	5470602	SYN	-		C.ellen_hap2_04	4138222	4138832	-	-	C.prem_hap2_04	22874466	22875076	DUPAL	-		C.ellen_hap2_05	7963150	7977104	-	-	C.prem_hap2_05
C.ellen_hap2_01	8723692	8724648	-	-	C.prem_hap2_01	8368507	8369463	INVDP	copygain		C.ellen_hap2_02	7071008	7183847	-	-	C.prem_hap2_02	5143011	5255508	SYN	-		C.ellen_hap2_03	5407731	5408169	-	-	C.prem_hap2_03	5470164	5470602	SYNAL	-		C.ellen_hap2_04	4138833	4146500	-	-	C.prem_hap2_04	3187165	3194835	SYN	-		C.ellen_hap2_05	7977104	7977104	t	ttatcacatttatattttttcaaaatttactctattggtgaggggttaggcgggacccctacctgtcatttagaacagataatgaaaaatacatgtggagggagacgtaaaccaaaacctccaatcgagagaaataaatacaacagaaaaagaaaagattaaggcatagcctaacgaaagaagcataataaaaactaatgcagacgatgataatgtctcttacgatactagcggccgacaag	C.prem_hap2_05
C.ellen_hap2_01	8723692	8724648	-	-	C.prem_hap2_01	8369463	8368507	INVDPAL	-		C.ellen_hap2_02	7071008	7095730	-	-	C.prem_hap2_02	5143011	5167691	SYNAL	-		C.ellen_hap2_03	5408160	5440004	-	-	C.prem_hap2_03	5471905	5503710	SYN	-		C.ellen_hap2_04	4138833	4146500	-	-	C.prem_hap2_04	3187165	3194835	SYNAL	-		C.ellen_hap2_05	7977104	7985523	-	-	C.prem_hap2_05
C.ellen_hap2_01	8746492	8751150	-	-	C.prem_hap2_01	8362640	8367224	DUP	copygain		C.ellen_hap2_02	7095730	7095993	TCTTAAGTTATATTTAATATATTTACAATCAAATAAAATTTATCTGACTTCACTATTTTAATATATTTTTATTCTAAAAAAAAAATTGATCATAATAAATTGGGCTTGAACAGGGTTGTTTTTGACTTCTGTTGGGCTGATATAGACTTGAAGACATGTGTTACTTATGCTGATATTGACTTCAAGATGGCATGCCACTGTCATAATAAATTGTATGCGTGAAGCATGTCTTCCAGAGATGTTGCTTTGAAGTTTGAACTGACA	T	C.prem_hap2_02	5167691	5167691	DEL	-		C.ellen_hap2_03	5408160	5440004	-	-	C.prem_hap2_03	5471905	5503710	SYNAL	-		C.ellen_hap2_04	4139224	4140722	-	-	C.prem_hap2_04	3170922	3172451	DUP	copygain		C.ellen_hap2_05	7985520	8043746	-	-	C.prem_hap2_05
C.ellen_hap2_01	8746492	8751150	-	-	C.prem_hap2_01	8362640	8367224	DUPAL	-		C.ellen_hap2_02	7095994	7183847	-	-	C.prem_hap2_02	5167690	5255508	SYNAL	-		C.ellen_hap2_03	5440005	5441480	-	-	C.prem_hap2_03	23208426	23209902	DUP	copyloss		C.ellen_hap2_04	4139224	4140722	-	-	C.prem_hap2_04	3170922	3172451	DUPAL	-		C.ellen_hap2_05	7985520	8014601	-	-	C.prem_hap2_05
C.ellen_hap2_01	8785106	8785733	-	-	C.prem_hap2_01	22243229	22243863	INVDP	copygain		C.ellen_hap2_02	7183829	7239920	-	-	C.prem_hap2_02	5255815	5306123	SYN	-		C.ellen_hap2_03	5440005	5441480	-	-	C.prem_hap2_03	23208426	23209902	DUPAL	-		C.ellen_hap2_04	4146492	4214825	-	-	C.prem_hap2_04	3195474	3263877	SYN	-		C.ellen_hap2_05	8014592	8015702	-	-	C.prem_hap2_05
C.ellen_hap2_01	8785106	8785733	-	-	C.prem_hap2_01	22243863	22243229	INVDPAL	-		C.ellen_hap2_02	7183829	7198991	-	-	C.prem_hap2_02	5255815	5270986	SYNAL	-		C.ellen_hap2_03	5441480	5534732	-	-	C.prem_hap2_03	5503702	5597254	SYN	-		C.ellen_hap2_04	4146492	4214825	-	-	C.prem_hap2_04	3195474	3263877	SYNAL	-		C.ellen_hap2_05	8015693	8043746	-	-	C.prem_hap2_05
C.ellen_hap2_01	8861240	8861275	-	-	-	-	-	NOTAL	-		C.ellen_hap2_02	7198985	7204390	-	-	C.prem_hap2_02	5270981	5270986	CPL	-		C.ellen_hap2_03	5441480	5534732	-	-	C.prem_hap2_03	5503702	5597254	SYNAL	-		C.ellen_hap2_04	4149076	4162140	-	-	C.prem_hap2_04	3753464	3763290	INVDP	copygain		C.ellen_hap2_05	8043747	8044364	-	-	-
C.ellen_hap2_01	8861276	8994944	-	-	C.prem_hap2_01	8714220	8847854	SYN	-		C.ellen_hap2_02	7204384	7231206	-	-	C.prem_hap2_02	5270981	5297722	SYNAL	-		C.ellen_hap2_03	5533366	5571644	-	-	C.prem_hap2_03	5606972	5645504	SYN	-		C.ellen_hap2_04	4149076	4154041	-	-	C.prem_hap2_04	3763290	3758203	INVDPAL	-		C.ellen_hap2_05	8044365	8050132	-	-	C.prem_hap2_05
C.ellen_hap2_01	8861276	8994944	-	-	C.prem_hap2_01	8714220	8847854	SYNAL	-		C.ellen_hap2_02	7231206	7231513	TGTTTTGGCCACTGCAAATTATGGGAGAATAAACAATGGGCCGGGTACCCTTAAGCCAACTTTTAACAATTTAAAACCTCCAAAGATAGTTCATTCATAAAGTTAATGATTGTACGTGCCTATTGAGAGAGACTATACTCTTTGAGTTTCTAGAGGGCTAATGGTCGGACTAGTGTTCATGTTAATGTGGGATGCTTGAAAAGGCAAAGTAATGCGTTCAGTATCAGCACACACGAACATGAGATGAACTATTTCGATACGGCAGGCATTGGCATGACAATGTTGCTATCTAATGTTACCACATCTCA	T	C.prem_hap2_02	5297722	5297722	DEL	-		C.ellen_hap2_03	5533366	5552319	-	-	C.prem_hap2_03	5606972	5625958	SYNAL	-		C.ellen_hap2_04	4158183	4162140	-	-	C.prem_hap2_04	3757284	3753464	INVDPAL	-		C.ellen_hap2_05	8044365	8050132	-	-	C.prem_hap2_05
C.ellen_hap2_01	8994945	9004370	-	-	-	-	-	NOTAL	-		C.ellen_hap2_02	7231514	7239920	-	-	C.prem_hap2_02	5297722	5306123	SYNAL	-		C.ellen_hap2_03	5552318	5571644	-	-	C.prem_hap2_03	5626169	5645504	SYNAL	-		C.ellen_hap2_04	4152928	4168236	-	-	C.prem_hap2_04	3770224	3782080	INVDP	copygain		C.ellen_hap2_05	8050131	8050352	-	-	C.prem_hap2_05
C.ellen_hap2_01	9004371	9005204	-	-	C.prem_hap2_01	1370378	1371214	DUP	copyloss		C.ellen_hap2_02	7224128	7224995	-	-	C.prem_hap2_02	23911375	23912242	INVDP	copygain		C.ellen_hap2_03	5552319	5552319	g	gGTGGATACATTATCTCCTTATCTCCTCATCTTTAAAGTCAATAATTTGTGAGAGTATATTTTCTTCTTTTCTTTGGTGTAAATTTTTTTATAGAGTTTCTTCATGCTTTTATAGTGTACAATTTGTACTAAGAGCATCACCAAATAATAAAAAGGGTTTCGAAGGAATCTTAAAAAAAAAAAAAAAATTGTTCTTCTTTCTCTTGGATAT	C.prem_hap2_03	5625958	5626168	INS	-		C.ellen_hap2_04	4152928	4154041	-	-	C.prem_hap2_04	3782080	3780967	INVDPAL	-		C.ellen_hap2_05	8050131	8050352	-	-	C.prem_hap2_05
C.ellen_hap2_01	9004371	9005204	-	-	C.prem_hap2_01	1370378	1371214	DUPAL	-		C.ellen_hap2_02	7224128	7224995	-	-	C.prem_hap2_02	23912242	23911375	INVDPAL	-		C.ellen_hap2_03	5571635	5577003	-	-	C.prem_hap2_03	5674839	5680207	SYN	-		C.ellen_hap2_04	4158183	4168236	-	-	C.prem_hap2_04	3780050	3770224	INVDPAL	-		C.ellen_hap2_05	8050351	8060638	-	-	C.prem_hap2_05
C.ellen_hap2_01	9005205	9008161	-	-	-	-	-	NOTAL	-		C.ellen_hap2_02	7239916	7279498	-	-	C.prem_hap2_02	5318410	5358141	SYN	-		C.ellen_hap2_03	5571635	5577003	-	-	C.prem_hap2_03	5674839	5680207	SYNAL	-		C.ellen_hap2_04	4154281	4154843	-	-	C.prem_hap2_04	3179069	3179632	DUP	copygain		C.ellen_hap2_05	8050351	8060638	-	-	C.prem_hap2_05
C.ellen_hap2_01	9008162	9010178	-	-	C.prem_hap2_01	8721921	8723968	INVDP	copyloss		C.ellen_hap2_02	7239916	7268539	-	-	C.prem_hap2_02	5318410	5346939	SYNAL	-		C.ellen_hap2_03	5577004	5577831	-	-	C.prem_hap2_03	33875947	33876771	INVDP	copyloss		C.ellen_hap2_04	4154281	4154843	-	-	C.prem_hap2_04	3179069	3179632	DUPAL	-		C.ellen_hap2_05	8060639	8060796	-	-	-
C.ellen_hap2_01	9008162	9010178	-	-	C.prem_hap2_01	8723968	8721921	INVDPAL	-		C.ellen_hap2_02	7268539	7268783	-	-	C.prem_hap2_02	5346939	5347315	HDR	-		C.ellen_hap2_03	5577004	5577831	-	-	C.prem_hap2_03	33876771	33875947	INVDPAL	-		C.ellen_hap2_04	4214820	4247103	-	-	C.prem_hap2_04	3264735	3296700	SYN	-		C.ellen_hap2_05	8060797	8061962	-	-	C.prem_hap2_05
C.ellen_hap2_01	9010178	9022506	-	-	C.prem_hap2_01	27528088	27540479	INVTR	-		C.ellen_hap2_02	7268784	7279498	-	-	C.prem_hap2_02	5347316	5358141	SYNAL	-		C.ellen_hap2_03	5577832	5584717	-	-	-	-	-	NOTAL	-		C.ellen_hap2_04	4214820	4238911	-	-	C.prem_hap2_04	3264735	3288782	SYNAL	-		C.ellen_hap2_05	8060797	8061962	-	-	C.prem_hap2_05
C.ellen_hap2_01	9010178	9022506	-	-	C.prem_hap2_01	27540479	27528088	INVTRAL	-		C.ellen_hap2_02	7279496	7280997	-	-	C.prem_hap2_02	5359026	5360518	SYN	-		C.ellen_hap2_03	5584718	5585333	-	-	C.prem_hap2_03	9873338	9873954	INVDP	copyloss		C.ellen_hap2_04	4238911	4239271	-	-	C.prem_hap2_04	3288782	3288854	HDR	-		C.ellen_hap2_05	8061962	8081679	-	-	C.prem_hap2_05
C.ellen_hap2_01	9012474	9107486	-	-	C.prem_hap2_01	8847852	8943815	SYN	-		C.ellen_hap2_02	7279496	7280997	-	-	C.prem_hap2_02	5359026	5360518	SYNAL	-		C.ellen_hap2_03	5584718	5585333	-	-	C.prem_hap2_03	9873954	9873338	INVDPAL	-		C.ellen_hap2_04	4239272	4247103	-	-	C.prem_hap2_04	3288855	3296700	SYNAL	-		C.ellen_hap2_05	8061962	8081679	-	-	C.prem_hap2_05
C.ellen_hap2_01	9012474	9029313	-	-	C.prem_hap2_01	8847852	8864710	SYNAL	-		C.ellen_hap2_02	7280998	7281242	-	-	C.prem_hap2_02	1304039	1304283	INVDP	copyloss		C.ellen_hap2_03	5585334	5587672	-	-	-	-	-	NOTAL	-		C.ellen_hap2_04	4247103	4295405	-	-	C.prem_hap2_04	3297063	3345522	SYN	-		C.ellen_hap2_05	8081680	8081683	-	-	-
C.ellen_hap2_01	9029309	9107486	-	-	C.prem_hap2_01	8865668	8943815	SYNAL	-		C.ellen_hap2_02	7280998	7281242	-	-	C.prem_hap2_02	1304283	1304039	INVDPAL	-		C.ellen_hap2_03	5587673	5589892	-	-	C.prem_hap2_03	33875947	33878165	INVDP	copyloss		C.ellen_hap2_04	4247103	4282377	-	-	C.prem_hap2_04	3297063	3332253	SYNAL	-		C.ellen_hap2_05	8081684	8081979	-	-	C.prem_hap2_05
C.ellen_hap2_01	9029313	9029313	a	atgatacgaatcccacaatgaaactttcaatcctacaattaatttgtagtttcaacttcccaagaaagttctaaacagatttatggcaaacaaaaaccttgacccaatgcttaagaaaacatgaaccaaaggtatagagaagggtattgacgccacactcaagaaaaagatgagaaggtgagtgataagtctaaatttggaacaccacaagaatgtaaattcttgataagttcactagttctcaaaagaaccaaagaaagaataatctttcaaattcaaaataacattcatctccttacataccaaggttgctgaatttaaataggctaaaaggaacccaagatcctaaaaatacaaatggaaacattggaacaaccctccaagtaagtttgtcaaaag…	C.prem_hap2_01	8864710	8865667	INS	-		C.ellen_hap2_02	7281243	7281290	-	-	-	-	-	NOTAL	-		C.ellen_hap2_03	5587673	5589892	-	-	C.prem_hap2_03	33878165	33875947	INVDPAL	-		C.ellen_hap2_04	4282377	4282378	-	-	C.prem_hap2_04	3332253	3332474	HDR	-		C.ellen_hap2_05	8081684	8081979	-	-	C.prem_hap2_05
C.ellen_hap2_01	9032220	9033556	-	-	C.prem_hap2_01	14021896	14023221	DUP	copygain		C.ellen_hap2_02	7281291	7282615	-	-	C.prem_hap2_02	5360518	5361845	SYN	-		C.ellen_hap2_03	5587825	5589232	-	-	C.prem_hap2_03	9871938	9873346	INVDP	copygain		C.ellen_hap2_04	4282379	4295405	-	-	C.prem_hap2_04	3332475	3345522	SYNAL	-		C.ellen_hap2_05	8081976	8107821	-	-	C.prem_hap2_05
C.ellen_hap2_01	9032220	9033556	-	-	C.prem_hap2_01	14021896	14023221	DUPAL	-		C.ellen_hap2_02	7281291	7282615	-	-	C.prem_hap2_02	5360518	5361845	SYNAL	-		C.ellen_hap2_03	5587825	5589232	-	-	C.prem_hap2_03	9873346	9871938	INVDPAL	-		C.ellen_hap2_04	4295404	4296271	-	-	C.prem_hap2_04	21927693	21928509	INVTR	-		C.ellen_hap2_05	8081976	8089540	-	-	C.prem_hap2_05
C.ellen_hap2_01	9107479	9107748	-	-	C.prem_hap2_01	14741658	14741927	INVDP	copyloss		C.ellen_hap2_02	7282616	7283025	-	-	-	-	-	NOTAL	-		C.ellen_hap2_03	5589893	5590020	-	-	-	-	-	NOTAL	-		C.ellen_hap2_04	4295404	4296271	-	-	C.prem_hap2_04	21928509	21927693	INVTRAL	-		C.ellen_hap2_05	8089534	8089540	-	-	C.prem_hap2_05
C.ellen_hap2_01	9107479	9107748	-	-	C.prem_hap2_01	14741927	14741658	INVDPAL	-		C.ellen_hap2_02	7283026	7283647	-	-	C.prem_hap2_02	28426425	28427046	INVTR	-		C.ellen_hap2_03	5590021	5592787	-	-	C.prem_hap2_03	5680203	5682969	SYN	-		C.ellen_hap2_04	4296271	4299938	-	-	C.prem_hap2_04	3345514	3349189	SYN	-		C.ellen_hap2_05	8089534	8103177	-	-	C.prem_hap2_05
C.ellen_hap2_01	9107480	9118737	-	-	C.prem_hap2_01	10008081	10019452	DUP	copyloss		C.ellen_hap2_02	7283026	7283647	-	-	C.prem_hap2_02	28427046	28426425	INVTRAL	-		C.ellen_hap2_03	5590021	5592787	-	-	C.prem_hap2_03	5680203	5682969	SYNAL	-		C.ellen_hap2_04	4296271	4299938	-	-	C.prem_hap2_04	3345514	3349189	SYNAL	-		C.ellen_hap2_05	8103177	8103730	AGCCATTTAAATAACAAATTTCATTTCTTGATGTCAGATTTCTTTATTTTCCTATCTTCCCCAGGCAACCAAACCATAGAAAGAGAATCATTAAATTAAAGAAGTAGAAAGCTAAAATACATTTAGCAGTTCCACGGTGAAAGCTAGAGCAAAAGAAAGAAAAACCTACAAGAAGCCATTTAACTAATAAATTTAATATTCTTGGGGTTTCTTTGTTTTCTAACATTTCATTGGAATCAAACAGTACCTAAATGAATCTTTAGATTAAAAAACAATTAAAACGTAACTATACCAGTTCCACAATCAAAGCTAGAAATGAAGGAAAAACAAAATAAACAAGAAGCCATTTGATTGACAAATTTCATTTTCTTGACATCGAAATACTATATCTTTTCCTTT…	A	C.prem_hap2_05
C.ellen_hap2_01	9107480	9118737	-	-	C.prem_hap2_01	10008081	10019452	DUPAL	-		C.ellen_hap2_02	7283648	7285160	-	-	-	-	-	NOTAL	-		C.ellen_hap2_03	5592776	5649831	-	-	C.prem_hap2_03	5683583	5740527	SYN	-		C.ellen_hap2_04	4299939	4300885	-	-	C.prem_hap2_04	15258465	15259410	INVDP	copyloss		C.ellen_hap2_05	8103731	8107821	-	-	C.prem_hap2_05
C.ellen_hap2_01	9107839	9118464	-	-	C.prem_hap2_01	28660588	28671161	DUP	copyloss		C.ellen_hap2_02	7285161	7302924	-	-	C.prem_hap2_02	5363784	5381577	SYN	-		C.ellen_hap2_03	5592776	5649831	-	-	C.prem_hap2_03	5683583	5740527	SYNAL	-		C.ellen_hap2_04	4299939	4300885	-	-	C.prem_hap2_04	15259410	15258465	INVDPAL	-		C.ellen_hap2_05	8107817	8108621	-	-	C.prem_hap2_05
C.ellen_hap2_01	9107839	9118464	-	-	C.prem_hap2_01	28660588	28671161	DUPAL	-		C.ellen_hap2_02	7285161	7302924	-	-	C.prem_hap2_02	5363784	5381577	SYNAL	-		C.ellen_hap2_03	5649832	5649959	-	-	-	-	-	NOTAL	-		C.ellen_hap2_04	4300885	4302716	-	-	C.prem_hap2_04	3349181	3350985	SYN	-		C.ellen_hap2_05	8107817	8108621	-	-	C.prem_hap2_05
C.ellen_hap2_01	9118738	9118740	-	-	-	-	-	NOTAL	-		C.ellen_hap2_02	7302913	7304367	-	-	C.prem_hap2_02	12801427	12802877	DUP	copyloss		C.ellen_hap2_03	5649960	5652179	-	-	C.prem_hap2_03	33875947	33878165	DUP	copyloss		C.ellen_hap2_04	4300885	4302716	-	-	C.prem_hap2_04	3349181	3350985	SYNAL	-		C.ellen_hap2_05	8108622	8110373	-	-	-
C.ellen_hap2_01	9118741	9119686	-	-	C.prem_hap2_01	16359981	16360928	INVDP	copyloss		C.ellen_hap2_02	7302913	7304367	-	-	C.prem_hap2_02	12801427	12802877	DUPAL	-		C.ellen_hap2_03	5649960	5652179	-	-	C.prem_hap2_03	33875947	33878165	DUPAL	-		C.ellen_hap2_04	4302710	4364789	-	-	C.prem_hap2_04	3356279	3417940	SYN	-		C.ellen_hap2_05	8110374	8122689	-	-	C.prem_hap2_05
C.ellen_hap2_01	9118741	9119686	-	-	C.prem_hap2_01	16360928	16359981	INVDPAL	-		C.ellen_hap2_02	7304367	7320232	-	-	C.prem_hap2_02	5381575	5397428	SYN	-		C.ellen_hap2_03	5652180	5654518	-	-	-	-	-	NOTAL	-		C.ellen_hap2_04	4302710	4364789	-	-	C.prem_hap2_04	3356279	3417940	SYNAL	-		C.ellen_hap2_05	8110374	8120577	-	-	C.prem_hap2_05
C.ellen_hap2_01	9119687	9359375	-	-	C.prem_hap2_01	8943805	9183640	SYN	-		C.ellen_hap2_02	7304367	7320232	-	-	C.prem_hap2_02	5381575	5397428	SYNAL	-		C.ellen_hap2_03	5654519	5655134	-	-	C.prem_hap2_03	9873338	9873954	DUP	copyloss		C.ellen_hap2_04	4347144	4347651	-	-	C.prem_hap2_04	18243115	18243623	INVDP	copygain		C.ellen_hap2_05	8120577	8121043	-	-	C.prem_hap2_05
C.ellen_hap2_01	9119687	9359375	-	-	C.prem_hap2_01	8943805	9183640	SYNAL	-		C.ellen_hap2_02	7320228	7324133	-	-	C.prem_hap2_02	5399592	5403503	SYN	-		C.ellen_hap2_03	5654519	5655134	-	-	C.prem_hap2_03	9873338	9873954	DUPAL	-		C.ellen_hap2_04	4347144	4347651	-	-	C.prem_hap2_04	18243623	18243115	INVDPAL	-		C.ellen_hap2_05	8121044	8122689	-	-	C.prem_hap2_05
C.ellen_hap2_01	9124073	9128947	-	-	C.prem_hap2_01	9404034	9408928	DUP	copygain		C.ellen_hap2_02	7320228	7324133	-	-	C.prem_hap2_02	5399592	5403503	SYNAL	-		C.ellen_hap2_03	5655135	5662002	-	-	-	-	-	NOTAL	-		C.ellen_hap2_04	4364787	4365689	-	-	C.prem_hap2_04	5170767	5171690	INVDP	copyloss		C.ellen_hap2_05	8122686	8141402	-	-	C.prem_hap2_05
C.ellen_hap2_01	9124073	9128947	-	-	C.prem_hap2_01	9404034	9408928	DUPAL	-		C.ellen_hap2_02	7324124	7341091	-	-	C.prem_hap2_02	5404150	5412244	SYN	-		C.ellen_hap2_03	5662003	5662830	-	-	C.prem_hap2_03	33882109	33882932	TRANS	-		C.ellen_hap2_04	4364787	4365689	-	-	C.prem_hap2_04	5171690	5170767	INVDPAL	-		C.ellen_hap2_05	8122686	8141402	-	-	C.prem_hap2_05
C.ellen_hap2_01	9184891	9188430	-	-	C.prem_hap2_01	11277622	11281168	DUP	copygain		C.ellen_hap2_02	7324124	7327435	-	-	C.prem_hap2_02	5404150	5407461	SYNAL	-		C.ellen_hap2_03	5662003	5662830	-	-	C.prem_hap2_03	33882109	33882932	TRANSAL	-		C.ellen_hap2_04	4365690	4365731	-	-	-	-	-	NOTAL	-		C.ellen_hap2_05	8141402	8142124	-	-	C.prem_hap2_05
C.ellen_hap2_01	9184891	9188430	-	-	C.prem_hap2_01	11277622	11281168	DUPAL	-		C.ellen_hap2_02	7327435	7336250	atgtaatacctgtgaatgtaaaatggcatgaggcggtgaaagagtttataagcaaaggaatatgttggaaacagaggaaaaacacatgcacgtgcaaaacagagagagagaagctgccaacttacccgatcttgacccgccggatccgacccgacccgcgactttaacccggacggatttcacgtttccgaccaccgttttggccgagcttggtaccgatctgaagcttagaagccgaccgtcgttcccctgccatcctcactgccgaaaacgaaccggaacgccggcgatcgaagcttgaaacccgcgactgcttcactttactccgccgagattttcgccggttttgagtgacaccaccggttggattttgttcctcatgactccctcttccatttc…	a	C.prem_hap2_02	5407461	5407461	DEL	-		C.ellen_hap2_03	5662830	5683291	-	-	C.prem_hap2_03	5740522	5760940	SYN	-		C.ellen_hap2_04	4365732	4400153	-	-	C.prem_hap2_04	3417934	3453375	SYN	-		C.ellen_hap2_05	8141402	8142124	-	-	C.prem_hap2_05
C.ellen_hap2_01	9241667	9242562	-	-	C.prem_hap2_01	14021006	14021899	INVDP	copygain		C.ellen_hap2_02	7336251	7341091	-	-	C.prem_hap2_02	5407457	5412244	SYNAL	-		C.ellen_hap2_03	5662830	5683291	-	-	C.prem_hap2_03	5740522	5760940	SYNAL	-		C.ellen_hap2_04	4365732	4382588	-	-	C.prem_hap2_04	3417934	3434703	SYNAL	-		C.ellen_hap2_05	8141723	8141876	-	-	C.prem_hap2_05
C.ellen_hap2_01	9241667	9242562	-	-	C.prem_hap2_01	14021899	14021006	INVDPAL	-		C.ellen_hap2_02	7341087	7344558	-	-	C.prem_hap2_02	5414418	5419389	DUP	copyloss		C.ellen_hap2_03	5683286	5844528	-	-	C.prem_hap2_03	5772314	5934990	SYN	-		C.ellen_hap2_04	4382570	4382588	-	-	C.prem_hap2_04	3434684	3435360	CPG	-		C.ellen_hap2_05	8141723	8141876	-	-	C.prem_hap2_05
C.ellen_hap2_01	9340923	9341358	-	-	C.prem_hap2_01	15907030	15907446	DUP	copygain		C.ellen_hap2_02	7341087	7343810	-	-	C.prem_hap2_02	5414418	5417142	DUPAL	-		C.ellen_hap2_03	5683286	5692592	-	-	C.prem_hap2_03	5772314	5781643	SYNAL	-		C.ellen_hap2_04	4382570	4384391	-	-	C.prem_hap2_04	3435341	3437161	SYNAL	-		C.ellen_hap2_05	8142125	8150191	-	-	C.prem_hap2_05
C.ellen_hap2_01	9340923	9341358	-	-	C.prem_hap2_01	15907030	15907446	DUPAL	-		C.ellen_hap2_02	7343805	7344558	-	-	C.prem_hap2_02	5418635	5419389	DUPAL	-		C.ellen_hap2_03	5692592	5692689	ATAATGTATTTTAATTTATCACCTTACTTCTTATTGCAATTAATGAATACTATATTTTTAGAGTATTATGGAAGAATTTCAAATCCTTAAACGAGAAA	A	C.prem_hap2_03	5781643	5781643	DEL	-		C.ellen_hap2_04	4384391	4384397	-	-	C.prem_hap2_04	3437161	3437892	HDR	-		C.ellen_hap2_05	8142125	8150191	-	-	C.prem_hap2_05
C.ellen_hap2_01	9359370	9467581	-	-	C.prem_hap2_01	9207227	9315314	SYN	-		C.ellen_hap2_02	7344512	7346517	-	-	C.prem_hap2_02	5427749	5429743	DUP	copyloss		C.ellen_hap2_03	5692690	5755294	-	-	C.prem_hap2_03	5781640	5844336	SYNAL	-		C.ellen_hap2_04	4384398	4386665	-	-	C.prem_hap2_04	3437893	3440160	SYNAL	-		C.ellen_hap2_05	8150191	8150644	-	-	C.prem_hap2_05
C.ellen_hap2_01	9359370	9375715	-	-	C.prem_hap2_01	9207227	9223561	SYNAL	-		C.ellen_hap2_02	7344512	7346517	-	-	C.prem_hap2_02	5427749	5429743	DUPAL	-		C.ellen_hap2_03	5754388	5755294	-	-	C.prem_hap2_03	5843428	5845434	CPG	-		C.ellen_hap2_04	4386665	4387188	TGAAGCAGCTAGAAGCTAACAAACAATTTGTTACTAAAGATTCGAGAAAAGCTCACCTGTTTTACTTACCTTTTAGTTCTCGGATGTTAGAAGAAACCTTATATGTGCAAAATTCTCATAATCATAAGAACCTTATTCAATATTTGAGGAACTATGTCAACCTGATTTCAGCCAAACATAATTTCTGGAATAGAACTGAAGGAGCAGATCATTTCCTCGTTGCTTGCCATGATTGGGTATGTTTTTCGTGTTTGAATTGTACTAAGTATACGTTGGTTAGGTGCATCTGGGATCTTCATGAATTTCAAAATTTTACATTTCATTATTTGTGATGATAATTTATCAGTTTAGTTTGCAATTGCATTCAATATGACTTAATTAAACGAGAAAATTTGTAAC…	T	C.prem_hap2_04	3440160	3440160	DEL	-		C.ellen_hap2_05	8150191	8150644	-	-	C.prem_hap2_05
C.ellen_hap2_01	9375706	9375837	-	-	C.prem_hap2_01	9223553	9223561	CPL	-		C.ellen_hap2_02	7344987	7353136	-	-	C.prem_hap2_02	5404150	5412244	DUP	copyloss		C.ellen_hap2_03	5754388	5844528	-	-	C.prem_hap2_03	5844524	5934990	SYNAL	-		C.ellen_hap2_04	4387189	4394770	-	-	C.prem_hap2_04	3440157	3447695	SYNAL	-		C.ellen_hap2_05	8150641	8158330	-	-	C.prem_hap2_05
C.ellen_hap2_01	9375828	9467581	-	-	C.prem_hap2_01	9223553	9315314	SYNAL	-		C.ellen_hap2_02	7344987	7353136	-	-	C.prem_hap2_02	5404150	5412244	DUPAL	-		C.ellen_hap2_03	5789608	5789833	-	-	C.prem_hap2_03	3213423	3213648	INVDP	copygain		C.ellen_hap2_04	4394763	4394770	-	-	C.prem_hap2_04	3447687	3448253	CPG	-		C.ellen_hap2_05	8150641	8158330	-	-	C.prem_hap2_05
C.ellen_hap2_01	9433567	9434726	-	-	C.prem_hap2_01	7959329	7960492	INVDP	copygain		C.ellen_hap2_02	7353132	7355855	-	-	C.prem_hap2_02	5414418	5417142	SYN	-		C.ellen_hap2_03	5789608	5789833	-	-	C.prem_hap2_03	3213648	3213423	INVDPAL	-		C.ellen_hap2_04	4394763	4400153	-	-	C.prem_hap2_04	3448245	3453375	SYNAL	-		C.ellen_hap2_05	8158329	8160316	-	-	C.prem_hap2_05
C.ellen_hap2_01	9433567	9434726	-	-	C.prem_hap2_01	7960492	7959329	INVDPAL	-		C.ellen_hap2_02	7353132	7355855	-	-	C.prem_hap2_02	5414418	5417142	SYNAL	-		C.ellen_hap2_03	5844523	5859741	-	-	C.prem_hap2_03	5946716	5961931	SYN	-		C.ellen_hap2_04	4389444	4389979	-	-	C.prem_hap2_04	25671301	25671837	DUP	copygain		C.ellen_hap2_05	8158329	8160316	-	-	C.prem_hap2_05
C.ellen_hap2_01	9457193	9465806	-	-	C.prem_hap2_01	9417956	9426586	INVDP	copygain		C.ellen_hap2_02	7353132	7367902	-	-	C.prem_hap2_02	5399592	5417142	DUP	copyloss		C.ellen_hap2_03	5844523	5859741	-	-	C.prem_hap2_03	5946716	5961931	SYNAL	-		C.ellen_hap2_04	4389444	4389979	-	-	C.prem_hap2_04	25671301	25671837	DUPAL	-		C.ellen_hap2_05	8160313	8160576	-	-	C.prem_hap2_05
C.ellen_hap2_01	9457193	9465806	-	-	C.prem_hap2_01	9426586	9417956	INVDPAL	-		C.ellen_hap2_02	7353132	7357041	-	-	C.prem_hap2_02	5399592	5403503	DUPAL	-		C.ellen_hap2_03	5858808	5859643	-	-	C.prem_hap2_03	35230212	35231047	INVDP	copygain		C.ellen_hap2_04	4400154	4400162	-	-	-	-	-	NOTAL	-		C.ellen_hap2_05	8160313	8160576	-	-	C.prem_hap2_05
C.ellen_hap2_01	9467577	9526812	-	-	C.prem_hap2_01	9327810	9387064	SYN	-		C.ellen_hap2_02	7357032	7365183	-	-	C.prem_hap2_02	5404150	5412244	DUPAL	-		C.ellen_hap2_03	5858808	5859643	-	-	C.prem_hap2_03	35231047	35230212	INVDPAL	-		C.ellen_hap2_04	4400163	4401352	-	-	C.prem_hap2_04	2349486	2350665	TRANS	-		C.ellen_hap2_05	8160577	8160618	-	-	-
C.ellen_hap2_01	9467577	9526812	-	-	C.prem_hap2_01	9327810	9387064	SYNAL	-		C.ellen_hap2_02	7365179	7367902	-	-	C.prem_hap2_02	5414418	5417142	DUPAL	-		C.ellen_hap2_03	5859726	5860431	-	-	C.prem_hap2_03	13044862	13045561	INVDP	copyloss		C.ellen_hap2_04	4400163	4401352	-	-	C.prem_hap2_04	2349486	2350665	TRANSAL	-		C.ellen_hap2_05	8160619	8169398	-	-	C.prem_hap2_05
C.ellen_hap2_01	9478254	9480781	-	-	C.prem_hap2_01	9415468	9417960	INVDP	copygain		C.ellen_hap2_02	7353132	7377224	-	-	C.prem_hap2_02	5399592	5412244	DUP	copyloss		C.ellen_hap2_03	5859726	5860431	-	-	C.prem_hap2_03	13045561	13044862	INVDPAL	-		C.ellen_hap2_04	4401353	4402319	-	-	C.prem_hap2_04	14999480	15000474	DUP	copyloss		C.ellen_hap2_05	8160619	8169398	-	-	C.prem_hap2_05
C.ellen_hap2_01	9478254	9480781	-	-	C.prem_hap2_01	9417960	9415468	INVDPAL	-		C.ellen_hap2_02	7353132	7357041	-	-	C.prem_hap2_02	5399592	5403503	DUPAL	-		C.ellen_hap2_03	5860422	5875193	-	-	C.prem_hap2_03	5961923	5976567	SYN	-		C.ellen_hap2_04	4401353	4402319	-	-	C.prem_hap2_04	14999480	15000474	DUPAL	-		C.ellen_hap2_05	8169392	8169896	-	-	C.prem_hap2_05
C.ellen_hap2_01	9526807	9544874	-	-	C.prem_hap2_01	9453364	9471422	SYN	-		C.ellen_hap2_02	7369079	7377224	-	-	C.prem_hap2_02	5404150	5412244	DUPAL	-		C.ellen_hap2_03	5860422	5875193	-	-	C.prem_hap2_03	5961923	5976567	SYNAL	-		C.ellen_hap2_04	4402319	4447211	-	-	C.prem_hap2_04	3453368	3498163	SYN	-		C.ellen_hap2_05	8169392	8169896	-	-	C.prem_hap2_05
C.ellen_hap2_01	9526807	9544874	-	-	C.prem_hap2_01	9453364	9471422	SYNAL	-		C.ellen_hap2_02	7355850	7358562	-	-	C.prem_hap2_02	5418635	5429743	SYN	-		C.ellen_hap2_03	5875189	5894164	-	-	C.prem_hap2_03	5977215	5996592	SYN	-		C.ellen_hap2_04	4402319	4447211	-	-	C.prem_hap2_04	3453368	3498163	SYNAL	-		C.ellen_hap2_05	8169896	8177027	-	-	C.prem_hap2_05
C.ellen_hap2_01	9544875	9546239	-	-	C.prem_hap2_01	9672615	9673981	INVTR	-		C.ellen_hap2_02	7355850	7356603	-	-	C.prem_hap2_02	5418635	5419389	SYNAL	-		C.ellen_hap2_03	5875189	5881434	-	-	C.prem_hap2_03	5977215	5983503	SYNAL	-		C.ellen_hap2_04	4447211	4449180	-	-	C.prem_hap2_04	3498644	3500613	SYN	-		C.ellen_hap2_05	8169896	8170846	-	-	C.prem_hap2_05
C.ellen_hap2_01	9544875	9546239	-	-	C.prem_hap2_01	9673981	9672615	INVTRAL	-		C.ellen_hap2_02	7356557	7356603	-	-	C.prem_hap2_02	5419342	5427796	CPG	-		C.ellen_hap2_03	5880612	5881434	-	-	C.prem_hap2_03	5982674	5983914	TDM	-		C.ellen_hap2_04	4447211	4449180	-	-	C.prem_hap2_04	3498644	3500613	SYNAL	-		C.ellen_hap2_05	8170846	8172009	-	-	C.prem_hap2_05
C.ellen_hap2_01	9544875	9547090	-	-	C.prem_hap2_01	8502999	8505215	INVDP	copyloss		C.ellen_hap2_02	7356557	7358562	-	-	C.prem_hap2_02	5427749	5429743	SYNAL	-		C.ellen_hap2_03	5880612	5894164	-	-	C.prem_hap2_03	5983094	5996592	SYNAL	-		C.ellen_hap2_04	4449165	4454055	-	-	C.prem_hap2_04	3500941	3505833	SYN	-		C.ellen_hap2_05	8172010	8173567	-	-	C.prem_hap2_05
C.ellen_hap2_01	9544875	9547090	-	-	C.prem_hap2_01	8505215	8502999	INVDPAL	-		C.ellen_hap2_02	7357032	7370607	-	-	C.prem_hap2_02	5404150	5429743	DUP	copyloss		C.ellen_hap2_03	5894159	6080821	-	-	C.prem_hap2_03	5997388	6187803	SYN	-		C.ellen_hap2_04	4449165	4454055	-	-	C.prem_hap2_04	3500941	3505833	SYNAL	-		C.ellen_hap2_05	8173567	8174168	-	-	C.prem_hap2_05
C.ellen_hap2_01	9547085	9551804	-	-	C.prem_hap2_01	8491787	8496568	INVDP	copyloss		C.ellen_hap2_02	7357032	7365183	-	-	C.prem_hap2_02	5404150	5412244	DUPAL	-		C.ellen_hap2_03	5894159	5924048	-	-	C.prem_hap2_03	5997388	6027267	SYNAL	-		C.ellen_hap2_04	4454041	4454660	-	-	C.prem_hap2_04	17606116	17606740	INVDP	copyloss		C.ellen_hap2_05	8174169	8174849	-	-	C.prem_hap2_05
C.ellen_hap2_01	9547085	9549545	-	-	C.prem_hap2_01	8496568	8494144	INVDPAL	-		C.ellen_hap2_02	7365179	7367902	-	-	C.prem_hap2_02	5414418	5417142	DUPAL	-		C.ellen_hap2_03	5923631	5924466	-	-	C.prem_hap2_03	6026851	6027267	CPL	-		C.ellen_hap2_04	4454041	4454660	-	-	C.prem_hap2_04	17606740	17606116	INVDPAL	-		C.ellen_hap2_05	8174843	8175355	-	-	C.prem_hap2_05
C.ellen_hap2_01	9549775	9551804	-	-	C.prem_hap2_01	8493834	8491787	INVDPAL	-		C.ellen_hap2_02	7367897	7368650	-	-	C.prem_hap2_02	5418635	5419389	DUPAL	-		C.ellen_hap2_03	5924046	5933372	-	-	C.prem_hap2_03	6026851	6036113	SYNAL	-		C.ellen_hap2_04	4454661	4455234	-	-	C.prem_hap2_04	17606134	17606725	DUP	copyloss		C.ellen_hap2_05	8175349	8177027	-	-	C.prem_hap2_05
C.ellen_hap2_01	9550439	9551803	-	-	C.prem_hap2_01	16853600	16854964	DUP	copygain		C.ellen_hap2_02	7368604	7370607	-	-	C.prem_hap2_02	5427749	5429743	DUPAL	-		C.ellen_hap2_03	5933367	5933372	-	-	C.prem_hap2_03	6036107	6041260	CPG	-		C.ellen_hap2_04	4454661	4455234	-	-	C.prem_hap2_04	17606134	17606725	DUPAL	-		C.ellen_hap2_05	8175827	8177027	-	-	C.prem_hap2_05
C.ellen_hap2_01	9550439	9551803	-	-	C.prem_hap2_01	16853600	16854964	DUPAL	-		C.ellen_hap2_02	7369079	7379943	-	-	C.prem_hap2_02	5404150	5417142	DUP	copyloss		C.ellen_hap2_03	5933367	6059353	-	-	C.prem_hap2_03	6041254	6166920	SYNAL	-		C.ellen_hap2_04	4455232	4460154	-	-	C.prem_hap2_04	3505825	3510752	SYN	-		C.ellen_hap2_05	8175827	8177027	-	-	C.prem_hap2_05
C.ellen_hap2_01	9550439	9551803	-	-	C.prem_hap2_01	27873968	27875334	DUP	copygain		C.ellen_hap2_02	7369079	7377224	-	-	C.prem_hap2_02	5404150	5412244	DUPAL	-		C.ellen_hap2_03	6059344	6059897	-	-	C.prem_hap2_03	6166912	6166920	CPL	-		C.ellen_hap2_04	4455232	4460154	-	-	C.prem_hap2_04	3505825	3510752	SYNAL	-		C.ellen_hap2_05	8175827	8177042	-	-	C.prem_hap2_05
C.ellen_hap2_01	9550439	9551803	-	-	C.prem_hap2_01	27873968	27875334	DUPAL	-		C.ellen_hap2_02	7377220	7379943	-	-	C.prem_hap2_02	5414418	5417142	DUPAL	-		C.ellen_hap2_03	6059888	6080821	-	-	C.prem_hap2_03	6166912	6187803	SYNAL	-		C.ellen_hap2_04	4460147	4492356	-	-	C.prem_hap2_04	3511739	3544686	SYN	-		C.ellen_hap2_05	8175827	8177042	-	-	C.prem_hap2_05
C.ellen_hap2_01	9551804	9576939	-	-	C.prem_hap2_01	9471418	9496550	SYN	-		C.ellen_hap2_02	7377220	7380692	-	-	C.prem_hap2_02	5414418	5419390	DUP	copyloss		C.ellen_hap2_03	5921397	5922174	-	-	C.prem_hap2_03	9814533	9815346	DUP	copygain		C.ellen_hap2_04	4460147	4490816	-	-	C.prem_hap2_04	3511739	3542500	SYNAL	-		C.ellen_hap2_05	8177043	8178222	-	-	-
C.ellen_hap2_01	9551804	9576939	-	-	C.prem_hap2_01	9471418	9496550	SYNAL	-		C.ellen_hap2_02	7377220	7379943	-	-	C.prem_hap2_02	5414418	5417142	DUPAL	-		C.ellen_hap2_03	5921397	5922174	-	-	C.prem_hap2_03	9814533	9815346	DUPAL	-		C.ellen_hap2_04	4490807	4490816	-	-	C.prem_hap2_04	3542490	3543124	CPG	-		C.ellen_hap2_05	8178223	8197120	-	-	C.prem_hap2_05
C.ellen_hap2_01	9560969	9567511	-	-	C.prem_hap2_01	9408407	9414065	DUP	copygain		C.ellen_hap2_02	7379938	7380692	-	-	C.prem_hap2_02	5418635	5419390	DUPAL	-		C.ellen_hap2_03	6080822	6080824	-	-	-	-	-	NOTAL	-		C.ellen_hap2_04	4490807	4492356	-	-	C.prem_hap2_04	3543114	3544686	SYNAL	-		C.ellen_hap2_05	8178223	8197120	-	-	C.prem_hap2_05
C.ellen_hap2_01	9560969	9564168	-	-	C.prem_hap2_01	9408407	9411618	DUPAL	-		C.ellen_hap2_02	7380645	7382642	-	-	C.prem_hap2_02	5427757	5429743	DUP	copyloss		C.ellen_hap2_03	6080825	6084619	-	-	C.prem_hap2_03	12861246	12865079	DUP	copyloss		C.ellen_hap2_04	4492357	4492359	-	-	-	-	-	NOTAL	-		C.ellen_hap2_05	8179291	8183446	-	-	C.prem_hap2_05
C.ellen_hap2_01	9565033	9567511	-	-	C.prem_hap2_01	9411610	9414065	DUPAL	-		C.ellen_hap2_02	7380645	7382642	-	-	C.prem_hap2_02	5427757	5429743	DUPAL	-		C.ellen_hap2_03	6080825	6084619	-	-	C.prem_hap2_03	12861246	12865079	DUPAL	-		C.ellen_hap2_04	4492360	4492530	-	-	C.prem_hap2_04	16778977	16779147	INVTR	-		C.ellen_hap2_05	8179291	8183446	-	-	C.prem_hap2_05
C.ellen_hap2_01	9566154	9567511	-	-	C.prem_hap2_01	9401643	9403000	DUP	copygain		C.ellen_hap2_02	7382638	7496800	-	-	C.prem_hap2_02	5436105	5552638	SYN	-		C.ellen_hap2_03	6084615	6093242	-	-	C.prem_hap2_03	12877634	12886284	DUP	copyloss		C.ellen_hap2_04	4492360	4492530	-	-	C.prem_hap2_04	16779147	16778977	INVTRAL	-		C.ellen_hap2_05	8197121	8198424	-	-	C.prem_hap2_05
C.ellen_hap2_01	9566154	9567511	-	-	C.prem_hap2_01	9401643	9403000	DUPAL	-		C.ellen_hap2_02	7382638	7421111	-	-	C.prem_hap2_02	5436105	5474550	SYNAL	-		C.ellen_hap2_03	6084615	6093242	-	-	C.prem_hap2_03	12877634	12886284	DUPAL	-		C.ellen_hap2_04	4492531	4492554	-	-	-	-	-	NOTAL	-		C.ellen_hap2_05	8197121	8198424	-	-	C.prem_hap2_05
C.ellen_hap2_01	9576939	9577642	-	-	C.prem_hap2_01	913159	913854	DUP	copyloss		C.ellen_hap2_02	7421103	7421111	-	-	C.prem_hap2_02	5474541	5476151	CPG	-		C.ellen_hap2_03	6086130	6091222	-	-	C.prem_hap2_03	8884855	8889947	INVDP	copyloss		C.ellen_hap2_04	4492555	4505971	-	-	C.prem_hap2_04	3545327	3558744	SYN	-		C.ellen_hap2_05	8198416	8200815	-	-	C.prem_hap2_05
C.ellen_hap2_01	9576939	9577642	-	-	C.prem_hap2_01	913159	913854	DUPAL	-		C.ellen_hap2_02	7421103	7430593	-	-	C.prem_hap2_02	5476142	5485617	SYNAL	-		C.ellen_hap2_03	6086130	6091222	-	-	C.prem_hap2_03	8889947	8884855	INVDPAL	-		C.ellen_hap2_04	4492555	4505971	-	-	C.prem_hap2_04	3545327	3558744	SYNAL	-		C.ellen_hap2_05	8198416	8200815	-	-	C.prem_hap2_05
C.ellen_hap2_01	9577642	9600445	-	-	C.prem_hap2_01	9496541	9519353	SYN	-		C.ellen_hap2_02	7430585	7430593	-	-	C.prem_hap2_02	5485608	5486496	CPG	-		C.ellen_hap2_03	6093243	6120293	-	-	C.prem_hap2_03	6188289	6215474	SYN	-		C.ellen_hap2_04	4505965	4535195	-	-	C.prem_hap2_04	3559410	3588549	SYN	-		C.ellen_hap2_05	8200800	8228879	-	-	C.prem_hap2_05
C.ellen_hap2_01	9577642	9600445	-	-	C.prem_hap2_01	9496541	9519353	SYNAL	-		C.ellen_hap2_02	7430585	7470737	-	-	C.prem_hap2_02	5486487	5526687	SYNAL	-		C.ellen_hap2_03	6093243	6120293	-	-	C.prem_hap2_03	6188289	6215474	SYNAL	-		C.ellen_hap2_04	4505965	4535195	-	-	C.prem_hap2_04	3559410	3588549	SYNAL	-		C.ellen_hap2_05	8200800	8214764	-	-	C.prem_hap2_05
C.ellen_hap2_01	9600445	9612954	-	-	C.prem_hap2_01	14770046	14782532	INVDP	copyloss		C.ellen_hap2_02	7470451	7470737	-	-	C.prem_hap2_02	5526400	5526974	CPG	-		C.ellen_hap2_03	6120294	6120317	-	-	-	-	-	NOTAL	-		C.ellen_hap2_04	4535196	4535196	-	-	-	-	-	NOTAL	-		C.ellen_hap2_05	8214764	8214802	-	-	C.prem_hap2_05
C.ellen_hap2_01	9600445	9612954	-	-	C.prem_hap2_01	14782532	14770046	INVDPAL	-		C.ellen_hap2_02	7470451	7471544	-	-	C.prem_hap2_02	5526687	5527781	SYNAL	-		C.ellen_hap2_03	6120318	6121172	-	-	C.prem_hap2_03	10736849	10737703	INVDP	copyloss		C.ellen_hap2_04	4535197	4535812	-	-	C.prem_hap2_04	5361985	5362591	INVTR	-		C.ellen_hap2_05	8214803	8216587	-	-	C.prem_hap2_05
C.ellen_hap2_01	9600445	9612954	-	-	C.prem_hap2_01	15558538	15571072	INVDP	copyloss		C.ellen_hap2_02	7471544	7471953	-	-	C.prem_hap2_02	5527781	5527788	HDR	-		C.ellen_hap2_03	6120318	6121172	-	-	C.prem_hap2_03	10737703	10736849	INVDPAL	-		C.ellen_hap2_04	4535197	4535812	-	-	C.prem_hap2_04	5362591	5361985	INVTRAL	-		C.ellen_hap2_05	8216587	8216629	-	-	C.prem_hap2_05
C.ellen_hap2_01	9600445	9612954	-	-	C.prem_hap2_01	15571072	15558538	INVDPAL	-		C.ellen_hap2_02	7471954	7496800	-	-	C.prem_hap2_02	5527789	5552638	SYNAL	-		C.ellen_hap2_03	6121173	6121441	-	-	-	-	-	NOTAL	-		C.ellen_hap2_04	4535813	4535813	-	-	-	-	-	NOTAL	-		C.ellen_hap2_05	8216630	8228879	-	-	C.prem_hap2_05
C.ellen_hap2_01	9612953	9640676	-	-	C.prem_hap2_01	9519347	9547079	SYN	-		C.ellen_hap2_02	7485488	7488135	-	-	C.prem_hap2_02	19681832	19684418	INVDP	copygain		C.ellen_hap2_03	6121442	6134516	-	-	C.prem_hap2_03	6215788	6228969	SYN	-		C.ellen_hap2_04	4535814	4587602	-	-	C.prem_hap2_04	3588544	3640394	SYN	-		C.ellen_hap2_05	8228875	8229182	-	-	C.prem_hap2_05
C.ellen_hap2_01	9612953	9640676	-	-	C.prem_hap2_01	9519347	9547079	SYNAL	-		C.ellen_hap2_02	7485488	7488135	-	-	C.prem_hap2_02	19684418	19681832	INVDPAL	-		C.ellen_hap2_03	6121442	6134516	-	-	C.prem_hap2_03	6215788	6228969	SYNAL	-		C.ellen_hap2_04	4535814	4587602	-	-	C.prem_hap2_04	3588544	3640394	SYNAL	-		C.ellen_hap2_05	8228875	8229182	-	-	C.prem_hap2_05
C.ellen_hap2_01	9640677	9641364	-	-	C.prem_hap2_01	9073077	9073764	DUP	copyloss		C.ellen_hap2_02	7496784	7504394	-	-	C.prem_hap2_02	5553287	5560845	SYN	-		C.ellen_hap2_03	6134517	6134720	-	-	C.prem_hap2_03	25490059	25490262	DUP	copyloss		C.ellen_hap2_04	4587602	4588791	-	-	C.prem_hap2_04	21819825	21821015	INVDP	copyloss		C.ellen_hap2_05	8229183	8319465	-	-	C.prem_hap2_05
C.ellen_hap2_01	9640677	9641364	-	-	C.prem_hap2_01	9073077	9073764	DUPAL	-		C.ellen_hap2_02	7496784	7504394	-	-	C.prem_hap2_02	5553287	5560845	SYNAL	-		C.ellen_hap2_03	6134517	6134720	-	-	C.prem_hap2_03	25490059	25490262	DUPAL	-		C.ellen_hap2_04	4587602	4588791	-	-	C.prem_hap2_04	21821015	21819825	INVDPAL	-		C.ellen_hap2_05	8229183	8275211	-	-	C.prem_hap2_05
C.ellen_hap2_01	9641365	9641507	-	-	-	-	-	NOTAL	-		C.ellen_hap2_02	7504395	7504811	-	-	C.prem_hap2_02	2977796	2978212	INVDP	copyloss		C.ellen_hap2_03	6134719	6180773	-	-	C.prem_hap2_03	6228961	6274695	SYN	-		C.ellen_hap2_04	4588792	4588803	-	-	-	-	-	NOTAL	-		C.ellen_hap2_05	8275211	8275558	TGATGACGCACTGGCTCTCAGCTCAATTCATCAGCAAAGCCAAGCCAACGTGTTATTATTATTAGCAGCAAATCTTATATTATTTTAAGGATTTGGCATTTTCTTCTGAATCTCTTTGGTTAATTTAATGTAAAAAAAAGAGCTTCATTAGCGAAAGTTGTGTTTTCTGTTATGTGCCAGTTTGATTTATAATCAAATTCAGTCTATAAAAATATGCAACGTCTTCCTTTCTATAAATTTGAAAATTTTCATTTATTCACCAAGCTTTCTTTAGCAAAAGAATTACATATAATCTACTTTATTAAATTCAGTTTCTTTTATAATAAAATATATATTTTCTTCTTCTAG	T	C.prem_hap2_05
C.ellen_hap2_01	9641508	9689918	-	-	C.prem_hap2_01	9547746	9596727	SYN	-		C.ellen_hap2_02	7504395	7504811	-	-	C.prem_hap2_02	2978212	2977796	INVDPAL	-		C.ellen_hap2_03	6134719	6141417	-	-	C.prem_hap2_03	6228961	6235670	SYNAL	-		C.ellen_hap2_04	4588804	4600502	-	-	C.prem_hap2_04	3640397	3650098	SYN	-		C.ellen_hap2_05	8275559	8319465	-	-	C.prem_hap2_05
C.ellen_hap2_01	9641508	9644657	-	-	C.prem_hap2_01	9547746	9550895	SYNAL	-		C.ellen_hap2_02	7504812	7577856	-	-	C.prem_hap2_02	5560837	5635500	SYN	-		C.ellen_hap2_03	6141165	6141671	-	-	C.prem_hap2_03	6235419	6235670	CPL	-		C.ellen_hap2_04	4588804	4598009	-	-	C.prem_hap2_04	3640397	3649770	SYNAL	-		C.ellen_hap2_05	8319458	8327265	-	-	C.prem_hap2_05
C.ellen_hap2_01	9644657	9644657	c	cctcaattaaccaacaaatatcagcaggtatgttattactcatgagcaatcgcatgcgttcggaccgagcttcatagatcgtaaggagggcattatgaggaagtgaagggaatcgcttgtgaagcttcgctagaatctcgtttctgtccataccttcacctcagaatatcagttattatgggaaactgaagtaaccgacttgattgtcacggagtaccgttatccgccacttcaccggggtaccaaactaaagcacacaaacagaaaaacaaattaaaacacacaaagaaaattaaaatcgt	C.prem_hap2_01	9550895	9551196	INS	-		C.ellen_hap2_02	7504812	7508807	-	-	C.prem_hap2_02	5560837	5564952	SYNAL	-		C.ellen_hap2_03	6141418	6180773	-	-	C.prem_hap2_03	6235419	6274695	SYNAL	-		C.ellen_hap2_04	4598009	4600209	-	-	C.prem_hap2_04	3649770	3649805	HDR	-		C.ellen_hap2_05	8319458	8327265	-	-	C.prem_hap2_05
C.ellen_hap2_01	9644657	9648963	-	-	C.prem_hap2_01	9551197	9555502	SYNAL	-		C.ellen_hap2_02	7508801	7508991	-	-	C.prem_hap2_02	5564947	5564952	CPL	-		C.ellen_hap2_03	6180766	6182119	-	-	C.prem_hap2_03	6275424	6276769	SYN	-		C.ellen_hap2_04	4600210	4600502	-	-	C.prem_hap2_04	3649806	3650098	SYNAL	-		C.ellen_hap2_05	8327257	8338358	-	-	C.prem_hap2_05
C.ellen_hap2_01	9648959	9689918	-	-	C.prem_hap2_01	9555730	9596727	SYNAL	-		C.ellen_hap2_02	7508985	7516244	-	-	C.prem_hap2_02	5564947	5572157	SYNAL	-		C.ellen_hap2_03	6180766	6182119	-	-	C.prem_hap2_03	6275424	6276769	SYNAL	-		C.ellen_hap2_04	4600503	4600705	-	-	-	-	-	NOTAL	-		C.ellen_hap2_05	8327257	8338358	-	-	C.prem_hap2_05
C.ellen_hap2_01	9648963	9648963	T	TAAAGCAATTTCCTTTTGCTTTGTCTTGTTCCTAATTTCCAAAAGACAGGGGTCATGTCCTGTCAGGAATATTTtgctttttgctttttgcttttgaaaaagaggataaggcttgtttcgtcctcttccttggaatttttctatataaggagaattcaccctcagttttaatcaacctcagattttggaaataataatccgagttttctaatatcatgactttctaaa	C.prem_hap2_01	9555502	9555729	INS	-		C.ellen_hap2_02	7516234	7516244	-	-	C.prem_hap2_02	5572146	5573594	CPG	-		C.ellen_hap2_03	6182111	6236329	-	-	C.prem_hap2_03	6278311	6332378	SYN	-		C.ellen_hap2_04	4600706	4601386	-	-	C.prem_hap2_04	2065826	2066499	TRANS	-		C.ellen_hap2_05	8338358	8339570	-	-	C.prem_hap2_05
C.ellen_hap2_01	9654385	9655342	-	-	C.prem_hap2_01	27639784	27640782	INVDP	copygain		C.ellen_hap2_02	7516234	7525755	-	-	C.prem_hap2_02	5573583	5583094	SYNAL	-		C.ellen_hap2_03	6182111	6200455	-	-	C.prem_hap2_03	6278311	6296598	SYNAL	-		C.ellen_hap2_04	4600706	4601386	-	-	C.prem_hap2_04	2065826	2066499	TRANSAL	-		C.ellen_hap2_05	8338358	8339570	-	-	C.prem_hap2_05
C.ellen_hap2_01	9654385	9655342	-	-	C.prem_hap2_01	27640782	27639784	INVDPAL	-		C.ellen_hap2_02	7525536	7525755	-	-	C.prem_hap2_02	5582874	5583331	CPG	-		C.ellen_hap2_03	6200446	6200455	-	-	C.prem_hap2_03	6296588	6297206	CPG	-		C.ellen_hap2_04	4601387	4601387	-	-	-	-	-	NOTAL	-		C.ellen_hap2_05	8339571	8339648	-	-	-
C.ellen_hap2_01	9689914	9718338	-	-	C.prem_hap2_01	9604459	9632870	SYN	-		C.ellen_hap2_02	7525536	7577856	-	-	C.prem_hap2_02	5583111	5635500	SYNAL	-		C.ellen_hap2_03	6200446	6206528	-	-	C.prem_hap2_03	6297196	6303263	SYNAL	-		C.ellen_hap2_04	4601388	4607887	-	-	C.prem_hap2_04	3650098	3658028	SYN	-		C.ellen_hap2_05	8339649	8360383	-	-	C.prem_hap2_05
C.ellen_hap2_01	9689914	9718338	-	-	C.prem_hap2_01	9604459	9632870	SYNAL	-		C.ellen_hap2_02	7514780	7516001	-	-	C.prem_hap2_02	22374667	22375891	INVDP	copygain		C.ellen_hap2_03	6206528	6207225	gggcccgtttgggattgcttttaagagacctaaaagtgattttgaaaatctaaaagctagttttagtgtttggtaaaaaaaaatcaaaatcacttttgtcaaaatcagcttttcctacagctgattttgaaaagccgggaaggagtagcttttagattctgattttgaaaatcaattttatcatttaatacaattccataaatatccttaaaattattacttaaatccaaaattatccttattcaaattggaaacaaaataatttataaaaaaatttgtattataattCATAAATATAAATTTattaatatcaatttattggtcgaattattattaaatttatctcactATattattaatttaattatcaattgttttaagaaaaaaaataaaataaat…	g	C.prem_hap2_03	6303263	6303263	DEL	-		C.ellen_hap2_04	4601388	4602859	-	-	C.prem_hap2_04	3650098	3651589	SYNAL	-		C.ellen_hap2_05	8339649	8360383	-	-	C.prem_hap2_05
C.ellen_hap2_01	9701101	9702089	-	-	C.prem_hap2_01	11091450	11092445	INVDP	copygain		C.ellen_hap2_02	7514780	7516001	-	-	C.prem_hap2_02	22375891	22374667	INVDPAL	-		C.ellen_hap2_03	6207226	6236329	-	-	C.prem_hap2_03	6303260	6332378	SYNAL	-		C.ellen_hap2_04	4602859	4603102	-	-	C.prem_hap2_04	3651589	3652018	HDR	-		C.ellen_hap2_05	8360383	8364056	-	-	C.prem_hap2_05
C.ellen_hap2_01	9701101	9702089	-	-	C.prem_hap2_01	11092445	11091450	INVDPAL	-		C.ellen_hap2_02	7577848	7681925	-	-	C.prem_hap2_02	5640252	5744381	SYN	-		C.ellen_hap2_03	6236330	6237097	-	-	-	-	-	NOTAL	-		C.ellen_hap2_04	4603103	4605975	-	-	C.prem_hap2_04	3652019	3654966	SYNAL	-		C.ellen_hap2_05	8360383	8364056	-	-	C.prem_hap2_05
C.ellen_hap2_01	9718339	9730873	-	-	C.prem_hap2_01	18995088	19007634	DUP	copyloss		C.ellen_hap2_02	7577848	7681925	-	-	C.prem_hap2_02	5640252	5744381	SYNAL	-		C.ellen_hap2_03	6237098	6255194	-	-	C.prem_hap2_03	6334102	6352105	SYN	-		C.ellen_hap2_04	4605975	4605991	-	-	C.prem_hap2_04	3654966	3656197	HDR	-		C.ellen_hap2_05	8364057	8364067	-	-	-
C.ellen_hap2_01	9718339	9730873	-	-	C.prem_hap2_01	18995088	19007634	DUPAL	-		C.ellen_hap2_02	7681925	7682370	-	-	C.prem_hap2_02	2632201	2632646	INVDP	copyloss		C.ellen_hap2_03	6237098	6255194	-	-	C.prem_hap2_03	6334102	6352105	SYNAL	-		C.ellen_hap2_04	4605992	4607887	-	-	C.prem_hap2_04	3656198	3658028	SYNAL	-		C.ellen_hap2_05	8364068	8365708	-	-	C.prem_hap2_05
C.ellen_hap2_01	9730874	9770393	-	-	C.prem_hap2_01	9632866	9672616	SYN	-		C.ellen_hap2_02	7681925	7682370	-	-	C.prem_hap2_02	2632646	2632201	INVDPAL	-		C.ellen_hap2_03	6248965	6249734	-	-	C.prem_hap2_03	971329	972080	DUP	copygain		C.ellen_hap2_04	4607877	4610967	-	-	C.prem_hap2_04	3658629	3662343	SYN	-		C.ellen_hap2_05	8364068	8365708	-	-	C.prem_hap2_05
C.ellen_hap2_01	9730874	9770393	-	-	C.prem_hap2_01	9632866	9672616	SYNAL	-		C.ellen_hap2_02	7682371	7696846	-	-	C.prem_hap2_02	5744373	5758813	SYN	-		C.ellen_hap2_03	6248965	6249734	-	-	C.prem_hap2_03	971329	972080	DUPAL	-		C.ellen_hap2_04	4607877	4610104	-	-	C.prem_hap2_04	3658629	3660889	SYNAL	-		C.ellen_hap2_05	8365709	8398490	-	-	C.prem_hap2_05
C.ellen_hap2_01	9740611	9741750	-	-	C.prem_hap2_01	21090905	21092074	DUP	copygain		C.ellen_hap2_02	7682371	7696846	-	-	C.prem_hap2_02	5744373	5758813	SYNAL	-		C.ellen_hap2_03	6255195	6256215	-	-	C.prem_hap2_03	4655430	4656441	INVDP	copyloss		C.ellen_hap2_04	4610095	4610104	-	-	C.prem_hap2_04	3660879	3661506	CPG	-		C.ellen_hap2_05	8365709	8390031	-	-	C.prem_hap2_05
C.ellen_hap2_01	9740611	9741750	-	-	C.prem_hap2_01	21090905	21092074	DUPAL	-		C.ellen_hap2_02	7696847	7698483	-	-	-	-	-	NOTAL	-		C.ellen_hap2_03	6255195	6256215	-	-	C.prem_hap2_03	4656441	4655430	INVDPAL	-		C.ellen_hap2_04	4610095	4610967	-	-	C.prem_hap2_04	3661496	3662343	SYNAL	-		C.ellen_hap2_05	8390028	8398490	-	-	C.prem_hap2_05
C.ellen_hap2_01	9763032	9767177	-	-	C.prem_hap2_01	13998813	14002952	DUP	copygain		C.ellen_hap2_02	7698484	7699150	-	-	C.prem_hap2_02	8705301	8705965	DUP	copyloss		C.ellen_hap2_03	6256213	6264778	-	-	C.prem_hap2_03	6352098	6356755	SYN	-		C.ellen_hap2_04	4610968	4612790	-	-	-	-	-	NOTAL	-		C.ellen_hap2_05	8390031	8390031	A	ATCCAAATTAATTAACATTATTTTTCCTCATATTATCCAAAGCAATGCAATGTATGCAACTTGGCCTTGGGGTCCTGTTTTCCTACTTTAGCTTTCTTCGTCACACCCATTTCTCTCATATATTCCTTTCCTCTCTCTCTCAAGTCTCACCATCAATTTTATAAACATAATATATGCAAGAATATGTGAACAAAAAGCAAATAATTTCTGTTCTGCAAATCGCATGTCCGTACACACGGTTTAACATATTGTATATATGCGGTTGTATGATAGAACACCAATTAATTGATTGGGAGAGTATTGATACTTttggatattttgccatatctacctctcaccaattatttaataaacatatgtatgacaagaatttaaagatgagTATAACTAAGAGTACCC…	C.prem_hap2_05
C.ellen_hap2_01	9763032	9767177	-	-	C.prem_hap2_01	13998813	14002952	DUPAL	-		C.ellen_hap2_02	7698484	7699150	-	-	C.prem_hap2_02	8705301	8705965	DUPAL	-		C.ellen_hap2_03	6256213	6260362	-	-	C.prem_hap2_03	6352098	6356191	SYNAL	-		C.ellen_hap2_04	4612791	4613011	-	-	C.prem_hap2_04	4290640	4290859	INVDP	copyloss		C.ellen_hap2_05	8398491	8398497	-	-	-
C.ellen_hap2_01	9763032	9772205	-	-	C.prem_hap2_01	27444554	27453710	DUP	copygain		C.ellen_hap2_02	7699151	7701689	-	-	-	-	-	NOTAL	-		C.ellen_hap2_03	6260362	6264209	aggtggcgtttgtttttttgtttgaaatctgaatagacctgaattagtctgaattctgaatagatctaaatgtctgaatctgaataatttgtttgttttttcgtctgaatctctgaaaataagtattaagttgttttttttttcaacttaaaaaactgaaaatgtgtagttttacatttgtatccttattaaatttaaatgtcaaataaataatatattaaataccacaatattttaacatttataagtaaaactatatttaagtgaacacatattgattttggaattttaatatataaaataccataaatttgaaattttatcgtatataatataaaaaagaaaaaactaataaaatgtttgaaacagttgatttgcaatttcatctcgaagttgtcg…	a	C.prem_hap2_03	6356191	6356191	DEL	-		C.ellen_hap2_04	4612791	4613011	-	-	C.prem_hap2_04	4290859	4290640	INVDPAL	-		C.ellen_hap2_05	8398498	8405349	-	-	C.prem_hap2_05
C.ellen_hap2_01	9763032	9772205	-	-	C.prem_hap2_01	27444554	27453710	DUPAL	-		C.ellen_hap2_02	7701690	7701864	-	-	C.prem_hap2_02	17847520	17847695	INVDP	copyloss		C.ellen_hap2_03	6264210	6264778	-	-	C.prem_hap2_03	6356189	6356755	SYNAL	-		C.ellen_hap2_04	4613012	4615349	-	-	-	-	-	NOTAL	-		C.ellen_hap2_05	8398498	8405349	-	-	C.prem_hap2_05
C.ellen_hap2_01	9770388	9902326	-	-	C.prem_hap2_01	9673982	9805971	SYN	-		C.ellen_hap2_02	7701690	7701864	-	-	C.prem_hap2_02	17847695	17847520	INVDPAL	-		C.ellen_hap2_03	6264778	6266257	-	-	C.prem_hap2_03	4498673	4500139	TRANS	-		C.ellen_hap2_04	4615350	4617295	-	-	C.prem_hap2_04	22725075	22726987	DUP	copyloss		C.ellen_hap2_05	8405350	8406406	-	-	-
C.ellen_hap2_01	9770388	9902326	-	-	C.prem_hap2_01	9673982	9805971	SYNAL	-		C.ellen_hap2_02	7701865	7702004	-	-	-	-	-	NOTAL	-		C.ellen_hap2_03	6264778	6266257	-	-	C.prem_hap2_03	4498673	4500139	TRANSAL	-		C.ellen_hap2_04	4615350	4617295	-	-	C.prem_hap2_04	22725075	22726987	DUPAL	-		C.ellen_hap2_05	8406407	8407720	-	-	C.prem_hap2_05
C.ellen_hap2_01	9831025	9831948	-	-	C.prem_hap2_01	19970800	19971703	DUP	copygain		C.ellen_hap2_02	7702005	7705959	-	-	C.prem_hap2_02	5764842	5768772	DUP	copyloss		C.ellen_hap2_03	6265069	6266257	-	-	C.prem_hap2_03	11250861	11252039	INVDP	copygain		C.ellen_hap2_04	4617296	4617298	-	-	-	-	-	NOTAL	-		C.ellen_hap2_05	8406407	8407720	-	-	C.prem_hap2_05
C.ellen_hap2_01	9831025	9831948	-	-	C.prem_hap2_01	19970800	19971703	DUPAL	-		C.ellen_hap2_02	7702005	7705959	-	-	C.prem_hap2_02	5764842	5768772	DUPAL	-		C.ellen_hap2_03	6265069	6266257	-	-	C.prem_hap2_03	11252039	11250861	INVDPAL	-		C.ellen_hap2_04	4617299	4618779	-	-	C.prem_hap2_04	29443578	29445091	INVDP	copyloss		C.ellen_hap2_05	8407721	8411293	-	-	-
C.ellen_hap2_01	9834826	9835081	-	-	C.prem_hap2_01	16361702	16361957	DUP	copygain		C.ellen_hap2_02	7705031	7716641	-	-	C.prem_hap2_02	5758812	5770490	SYN	-		C.ellen_hap2_03	6266258	6361031	-	-	C.prem_hap2_03	6356746	6451290	SYN	-		C.ellen_hap2_04	4617299	4618779	-	-	C.prem_hap2_04	29445091	29443578	INVDPAL	-		C.ellen_hap2_05	8411294	8415681	-	-	C.prem_hap2_05
C.ellen_hap2_01	9834826	9835081	-	-	C.prem_hap2_01	16361702	16361957	DUPAL	-		C.ellen_hap2_02	7705031	7716641	-	-	C.prem_hap2_02	5758812	5770490	SYNAL	-		C.ellen_hap2_03	6266258	6281996	-	-	C.prem_hap2_03	6356746	6372367	SYNAL	-		C.ellen_hap2_04	4618780	4637673	-	-	C.prem_hap2_04	3667895	3686744	SYN	-		C.ellen_hap2_05	8411294	8415681	-	-	C.prem_hap2_05
C.ellen_hap2_01	9839855	9840487	-	-	C.prem_hap2_01	21819714	21820342	DUP	copygain		C.ellen_hap2_02	7716641	7717517	-	-	C.prem_hap2_02	8488315	8489191	INVDP	copyloss		C.ellen_hap2_03	6281996	6282230	ATAATTCTAGCTACTaccgacaaagtgttggctccactggcaatggagtccccttaagtggcttgattgggtttgctccccagttcgagtcgcaggaagtcgtctttgttgggagaacctgtgcctctcggttcgaacggagacttctagtctgggttgtggtacagcttaaaggtgcctcccacagttggggccctccccagaatacctcgtggtcaaaacaaaaaaaataata	A	C.prem_hap2_03	6372367	6372367	DEL	-		C.ellen_hap2_04	4618780	4637673	-	-	C.prem_hap2_04	3667895	3686744	SYNAL	-		C.ellen_hap2_05	8415682	8415682	-	-	-
C.ellen_hap2_01	9839855	9840487	-	-	C.prem_hap2_01	21819714	21820342	DUPAL	-		C.ellen_hap2_02	7716641	7717517	-	-	C.prem_hap2_02	8489191	8488315	INVDPAL	-		C.ellen_hap2_03	6282231	6324215	-	-	C.prem_hap2_03	6372367	6414600	SYNAL	-		C.ellen_hap2_04	4637665	4647066	-	-	C.prem_hap2_04	3687401	3695829	SYN	-		C.ellen_hap2_05	8415683	8417216	-	-	C.prem_hap2_05
C.ellen_hap2_01	9840181	9840403	-	-	C.prem_hap2_01	13047248	13047470	INVDP	copygain		C.ellen_hap2_02	7717517	7734481	-	-	C.prem_hap2_02	5770481	5793238	SYN	-		C.ellen_hap2_03	6324206	6324337	-	-	C.prem_hap2_03	6414592	6414600	CPL	-		C.ellen_hap2_04	4637665	4643671	-	-	C.prem_hap2_04	3687401	3693500	SYNAL	-		C.ellen_hap2_05	8415683	8417216	-	-	C.prem_hap2_05
C.ellen_hap2_01	9840181	9840403	-	-	C.prem_hap2_01	13047470	13047248	INVDPAL	-		C.ellen_hap2_02	7717517	7726337	-	-	C.prem_hap2_02	5770481	5779312	SYNAL	-		C.ellen_hap2_03	6324328	6361031	-	-	C.prem_hap2_03	6414592	6451290	SYNAL	-		C.ellen_hap2_04	4643671	4644785	-	-	C.prem_hap2_04	3693500	3693533	HDR	-		C.ellen_hap2_05	8417217	8421210	-	-	C.prem_hap2_05
C.ellen_hap2_01	9840232	9840487	-	-	C.prem_hap2_01	21814602	21814857	DUP	copygain		C.ellen_hap2_02	7726332	7726337	-	-	C.prem_hap2_02	5779306	5779844	CPG	-		C.ellen_hap2_03	6361032	6365972	-	-	C.prem_hap2_03	29537467	29542422	DUP	copyloss		C.ellen_hap2_04	4644786	4647066	-	-	C.prem_hap2_04	3693534	3695829	SYNAL	-		C.ellen_hap2_05	8417217	8417920	-	-	C.prem_hap2_05
C.ellen_hap2_01	9840232	9840487	-	-	C.prem_hap2_01	21814602	21814857	DUPAL	-		C.ellen_hap2_02	7726332	7728395	-	-	C.prem_hap2_02	5779838	5781901	SYNAL	-		C.ellen_hap2_03	6361032	6365972	-	-	C.prem_hap2_03	29537467	29542422	DUPAL	-		C.ellen_hap2_04	4647058	4665137	-	-	C.prem_hap2_04	3696520	3715368	SYN	-		C.ellen_hap2_05	8418695	8421210	-	-	C.prem_hap2_05
C.ellen_hap2_01	9857127	9857618	-	-	C.prem_hap2_01	17904046	17904540	INVDP	copygain		C.ellen_hap2_02	7728395	7730984	-	-	C.prem_hap2_02	5781901	5790106	HDR	-		C.ellen_hap2_03	6365973	6365996	-	-	-	-	-	NOTAL	-		C.ellen_hap2_04	4647058	4648433	-	-	C.prem_hap2_04	3696520	3697890	SYNAL	-		C.ellen_hap2_05	8421211	8421220	-	-	-
C.ellen_hap2_01	9857127	9857618	-	-	C.prem_hap2_01	17904540	17904046	INVDPAL	-		C.ellen_hap2_02	7730985	7732676	-	-	C.prem_hap2_02	5790107	5791787	SYNAL	-		C.ellen_hap2_03	6365997	6367643	-	-	C.prem_hap2_03	14759750	14761407	DUP	copyloss		C.ellen_hap2_04	4648426	4648433	-	-	C.prem_hap2_04	3697882	3699369	CPG	-		C.ellen_hap2_05	8421221	8426509	-	-	C.prem_hap2_05
C.ellen_hap2_01	9881764	9882081	-	-	C.prem_hap2_01	16521403	16521720	INVDP	copygain		C.ellen_hap2_02	7732676	7733109	-	-	C.prem_hap2_02	5791787	5791875	HDR	-		C.ellen_hap2_03	6365997	6367643	-	-	C.prem_hap2_03	14759750	14761407	DUPAL	-		C.ellen_hap2_04	4648426	4649552	-	-	C.prem_hap2_04	3699361	3700487	SYNAL	-		C.ellen_hap2_05	8421221	8422795	-	-	C.prem_hap2_05
C.ellen_hap2_01	9881764	9882081	-	-	C.prem_hap2_01	16521720	16521403	INVDPAL	-		C.ellen_hap2_02	7733110	7734481	-	-	C.prem_hap2_02	5791876	5793238	SYNAL	-		C.ellen_hap2_03	6367644	6580203	-	-	C.prem_hap2_03	6451288	6658250	SYN	-		C.ellen_hap2_04	4649552	4650294	-	-	C.prem_hap2_04	3700487	3700488	HDR	-		C.ellen_hap2_05	8422848	8423869	-	-	C.prem_hap2_05
C.ellen_hap2_01	9902318	9995775	-	-	C.prem_hap2_01	9806618	9899166	SYN	-		C.ellen_hap2_02	7734480	7765456	-	-	C.prem_hap2_02	5794098	5824270	SYN	-		C.ellen_hap2_03	6367644	6498116	-	-	C.prem_hap2_03	6451288	6581540	SYNAL	-		C.ellen_hap2_04	4650295	4665137	-	-	C.prem_hap2_04	3700489	3715368	SYNAL	-		C.ellen_hap2_05	8423921	8426509	-	-	C.prem_hap2_05
C.ellen_hap2_01	9902318	9971160	-	-	C.prem_hap2_01	9806618	9875547	SYNAL	-		C.ellen_hap2_02	7734480	7739916	-	-	C.prem_hap2_02	5794098	5799585	SYNAL	-		C.ellen_hap2_03	6498116	6503314	Tagttggaatttgaggatcaagggaaaaagatgaagatctggaactgttttattatcacaacaactaattacagaaatgagcttagctcagtatttatagtagaatctaatgcttgctaatcacgtcagttacagctaagcaatctaactactaaaataataattgctgatgtaactaatcttgaacacaattaacaagagctaatttgttaactaattccagccacatctaacagcatgggaatctcttcataacagttttgccatctggagttttccagcttctcacgtgcacctttcactttcactcctagactagctactggatttacagctggcttgattccagctggcactccaacgtgagttgcatgaggttcagcttcatcagttaattca…	T	C.prem_hap2_03	6581540	6581540	DEL	-		C.ellen_hap2_04	4665138	4665210	-	-	-	-	-	NOTAL	-		C.ellen_hap2_05	8426502	8436456	-	-	C.prem_hap2_05
C.ellen_hap2_01	9970139	9972178	-	-	C.prem_hap2_01	9874526	9875547	CPL	-		C.ellen_hap2_02	7739916	7739916	A	ATGTTAACATTGGATTCTATAGAGTACTAGAGATCAAGATTAAGATTCTCATCCAAGTAGTTGATGATATTCCTTCTTTTTGATATGCTGTGCATACCTCTTAAATCACTCAAGAGACACCAATTTGATACTAAATTGCAAacagaatgtattgtaggggtatttccttcatcaattaaaattgagtgaagatagtctttttctttacctaagagtgatgagtagacatccctcgaatatttgtgagggttaaaatctacacagagcttcattagcattgatgtaagttggtctcaataatagtctgatttgtaaatatcaattataatcttatgtaatatgagttgtagtttgagcaatactctcatgtaataaaaaaaaaATGCA	C.prem_hap2_02	5799585	5799971	INS	-		C.ellen_hap2_03	6503315	6545809	-	-	C.prem_hap2_03	6581536	6624093	SYNAL	-		C.ellen_hap2_04	4665211	4682895	-	-	C.prem_hap2_04	3717459	3734888	SYN	-		C.ellen_hap2_05	8426502	8436456	-	-	C.prem_hap2_05
C.ellen_hap2_01	9971157	9995775	-	-	C.prem_hap2_01	9874526	9899166	SYNAL	-		C.ellen_hap2_02	7739916	7743691	-	-	C.prem_hap2_02	5799972	5803928	SYNAL	-		C.ellen_hap2_03	6545809	6546065	TTTAttttattttttattacatgagactattgcttcgattacaactcatattacatgaaaatataactgatatgtacaaatcagattataactggggccaacatacatcaaaactaatggagcgctgcccagattttaaccctctcaaatattcgagggatgtctactcctcgcacgggggcaaggtgagagctgcTGCTTTGGAGAGCAACAGTTCGAACCCCCACAATGCATGTGGGGGTGTTTCCTTCCTCAAA	T	C.prem_hap2_03	6624093	6624093	DEL	-		C.ellen_hap2_04	4665211	4668553	-	-	C.prem_hap2_04	3717459	3720797	SYNAL	-		C.ellen_hap2_05	8436452	8437303	-	-	C.prem_hap2_05
C.ellen_hap2_01	9924200	9924828	-	-	C.prem_hap2_01	11910737	11911366	INVDP	copygain		C.ellen_hap2_02	7743691	7745430	-	-	C.prem_hap2_02	5803928	5804234	HDR	-		C.ellen_hap2_03	6546066	6580203	-	-	C.prem_hap2_03	6624093	6658250	SYNAL	-		C.ellen_hap2_04	4668553	4668796	TTACCTTTTTAAATTTTCTATTTTTAAATGGGATATTTCGTTGGGATCGTACAAATATATTTAACATTCTTAAATATATGAAATCATTTTTAATCACTAAGTTTATTACTCCGATCCTTAGGGAAAAAACAACACTACTCTAATAAATCTATATATTGGTCACTTAAGtgaaaacatgattaattaaatttaagtacaacataacatatataaattaatactcggtaaattaataatttctttt	T	C.prem_hap2_04	3720797	3720797	DEL	-		C.ellen_hap2_05	8436452	8437303	-	-	C.prem_hap2_05
C.ellen_hap2_01	9924200	9924828	-	-	C.prem_hap2_01	11911366	11910737	INVDPAL	-		C.ellen_hap2_02	7745431	7765456	-	-	C.prem_hap2_02	5804235	5824270	SYNAL	-		C.ellen_hap2_03	6480514	6481506	-	-	C.prem_hap2_03	6333122	6334103	INVDP	copygain		C.ellen_hap2_04	4668797	4682895	-	-	C.prem_hap2_04	3720797	3734888	SYNAL	-		C.ellen_hap2_05	8437301	8466603	-	-	C.prem_hap2_05
C.ellen_hap2_01	9940525	9941395	-	-	C.prem_hap2_01	15670581	15671451	INVDP	copygain		C.ellen_hap2_02	7765457	7765494	-	-	-	-	-	NOTAL	-		C.ellen_hap2_03	6480514	6481506	-	-	C.prem_hap2_03	6334103	6333122	INVDPAL	-		C.ellen_hap2_04	4682896	4771020	-	-	C.prem_hap2_04	3808027	3893876	SYN	-		C.ellen_hap2_05	8437301	8447905	-	-	C.prem_hap2_05
C.ellen_hap2_01	9940525	9941395	-	-	C.prem_hap2_01	15671451	15670581	INVDPAL	-		C.ellen_hap2_02	7765495	7766443	-	-	C.prem_hap2_02	5825898	5826846	INVDP	copyloss		C.ellen_hap2_03	6580193	6610100	-	-	C.prem_hap2_03	6658887	6688795	SYN	-		C.ellen_hap2_04	4682896	4752355	-	-	C.prem_hap2_04	3808027	3877384	SYNAL	-		C.ellen_hap2_05	8447905	8447905	c	caatcatgtctaataataatctgtgtaaaaaaaaaattatttttgtacaaatttttaggtgtgtcatcattGTTCCTTAAAGTGAAAATCACATACACAAGGTAATGCTTCTTATAACTGAAGTTAGCTCGTAATAATGTAATAATTGATAGGGGGTGTTTACATACACTATGACACAACTAGCTTTAAAATCAAAATTCTTTAGCATCATTTTTAGATTTTATTTTTTTCGGTAACCAAATGAAAATAAAATCAATAGTGCTTGTGAAGTAAAGCAACAA	C.prem_hap2_05
C.ellen_hap2_01	9940527	9941396	-	-	C.prem_hap2_01	11671268	11672138	INVDP	copygain		C.ellen_hap2_02	7765495	7766443	-	-	C.prem_hap2_02	5826846	5825898	INVDPAL	-		C.ellen_hap2_03	6580193	6610100	-	-	C.prem_hap2_03	6658887	6688795	SYNAL	-		C.ellen_hap2_04	4752355	4754514	AATGTATAAAAATAGATAACACACTGCAATTTCAACCAATTAACACCAAATCCAGTGCTTTATGTATAGCCAATCAAATTAATTCAATAGTAATTCCAACCCTTGTGAATATGCAATTCTTAATTCTTCTTTTGTTCGGATATAATACTAGTGAAAAAAAGTAGAAATAGACTATCGATAAAAAGAAAGAAGAAACACAAGCTAATTGATATTTATATTTTCTATCTTCACATAGAATTGTAATTAATAGTAGTAATAATAACACTGACACCAAGATTTGCCCCATTGTTTGCATAAATACAGCTATCAAATTGATACGGTAGTTGATGACCAAATTAAATTATCATAATTACTATTTTCTAATAATAATTATTATATCTACTAATTACTGAAATATCT…	A	C.prem_hap2_04	3877384	3877384	DEL	-		C.ellen_hap2_05	8447905	8466603	-	-	C.prem_hap2_05
C.ellen_hap2_01	9940527	9941396	-	-	C.prem_hap2_01	11672138	11671268	INVDPAL	-		C.ellen_hap2_02	7766442	7766696	-	-	C.prem_hap2_02	5825237	5825491	INV	-		C.ellen_hap2_03	6610100	6611663	-	-	C.prem_hap2_03	6689184	6690723	SYN	-		C.ellen_hap2_04	4754515	4771020	-	-	C.prem_hap2_04	3877385	3893876	SYNAL	-		C.ellen_hap2_05	8466601	8466918	-	-	C.prem_hap2_05
C.ellen_hap2_01	9995776	9998304	-	-	C.prem_hap2_01	24732213	24734726	INVTR	-		C.ellen_hap2_02	7766442	7766696	-	-	C.prem_hap2_02	5825491	5825237	INVAL	-		C.ellen_hap2_03	6610100	6611663	-	-	C.prem_hap2_03	6689184	6690723	SYNAL	-		C.ellen_hap2_04	4748944	4750242	-	-	C.prem_hap2_04	10228939	10230237	DUP	copygain		C.ellen_hap2_05	8466601	8466918	-	-	C.prem_hap2_05
C.ellen_hap2_01	9995776	9998304	-	-	C.prem_hap2_01	24734726	24732213	INVTRAL	-		C.ellen_hap2_02	7766697	7766723	-	-	-	-	-	NOTAL	-		C.ellen_hap2_03	6611659	6612194	-	-	C.prem_hap2_03	4011652	4012168	INVDP	copyloss		C.ellen_hap2_04	4748944	4750242	-	-	C.prem_hap2_04	10228939	10230237	DUPAL	-		C.ellen_hap2_05	8466919	8466933	-	-	-
C.ellen_hap2_01	9998305	10050164	-	-	C.prem_hap2_01	9899158	9951875	SYN	-		C.ellen_hap2_02	7766724	7846392	-	-	C.prem_hap2_02	5825842	5904284	SYN	-		C.ellen_hap2_03	6611659	6612194	-	-	C.prem_hap2_03	4012168	4011652	INVDPAL	-		C.ellen_hap2_04	4771014	4774873	-	-	C.prem_hap2_04	3895426	3899130	SYN	-		C.ellen_hap2_05	8466934	8470281	-	-	C.prem_hap2_05
C.ellen_hap2_01	9998305	10021691	-	-	C.prem_hap2_01	9899158	9922548	SYNAL	-		C.ellen_hap2_02	7766724	7836807	-	-	C.prem_hap2_02	5825842	5895794	SYNAL	-		C.ellen_hap2_03	6612195	6677929	-	-	C.prem_hap2_03	6690716	6755849	SYN	-		C.ellen_hap2_04	4771014	4774873	-	-	C.prem_hap2_04	3895426	3899130	SYNAL	-		C.ellen_hap2_05	8466934	8470281	-	-	C.prem_hap2_05
C.ellen_hap2_01	10020426	10021691	-	-	C.prem_hap2_01	9921282	9923517	TDM	-		C.ellen_hap2_02	7836796	7837919	-	-	C.prem_hap2_02	5895784	5895794	CPL	-		C.ellen_hap2_03	6612195	6615322	-	-	C.prem_hap2_03	6690716	6693809	SYNAL	-		C.ellen_hap2_04	4774874	4774874	-	-	-	-	-	NOTAL	-		C.ellen_hap2_05	8470282	8472107	-	-	-
C.ellen_hap2_01	10020426	10036515	-	-	C.prem_hap2_01	9922251	9938346	SYNAL	-		C.ellen_hap2_02	7837908	7846392	-	-	C.prem_hap2_02	5895784	5904284	SYNAL	-		C.ellen_hap2_03	6615322	6616093	gagcatcaccaaaagactcttcaaataaaattttattacttatttgaagagctatatcaacatttaaggctccaaaagacactccaattaagatttttcaaataagaaatgatactctctcttcaaatttgaagagttaccttctccctcttcaatttatattttattattttttgttgaagaaaaagagaaatgtgctttaattactattgacttttcctttaaaaaaATAGTTAtttaattaaaataatattaactcatttatatttgaagagtcttttggagaacaatatctttttccctcttcaatttatattttattactttttgttgaagaaaaaaaaaatgtgctttaattactattgacttttcctttaaaaaaAATAGTTAtttaattaa…	g	C.prem_hap2_03	6693809	6693809	DEL	-		C.ellen_hap2_04	4774875	4775279	-	-	C.prem_hap2_04	9040125	9040529	INVDP	copyloss		C.ellen_hap2_05	8472108	8472355	-	-	C.prem_hap2_05
C.ellen_hap2_01	10035680	10036637	-	-	C.prem_hap2_01	9937512	9938346	TDM	-		C.ellen_hap2_02	7846388	7884444	-	-	C.prem_hap2_02	5909844	5947890	SYN	-		C.ellen_hap2_03	6616094	6653982	-	-	C.prem_hap2_03	6693808	6731609	SYNAL	-		C.ellen_hap2_04	4774875	4775279	-	-	C.prem_hap2_04	9040529	9040125	INVDPAL	-		C.ellen_hap2_05	8472108	8472355	-	-	C.prem_hap2_05
C.ellen_hap2_01	10035802	10050164	-	-	C.prem_hap2_01	9937512	9951875	SYNAL	-		C.ellen_hap2_02	7846388	7884444	-	-	C.prem_hap2_02	5909844	5947890	SYNAL	-		C.ellen_hap2_03	6653883	6653982	-	-	C.prem_hap2_03	6731509	6731796	CPG	-		C.ellen_hap2_04	4775274	4776512	-	-	C.prem_hap2_04	3899130	3900344	SYN	-		C.ellen_hap2_05	8472356	8474167	-	-	-
C.ellen_hap2_01	10050160	10100246	-	-	C.prem_hap2_01	9964473	10018252	SYN	-		C.ellen_hap2_02	7884431	7927896	-	-	C.prem_hap2_02	5948236	5992128	SYN	-		C.ellen_hap2_03	6653883	6677929	-	-	C.prem_hap2_03	6731696	6755849	SYNAL	-		C.ellen_hap2_04	4775274	4776512	-	-	C.prem_hap2_04	3899130	3900344	SYNAL	-		C.ellen_hap2_05	8474168	8531140	-	-	C.prem_hap2_05
C.ellen_hap2_01	10050160	10084268	-	-	C.prem_hap2_01	9964473	9998778	SYNAL	-		C.ellen_hap2_02	7884431	7904125	-	-	C.prem_hap2_02	5948236	5967934	SYNAL	-		C.ellen_hap2_03	6677403	6679442	-	-	C.prem_hap2_03	6756585	6758631	DUP	copygain		C.ellen_hap2_04	4776510	4777128	-	-	C.prem_hap2_04	25588914	25589529	INVTR	-		C.ellen_hap2_05	8474168	8531140	-	-	C.prem_hap2_05
C.ellen_hap2_01	10084259	10084268	-	-	C.prem_hap2_01	9998768	10002188	CPG	-		C.ellen_hap2_02	7904118	7904125	-	-	C.prem_hap2_02	5967926	5968479	CPG	-		C.ellen_hap2_03	6677403	6679442	-	-	C.prem_hap2_03	6756585	6758631	DUPAL	-		C.ellen_hap2_04	4776510	4777128	-	-	C.prem_hap2_04	25589529	25588914	INVTRAL	-		C.ellen_hap2_05	8531137	8531405	-	-	C.prem_hap2_05
C.ellen_hap2_01	10084259	10100246	-	-	C.prem_hap2_01	10002178	10018252	SYNAL	-		C.ellen_hap2_02	7904118	7927896	-	-	C.prem_hap2_02	5968471	5992128	SYNAL	-		C.ellen_hap2_03	6677403	6685236	-	-	C.prem_hap2_03	6759271	6767088	SYN	-		C.ellen_hap2_04	4776516	4777127	-	-	C.prem_hap2_04	3544715	3545323	INVDP	copygain		C.ellen_hap2_05	8531137	8531405	-	-	C.prem_hap2_05
C.ellen_hap2_01	10100247	10102342	-	-	C.prem_hap2_01	10731088	10733178	INVTR	-		C.ellen_hap2_02	7927888	8074222	-	-	C.prem_hap2_02	5992998	6140772	SYN	-		C.ellen_hap2_03	6677403	6685236	-	-	C.prem_hap2_03	6759271	6767088	SYNAL	-		C.ellen_hap2_04	4776516	4777127	-	-	C.prem_hap2_04	3545323	3544715	INVDPAL	-		C.ellen_hap2_05	8531406	8531415	-	-	-
C.ellen_hap2_01	10100247	10102342	-	-	C.prem_hap2_01	10733178	10731088	INVTRAL	-		C.ellen_hap2_02	7927888	8066733	-	-	C.prem_hap2_02	5992998	6131963	SYNAL	-		C.ellen_hap2_03	6679676	6680194	-	-	C.prem_hap2_03	6756054	6756572	DUP	copygain		C.ellen_hap2_04	4777129	4783310	-	-	C.prem_hap2_04	3900335	3906155	SYN	-		C.ellen_hap2_05	8531416	8561870	-	-	C.prem_hap2_05
C.ellen_hap2_01	10102342	10188889	-	-	C.prem_hap2_01	10027943	10113653	SYN	-		C.ellen_hap2_02	8064966	8066733	-	-	C.prem_hap2_02	6130193	6133258	TDM	-		C.ellen_hap2_03	6679676	6680194	-	-	C.prem_hap2_03	6756054	6756572	DUPAL	-		C.ellen_hap2_04	4777129	4780935	-	-	C.prem_hap2_04	3900335	3904118	SYNAL	-		C.ellen_hap2_05	8531416	8537887	-	-	C.prem_hap2_05
C.ellen_hap2_01	10102342	10125801	-	-	C.prem_hap2_01	10027943	10051387	SYNAL	-		C.ellen_hap2_02	8064966	8074222	-	-	C.prem_hap2_02	6131484	6140772	SYNAL	-		C.ellen_hap2_03	6685216	6687197	-	-	C.prem_hap2_03	33069257	33071237	INVDP	copyloss		C.ellen_hap2_04	4780935	4781312	ATTACTAACAACATTAGCAGATGAATTCCAAAATTGACGGAAAACTTTCAGAGGAAGAAAAATGGCGTAACAAGCCTCCAGACCTATAAGAGAGTAAAGGATTCAGCAATATTAGAAACGGCATTTACATTCATTATTATGAAACATTTTCAATGCATAGTAATCATCAAAACAAATCTAACTATGACTTGGCAGGGCATAATTGCTGGTGCATGCACTTCACTGAAATTGGATTATAGGAGTGTATTTGACCTGAAACTGTGAGAATACTGGTTCATAGAACAATGCAATACTCAGGGGACTATATAATCCCAAATGTAAAGCAGCAGTGGCCGCTACGCATATTGTCCCATAAGCTTTGGTGATAGGTGGTAGCGA	A	C.prem_hap2_04	3904118	3904118	DEL	-		C.ellen_hap2_05	8537876	8547770	-	-	C.prem_hap2_05
C.ellen_hap2_01	10125793	10126630	-	-	C.prem_hap2_01	10051380	10051387	CPL	-		C.ellen_hap2_02	7988860	7989389	-	-	C.prem_hap2_02	24186297	24186825	DUP	copygain		C.ellen_hap2_03	6685216	6687197	-	-	C.prem_hap2_03	33071237	33069257	INVDPAL	-		C.ellen_hap2_04	4781313	4783310	-	-	C.prem_hap2_04	3904118	3906155	SYNAL	-		C.ellen_hap2_05	8547759	8559766	-	-	C.prem_hap2_05
C.ellen_hap2_01	10126622	10176621	-	-	C.prem_hap2_01	10051380	10101288	SYNAL	-		C.ellen_hap2_02	7988860	7989389	-	-	C.prem_hap2_02	24186297	24186825	DUPAL	-		C.ellen_hap2_03	6687198	6687199	-	-	-	-	-	NOTAL	-		C.ellen_hap2_04	4783307	4837585	-	-	C.prem_hap2_04	3907583	3963512	SYN	-		C.ellen_hap2_05	8559766	8559906	-	-	C.prem_hap2_05
C.ellen_hap2_01	10176612	10176621	-	-	C.prem_hap2_01	10101278	10101422	CPG	-		C.ellen_hap2_02	8073171	8085498	-	-	C.prem_hap2_02	26949451	26962619	INVDP	copyloss		C.ellen_hap2_03	6687200	6806110	-	-	C.prem_hap2_03	6767074	6886458	SYN	-		C.ellen_hap2_04	4783307	4796560	-	-	C.prem_hap2_04	3907583	3920923	SYNAL	-		C.ellen_hap2_05	8559907	8561870	-	-	C.prem_hap2_05
C.ellen_hap2_01	10176612	10188889	-	-	C.prem_hap2_01	10101412	10113653	SYNAL	-		C.ellen_hap2_02	8073171	8074411	-	-	C.prem_hap2_02	26962619	26961398	INVDPAL	-		C.ellen_hap2_03	6687200	6806110	-	-	C.prem_hap2_03	6767074	6886458	SYNAL	-		C.ellen_hap2_04	4796560	4796569	-	-	C.prem_hap2_04	3920923	3921731	HDR	-		C.ellen_hap2_05	8561866	8563240	-	-	C.prem_hap2_05
C.ellen_hap2_01	10103108	10104168	-	-	C.prem_hap2_01	14027149	14028209	INVDP	copygain		C.ellen_hap2_02	8074476	8085498	-	-	C.prem_hap2_02	26960354	26949451	INVDPAL	-		C.ellen_hap2_03	6806111	6806117	-	-	-	-	-	NOTAL	-		C.ellen_hap2_04	4796570	4835495	-	-	C.prem_hap2_04	3921732	3960534	SYNAL	-		C.ellen_hap2_05	8561866	8563240	-	-	C.prem_hap2_05
C.ellen_hap2_01	10103108	10104168	-	-	C.prem_hap2_01	14028209	14027149	INVDPAL	-		C.ellen_hap2_02	8084447	8109842	-	-	C.prem_hap2_02	6139721	6165108	SYN	-		C.ellen_hap2_03	6806118	6806345	-	-	C.prem_hap2_03	28023982	28024207	DUP	copyloss		C.ellen_hap2_04	4835495	4835996	-	-	C.prem_hap2_04	3960534	3961951	HDR	-		C.ellen_hap2_05	8562890	8566625	-	-	C.prem_hap2_05
C.ellen_hap2_01	10103110	10104430	-	-	C.prem_hap2_01	13993274	13994598	INVDP	copygain		C.ellen_hap2_02	8084447	8109842	-	-	C.prem_hap2_02	6139721	6165108	SYNAL	-		C.ellen_hap2_03	6806118	6806345	-	-	C.prem_hap2_03	28023982	28024207	DUPAL	-		C.ellen_hap2_04	4835997	4837585	-	-	C.prem_hap2_04	3961952	3963512	SYNAL	-		C.ellen_hap2_05	8562890	8565160	-	-	C.prem_hap2_05
C.ellen_hap2_01	10103110	10104430	-	-	C.prem_hap2_01	13994598	13993274	INVDPAL	-		C.ellen_hap2_02	8109842	8118159	-	-	C.prem_hap2_02	6165456	6173750	SYN	-		C.ellen_hap2_03	6806341	6825772	-	-	C.prem_hap2_03	6886441	6905894	SYN	-		C.ellen_hap2_04	4800310	4809576	-	-	C.prem_hap2_04	3798158	3804438	INVDP	copygain		C.ellen_hap2_05	8566190	8566625	-	-	C.prem_hap2_05
C.ellen_hap2_01	10177442	10178337	-	-	C.prem_hap2_01	10113654	10114549	DUP	copygain		C.ellen_hap2_02	8109842	8118159	-	-	C.prem_hap2_02	6165456	6173750	SYNAL	-		C.ellen_hap2_03	6806341	6825772	-	-	C.prem_hap2_03	6886441	6905894	SYNAL	-		C.ellen_hap2_04	4800310	4803905	-	-	C.prem_hap2_04	3804438	3800812	INVDPAL	-		C.ellen_hap2_05	8566626	8566650	-	-	-
C.ellen_hap2_01	10177442	10178337	-	-	C.prem_hap2_01	10113654	10114549	DUPAL	-		C.ellen_hap2_02	8118155	8218238	-	-	C.prem_hap2_02	6189781	6291423	SYN	-		C.ellen_hap2_03	6825773	6831199	-	-	C.prem_hap2_03	28565852	28571272	INVDP	copyloss		C.ellen_hap2_04	4806970	4809576	-	-	C.prem_hap2_04	3800796	3798158	INVDPAL	-		C.ellen_hap2_05	8566651	8567117	-	-	C.prem_hap2_05
C.ellen_hap2_01	10188498	10242621	-	-	C.prem_hap2_01	10114544	10168999	SYN	-		C.ellen_hap2_02	8118155	8158445	-	-	C.prem_hap2_02	6189781	6230267	SYNAL	-		C.ellen_hap2_03	6825773	6831199	-	-	C.prem_hap2_03	28571272	28565852	INVDPAL	-		C.ellen_hap2_04	4822009	4828840	-	-	C.prem_hap2_04	3765671	3770223	INVDP	copygain		C.ellen_hap2_05	8566651	8567117	-	-	C.prem_hap2_05
C.ellen_hap2_01	10188498	10205191	-	-	C.prem_hap2_01	10114544	10131232	SYNAL	-		C.ellen_hap2_02	8157468	8158445	-	-	C.prem_hap2_02	6229284	6230541	TDM	-		C.ellen_hap2_03	6830685	6831038	-	-	C.prem_hap2_03	12259835	12260190	DUP	copygain		C.ellen_hap2_04	4822009	4824030	-	-	C.prem_hap2_04	3770223	3768199	INVDPAL	-		C.ellen_hap2_05	8567037	8568402	-	-	C.prem_hap2_05
C.ellen_hap2_01	10205191	10205214	-	-	C.prem_hap2_01	10131232	10131613	HDR	-		C.ellen_hap2_02	8157468	8176135	-	-	C.prem_hap2_02	6229566	6248182	SYNAL	-		C.ellen_hap2_03	6830685	6831038	-	-	C.prem_hap2_03	12259835	12260190	DUPAL	-		C.ellen_hap2_04	4826801	4828840	-	-	C.prem_hap2_04	3767654	3765671	INVDPAL	-		C.ellen_hap2_05	8567037	8568402	-	-	C.prem_hap2_05
C.ellen_hap2_01	10205215	10242621	-	-	C.prem_hap2_01	10131614	10168999	SYNAL	-		C.ellen_hap2_02	8176135	8176542	-	-	C.prem_hap2_02	6248182	6248183	HDR	-		C.ellen_hap2_03	6831199	6854747	-	-	C.prem_hap2_03	6905889	6929421	SYN	-		C.ellen_hap2_04	4837584	4850113	-	-	C.prem_hap2_04	18919121	18931668	TRANS	-		C.ellen_hap2_05	8568403	8569218	-	-	C.prem_hap2_05
C.ellen_hap2_01	10234449	10234810	-	-	C.prem_hap2_01	25990905	25991274	INVDP	copygain		C.ellen_hap2_02	8176543	8189805	-	-	C.prem_hap2_02	6248184	6261418	SYNAL	-		C.ellen_hap2_03	6831199	6854747	-	-	C.prem_hap2_03	6905889	6929421	SYNAL	-		C.ellen_hap2_04	4837584	4850113	-	-	C.prem_hap2_04	18919121	18931668	TRANSAL	-		C.ellen_hap2_05	8568403	8569218	-	-	C.prem_hap2_05
C.ellen_hap2_01	10234449	10234810	-	-	C.prem_hap2_01	25991274	25990905	INVDPAL	-		C.ellen_hap2_02	8189798	8189805	-	-	C.prem_hap2_02	6261410	6263136	CPG	-		C.ellen_hap2_03	6854748	6855737	-	-	C.prem_hap2_03	15259347	15260335	INVDP	copyloss		C.ellen_hap2_04	4848749	4861278	-	-	C.prem_hap2_04	485601	498151	DUP	copyloss		C.ellen_hap2_05	8569210	8570538	-	-	C.prem_hap2_05
C.ellen_hap2_01	10242622	10242651	-	-	-	-	-	NOTAL	-		C.ellen_hap2_02	8189798	8218238	-	-	C.prem_hap2_02	6263128	6291423	SYNAL	-		C.ellen_hap2_03	6854748	6855737	-	-	C.prem_hap2_03	15260335	15259347	INVDPAL	-		C.ellen_hap2_04	4848749	4861278	-	-	C.prem_hap2_04	485601	498151	DUPAL	-		C.ellen_hap2_05	8569210	8570538	-	-	C.prem_hap2_05
C.ellen_hap2_01	10242652	10243250	-	-	C.prem_hap2_01	27973707	27974305	DUP	copyloss		C.ellen_hap2_02	8141160	8142028	-	-	C.prem_hap2_02	5358147	5359026	INVDP	copygain		C.ellen_hap2_03	6855737	6869872	-	-	C.prem_hap2_03	6929416	6943404	SYN	-		C.ellen_hap2_04	4861279	4861279	-	-	-	-	-	NOTAL	-		C.ellen_hap2_05	8569866	8577093	-	-	C.prem_hap2_05
C.ellen_hap2_01	10242652	10243250	-	-	C.prem_hap2_01	27973707	27974305	DUPAL	-		C.ellen_hap2_02	8141160	8142028	-	-	C.prem_hap2_02	5359026	5358147	INVDPAL	-		C.ellen_hap2_03	6855737	6869872	-	-	C.prem_hap2_03	6929416	6943404	SYNAL	-		C.ellen_hap2_04	4861280	4863850	-	-	C.prem_hap2_04	3963508	3964446	SYN	-		C.ellen_hap2_05	8569866	8577093	-	-	C.prem_hap2_05
C.ellen_hap2_01	10243251	10250869	-	-	C.prem_hap2_01	10168952	10176558	SYN	-		C.ellen_hap2_02	8170970	8174935	-	-	C.prem_hap2_02	6181268	6185241	DUP	copygain		C.ellen_hap2_03	6869864	6924423	-	-	C.prem_hap2_03	6945372	7002486	SYN	-		C.ellen_hap2_04	4861280	4861854	-	-	C.prem_hap2_04	3963508	3964072	SYNAL	-		C.ellen_hap2_05	8577087	8581383	-	-	C.prem_hap2_05
C.ellen_hap2_01	10243251	10250869	-	-	C.prem_hap2_01	10168952	10176558	SYNAL	-		C.ellen_hap2_02	8170970	8174935	-	-	C.prem_hap2_02	6181268	6185241	DUPAL	-		C.ellen_hap2_03	6869864	6905971	-	-	C.prem_hap2_03	6945372	6981766	SYNAL	-		C.ellen_hap2_04	4861840	4863482	-	-	C.prem_hap2_04	3964059	3964072	CPL	-		C.ellen_hap2_05	8577087	8580597	-	-	C.prem_hap2_05
C.ellen_hap2_01	10250869	10252255	-	-	C.prem_hap2_01	18995087	18996476	DUP	copyloss		C.ellen_hap2_02	8218239	8219334	-	-	C.prem_hap2_02	32248150	32249241	TRANS	-		C.ellen_hap2_03	6905962	6905971	-	-	C.prem_hap2_03	6981756	6983925	CPG	-		C.ellen_hap2_04	4863468	4863850	-	-	C.prem_hap2_04	3964059	3964446	SYNAL	-		C.ellen_hap2_05	8580597	8580859	aaaaataaataaaaCCACCGGCCTGTTATTTGAAAGCCGAGACATCTGCAAAACAAACAATCAATGCAAAATTAATAAAATAAAAAAAATGGCCTGGAAGAAGTTTAAAATAATGATTAAAAAAGGAGGCAAAAGTAACGCGAGAGGAGGCTAAatatatatatatatatatatatatatatatatatatCTGCATTTGCTCCATGGCACTCAAATCTGCATTTGTTCGATAGCAGaaaaaaaataaaaataaaataaataaa	a	C.prem_hap2_05
C.ellen_hap2_01	10250869	10252255	-	-	C.prem_hap2_01	18995087	18996476	DUPAL	-		C.ellen_hap2_02	8218239	8219334	-	-	C.prem_hap2_02	32248150	32249241	TRANSAL	-		C.ellen_hap2_03	6905962	6924423	-	-	C.prem_hap2_03	6983915	7002486	SYNAL	-		C.ellen_hap2_04	4863846	4866323	-	-	C.prem_hap2_04	1089047	1091516	INVDP	copyloss		C.ellen_hap2_05	8580860	8581383	-	-	C.prem_hap2_05
C.ellen_hap2_01	10252256	10360792	-	-	C.prem_hap2_01	10176556	10285124	SYN	-		C.ellen_hap2_02	8219335	8234050	-	-	C.prem_hap2_02	6291415	6306128	SYN	-		C.ellen_hap2_03	6924412	6925146	-	-	C.prem_hap2_03	11689037	11689799	TRANS	-		C.ellen_hap2_04	4863846	4866323	-	-	C.prem_hap2_04	1091516	1089047	INVDPAL	-		C.ellen_hap2_05	8581383	8582886	-	-	C.prem_hap2_05
C.ellen_hap2_01	10252256	10360792	-	-	C.prem_hap2_01	10176556	10285124	SYNAL	-		C.ellen_hap2_02	8219335	8234050	-	-	C.prem_hap2_02	6291415	6306128	SYNAL	-		C.ellen_hap2_03	6924412	6925146	-	-	C.prem_hap2_03	11689037	11689799	TRANSAL	-		C.ellen_hap2_04	4866324	4866972	-	-	-	-	-	NOTAL	-		C.ellen_hap2_05	8581383	8582886	-	-	C.prem_hap2_05
C.ellen_hap2_01	10311645	10318819	-	-	C.prem_hap2_01	13232867	13240025	INVDP	copygain		C.ellen_hap2_02	8234051	8234122	-	-	-	-	-	NOTAL	-		C.ellen_hap2_03	6925146	6971051	-	-	C.prem_hap2_03	7002466	7049367	SYN	-		C.ellen_hap2_04	4866973	4950897	-	-	C.prem_hap2_04	3964446	4048527	SYN	-		C.ellen_hap2_05	8582887	8582888	-	-	-
C.ellen_hap2_01	10311645	10318819	-	-	C.prem_hap2_01	13240025	13232867	INVDPAL	-		C.ellen_hap2_02	8234123	8237617	-	-	C.prem_hap2_02	5885243	5888737	DUP	copyloss		C.ellen_hap2_03	6925146	6926150	-	-	C.prem_hap2_03	7002466	7003468	SYNAL	-		C.ellen_hap2_04	4866973	4950897	-	-	C.prem_hap2_04	3964446	4048527	SYNAL	-		C.ellen_hap2_05	8582889	8610522	-	-	C.prem_hap2_05
C.ellen_hap2_01	10311649	10318795	-	-	C.prem_hap2_01	12278335	12285509	DUP	copygain		C.ellen_hap2_02	8234123	8237617	-	-	C.prem_hap2_02	5885243	5888737	DUPAL	-		C.ellen_hap2_03	6926146	6969551	-	-	C.prem_hap2_03	7004010	7047287	SYNAL	-		C.ellen_hap2_04	4912065	4915050	-	-	C.prem_hap2_04	4153200	4156170	DUP	copygain		C.ellen_hap2_05	8582889	8591522	-	-	C.prem_hap2_05
C.ellen_hap2_01	10311649	10318795	-	-	C.prem_hap2_01	12278335	12285509	DUPAL	-		C.ellen_hap2_02	8237618	8241947	-	-	-	-	-	NOTAL	-		C.ellen_hap2_03	6926150	6926150	a	aaagtgaaattaaaagtttagtttttagaatgtgagagtagagaaagactatgcaatcatgatgtagataaagaaagagattagaaagtgataattttgaataatgaacttgtcttaaaaaataggtatagagatgaatatggttgattcaaacaactccgcTGTAAAATGTATAAATTTTGCtactttaacttaactttttacttttacatttGTAATCATTTTTAAATTATTTTAAAGGCAATTTAAGAATTTTCTCAAGTATCGTGTTGCATATGAGAAAAAGCAACGGCAGGCACTTTCCTTATAAATCTAAATACGTGCTTCTCCTATTCGGGAGGGGCTCTCTCTTTTTTGTCCCAGACATTTCTAAAAGCACTTCTGATTCTTAATATAGTT…	C.prem_hap2_03	7003468	7004009	INS	-		C.ellen_hap2_04	4912065	4915050	-	-	C.prem_hap2_04	4153200	4156170	DUPAL	-		C.ellen_hap2_05	8591516	8591522	-	-	C.prem_hap2_05
C.ellen_hap2_01	10324754	10325314	-	-	C.prem_hap2_01	15801551	15802111	INVDP	copygain		C.ellen_hap2_02	8241948	8242461	-	-	C.prem_hap2_02	7643335	7643851	DUP	copyloss		C.ellen_hap2_03	6969550	6971051	-	-	C.prem_hap2_03	7047866	7049367	SYNAL	-		C.ellen_hap2_04	4950898	4950941	-	-	-	-	-	NOTAL	-		C.ellen_hap2_05	8591516	8610522	-	-	C.prem_hap2_05
C.ellen_hap2_01	10324754	10325314	-	-	C.prem_hap2_01	15802111	15801551	INVDPAL	-		C.ellen_hap2_02	8241948	8242461	-	-	C.prem_hap2_02	7643335	7643851	DUPAL	-		C.ellen_hap2_03	6969551	6969551	t	tatgaatataaagagatggacctattataaaacctaaaattctattatgtttaaaattttcattcacaacaacaataacaaCAACACCAACGACaacaataatgataataataataataaataatagtaGTTGAATACATGCCTATAAAAAAAGGATAATtaaaaaataataaaagaataatttatataatagaaaataaatttatttaataggagtattaacgagagaTATTGtaattataaatctaattataacatctcaatactaaaCAGGGCCTTACCTAATTCACAATTGAATCCCAAATTTTTTTACATGATTTGAAAAGATATATTACCAATTAAAAGAACTAATTAATATAAAAAACTAGACATTAACTCGTTCCTTTAATACAGAGAAAC…	C.prem_hap2_03	7047287	7047865	INS	-		C.ellen_hap2_04	4950942	4951243	-	-	C.prem_hap2_04	28302461	28302759	DUP	copyloss		C.ellen_hap2_05	8610514	8616737	-	-	C.prem_hap2_05
C.ellen_hap2_01	10324755	10325315	-	-	C.prem_hap2_01	17388021	17388559	DUP	copygain		C.ellen_hap2_02	8242462	8242582	-	-	-	-	-	NOTAL	-		C.ellen_hap2_03	6946311	6947232	-	-	C.prem_hap2_03	12263298	12264213	INVDP	copygain		C.ellen_hap2_04	4950942	4951243	-	-	C.prem_hap2_04	28302461	28302759	DUPAL	-		C.ellen_hap2_05	8610514	8616737	-	-	C.prem_hap2_05
C.ellen_hap2_01	10324755	10325315	-	-	C.prem_hap2_01	17388021	17388559	DUPAL	-		C.ellen_hap2_02	8242583	8246077	-	-	C.prem_hap2_02	5885243	5888737	DUP	copyloss		C.ellen_hap2_03	6946311	6947232	-	-	C.prem_hap2_03	12264213	12263298	INVDPAL	-		C.ellen_hap2_04	4951242	4963627	-	-	C.prem_hap2_04	4048518	4060817	SYN	-		C.ellen_hap2_05	8616737	8628936	-	-	C.prem_hap2_05
C.ellen_hap2_01	10360790	10363329	-	-	C.prem_hap2_01	9429439	9431977	INVDP	copygain		C.ellen_hap2_02	8242583	8246077	-	-	C.prem_hap2_02	5885243	5888737	DUPAL	-		C.ellen_hap2_03	6966980	6968229	-	-	C.prem_hap2_03	11026948	11028204	INVDP	copygain		C.ellen_hap2_04	4951242	4963627	-	-	C.prem_hap2_04	4048518	4060817	SYNAL	-		C.ellen_hap2_05	8616737	8628936	-	-	C.prem_hap2_05
C.ellen_hap2_01	10360790	10363329	-	-	C.prem_hap2_01	9431977	9429439	INVDPAL	-		C.ellen_hap2_02	8246078	8250406	-	-	-	-	-	NOTAL	-		C.ellen_hap2_03	6966980	6968229	-	-	C.prem_hap2_03	11028204	11026948	INVDPAL	-		C.ellen_hap2_04	4963628	4963794	-	-	-	-	-	NOTAL	-		C.ellen_hap2_05	8628937	8628985	-	-	-
C.ellen_hap2_01	10360790	10501275	-	-	C.prem_hap2_01	10286274	10421105	SYN	-		C.ellen_hap2_02	8250407	8250920	-	-	C.prem_hap2_02	7643335	7643851	DUP	copyloss		C.ellen_hap2_03	6971046	6985093	-	-	C.prem_hap2_03	7059910	7073835	SYN	-		C.ellen_hap2_04	4963795	4969032	-	-	C.prem_hap2_04	2240366	2245567	TRANS	-		C.ellen_hap2_05	8628986	8629426	-	-	C.prem_hap2_05
C.ellen_hap2_01	10360790	10381715	-	-	C.prem_hap2_01	10286274	10307202	SYNAL	-		C.ellen_hap2_02	8250407	8250920	-	-	C.prem_hap2_02	7643335	7643851	DUPAL	-		C.ellen_hap2_03	6971046	6985093	-	-	C.prem_hap2_03	7059910	7073835	SYNAL	-		C.ellen_hap2_04	4963795	4969032	-	-	C.prem_hap2_04	2240366	2245567	TRANSAL	-		C.ellen_hap2_05	8628986	8629426	-	-	C.prem_hap2_05
C.ellen_hap2_01	10381698	10382272	-	-	C.prem_hap2_01	10307186	10307202	CPL	-		C.ellen_hap2_02	8250921	8251066	-	-	-	-	-	NOTAL	-		C.ellen_hap2_03	6985086	6988309	-	-	C.prem_hap2_03	7067148	7070162	DUP	copyloss		C.ellen_hap2_04	4969032	5013288	-	-	C.prem_hap2_04	4060812	4105610	SYN	-		C.ellen_hap2_05	8629145	8629951	-	-	C.prem_hap2_05
C.ellen_hap2_01	10382255	10407802	-	-	C.prem_hap2_01	10307186	10332736	SYNAL	-		C.ellen_hap2_02	8251067	8385507	-	-	C.prem_hap2_02	6306103	6440442	SYN	-		C.ellen_hap2_03	6985086	6988309	-	-	C.prem_hap2_03	7067148	7070162	DUPAL	-		C.ellen_hap2_04	4969032	5008890	-	-	C.prem_hap2_04	4060812	4101015	SYNAL	-		C.ellen_hap2_05	8629145	8629951	-	-	C.prem_hap2_05
C.ellen_hap2_01	10407793	10408013	-	-	C.prem_hap2_01	10332728	10332736	CPL	-		C.ellen_hap2_02	8251067	8259139	-	-	C.prem_hap2_02	6306103	6314195	SYNAL	-		C.ellen_hap2_03	6986220	7004296	-	-	C.prem_hap2_03	7079968	7098640	SYN	-		C.ellen_hap2_04	5008890	5008890	G	GgccgaagtggtgggctgctgccctcacaagtattgtacttgtgagggcagcggttctagcccccacaaaagtattgtgggggctaaatattctttatattttttgttctttgcgaaatgtaagtggagtatggacattctctcttgtgaggggttatttgtattggacatgtacttcataaaatttattgtaaatatcagtgtaatacctctgctacaataagcagttgttgtaaatatctatataatgcagtaatctgatgattaatcagtctcaaaaaaaaaaaaaaatttG	C.prem_hap2_04	4101015	4101309	INS	-		C.ellen_hap2_05	8629938	8655344	-	-	C.prem_hap2_05
C.ellen_hap2_01	10408004	10468776	-	-	C.prem_hap2_01	10332728	10393433	SYNAL	-		C.ellen_hap2_02	8259139	8259979	AGgtagtgtttactttttaaagtgggagtatggagtgtgaatttcttccactccagtgtttacttaccttaaaaaagggaggagtgggagtgggaatccgtgggtcccacctaattttggagtggggagtgggattcccactcccatggagagaggtgggagtgagaatccactcccccctcttcctattttatccttataattaaaataaataaataatatttaataaaataaataaataaataatatcatatttaataaaataaataatatcatatttattaaaaataataattatatcatatttattttattaaatttaataaaataaaaataaataaatattatatttaaattaataatattaaacattaattttaataaatattatttatttat…	A	C.prem_hap2_02	6314195	6314195	DEL	-		C.ellen_hap2_03	6986220	7000420	-	-	C.prem_hap2_03	7079968	7094244	SYNAL	-		C.ellen_hap2_04	5008890	5013288	-	-	C.prem_hap2_04	4101310	4105610	SYNAL	-		C.ellen_hap2_05	8629938	8655344	-	-	C.prem_hap2_05
C.ellen_hap2_01	10468776	10473805	CTCACAATTGAACGCCGCAAAATTATTTTGGTTATCTCTGAAAGTTATTTATATTTTCCGCCCTAATTGGTAAATCTAAATTAAAATAAATGAGATGGGTTTGGGTATTATGGGAAGAGTGGTTTTACCTAATTTAAGTACCGTATTTTGAAAACAAAGCTTTGTTACTATTGATAAACATGTTAGGAAATTTAAAATGAAGATCGATTTCTCTTTTCTATTTTAAAACTATTTATCTATGTGAATTAAAAAAGTTGAGATTGCTATTGATTACGTGCCACAGAGGAGAAATTGAATATGCCTGATTGCTAATGAGCGTTGAGATGATCCCAACATCTCCCAACTCGAGGAATTGATCTCTCCCCGAGTTTTCACTAATTCAGAGCTTCTCATAAAGAA…	C	C.prem_hap2_01	10393433	10393433	DEL	-		C.ellen_hap2_02	8259980	8296844	-	-	C.prem_hap2_02	6314196	6350919	SYNAL	-		C.ellen_hap2_03	7000420	7000437	-	-	C.prem_hap2_03	7094244	7094776	HDR	-		C.ellen_hap2_04	5013289	5013356	-	-	-	-	-	NOTAL	-		C.ellen_hap2_05	8655345	8655361	-	-	-
C.ellen_hap2_01	10473806	10501275	-	-	C.prem_hap2_01	10393434	10421105	SYNAL	-		C.ellen_hap2_02	8296837	8296844	-	-	C.prem_hap2_02	6350911	6351829	CPG	-		C.ellen_hap2_03	7000438	7004296	-	-	C.prem_hap2_03	7094777	7098640	SYNAL	-		C.ellen_hap2_04	5013357	5058092	-	-	C.prem_hap2_04	4107027	4152827	SYN	-		C.ellen_hap2_05	8655362	8655607	-	-	C.prem_hap2_05
C.ellen_hap2_01	10370952	10372045	-	-	C.prem_hap2_01	11041970	11043063	INVDP	copygain		C.ellen_hap2_02	8296837	8385507	-	-	C.prem_hap2_02	6351821	6440442	SYNAL	-		C.ellen_hap2_03	7004297	7005410	-	-	C.prem_hap2_03	22692493	22693641	TRANS	-		C.ellen_hap2_04	5013357	5037708	-	-	C.prem_hap2_04	4107027	4131379	SYNAL	-		C.ellen_hap2_05	8655362	8655607	-	-	C.prem_hap2_05
C.ellen_hap2_01	10370952	10372045	-	-	C.prem_hap2_01	11043063	11041970	INVDPAL	-		C.ellen_hap2_02	8364342	8365008	-	-	C.prem_hap2_02	32815510	32816176	INVDP	copygain		C.ellen_hap2_03	7004297	7005410	-	-	C.prem_hap2_03	22692493	22693641	TRANSAL	-		C.ellen_hap2_04	5037699	5037708	-	-	C.prem_hap2_04	4131369	4132397	CPG	-		C.ellen_hap2_05	8655608	8655619	-	-	-
C.ellen_hap2_01	10370952	10376372	-	-	C.prem_hap2_01	11042395	11047821	INVDP	copygain		C.ellen_hap2_02	8364342	8365008	-	-	C.prem_hap2_02	32816176	32815510	INVDPAL	-		C.ellen_hap2_03	7005411	7007504	-	-	C.prem_hap2_03	7098632	7100709	SYN	-		C.ellen_hap2_04	5037699	5058092	-	-	C.prem_hap2_04	4132387	4152827	SYNAL	-		C.ellen_hap2_05	8655620	8657277	-	-	C.prem_hap2_05
C.ellen_hap2_01	10370952	10376372	-	-	C.prem_hap2_01	11047821	11042395	INVDPAL	-		C.ellen_hap2_02	8364449	8365017	-	-	C.prem_hap2_02	32362870	32363432	INVDP	copygain		C.ellen_hap2_03	7005411	7007504	-	-	C.prem_hap2_03	7098632	7100709	SYNAL	-		C.ellen_hap2_04	5058084	5058391	-	-	C.prem_hap2_04	4157495	4157802	SYN	-		C.ellen_hap2_05	8655620	8657277	-	-	C.prem_hap2_05
C.ellen_hap2_01	10392783	10398209	-	-	C.prem_hap2_01	25425521	25429516	INVDP	copygain		C.ellen_hap2_02	8364449	8365017	-	-	C.prem_hap2_02	32363432	32362870	INVDPAL	-		C.ellen_hap2_03	7007505	7012087	-	-	C.prem_hap2_03	33352327	33356912	TRANS	-		C.ellen_hap2_04	5058084	5058391	-	-	C.prem_hap2_04	4157495	4157802	SYNAL	-		C.ellen_hap2_05	8657278	8657280	-	-	-
C.ellen_hap2_01	10392783	10394595	-	-	C.prem_hap2_01	25429516	25427705	INVDPAL	-		C.ellen_hap2_02	8385502	8410835	-	-	C.prem_hap2_02	6452970	6478261	SYN	-		C.ellen_hap2_03	7007505	7012087	-	-	C.prem_hap2_03	33352327	33356912	TRANSAL	-		C.ellen_hap2_04	5058392	5058400	-	-	-	-	-	NOTAL	-		C.ellen_hap2_05	8657281	8658248	-	-	C.prem_hap2_05
C.ellen_hap2_01	10397018	10398209	-	-	C.prem_hap2_01	25426712	25425521	INVDPAL	-		C.ellen_hap2_02	8385502	8410835	-	-	C.prem_hap2_02	6452970	6478261	SYNAL	-		C.ellen_hap2_03	7012088	7012115	-	-	-	-	-	NOTAL	-		C.ellen_hap2_04	5058401	5058839	-	-	C.prem_hap2_04	21780489	21780933	TRANS	-		C.ellen_hap2_05	8657281	8658248	-	-	C.prem_hap2_05
C.ellen_hap2_01	10449207	10449785	-	-	C.prem_hap2_01	20694420	20695008	INVDP	copygain		C.ellen_hap2_02	8410827	8461739	-	-	C.prem_hap2_02	6478390	6529074	SYN	-		C.ellen_hap2_03	7012116	7013322	-	-	C.prem_hap2_03	7104098	7105298	SYN	-		C.ellen_hap2_04	5058401	5058839	-	-	C.prem_hap2_04	21780489	21780933	TRANSAL	-		C.ellen_hap2_05	8658249	8692941	-	-	C.prem_hap2_05
C.ellen_hap2_01	10449207	10449785	-	-	C.prem_hap2_01	20695008	20694420	INVDPAL	-		C.ellen_hap2_02	8410827	8461739	-	-	C.prem_hap2_02	6478390	6529074	SYNAL	-		C.ellen_hap2_03	7012116	7013322	-	-	C.prem_hap2_03	7104098	7105298	SYNAL	-		C.ellen_hap2_04	5058836	5075053	-	-	C.prem_hap2_04	4157802	4173979	SYN	-		C.ellen_hap2_05	8658249	8678097	-	-	C.prem_hap2_05
C.ellen_hap2_01	10478081	10479278	-	-	C.prem_hap2_01	14512418	14513613	INVDP	copygain		C.ellen_hap2_02	8437655	8438715	-	-	C.prem_hap2_02	30196968	30198039	INVDP	copygain		C.ellen_hap2_03	7013323	7013428	-	-	-	-	-	NOTAL	-		C.ellen_hap2_04	5058836	5075053	-	-	C.prem_hap2_04	4157802	4173979	SYNAL	-		C.ellen_hap2_05	8678097	8678110	-	-	C.prem_hap2_05
C.ellen_hap2_01	10478081	10479278	-	-	C.prem_hap2_01	14513613	14512418	INVDPAL	-		C.ellen_hap2_02	8437655	8438715	-	-	C.prem_hap2_02	30198039	30196968	INVDPAL	-		C.ellen_hap2_03	7013429	7020139	-	-	C.prem_hap2_03	7107049	7113755	SYN	-		C.ellen_hap2_04	5075054	5075255	-	-	C.prem_hap2_04	7240670	7240871	DUP	copyloss		C.ellen_hap2_05	8678111	8692941	-	-	C.prem_hap2_05
C.ellen_hap2_01	10491117	10494540	-	-	C.prem_hap2_01	18989441	18992860	DUP	copygain		C.ellen_hap2_02	8461739	8463090	-	-	C.prem_hap2_02	1560837	1562201	DUP	copyloss		C.ellen_hap2_03	7013429	7020139	-	-	C.prem_hap2_03	7107049	7113755	SYNAL	-		C.ellen_hap2_04	5075054	5075255	-	-	C.prem_hap2_04	7240670	7240871	DUPAL	-		C.ellen_hap2_05	8692924	8713906	-	-	C.prem_hap2_05
C.ellen_hap2_01	10491117	10494540	-	-	C.prem_hap2_01	18989441	18992860	DUPAL	-		C.ellen_hap2_02	8461739	8463090	-	-	C.prem_hap2_02	1560837	1562201	DUPAL	-		C.ellen_hap2_03	7020140	7021298	-	-	C.prem_hap2_03	32245247	32246404	INVDP	copyloss		C.ellen_hap2_04	5075256	5076243	-	-	-	-	-	NOTAL	-		C.ellen_hap2_05	8692924	8713906	-	-	C.prem_hap2_05
C.ellen_hap2_01	10496601	10497164	-	-	C.prem_hap2_01	10431389	10431944	DUP	copygain		C.ellen_hap2_02	8463091	8463260	-	-	-	-	-	NOTAL	-		C.ellen_hap2_03	7020140	7021298	-	-	C.prem_hap2_03	32246404	32245247	INVDPAL	-		C.ellen_hap2_04	5076244	5082021	-	-	C.prem_hap2_04	4176135	4181918	SYN	-		C.ellen_hap2_05	8713907	8715345	-	-	C.prem_hap2_05
C.ellen_hap2_01	10496601	10497164	-	-	C.prem_hap2_01	10431389	10431944	DUPAL	-		C.ellen_hap2_02	8463261	8525292	-	-	C.prem_hap2_02	6529069	6591155	SYN	-		C.ellen_hap2_03	7021298	7021514	-	-	C.prem_hap2_03	7113748	7113964	SYN	-		C.ellen_hap2_04	5076244	5082021	-	-	C.prem_hap2_04	4176135	4181918	SYNAL	-		C.ellen_hap2_05	8713907	8715345	-	-	C.prem_hap2_05
C.ellen_hap2_01	10496602	10496986	-	-	C.prem_hap2_01	10425104	10425482	DUP	copygain		C.ellen_hap2_02	8463261	8525292	-	-	C.prem_hap2_02	6529069	6591155	SYNAL	-		C.ellen_hap2_03	7021298	7021514	-	-	C.prem_hap2_03	7113748	7113964	SYNAL	-		C.ellen_hap2_04	5082022	5082466	-	-	C.prem_hap2_04	21407929	21408373	INVDP	copygain		C.ellen_hap2_05	8715345	8721228	-	-	C.prem_hap2_05
C.ellen_hap2_01	10496602	10496986	-	-	C.prem_hap2_01	10425104	10425482	DUPAL	-		C.ellen_hap2_02	8484775	8485621	-	-	C.prem_hap2_02	8231594	8232441	INVDP	copygain		C.ellen_hap2_03	7021515	7021553	-	-	-	-	-	NOTAL	-		C.ellen_hap2_04	5082022	5082466	-	-	C.prem_hap2_04	21408373	21407929	INVDPAL	-		C.ellen_hap2_05	8715345	8721228	-	-	C.prem_hap2_05
C.ellen_hap2_01	10496602	10498826	-	-	C.prem_hap2_01	10437282	10439514	DUP	copygain		C.ellen_hap2_02	8484775	8485621	-	-	C.prem_hap2_02	8232441	8231594	INVDPAL	-		C.ellen_hap2_03	7021554	7070953	-	-	C.prem_hap2_03	7113956	7160801	INV	-		C.ellen_hap2_04	5082022	5082466	-	-	C.prem_hap2_04	26329435	26329879	INVDP	copygain		C.ellen_hap2_05	8721229	8722061	-	-	C.prem_hap2_05
C.ellen_hap2_01	10496602	10498826	-	-	C.prem_hap2_01	10437282	10439514	DUPAL	-		C.ellen_hap2_02	8525288	8562929	-	-	C.prem_hap2_02	6603444	6640844	SYN	-		C.ellen_hap2_03	7021554	7021970	-	-	C.prem_hap2_03	7160801	7160383	INVAL	-		C.ellen_hap2_04	5082022	5082466	-	-	C.prem_hap2_04	26329879	26329435	INVDPAL	-		C.ellen_hap2_05	8721229	8722061	-	-	C.prem_hap2_05
C.ellen_hap2_01	10496602	10499745	-	-	C.prem_hap2_01	10439208	10442362	DUP	copygain		C.ellen_hap2_02	8525288	8562929	-	-	C.prem_hap2_02	6603444	6640844	SYNAL	-		C.ellen_hap2_03	7021961	7022622	-	-	C.prem_hap2_03	7160391	7160383	CPL	-		C.ellen_hap2_04	5082467	5083022	-	-	C.prem_hap2_04	4181910	4182465	SYN	-		C.ellen_hap2_05	8722062	8722073	-	-	-
C.ellen_hap2_01	10496602	10499745	-	-	C.prem_hap2_01	10439208	10442362	DUPAL	-		C.ellen_hap2_02	8562928	8580016	-	-	C.prem_hap2_02	6641537	6658617	SYN	-		C.ellen_hap2_03	7022613	7024742	-	-	C.prem_hap2_03	7160391	7158261	INVAL	-		C.ellen_hap2_04	5082467	5083022	-	-	C.prem_hap2_04	4181910	4182465	SYNAL	-		C.ellen_hap2_05	8722074	8728965	-	-	C.prem_hap2_05
C.ellen_hap2_01	10496602	10500813	-	-	C.prem_hap2_01	10440894	10453033	DUP	copygain		C.ellen_hap2_02	8562928	8580016	-	-	C.prem_hap2_02	6641537	6658617	SYNAL	-		C.ellen_hap2_03	7024734	7025826	-	-	C.prem_hap2_03	7158268	7158261	CPL	-		C.ellen_hap2_04	5083019	5083479	-	-	C.prem_hap2_04	14931328	14931787	INVDP	copyloss		C.ellen_hap2_05	8722074	8728965	-	-	C.prem_hap2_05
C.ellen_hap2_01	10496602	10500454	-	-	C.prem_hap2_01	10440894	10444742	DUPAL	-		C.ellen_hap2_02	8580015	8581166	-	-	C.prem_hap2_02	3654113	3655285	INVTR	-		C.ellen_hap2_03	7025818	7027817	-	-	C.prem_hap2_03	7158268	7156251	INVAL	-		C.ellen_hap2_04	5083019	5083479	-	-	C.prem_hap2_04	14931787	14931328	INVDPAL	-		C.ellen_hap2_05	8728965	8730503	-	-	C.prem_hap2_05
C.ellen_hap2_01	10498333	10500813	-	-	C.prem_hap2_01	10450433	10453033	DUPAL	-		C.ellen_hap2_02	8580015	8581166	-	-	C.prem_hap2_02	3655285	3654113	INVTRAL	-		C.ellen_hap2_03	7027803	7027980	-	-	C.prem_hap2_03	7156264	7156251	CPL	-		C.ellen_hap2_04	5083479	5086169	-	-	C.prem_hap2_04	4182467	4185154	SYN	-		C.ellen_hap2_05	8728965	8729270	-	-	C.prem_hap2_05
C.ellen_hap2_01	10496602	10642727	-	-	C.prem_hap2_01	10453017	10600440	SYN	-		C.ellen_hap2_02	8581167	8581168	-	-	-	-	-	NOTAL	-		C.ellen_hap2_03	7027966	7056778	-	-	C.prem_hap2_03	7156264	7127491	INVAL	-		C.ellen_hap2_04	5083479	5086169	-	-	C.prem_hap2_04	4182467	4185154	SYNAL	-		C.ellen_hap2_05	8729270	8729942	-	-	C.prem_hap2_05
C.ellen_hap2_01	10496602	10597926	-	-	C.prem_hap2_01	10453017	10554423	SYNAL	-		C.ellen_hap2_02	8581169	8665635	-	-	C.prem_hap2_02	6658613	6739442	SYN	-		C.ellen_hap2_03	7056769	7057397	-	-	C.prem_hap2_03	7127499	7127491	CPL	-		C.ellen_hap2_04	5086166	5123971	-	-	C.prem_hap2_04	4185849	4223785	SYN	-		C.ellen_hap2_05	8729943	8730503	-	-	C.prem_hap2_05
C.ellen_hap2_01	10597924	10635043	-	-	C.prem_hap2_01	10556400	10593519	SYNAL	-		C.ellen_hap2_02	8581169	8637014	-	-	C.prem_hap2_02	6658613	6714516	SYNAL	-		C.ellen_hap2_03	7057388	7070953	-	-	C.prem_hap2_03	7127499	7113956	INVAL	-		C.ellen_hap2_04	5086166	5123971	-	-	C.prem_hap2_04	4185849	4223785	SYNAL	-		C.ellen_hap2_05	8730504	8730537	-	-	-
C.ellen_hap2_01	10597926	10597926	a	agggcctgtttggtaccgttttcaaggctttgttttcatttttgtttccagagtacaaacataatacatgtttggtgggatgaatccaaaaataaattataaaacagagaattcgtattcgcatttacagttataaaattgagaacaacttaaacacgttctcaaacgaattacaaattaaattaaaaaatgaaccccaaaacaaaatctgaaagttatcttcctctcccgaaatcttatcccctccctctcgtcatctcttcacagctctcccttcTTCGTGGCTGTCATACTTCTCCTTCAACCACAACCCACCTGAACTGTGTACAGATCTCTCtgtctcctccctcttcatccaagtctacttcatagctctctcactctcggtggctgttactc…	C.prem_hap2_01	10554423	10556399	INS	-		C.ellen_hap2_02	8637014	8637334	GCTTGAGGAACAAAACACCAATCAACCATCAATCGCATGAAAGAGTATATTTGCCGATTTGCAACAACACCCAAAGCTTAATTATAATCATTATTACATTTATAATTTACTCAAAAATAAAACATATTTTATTAAGATGTCTGCATCAGCTCTTTTAAATGGTGAGTCGATAGCTAGAGACAAAGTCAAAGACAGATATAAATGGGGACGGCCGGATTAATGATGGTCCCTTACACTTGTTGTCTCTTCATTGCATACGCAGCTAGAACTTTATTTCACAATTCAAGCTATGGGGAATTTAACCTTCACAATCAGAGAAAT	G	C.prem_hap2_02	6714516	6714516	DEL	-		C.ellen_hap2_03	7070952	7072030	-	-	C.prem_hap2_03	28393438	28394219	DUP	copyloss		C.ellen_hap2_04	5123971	5129857	-	-	C.prem_hap2_04	2517945	2523828	TRANS	-		C.ellen_hap2_05	8730538	8732482	-	-	C.prem_hap2_05
C.ellen_hap2_01	10634285	10635799	-	-	C.prem_hap2_01	10592762	10593519	CPL	-		C.ellen_hap2_02	8637335	8643304	-	-	C.prem_hap2_02	6714516	6720492	SYNAL	-		C.ellen_hap2_03	7070952	7071373	-	-	C.prem_hap2_03	28393438	28393860	DUPAL	-		C.ellen_hap2_04	5123971	5129857	-	-	C.prem_hap2_04	2517945	2523828	TRANSAL	-		C.ellen_hap2_05	8730538	8732482	-	-	C.prem_hap2_05
C.ellen_hap2_01	10635040	10642727	-	-	C.prem_hap2_01	10592762	10600440	SYNAL	-		C.ellen_hap2_02	8643297	8643304	-	-	C.prem_hap2_02	6720484	6726750	CPG	-		C.ellen_hap2_03	7071374	7072030	-	-	C.prem_hap2_03	28393563	28394219	DUPAL	-		C.ellen_hap2_04	5129858	5129865	-	-	-	-	-	NOTAL	-		C.ellen_hap2_05	8732483	8732673	-	-	-
C.ellen_hap2_01	10496844	10500364	-	-	C.prem_hap2_01	10431633	10437087	DUP	copygain		C.ellen_hap2_02	8643297	8654272	-	-	C.prem_hap2_02	6726742	6737614	SYNAL	-		C.ellen_hap2_03	7072029	7171399	-	-	C.prem_hap2_03	7160863	7259585	SYN	-		C.ellen_hap2_04	5129866	5135185	-	-	C.prem_hap2_04	4223775	4229083	SYN	-		C.ellen_hap2_05	8732674	8733767	-	-	C.prem_hap2_05
C.ellen_hap2_01	10496844	10499977	-	-	C.prem_hap2_01	10431633	10434768	DUPAL	-		C.ellen_hap2_02	8654272	8663732	tcactactagaaaaatgggctaccatgacagagaatatctgtcatccgaccctgtttatgacagagtttctatctgtcattgtagcccctctcacaaacctgtgacagtaatttatctatcataggtatatgtgacagcttatagctatcacaaatgtgtcacaacaaaagcaacgtcattttaatattttagtggtaaattttttttattgtgaaaaatcttttggcgggtattattaattcaattttaaattatggcgcgtaattatgtgtcacaactttatgattctaatatggtgtcacgatgtgatttttttaaacaataatattattaaaagaatttttttaaaatcataaatttgtaatattttaaataatattaatattattattattaaa…	t	C.prem_hap2_02	6737614	6737614	DEL	-		C.ellen_hap2_03	7072029	7088933	-	-	C.prem_hap2_03	7160863	7177764	SYNAL	-		C.ellen_hap2_04	5129866	5135185	-	-	C.prem_hap2_04	4223775	4229083	SYNAL	-		C.ellen_hap2_05	8732674	8733767	-	-	C.prem_hap2_05
C.ellen_hap2_01	10500107	10500364	-	-	C.prem_hap2_01	10436824	10437087	DUPAL	-		C.ellen_hap2_02	8663733	8665635	-	-	C.prem_hap2_02	6737612	6739442	SYNAL	-		C.ellen_hap2_03	7088933	7088933	A	AggctccgtttggtacagcttattaaatagagcttataacagtagagcttatagcaatagaacttataccaatagagcttttggataaaaagtcattggatgtttggttgtcaataaaaaaagtacttttgaactattaaactgtgtgatattttttatattatatatttttagaaaagttctatagcctctactcccaaaagtttaaattttaggcttttactagtagagataaattagcttatttaaactaaaaaaactctattaaaaaaataatcaaacaccataaaaaattttaaaaaatacttatacgattaaataagtacttatgactcttaaataagccatatcaaatagacactTA	C.prem_hap2_03	7177764	7178127	INS	-		C.ellen_hap2_04	5135186	5136200	-	-	C.prem_hap2_04	7229306	7230295	INVDP	copyloss		C.ellen_hap2_05	8733768	8734794	-	-	-
C.ellen_hap2_01	10540965	10548736	-	-	C.prem_hap2_01	16936587	16944410	DUP	copygain		C.ellen_hap2_02	8665636	8665791	-	-	C.prem_hap2_02	26110113	26110268	INVDP	copyloss		C.ellen_hap2_03	7088933	7123654	-	-	C.prem_hap2_03	7178128	7213057	SYNAL	-		C.ellen_hap2_04	5135186	5136200	-	-	C.prem_hap2_04	7230295	7229306	INVDPAL	-		C.ellen_hap2_05	8734795	8742130	-	-	C.prem_hap2_05
C.ellen_hap2_01	10540965	10548736	-	-	C.prem_hap2_01	16936587	16944410	DUPAL	-		C.ellen_hap2_02	8665636	8665791	-	-	C.prem_hap2_02	26110268	26110113	INVDPAL	-		C.ellen_hap2_03	7122612	7124705	-	-	C.prem_hap2_03	7212010	7213057	CPL	-		C.ellen_hap2_04	5136201	5136201	-	-	-	-	-	NOTAL	-		C.ellen_hap2_05	8734795	8738578	-	-	C.prem_hap2_05
C.ellen_hap2_01	10540965	10548736	-	-	C.prem_hap2_01	16946648	16954471	DUP	copygain		C.ellen_hap2_02	8665792	8668873	-	-	-	-	-	NOTAL	-		C.ellen_hap2_03	7123653	7171399	-	-	C.prem_hap2_03	7212010	7259585	SYNAL	-		C.ellen_hap2_04	5136202	5169919	-	-	C.prem_hap2_04	4229078	4262754	SYN	-		C.ellen_hap2_05	8738578	8738578	T	TaccaacaaagtgttggctctactggtaatggagtccccttaagtggcttgactgggtttgttccccagttcgagtcgcagggaagtcgtatttgttgggataacctgtgcctcccggttcgagcggggacttctagtctgagttgtggtacgggcttaaaggtgcctcccacagttggggccctccccaagatacctcgtgattaatataaaaaaaaaaTAATTATACAGAATC	C.prem_hap2_05
C.ellen_hap2_01	10540965	10548736	-	-	C.prem_hap2_01	16946648	16954471	DUPAL	-		C.ellen_hap2_02	8668874	8671069	-	-	C.prem_hap2_02	7146101	7148262	DUP	copyloss		C.ellen_hap2_03	7111792	7112099	-	-	C.prem_hap2_03	1591858	1592165	DUP	copygain		C.ellen_hap2_04	5136202	5169919	-	-	C.prem_hap2_04	4229078	4262754	SYNAL	-		C.ellen_hap2_05	8738578	8739756	-	-	C.prem_hap2_05
C.ellen_hap2_01	10557961	10558283	-	-	C.prem_hap2_01	16944408	16944730	DUP	copygain		C.ellen_hap2_02	8668874	8671069	-	-	C.prem_hap2_02	7146101	7148262	DUPAL	-		C.ellen_hap2_03	7111792	7112099	-	-	C.prem_hap2_03	1591858	1592165	DUPAL	-		C.ellen_hap2_04	5169910	5170154	-	-	C.prem_hap2_04	4263370	4263610	SYN	-		C.ellen_hap2_05	8739746	8741000	-	-	C.prem_hap2_05
C.ellen_hap2_01	10557961	10558283	-	-	C.prem_hap2_01	16944408	16944730	DUPAL	-		C.ellen_hap2_02	8671067	8673255	-	-	C.prem_hap2_02	6739437	6757913	SYN	-		C.ellen_hap2_03	7150340	7150543	-	-	C.prem_hap2_03	8563392	8563594	INVDP	copygain		C.ellen_hap2_04	5169910	5170154	-	-	C.prem_hap2_04	4263370	4263610	SYNAL	-		C.ellen_hap2_05	8740990	8742130	-	-	C.prem_hap2_05
C.ellen_hap2_01	10557961	10558283	-	-	C.prem_hap2_01	16954469	16954791	DUP	copygain		C.ellen_hap2_02	8671067	8672241	-	-	C.prem_hap2_02	6739437	6740623	SYNAL	-		C.ellen_hap2_03	7150340	7150543	-	-	C.prem_hap2_03	8563594	8563392	INVDPAL	-		C.ellen_hap2_04	5170154	5180838	-	-	C.prem_hap2_04	15536990	15549125	TRANS	-		C.ellen_hap2_05	8742126	8742619	-	-	C.prem_hap2_05
C.ellen_hap2_01	10557961	10558283	-	-	C.prem_hap2_01	16954469	16954791	DUPAL	-		C.ellen_hap2_02	8672241	8672256	-	-	C.prem_hap2_02	6740623	6756919	HDR	-		C.ellen_hap2_03	7171397	7172488	-	-	C.prem_hap2_03	29945931	29947019	INVDP	copyloss		C.ellen_hap2_04	5170154	5177386	-	-	C.prem_hap2_04	15536990	15544221	TRANSAL	-		C.ellen_hap2_05	8742126	8742619	-	-	C.prem_hap2_05
C.ellen_hap2_01	10642728	10655348	-	-	C.prem_hap2_01	15558538	15571071	DUP	copyloss		C.ellen_hap2_02	8672257	8673255	-	-	C.prem_hap2_02	6756920	6757913	SYNAL	-		C.ellen_hap2_03	7171397	7172488	-	-	C.prem_hap2_03	29947019	29945931	INVDPAL	-		C.ellen_hap2_04	5176833	5177386	-	-	C.prem_hap2_04	15543667	15545572	CPG	-		C.ellen_hap2_05	8742589	8745328	-	-	C.prem_hap2_05
C.ellen_hap2_01	10642728	10655348	-	-	C.prem_hap2_01	15558538	15571071	DUPAL	-		C.ellen_hap2_02	8672421	8686311	-	-	C.prem_hap2_02	6767248	6781837	SYN	-		C.ellen_hap2_03	7172489	7179518	-	-	C.prem_hap2_03	29945118	29952114	DUP	copyloss		C.ellen_hap2_04	5176833	5180838	-	-	C.prem_hap2_04	15545002	15549125	TRANSAL	-		C.ellen_hap2_05	8742589	8745328	-	-	C.prem_hap2_05
C.ellen_hap2_01	10655349	10780743	-	-	C.prem_hap2_01	10600436	10724911	SYN	-		C.ellen_hap2_02	8672421	8684204	-	-	C.prem_hap2_02	6767248	6779084	SYNAL	-		C.ellen_hap2_03	7172489	7174372	-	-	C.prem_hap2_03	29945118	29947083	DUPAL	-		C.ellen_hap2_04	5180838	5190620	-	-	C.prem_hap2_04	4263604	4273791	SYN	-		C.ellen_hap2_05	8745329	8745874	-	-	-
C.ellen_hap2_01	10655349	10669739	-	-	C.prem_hap2_01	10600436	10614827	SYNAL	-		C.ellen_hap2_02	8684203	8686311	-	-	C.prem_hap2_02	6779735	6781837	SYNAL	-		C.ellen_hap2_03	7174370	7177161	-	-	C.prem_hap2_03	29948863	29951657	DUPAL	-		C.ellen_hap2_04	5180838	5187606	-	-	C.prem_hap2_04	4263604	4270397	SYNAL	-		C.ellen_hap2_05	8745875	8746079	-	-	C.prem_hap2_05
C.ellen_hap2_01	10669730	10671688	-	-	C.prem_hap2_01	10614819	10614827	CPL	-		C.ellen_hap2_02	8684204	8684204	A	AATTGTTCAACGGTGTCCGGAAAAGGCATTACAAGTGGAAAATAGCACAGCAGTAATGCATATAATCTGAAAACAAGGAGTGGAATAACATCTGACAAAAGTTTCTCACACACACCCCATCTGCAAGAATCAGTCTGGTCCTCTGGTATGAGTTTAGTCAATAAGTTCGCACGGCTTCGAGCATAAGCTACTAGCCTCTTTAGTTCCGTTACATCGAGATAGATACATGCCAATGAGGTAGGCCAGGAGCACCACAAGTAATAAGTCCACATGTATGCCACATAAATTTATAAGTATTGAACAGCACGTAAGCATAGGGTCTAAGATTGAAGAAGTTTCACCAAGGTGACCACTCTTGGTGGATAATTTAAACAAGAACTCTGTATATTCATTAGTTTG…	C.prem_hap2_02	6779084	6779734	INS	-		C.ellen_hap2_03	7179039	7179518	-	-	C.prem_hap2_03	29951635	29952114	DUPAL	-		C.ellen_hap2_04	5187606	5187606	A	AatcttggttatgctttactagagctaatctaggtaagtcttagactcttagtagatctctaactataaatatattaatagatttctaattataacatatcagtatttaaaaaaaaaaaCTTTACCATGATTTATTGTGCTTAAAAATCTGGTTTACTTTATACCATTATATTTTCAATTCAAACTTATATGAAATTCCAATGTGCTTGGATTATTAGAATGTATAATTAGCCAACAATTATACCAATTTTTTTCTTCACATTTAAAATAAGAATTAAGAGTtgagctctactgaatttttaaaaattttgtgccgcttattttttaatattattttataattaagatttagctatttttatttttGCTCAAAC	C.prem_hap2_04	4270397	4270770	INS	-		C.ellen_hap2_05	8745875	8746079	-	-	C.prem_hap2_05
C.ellen_hap2_01	10671679	10734791	-	-	C.prem_hap2_01	10614819	10677948	SYNAL	-		C.ellen_hap2_02	8682041	8682726	-	-	C.prem_hap2_02	6796243	6796935	DUP	copygain		C.ellen_hap2_03	7179519	7179524	-	-	-	-	-	NOTAL	-		C.ellen_hap2_04	5187606	5190620	-	-	C.prem_hap2_04	4270771	4273791	SYNAL	-		C.ellen_hap2_05	8746072	8749725	-	-	C.prem_hap2_05
C.ellen_hap2_01	10734782	10734942	-	-	C.prem_hap2_01	10677940	10677948	CPL	-		C.ellen_hap2_02	8682041	8682726	-	-	C.prem_hap2_02	6796243	6796935	DUPAL	-		C.ellen_hap2_03	7179525	7180105	-	-	C.prem_hap2_03	29946978	29947558	DUP	copyloss		C.ellen_hap2_04	5190621	5190663	-	-	-	-	-	NOTAL	-		C.ellen_hap2_05	8746072	8749725	-	-	C.prem_hap2_05
C.ellen_hap2_01	10734933	10763182	-	-	C.prem_hap2_01	10677940	10706077	SYNAL	-		C.ellen_hap2_02	8682721	8683363	-	-	C.prem_hap2_02	6806815	6807447	DUP	copygain		C.ellen_hap2_03	7179525	7180105	-	-	C.prem_hap2_03	29946978	29947558	DUPAL	-		C.ellen_hap2_04	5190664	5191272	-	-	C.prem_hap2_04	18716173	18716782	TRANS	-		C.ellen_hap2_05	8749726	8752047	-	-	-
C.ellen_hap2_01	10763180	10780743	-	-	C.prem_hap2_01	10707371	10724911	SYNAL	-		C.ellen_hap2_02	8682721	8683363	-	-	C.prem_hap2_02	6806815	6807447	DUPAL	-		C.ellen_hap2_03	7180105	7181393	-	-	C.prem_hap2_03	29946899	29948184	DUP	copyloss		C.ellen_hap2_04	5190664	5191272	-	-	C.prem_hap2_04	18716173	18716782	TRANSAL	-		C.ellen_hap2_05	8752048	8752220	-	-	C.prem_hap2_05
C.ellen_hap2_01	10763182	10763182	c	cgttgaggtttgattaatcagcaaactatatcatttataattacaaaaaaagaaggagagcttatactcctcatgatcagccgaacataattttgagaaaagtctagattcaacatggtttgctcaagaaaacaccattctaacttgtcgtaggctttactaatatcaagtttcaaagccacaaagccatttcttttccccctactgtatcttattttatggaggcattcgtaacctacaataatattgtcagttatcaacctattagggatgaaagcattttgcattggggatatgactttgtgcaaaatttgtttaagcctatttgttattgtcatagcaattattctatagataacattacaaaggctaataggcttaaaatcaataacttttctg…	C.prem_hap2_01	10706077	10707370	INS	-		C.ellen_hap2_02	8686307	8687593	-	-	C.prem_hap2_02	6787299	6788984	SYN	-		C.ellen_hap2_03	7180105	7181393	-	-	C.prem_hap2_03	29946899	29948184	DUPAL	-		C.ellen_hap2_04	5191273	5206825	-	-	C.prem_hap2_04	4275259	4290181	SYN	-		C.ellen_hap2_05	8752048	8752220	-	-	C.prem_hap2_05
C.ellen_hap2_01	10717960	10719224	-	-	C.prem_hap2_01	11786150	11787402	INVDP	copygain		C.ellen_hap2_02	8686307	8687125	-	-	C.prem_hap2_02	6787299	6788111	SYNAL	-		C.ellen_hap2_03	7181394	7181618	-	-	-	-	-	NOTAL	-		C.ellen_hap2_04	5191273	5202034	-	-	C.prem_hap2_04	4275259	4285858	SYNAL	-		C.ellen_hap2_05	8752220	8783885	-	-	C.prem_hap2_05
C.ellen_hap2_01	10717960	10719224	-	-	C.prem_hap2_01	11787402	11786150	INVDPAL	-		C.ellen_hap2_02	8687106	8687125	-	-	C.prem_hap2_02	6788091	6788518	CPG	-		C.ellen_hap2_03	7181619	7181841	-	-	C.prem_hap2_03	30377272	30377494	DUP	copyloss		C.ellen_hap2_04	5201871	5202511	-	-	C.prem_hap2_04	4285698	4285858	CPL	-		C.ellen_hap2_05	8752220	8783885	-	-	C.prem_hap2_05
C.ellen_hap2_01	10780741	10782289	-	-	C.prem_hap2_01	5546786	5548336	DUP	copyloss		C.ellen_hap2_02	8687106	8687593	-	-	C.prem_hap2_02	6788498	6788984	SYNAL	-		C.ellen_hap2_03	7181619	7181841	-	-	C.prem_hap2_03	30377272	30377494	DUPAL	-		C.ellen_hap2_04	5202350	5206825	-	-	C.prem_hap2_04	4285698	4290181	SYNAL	-		C.ellen_hap2_05	8783878	8821270	-	-	C.prem_hap2_05
C.ellen_hap2_01	10780741	10782289	-	-	C.prem_hap2_01	5546786	5548336	DUPAL	-		C.ellen_hap2_02	8687594	8693483	-	-	-	-	-	NOTAL	-		C.ellen_hap2_03	7181842	7181959	-	-	-	-	-	NOTAL	-		C.ellen_hap2_04	5206826	5207710	-	-	-	-	-	NOTAL	-		C.ellen_hap2_05	8783878	8821270	-	-	C.prem_hap2_05
C.ellen_hap2_01	10782289	10788477	-	-	C.prem_hap2_01	10724906	10731087	SYN	-		C.ellen_hap2_02	8693484	8694353	-	-	C.prem_hap2_02	8444243	8445120	DUP	copyloss		C.ellen_hap2_03	7181960	7182070	-	-	C.prem_hap2_03	29950935	29951045	INVDP	copyloss		C.ellen_hap2_04	5207711	5208271	-	-	C.prem_hap2_04	15930930	15931498	DUP	copyloss		C.ellen_hap2_05	8821255	8822599	-	-	C.prem_hap2_05
C.ellen_hap2_01	10782289	10788477	-	-	C.prem_hap2_01	10724906	10731087	SYNAL	-		C.ellen_hap2_02	8693484	8694353	-	-	C.prem_hap2_02	8444243	8445120	DUPAL	-		C.ellen_hap2_03	7181960	7182070	-	-	C.prem_hap2_03	29951045	29950935	INVDPAL	-		C.ellen_hap2_04	5207711	5208271	-	-	C.prem_hap2_04	15930930	15931498	DUPAL	-		C.ellen_hap2_05	8821255	8822599	-	-	C.prem_hap2_05
C.ellen_hap2_01	10788473	10804367	-	-	C.prem_hap2_01	10743511	10759405	SYN	-		C.ellen_hap2_02	8694354	8699119	-	-	C.prem_hap2_02	6789005	6793334	SYN	-		C.ellen_hap2_03	7182070	7182195	-	-	C.prem_hap2_03	29949758	29949883	DUP	copyloss		C.ellen_hap2_04	5208272	5211637	-	-	-	-	-	NOTAL	-		C.ellen_hap2_05	8822600	8836744	-	-	C.prem_hap2_05
C.ellen_hap2_01	10788473	10804367	-	-	C.prem_hap2_01	10743511	10759405	SYNAL	-		C.ellen_hap2_02	8694354	8695167	-	-	C.prem_hap2_02	6789005	6789812	SYNAL	-		C.ellen_hap2_03	7182070	7182195	-	-	C.prem_hap2_03	29949758	29949883	DUPAL	-		C.ellen_hap2_04	5211638	5212097	-	-	C.prem_hap2_04	4279992	4280458	DUP	copyloss		C.ellen_hap2_05	8822600	8824771	-	-	C.prem_hap2_05
C.ellen_hap2_01	10804366	10804978	-	-	C.prem_hap2_01	15946620	15947232	DUP	copyloss		C.ellen_hap2_02	8695157	8695936	-	-	C.prem_hap2_02	6789803	6789812	CPL	-		C.ellen_hap2_03	7182190	7183015	-	-	C.prem_hap2_03	29951174	29951999	INVDP	copyloss		C.ellen_hap2_04	5211638	5212097	-	-	C.prem_hap2_04	4279992	4280458	DUPAL	-		C.ellen_hap2_05	8824771	8825001	-	-	C.prem_hap2_05
C.ellen_hap2_01	10804366	10804978	-	-	C.prem_hap2_01	15946620	15947232	DUPAL	-		C.ellen_hap2_02	8695926	8696592	-	-	C.prem_hap2_02	6789803	6790456	SYNAL	-		C.ellen_hap2_03	7182190	7183015	-	-	C.prem_hap2_03	29951999	29951174	INVDPAL	-		C.ellen_hap2_04	5212098	5212552	-	-	-	-	-	NOTAL	-		C.ellen_hap2_05	8825002	8825620	-	-	C.prem_hap2_05
C.ellen_hap2_01	10804975	10805875	-	-	C.prem_hap2_01	10758490	10759405	DUP	copyloss		C.ellen_hap2_02	8696592	8696592	C	CagccacttgggcttgtagcccagtggtaaaccattgccctcaaagttaagcatgattatgagggcaatggttcgagtccccacggactcaacctccctcaattaaacataattgtatgcagacttcttataacgtatttctcccttacgaaatgcgagtgaagtagagacatccttcctctgtgaggggtatttggatgagcatgtacttcatagaataaaaatgtaataatatgggtcccatgtatatatatctgattgtaaatattagtgtaatgacctgctgtcatagcagttgtatatatctctgtgtaatacagtaaccaactgatgcttaatcagtttcaaaaaaaaaAAaaatccctctctttcc	C.prem_hap2_02	6790456	6790828	INS	-		C.ellen_hap2_03	7183016	7183073	-	-	-	-	-	NOTAL	-		C.ellen_hap2_04	5212553	5223611	-	-	C.prem_hap2_04	4290178	4301453	SYN	-		C.ellen_hap2_05	8825618	8826209	-	-	C.prem_hap2_05
C.ellen_hap2_01	10804975	10805875	-	-	C.prem_hap2_01	10758490	10759405	DUPAL	-		C.ellen_hap2_02	8696592	8699119	-	-	C.prem_hap2_02	6790829	6793334	SYNAL	-		C.ellen_hap2_03	7183074	7183477	-	-	C.prem_hap2_03	23542369	23542773	INVDP	copyloss		C.ellen_hap2_04	5212553	5223611	-	-	C.prem_hap2_04	4290178	4301453	SYNAL	-		C.ellen_hap2_05	8825620	8825620	A	AgggcccgtttggtaccatttttcaagctacgttttcattttcgttttcaaaatacacatataatacatgtttggtgagttaatttcaaaaaacaaattacaatacaaaaaattcggattcattattataactaatcaactgaaaacaacttaaacatgttctgcaaatattacaaactaaacctaaaaatgaattaaaaaacaaaagaaaatcgtgatcctcctcctctttttctcttcactgccgttctctctttcccttcacctttttctcgatcgagttacagcaaatctgcactctctcCCTCCCCTTATCTTCATCCATTGCCCAGCAAATCTGCACTCTCAAATCTGCAGCAAATCTGCACTCTCTCAGTTGCAACATCTTCACTGTCGTTC…	C.prem_hap2_05
C.ellen_hap2_01	10805874	10811698	-	-	C.prem_hap2_01	15946620	15952057	DUP	copyloss		C.ellen_hap2_02	8696714	8699119	-	-	C.prem_hap2_02	6807454	6809825	DUP	copygain		C.ellen_hap2_03	7183074	7183477	-	-	C.prem_hap2_03	23542773	23542369	INVDPAL	-		C.ellen_hap2_04	5223612	5224617	-	-	C.prem_hap2_04	8118427	8119431	DUP	copyloss		C.ellen_hap2_05	8826201	8826331	-	-	C.prem_hap2_05
C.ellen_hap2_01	10805874	10809165	-	-	C.prem_hap2_01	15946620	15949915	DUPAL	-		C.ellen_hap2_02	8696714	8699119	-	-	C.prem_hap2_02	6807454	6809825	DUPAL	-		C.ellen_hap2_03	7183478	7183494	-	-	-	-	-	NOTAL	-		C.ellen_hap2_04	5223612	5224617	-	-	C.prem_hap2_04	8118427	8119431	DUPAL	-		C.ellen_hap2_05	8826322	8835145	-	-	C.prem_hap2_05
C.ellen_hap2_01	10810642	10811698	-	-	C.prem_hap2_01	15950991	15952057	DUPAL	-		C.ellen_hap2_02	8699120	8704951	-	-	-	-	-	NOTAL	-		C.ellen_hap2_03	7183495	7320313	-	-	C.prem_hap2_03	7259564	7396580	SYN	-		C.ellen_hap2_04	5224618	5269031	-	-	C.prem_hap2_04	4301445	4345722	SYN	-		C.ellen_hap2_05	8835145	8835145	G	GCTGCCtgtcacggaccgcaatcgtggcacccaagatatgcgcttgtacgctagtgtcgatgatggtcgtgctgattattggagacgtgcttcaggaatgtgtgtgtggggaatacaatcccctagactctttggagttcaggcaggccgacccggttgagtttggggaacttgtcgctagtcgaggacttaatgctgaagaggggtctaggaaaatcctgacgcacactggttgggaattgaagccgttctcctgacgagcccaaggcagggcgaaaccagtcgacattgtgccacttcctccagacttactctcgtagtatgggatgcgggagtgccgcacgggctagaaacctctcgtcccgtgacaTGCCGCTTCCTTCTAGCTTT	C.prem_hap2_05
C.ellen_hap2_01	10811692	10985617	-	-	C.prem_hap2_01	10759401	10932043	SYN	-		C.ellen_hap2_02	8704952	8705073	-	-	C.prem_hap2_02	24770702	24770823	INVTR	-		C.ellen_hap2_03	7183495	7302425	-	-	C.prem_hap2_03	7259564	7378553	SYNAL	-		C.ellen_hap2_04	5224618	5269031	-	-	C.prem_hap2_04	4301445	4345722	SYNAL	-		C.ellen_hap2_05	8835145	8836744	-	-	C.prem_hap2_05
C.ellen_hap2_01	10811692	10935051	-	-	C.prem_hap2_01	10759401	10882775	SYNAL	-		C.ellen_hap2_02	8704952	8705073	-	-	C.prem_hap2_02	24770823	24770702	INVTRAL	-		C.ellen_hap2_03	7302243	7302425	-	-	C.prem_hap2_03	7378370	7378735	CPG	-		C.ellen_hap2_04	5263810	5264514	-	-	C.prem_hap2_04	4346350	4347062	DUP	copygain		C.ellen_hap2_05	8836745	8836745	-	-	-
C.ellen_hap2_01	10933706	10936426	-	-	C.prem_hap2_01	10881431	10882775	CPL	-		C.ellen_hap2_02	8705074	8705447	-	-	-	-	-	NOTAL	-		C.ellen_hap2_03	7302243	7320313	-	-	C.prem_hap2_03	7378552	7396580	SYNAL	-		C.ellen_hap2_04	5263810	5264514	-	-	C.prem_hap2_04	4346350	4347062	DUPAL	-		C.ellen_hap2_05	8836746	8843193	-	-	C.prem_hap2_05
C.ellen_hap2_01	10935083	10985617	-	-	C.prem_hap2_01	10881431	10932043	SYNAL	-		C.ellen_hap2_02	8705448	8706806	-	-	C.prem_hap2_02	6780460	6781792	DUP	copyloss		C.ellen_hap2_03	7320313	7322272	-	-	C.prem_hap2_03	35973542	35975501	INVTR	-		C.ellen_hap2_04	5269032	5271364	-	-	-	-	-	NOTAL	-		C.ellen_hap2_05	8836746	8843193	-	-	C.prem_hap2_05
C.ellen_hap2_01	10817161	10817614	-	-	C.prem_hap2_01	17440111	17440564	DUP	copygain		C.ellen_hap2_02	8705448	8706806	-	-	C.prem_hap2_02	6780460	6781792	DUPAL	-		C.ellen_hap2_03	7320313	7322272	-	-	C.prem_hap2_03	35975501	35973542	INVTRAL	-		C.ellen_hap2_04	5271365	5271567	-	-	C.prem_hap2_04	20938106	20938308	INVDP	copyloss		C.ellen_hap2_05	8843194	8843223	-	-	-
C.ellen_hap2_01	10817161	10817614	-	-	C.prem_hap2_01	17440111	17440564	DUPAL	-		C.ellen_hap2_02	8706807	8707470	-	-	-	-	-	NOTAL	-		C.ellen_hap2_03	7322267	7356632	-	-	C.prem_hap2_03	7396564	7430937	SYN	-		C.ellen_hap2_04	5271365	5271567	-	-	C.prem_hap2_04	20938308	20938106	INVDPAL	-		C.ellen_hap2_05	8843224	8850523	-	-	C.prem_hap2_05
C.ellen_hap2_01	10817169	10817649	-	-	C.prem_hap2_01	19665477	19665954	INVDP	copygain		C.ellen_hap2_02	8707471	8715998	-	-	C.prem_hap2_02	6810353	6818156	SYN	-		C.ellen_hap2_03	7322267	7356632	-	-	C.prem_hap2_03	7396564	7430937	SYNAL	-		C.ellen_hap2_04	5271568	5271670	-	-	-	-	-	NOTAL	-		C.ellen_hap2_05	8843224	8850523	-	-	C.prem_hap2_05
C.ellen_hap2_01	10817169	10817649	-	-	C.prem_hap2_01	19665954	19665477	INVDPAL	-		C.ellen_hap2_02	8707471	8708939	-	-	C.prem_hap2_02	6810353	6811819	SYNAL	-		C.ellen_hap2_03	7355941	7359732	-	-	C.prem_hap2_03	29789731	29792094	INVTR	-		C.ellen_hap2_04	5271671	5273371	-	-	C.prem_hap2_04	4349644	4351339	SYN	-		C.ellen_hap2_05	8850307	8854789	-	-	C.prem_hap2_05
C.ellen_hap2_01	10817169	10817697	-	-	C.prem_hap2_01	27751753	27752284	INVDP	copygain		C.ellen_hap2_02	8708931	8709596	-	-	C.prem_hap2_02	6811812	6811819	CPL	-		C.ellen_hap2_03	7355941	7356626	-	-	C.prem_hap2_03	29792094	29791417	INVTRAL	-		C.ellen_hap2_04	5271671	5273371	-	-	C.prem_hap2_04	4349644	4351339	SYNAL	-		C.ellen_hap2_05	8850307	8854789	-	-	C.prem_hap2_05
C.ellen_hap2_01	10817169	10817697	-	-	C.prem_hap2_01	27752284	27751753	INVDPAL	-		C.ellen_hap2_02	8709588	8715998	-	-	C.prem_hap2_02	6811812	6818156	SYNAL	-		C.ellen_hap2_03	7356618	7358007	-	-	C.prem_hap2_03	29791424	29791417	CPL	-		C.ellen_hap2_04	5273372	5273387	-	-	-	-	-	NOTAL	-		C.ellen_hap2_05	8854779	8856674	-	-	C.prem_hap2_05
C.ellen_hap2_01	10846731	10848065	-	-	C.prem_hap2_01	20709462	20710773	DUP	copygain		C.ellen_hap2_02	8715999	8716370	-	-	-	-	-	NOTAL	-		C.ellen_hap2_03	7357999	7359732	-	-	C.prem_hap2_03	29791424	29789731	INVTRAL	-		C.ellen_hap2_04	5273388	5273654	-	-	C.prem_hap2_04	24161559	24161825	INVDP	copyloss		C.ellen_hap2_05	8854779	8856674	-	-	C.prem_hap2_05
C.ellen_hap2_01	10846731	10848065	-	-	C.prem_hap2_01	20709462	20710773	DUPAL	-		C.ellen_hap2_02	8716371	8738730	-	-	C.prem_hap2_02	6819493	6841946	SYN	-		C.ellen_hap2_03	7357999	7358639	-	-	C.prem_hap2_03	7430933	7431562	SYN	-		C.ellen_hap2_04	5273388	5273654	-	-	C.prem_hap2_04	24161825	24161559	INVDPAL	-		C.ellen_hap2_05	8856670	8864825	-	-	C.prem_hap2_05
C.ellen_hap2_01	10926850	10927723	-	-	C.prem_hap2_01	15665163	15666035	INVDP	copygain		C.ellen_hap2_02	8716371	8738730	-	-	C.prem_hap2_02	6819493	6841946	SYNAL	-		C.ellen_hap2_03	7357999	7358639	-	-	C.prem_hap2_03	7430933	7431562	SYNAL	-		C.ellen_hap2_04	5273655	5273682	-	-	-	-	-	NOTAL	-		C.ellen_hap2_05	8856670	8864825	-	-	C.prem_hap2_05
C.ellen_hap2_01	10926850	10927723	-	-	C.prem_hap2_01	15666035	15665163	INVDPAL	-		C.ellen_hap2_02	8738730	8739150	-	-	C.prem_hap2_02	6229836	6230267	INVDP	copyloss		C.ellen_hap2_03	7358634	7409227	-	-	C.prem_hap2_03	7433032	7483691	SYN	-		C.ellen_hap2_04	5273683	5276759	-	-	C.prem_hap2_04	4351339	4354362	SYN	-		C.ellen_hap2_05	8864823	8873942	-	-	C.prem_hap2_05
C.ellen_hap2_01	10985618	10991255	-	-	C.prem_hap2_01	4534534	4540104	INVDP	copyloss		C.ellen_hap2_02	8738730	8739150	-	-	C.prem_hap2_02	6230267	6229836	INVDPAL	-		C.ellen_hap2_03	7358634	7409227	-	-	C.prem_hap2_03	7433032	7483691	SYNAL	-		C.ellen_hap2_04	5273683	5276759	-	-	C.prem_hap2_04	4351339	4354362	SYNAL	-		C.ellen_hap2_05	8864823	8867697	-	-	C.prem_hap2_05
C.ellen_hap2_01	10985618	10991255	-	-	C.prem_hap2_01	4540104	4534534	INVDPAL	-		C.ellen_hap2_02	8739149	8739333	-	-	C.prem_hap2_02	6228006	6228190	INVDP	copyloss		C.ellen_hap2_03	7409226	7409441	-	-	C.prem_hap2_03	33191768	33191982	INVTR	-		C.ellen_hap2_04	5276759	5279626	-	-	C.prem_hap2_04	14664475	14667339	TRANS	-		C.ellen_hap2_05	8867691	8867697	-	-	C.prem_hap2_05
C.ellen_hap2_01	10990800	10991263	-	-	C.prem_hap2_01	18943873	18944336	DUP	copyloss		C.ellen_hap2_02	8739149	8739333	-	-	C.prem_hap2_02	6228190	6228006	INVDPAL	-		C.ellen_hap2_03	7409226	7409441	-	-	C.prem_hap2_03	33191982	33191768	INVTRAL	-		C.ellen_hap2_04	5276759	5279626	-	-	C.prem_hap2_04	14664475	14667339	TRANSAL	-		C.ellen_hap2_05	8867691	8873942	-	-	C.prem_hap2_05
C.ellen_hap2_01	10990800	10991263	-	-	C.prem_hap2_01	18943873	18944336	DUPAL	-		C.ellen_hap2_02	8739334	8777374	-	-	C.prem_hap2_02	6841941	6879974	SYN	-		C.ellen_hap2_03	7409442	7455973	-	-	C.prem_hap2_03	7483684	7528446	SYN	-		C.ellen_hap2_04	5279627	5282726	-	-	-	-	-	NOTAL	-		C.ellen_hap2_05	8873935	8882191	-	-	C.prem_hap2_05
C.ellen_hap2_01	10991256	11046073	-	-	C.prem_hap2_01	10932040	10986865	SYN	-		C.ellen_hap2_02	8739334	8777374	-	-	C.prem_hap2_02	6841941	6879974	SYNAL	-		C.ellen_hap2_03	7409442	7417634	-	-	C.prem_hap2_03	7483684	7491902	SYNAL	-		C.ellen_hap2_04	5282727	5342698	-	-	C.prem_hap2_04	4354345	4415077	SYN	-		C.ellen_hap2_05	8873935	8875741	-	-	C.prem_hap2_05
C.ellen_hap2_01	10991256	11046073	-	-	C.prem_hap2_01	10932040	10986865	SYNAL	-		C.ellen_hap2_02	8777366	8778785	-	-	C.prem_hap2_02	15595271	15596688	DUP	copyloss		C.ellen_hap2_03	7417634	7419418	AAGCGCAATGCGATCATTTTTTTTACCTGAAAAATAAAATAACTTATAAATCAAGGATCAAATCCATGTTCATCCAAACTTTGGAGAGAGAATATATATGTTGACTTTACAAGAGGAATGTGAGATCTCAAGTCGAATATAAATTATAAGGAAATCGAGTGGTGTCATTTTACATTCCCTTTGATCACGGGTGgacttaagatttttcattacttttggattaaattataaatttattgtttatatctatgtgaatgttaatacatataagggagtaaaTTAATATCAAATTTACCCCTAAAATAATAATTTTCTTAATATTTGTATCTTCTTTAATTATTTGCACCCACCATGTTCTCTTCATCTATAATTGGAAAAAGAAGCATCGCACTCAAGGAA…	A	C.prem_hap2_03	7491902	7491902	DEL	-		C.ellen_hap2_04	5282727	5284279	-	-	C.prem_hap2_04	4354345	4355887	SYNAL	-		C.ellen_hap2_05	8876812	8877348	-	-	C.prem_hap2_05
C.ellen_hap2_01	11024577	11025196	-	-	C.prem_hap2_01	18692500	18693114	DUP	copygain		C.ellen_hap2_02	8777366	8778785	-	-	C.prem_hap2_02	15595271	15596688	DUPAL	-		C.ellen_hap2_03	7419419	7455973	-	-	C.prem_hap2_03	7491902	7528446	SYNAL	-		C.ellen_hap2_04	5284275	5301013	-	-	C.prem_hap2_04	4357354	4374089	SYNAL	-		C.ellen_hap2_05	8878106	8880545	-	-	C.prem_hap2_05
C.ellen_hap2_01	11024577	11025196	-	-	C.prem_hap2_01	18692500	18693114	DUPAL	-		C.ellen_hap2_02	8778786	8778877	-	-	-	-	-	NOTAL	-		C.ellen_hap2_03	7455974	7456416	-	-	-	-	-	NOTAL	-		C.ellen_hap2_04	5284279	5284279	g	ggagccgcctatgttgcaacagttgcaacataccactacttttgtcattttgtaattCAACCATTGGatccaagggcaagaatggtaaaagcaaatccaacggcagggtgtatttattttggtttttttcattgcaatccctcttatgttttgaaatgttaggaaaaaatattattattattattttatttattagattagttgttaaatgatatgaataaggaataagtatgaaatttaagaggacttttattattaatattaggcaattacaatgcatggtttaatactcgtttatttattccacaaattcataaatatttcgtaatttattaattattactatcatttctagatctactctcattatttaaatttattaataattatatattaatt…	C.prem_hap2_04	4355887	4357353	INS	-		C.ellen_hap2_05	8880541	8882191	-	-	C.prem_hap2_05
C.ellen_hap2_01	11039071	11039977	-	-	C.prem_hap2_01	7195685	7196617	INVDP	copygain		C.ellen_hap2_02	8778878	8803130	-	-	C.prem_hap2_02	6879965	6903521	SYN	-		C.ellen_hap2_03	7456417	7461055	-	-	C.prem_hap2_03	12231336	12235969	INVTR	-		C.ellen_hap2_04	5301013	5301356	TATAGAAAATCCATCACGATATTCATCAATTGGGAGGACCAAATTTTTCGAAAGAATGATACTGTGAAAGAGCCATGATATCTATATCATCGTTATATATAGACACACACATACATGCATGATAATGTTGCATCATTATTAATGTCATATGTGTCAAATTTCTAAAATAAATAAATAATATGGGTCAGACCTCCTTAATTTAGAATTACATTACCCATAGTTGTGTATCTCATATAGCTAGAATTAAAATTATCCACTATGCTTATTACTTCTTTGAGGAATTTGTATATTATTTGTTTTATAAATTTTATTTAATCATTTTCTTTTTGCTTCAAATTGATATA	T	C.prem_hap2_04	4374089	4374089	DEL	-		C.ellen_hap2_05	8882192	8891679	-	-	C.prem_hap2_05
C.ellen_hap2_01	11039071	11039977	-	-	C.prem_hap2_01	7196617	7195685	INVDPAL	-		C.ellen_hap2_02	8778878	8779652	-	-	C.prem_hap2_02	6879965	6880738	SYNAL	-		C.ellen_hap2_03	7456417	7461055	-	-	C.prem_hap2_03	12235969	12231336	INVTRAL	-		C.ellen_hap2_04	5301357	5320561	-	-	C.prem_hap2_04	4374089	4393229	SYNAL	-		C.ellen_hap2_05	8882192	8891679	-	-	C.prem_hap2_05
C.ellen_hap2_01	11046072	11047270	-	-	C.prem_hap2_01	1678751	1679948	DUP	copyloss		C.ellen_hap2_02	8779652	8780434	TGGCCGCTTAATCTCCTCCTTTGTGGTGAAAAGTGAAAACCACCCAATTAAGTTGtttttattttatttggctgatttccttttgtttttattttatttcattttcagtcttctgcttattttatttttatgtttaaaattttcctattttttctgcttttctatttctctttatttATGGTAGTTGTTTTTAAATTTTCCCAACCCAACAACTCATTGCCGCCAACAAAAAGGACGTTTCTCTGGCCGGAGAGGCCAATGTCTTTTATTTGGCCGAGTTCCttttgtttttattttatttcatttccagtcgtctgttcattttatttttatgttttaaattttcctaacttttatgtttttctatttcttttactttACGGTAGTTGTTTTTCTTAT…	T	C.prem_hap2_02	6880738	6880738	DEL	-		C.ellen_hap2_03	7461056	7461327	-	-	-	-	-	NOTAL	-		C.ellen_hap2_04	5320552	5321034	-	-	C.prem_hap2_04	4393221	4393229	CPL	-		C.ellen_hap2_05	8891680	8892092	-	-	-
C.ellen_hap2_01	11046072	11047270	-	-	C.prem_hap2_01	1678751	1679948	DUPAL	-		C.ellen_hap2_02	8780435	8803130	-	-	C.prem_hap2_02	6880734	6903521	SYNAL	-		C.ellen_hap2_03	7461328	7544572	-	-	C.prem_hap2_03	7528441	7613285	SYN	-		C.ellen_hap2_04	5321025	5342698	-	-	C.prem_hap2_04	4393221	4415077	SYNAL	-		C.ellen_hap2_05	8892093	8899289	-	-	C.prem_hap2_05
C.ellen_hap2_01	11047271	11048993	-	-	C.prem_hap2_01	10986860	10988584	SYN	-		C.ellen_hap2_02	8803131	8841331	-	-	C.prem_hap2_02	6904154	6942234	SYN	-		C.ellen_hap2_03	7461328	7544387	-	-	C.prem_hap2_03	7528441	7611777	SYNAL	-		C.ellen_hap2_04	5342699	5357427	-	-	-	-	-	NOTAL	-		C.ellen_hap2_05	8892093	8899289	-	-	C.prem_hap2_05
C.ellen_hap2_01	11047271	11048993	-	-	C.prem_hap2_01	10986860	10988584	SYNAL	-		C.ellen_hap2_02	8803131	8809034	-	-	C.prem_hap2_02	6904154	6910027	SYNAL	-		C.ellen_hap2_03	7544382	7544387	-	-	C.prem_hap2_03	7611771	7613101	CPG	-		C.ellen_hap2_04	5357428	5358248	-	-	C.prem_hap2_04	8979655	8980477	TRANS	-		C.ellen_hap2_05	8899290	8899662	-	-	-
C.ellen_hap2_01	11048994	11050426	-	-	C.prem_hap2_01	9743956	9745391	DUP	copyloss		C.ellen_hap2_02	8809028	8809551	-	-	C.prem_hap2_02	6910022	6910027	CPL	-		C.ellen_hap2_03	7544382	7544572	-	-	C.prem_hap2_03	7613095	7613285	SYNAL	-		C.ellen_hap2_04	5357428	5358248	-	-	C.prem_hap2_04	8979655	8980477	TRANSAL	-		C.ellen_hap2_05	8899663	8950211	-	-	C.prem_hap2_05
C.ellen_hap2_01	11048994	11050426	-	-	C.prem_hap2_01	9743956	9745391	DUPAL	-		C.ellen_hap2_02	8809545	8810971	-	-	C.prem_hap2_02	6910022	6911462	SYNAL	-		C.ellen_hap2_03	7544573	7544959	-	-	-	-	-	NOTAL	-		C.ellen_hap2_04	5358249	5361205	-	-	-	-	-	NOTAL	-		C.ellen_hap2_05	8899663	8904313	-	-	C.prem_hap2_05
C.ellen_hap2_01	11050427	11050568	-	-	-	-	-	NOTAL	-		C.ellen_hap2_02	8810971	8810971	C	CtccgtttggtacagcttattaaatagaacttataacagtagagcttataccaatagagcttatattaatagagcttttagacaaaaagtcattgggtgtttggttgtcaataaaaaactactttgaaccattaaactgtgtgataatttttatattatatattttttagaaaagctctctaacctctactttcaaaaactcaaattttggatttttgttagtagaggtaaattagcttatttaaactaaaaaaacttcactaaaaaaaaaaccaaacaccataaaaatttttaaaaatacttatgagattaaataagtacttataactcttaaataaatcataccaaacagacactTAAG	C.prem_hap2_02	6911462	6911822	INS	-		C.ellen_hap2_03	7544960	7545340	-	-	C.prem_hap2_03	9832596	9832976	INVDP	copyloss		C.ellen_hap2_04	5361206	5361888	-	-	C.prem_hap2_04	6849647	6850349	TRANS	-		C.ellen_hap2_05	8904310	8912622	-	-	C.prem_hap2_05
C.ellen_hap2_01	11050569	11051827	-	-	C.prem_hap2_01	7974109	7975373	DUP	copyloss		C.ellen_hap2_02	8810971	8841331	-	-	C.prem_hap2_02	6911823	6942234	SYNAL	-		C.ellen_hap2_03	7544960	7545340	-	-	C.prem_hap2_03	9832976	9832596	INVDPAL	-		C.ellen_hap2_04	5361206	5361888	-	-	C.prem_hap2_04	6849647	6850349	TRANSAL	-		C.ellen_hap2_05	8904313	8904313	C	CATCtaggggtggccacgggtcgggttgagcatcaacccgacccaattgctcaacccgacccaacccgcatgtaaaacaagttaaaatttttcaacccaacccgacccgacccgcagttttgtgggttgggttgattgggttagacttttaaaaaaatttatttttataatataattaaatagtgaacaaaaataaattaataaattaaaaaaactaaaaaatgcaaatattaaaatctttagaacaaatccaacatttcaaagtttttatatttatattttttaatttttatatgaaatatcaaaatttatataaaaattttatatacatacgggtggaccggttgggttaagttgattggattgagtttttgaaaaaatctattgttatagtctaat…	C.prem_hap2_05
C.ellen_hap2_01	11050569	11051827	-	-	C.prem_hap2_01	7974109	7975373	DUPAL	-		C.ellen_hap2_02	8841332	8844677	-	-	-	-	-	NOTAL	-		C.ellen_hap2_03	7545152	7548067	-	-	C.prem_hap2_03	35224911	35227999	TRANS	-		C.ellen_hap2_04	5361889	5373401	-	-	-	-	-	NOTAL	-		C.ellen_hap2_05	8912447	8912622	-	-	C.prem_hap2_05
C.ellen_hap2_01	11051828	11053381	-	-	-	-	-	NOTAL	-		C.ellen_hap2_02	8844678	8890950	-	-	C.prem_hap2_02	6946725	6993311	SYN	-		C.ellen_hap2_03	7545152	7548067	-	-	C.prem_hap2_03	35224911	35227999	TRANSAL	-		C.ellen_hap2_04	5373402	5409626	-	-	C.prem_hap2_04	4415353	4452180	SYN	-		C.ellen_hap2_05	8912447	8913673	-	-	C.prem_hap2_05
C.ellen_hap2_01	11053382	11055710	-	-	C.prem_hap2_01	9743126	9745392	DUP	copyloss		C.ellen_hap2_02	8844678	8851293	-	-	C.prem_hap2_02	6946725	6953408	SYNAL	-		C.ellen_hap2_03	7547724	7548058	-	-	C.prem_hap2_03	9827970	9828284	INVDP	copygain		C.ellen_hap2_04	5373402	5380797	-	-	C.prem_hap2_04	4415353	4422729	SYNAL	-		C.ellen_hap2_05	8913487	8913855	-	-	C.prem_hap2_05
C.ellen_hap2_01	11053382	11055710	-	-	C.prem_hap2_01	9743126	9745392	DUPAL	-		C.ellen_hap2_02	8851293	8851293	A	AaaattataattataattaattttttttttagcccgggttagcttacctttaacttcgcctcTAGGTATATATTATCGGTAATAATTCTTCGTCCTTGTTGAAGTAATAATACAGCTTAAAAGTCTAAGACTTTAATGAACTAAGAATGATATCATTTGAATTTTCCGTAGAAATCTTCTAAAGTAATTAAAGATAACAGTGATATGTGACAAGTTTTAATTTCATCACATACAACATAAATGAGTCAATTTAATAGTAAGACTgattcttctcctagacaatttaggtagccgcttaaagtcctactaatgacagccccatatctttgatagactcatttaaaaaaaaaatg	C.prem_hap2_02	6953408	6953760	INS	-		C.ellen_hap2_03	7547724	7548058	-	-	C.prem_hap2_03	9828284	9827970	INVDPAL	-		C.ellen_hap2_04	5380765	5380797	-	-	C.prem_hap2_04	4422696	4423354	CPG	-		C.ellen_hap2_05	8913669	8917891	-	-	C.prem_hap2_05
C.ellen_hap2_01	11055707	11071094	-	-	C.prem_hap2_01	10988579	11003941	SYN	-		C.ellen_hap2_02	8851293	8890950	-	-	C.prem_hap2_02	6953761	6993311	SYNAL	-		C.ellen_hap2_03	7548054	7557072	-	-	C.prem_hap2_03	7613274	7622225	SYN	-		C.ellen_hap2_04	5380765	5409626	-	-	C.prem_hap2_04	4423321	4452180	SYNAL	-		C.ellen_hap2_05	8917883	8917891	-	-	C.prem_hap2_05
C.ellen_hap2_01	11055707	11071094	-	-	C.prem_hap2_01	10988579	11003941	SYNAL	-		C.ellen_hap2_02	8890860	8893280	-	-	C.prem_hap2_02	6995632	6997931	SYN	-		C.ellen_hap2_03	7548054	7557072	-	-	C.prem_hap2_03	7613274	7622225	SYNAL	-		C.ellen_hap2_04	5409622	5471667	-	-	C.prem_hap2_04	4453368	4516149	SYN	-		C.ellen_hap2_05	8917883	8918702	-	-	C.prem_hap2_05
C.ellen_hap2_01	11071089	11080824	-	-	C.prem_hap2_01	11008980	11018724	SYN	-		C.ellen_hap2_02	8890860	8893280	-	-	C.prem_hap2_02	6995632	6997931	SYNAL	-		C.ellen_hap2_03	7557065	7562675	-	-	C.prem_hap2_03	7623763	7629407	SYN	-		C.ellen_hap2_04	5409622	5469339	-	-	C.prem_hap2_04	4453368	4513144	SYNAL	-		C.ellen_hap2_05	8918696	8924198	-	-	C.prem_hap2_05
C.ellen_hap2_01	11071089	11080824	-	-	C.prem_hap2_01	11008980	11018724	SYNAL	-		C.ellen_hap2_02	8893281	8893301	-	-	-	-	-	NOTAL	-		C.ellen_hap2_03	7557065	7562675	-	-	C.prem_hap2_03	7623763	7629407	SYNAL	-		C.ellen_hap2_04	5469334	5469339	-	-	C.prem_hap2_04	4513138	4513817	CPG	-		C.ellen_hap2_05	8924192	8926066	-	-	C.prem_hap2_05
C.ellen_hap2_01	11080820	11098268	-	-	C.prem_hap2_01	11019922	11037568	SYN	-		C.ellen_hap2_02	8893302	8901580	-	-	C.prem_hap2_02	7635622	7643851	DUP	copyloss		C.ellen_hap2_03	7562672	7562943	-	-	C.prem_hap2_03	3261140	3261412	INVDP	copyloss		C.ellen_hap2_04	5469334	5471667	-	-	C.prem_hap2_04	4513811	4516149	SYNAL	-		C.ellen_hap2_05	8926058	8926066	-	-	C.prem_hap2_05
C.ellen_hap2_01	11080820	11098268	-	-	C.prem_hap2_01	11019922	11037568	SYNAL	-		C.ellen_hap2_02	8893302	8900793	-	-	C.prem_hap2_02	7635622	7643082	DUPAL	-		C.ellen_hap2_03	7562672	7562943	-	-	C.prem_hap2_03	3261412	3261140	INVDPAL	-		C.ellen_hap2_04	5471668	5477360	-	-	-	-	-	NOTAL	-		C.ellen_hap2_05	8926058	8950211	-	-	C.prem_hap2_05
C.ellen_hap2_01	11098269	11100527	-	-	-	-	-	NOTAL	-		C.ellen_hap2_02	8901067	8901580	-	-	C.prem_hap2_02	7643335	7643851	DUPAL	-		C.ellen_hap2_03	7562942	7882737	-	-	C.prem_hap2_03	7629400	7950138	SYN	-		C.ellen_hap2_04	5477361	5477621	-	-	C.prem_hap2_04	13281629	13281894	DUP	copyloss		C.ellen_hap2_05	8950212	8950257	-	-	-
C.ellen_hap2_01	11100528	11118334	-	-	C.prem_hap2_01	9804126	9819257	INVDP	copyloss		C.ellen_hap2_02	8901581	8901717	-	-	-	-	-	NOTAL	-		C.ellen_hap2_03	7562942	7656218	-	-	C.prem_hap2_03	7629400	7722504	SYNAL	-		C.ellen_hap2_04	5477361	5477621	-	-	C.prem_hap2_04	13281629	13281894	DUPAL	-		C.ellen_hap2_05	8950258	8950835	-	-	C.prem_hap2_05
C.ellen_hap2_01	11100528	11105963	-	-	C.prem_hap2_01	9819257	9813866	INVDPAL	-		C.ellen_hap2_02	8901718	8974848	-	-	C.prem_hap2_02	6997898	7056597	SYN	-		C.ellen_hap2_03	7656086	7656218	-	-	C.prem_hap2_03	7722371	7722638	CPG	-		C.ellen_hap2_04	5477622	5479246	-	-	-	-	-	NOTAL	-		C.ellen_hap2_05	8950258	8950835	-	-	C.prem_hap2_05
C.ellen_hap2_01	11113242	11114922	-	-	C.prem_hap2_01	9808372	9806618	INVDPAL	-		C.ellen_hap2_02	8901718	8914225	-	-	C.prem_hap2_02	6997898	7010399	SYNAL	-		C.ellen_hap2_03	7656086	7669229	-	-	C.prem_hap2_03	7722505	7735646	SYNAL	-		C.ellen_hap2_04	5479247	5483929	-	-	C.prem_hap2_04	4520339	4525014	SYN	-		C.ellen_hap2_05	8950830	8959904	-	-	C.prem_hap2_05
C.ellen_hap2_01	11114914	11116358	-	-	C.prem_hap2_01	9805971	9804542	INVDPAL	-		C.ellen_hap2_02	8914219	8914225	-	-	C.prem_hap2_02	7010392	7011712	CPG	-		C.ellen_hap2_03	7668963	7669229	-	-	C.prem_hap2_03	7735379	7735907	TDM	-		C.ellen_hap2_04	5479247	5483929	-	-	C.prem_hap2_04	4520339	4525014	SYNAL	-		C.ellen_hap2_05	8950830	8956040	-	-	C.prem_hap2_05
C.ellen_hap2_01	11116928	11118334	-	-	C.prem_hap2_01	9805528	9804126	INVDPAL	-		C.ellen_hap2_02	8914219	8929416	-	-	C.prem_hap2_02	7011705	7026858	SYNAL	-		C.ellen_hap2_03	7668963	7716473	-	-	C.prem_hap2_03	7735640	7783180	SYNAL	-		C.ellen_hap2_04	5483921	5633216	-	-	C.prem_hap2_04	4525167	4671433	SYN	-		C.ellen_hap2_05	8956731	8959904	-	-	C.prem_hap2_05
C.ellen_hap2_01	11118335	11118506	-	-	-	-	-	NOTAL	-		C.ellen_hap2_02	8921522	8934647	-	-	C.prem_hap2_02	7018988	7026858	TDM	-		C.ellen_hap2_03	7716473	7716473	A	AcagtacttcataaaaattattgtaaactagtctcaatagaaggtaaaaatttagggtgcttcataagaattaatataaattaatctcaataataatctgatttgtaaatatgagttgtaatcttaaacaataatctcatgtaataaaaaaaaaAACCACTACAATAAGTTACCTCACATGTTCTTGGAACAAAGTATTTATTAATTTGATATGAGTTAACTCTTAAATAATAATCTTTATAATAAAAAAAAAAAACCACTAG	C.prem_hap2_03	7783180	7783442	INS	-		C.ellen_hap2_04	5483921	5547524	-	-	C.prem_hap2_04	4525167	4588890	SYNAL	-		C.ellen_hap2_05	8959889	8970625	-	-	C.prem_hap2_05
C.ellen_hap2_01	11118507	11118902	-	-	C.prem_hap2_01	11037560	11037945	SYN	-		C.ellen_hap2_02	8926787	8955422	-	-	C.prem_hap2_02	7018988	7047664	SYNAL	-		C.ellen_hap2_03	7716473	7796944	-	-	C.prem_hap2_03	7783443	7864106	SYNAL	-		C.ellen_hap2_04	5547524	5549248	-	-	C.prem_hap2_04	4588890	4589268	HDR	-		C.ellen_hap2_05	8959889	8965479	-	-	C.prem_hap2_05
C.ellen_hap2_01	11118507	11118902	-	-	C.prem_hap2_01	11037560	11037945	SYNAL	-		C.ellen_hap2_02	8955422	8965922	ggactggtgttaagtaaataaaagcaccaggtcggtcatgctactatttccaccccggcatgaatcacctcagccaaatggtacgagcagagcaggggcaacacgagccgagccaagacgaatactgaccagaggtatataccgagccggtacccgtaccccaaaaagcggaagcacgatctcacataatcgcggcagttgcgctttcccagaaccgttgcgggagatgcgagatcccacgtttgcccatgatgcagcagttagagtcccatgaggggctgccactgcccaaaaaaggtgggatgaagggcaaacgggaacgtggggacagcggctataaaagaagaagaaatcgacgaagaaggggacagaaaaactgaaaagggggaaaacgctgcc…	g	C.prem_hap2_02	7047664	7047664	DEL	-		C.ellen_hap2_03	7796944	7796946	-	-	C.prem_hap2_03	7864106	7864380	HDR	-		C.ellen_hap2_04	5549249	5559262	-	-	C.prem_hap2_04	4589269	4599265	SYNAL	-		C.ellen_hap2_05	8969355	8970625	-	-	C.prem_hap2_05
C.ellen_hap2_01	11118903	11118904	-	-	-	-	-	NOTAL	-		C.ellen_hap2_02	8965923	8974848	-	-	C.prem_hap2_02	7047663	7056597	SYNAL	-		C.ellen_hap2_03	7796947	7882737	-	-	C.prem_hap2_03	7864381	7950138	SYNAL	-		C.ellen_hap2_04	5559262	5561368	TAATTAGTTTgggtcctgctactttacaactggtgtttggtacccctattttgtcatttagtgatttaatcattaaagttaaccaaagagttgcataacggcccggatgtgtttggatggttattaacattgttatccctggtatttactgaaaaataagaaaaggaaaaggtttctaaatgttgacatatgtatccggattgtttcaatttttttttagcacttaaatctattgacttagtttgactgttagaatgagtatcaatgtatcgataataatttattctcatgtaaaaatttcaaaatacatgaaaaaaattaacatgtattaataaatatttttataacataatatctatctaatatacaataaattatttgaattcatcaatcaaaata…	T	C.prem_hap2_04	4599265	4599265	DEL	-		C.ellen_hap2_05	8970621	8971249	-	-	C.prem_hap2_05
C.ellen_hap2_01	11118905	11163095	-	-	C.prem_hap2_01	11047009	11091212	SYN	-		C.ellen_hap2_02	8918367	8918785	-	-	C.prem_hap2_02	31042841	31043259	INVDP	copygain		C.ellen_hap2_03	7637979	7638800	-	-	C.prem_hap2_03	35131142	35131976	INVDP	copygain		C.ellen_hap2_04	5561369	5604163	-	-	C.prem_hap2_04	4599265	4642023	SYNAL	-		C.ellen_hap2_05	8970621	8971249	-	-	C.prem_hap2_05
C.ellen_hap2_01	11118905	11163095	-	-	C.prem_hap2_01	11047009	11091212	SYNAL	-		C.ellen_hap2_02	8918367	8918785	-	-	C.prem_hap2_02	31043259	31042841	INVDPAL	-		C.ellen_hap2_03	7637979	7638800	-	-	C.prem_hap2_03	35131976	35131142	INVDPAL	-		C.ellen_hap2_04	5604163	5604189	-	-	C.prem_hap2_04	4642023	4642860	HDR	-		C.ellen_hap2_05	8971246	8982085	-	-	C.prem_hap2_05
C.ellen_hap2_01	11146489	11149931	-	-	C.prem_hap2_01	13996150	13999603	INVDP	copygain		C.ellen_hap2_02	8974832	9006482	-	-	C.prem_hap2_02	7056924	7077443	SYN	-		C.ellen_hap2_03	7882092	7882713	-	-	C.prem_hap2_03	33202147	33202767	DUP	copygain		C.ellen_hap2_04	5604190	5609098	-	-	C.prem_hap2_04	4642861	4647815	SYNAL	-		C.ellen_hap2_05	8971246	8975352	-	-	C.prem_hap2_05
C.ellen_hap2_01	11146489	11149931	-	-	C.prem_hap2_01	13999603	13996150	INVDPAL	-		C.ellen_hap2_02	8974832	8985100	-	-	C.prem_hap2_02	7056924	7067225	SYNAL	-		C.ellen_hap2_03	7882092	7882713	-	-	C.prem_hap2_03	33202147	33202767	DUPAL	-		C.ellen_hap2_04	5609090	5609641	-	-	C.prem_hap2_04	4647808	4647815	CPL	-		C.ellen_hap2_05	8975352	8976018	TATCATCTCTTGTCCCGAACGCCTGTGTATCTGCTCTACTAACAATCTACAACGGAGCCGCCACCAGCAGAACAAAAGCCATAACCGTGCAGTCAGAGCCGCTGCCACCACGCCGACCGAAAATGGAGTCAATAGAGCCACTGCCACCACGCCCAACACTTAAAAGAAAAaaaattctaacaatttaaatatataacacacaataaatttaattcattactttctaacaatttaagttgaaaattttctaacaatataaatatataaaacacatccagcaatttttataaatttaatccattactttctaataatttaaactaaaaaaagtttctaacaatttaaatatgtaaaacacaaaaaaaaaacttttataaatataatccattactttctaat…	T	C.prem_hap2_05
C.ellen_hap2_01	11163091	11247739	-	-	C.prem_hap2_01	11092058	11177652	SYN	-		C.ellen_hap2_02	8985100	8996245	ctgtttgggggatatacttcaacgagaccagccgtgacgagcagatacctggtaacagagtgtgcttcggcgaagaccagcagtgatgagcagacatctggtagcagggtctcgcgagcaagtatatactgtaagaatctggtagcaggggagcagaagtaggaatattctgcttgtccacgaatgcaccatccgcgaggccgatcttctgttagaagcataaagccattccagctaaggcttgagtcaaggagactcggtcaacgacagttggcgagacgtgctctccaacccgagaatcaaagcacgaaggccatacaaccacccacgattacagaagtggaatatccactttcgagaggtgggaggataacaggcgtgaatggagggaaggtctga…	c	C.prem_hap2_02	7067225	7067225	DEL	-		C.ellen_hap2_03	7882738	7892695	-	-	C.prem_hap2_03	8966020	8975409	INVDP	copyloss		C.ellen_hap2_04	5609633	5633216	-	-	C.prem_hap2_04	4647808	4671433	SYNAL	-		C.ellen_hap2_05	8976019	8982085	-	-	C.prem_hap2_05
C.ellen_hap2_01	11163091	11197597	-	-	C.prem_hap2_01	11092058	11126580	SYNAL	-		C.ellen_hap2_02	8996246	9006482	-	-	C.prem_hap2_02	7067222	7077443	SYNAL	-		C.ellen_hap2_03	7882738	7889812	-	-	C.prem_hap2_03	8975409	8968284	INVDPAL	-		C.ellen_hap2_04	5626786	5632057	-	-	C.prem_hap2_04	21616707	21621980	INVDP	copygain		C.ellen_hap2_05	8982078	8988653	-	-	C.prem_hap2_05
C.ellen_hap2_01	11197595	11223975	-	-	C.prem_hap2_01	11126695	11153081	SYNAL	-		C.ellen_hap2_02	9006483	9006524	-	-	-	-	-	NOTAL	-		C.ellen_hap2_03	7890430	7892695	-	-	C.prem_hap2_03	8968286	8966020	INVDPAL	-		C.ellen_hap2_04	5626786	5632057	-	-	C.prem_hap2_04	21621980	21616707	INVDPAL	-		C.ellen_hap2_05	8982078	8988653	-	-	C.prem_hap2_05
C.ellen_hap2_01	11197597	11197597	t	tttggctttttacttaatggaaaaatttgaattaagtcaattacttactaatgtcaaaaatattcatgttttataatttatttttcatgtctatcccaaaactcacccataaaca	C.prem_hap2_01	11126580	11126694	INS	-		C.ellen_hap2_02	9006525	9012459	-	-	C.prem_hap2_02	17500711	17506652	INVDP	copyloss		C.ellen_hap2_03	7882738	7892695	-	-	C.prem_hap2_03	33221254	33231208	INVDP	copyloss		C.ellen_hap2_04	5633216	5633915	-	-	C.prem_hap2_04	4156758	4157495	INVTR	-		C.ellen_hap2_05	8988654	8989334	-	-	-
C.ellen_hap2_01	11223301	11223975	-	-	C.prem_hap2_01	11152406	11153806	CPG	-		C.ellen_hap2_02	9006525	9012459	-	-	C.prem_hap2_02	17506652	17500711	INVDPAL	-		C.ellen_hap2_03	7882738	7892695	-	-	C.prem_hap2_03	33231208	33221254	INVDPAL	-		C.ellen_hap2_04	5633216	5633915	-	-	C.prem_hap2_04	4157495	4156758	INVTRAL	-		C.ellen_hap2_05	8989335	8989939	-	-	C.prem_hap2_05
C.ellen_hap2_01	11223301	11247739	-	-	C.prem_hap2_01	11153129	11177652	SYNAL	-		C.ellen_hap2_02	9012460	9014763	-	-	-	-	-	NOTAL	-		C.ellen_hap2_03	7892692	7920520	-	-	C.prem_hap2_03	7950129	7977941	SYN	-		C.ellen_hap2_04	5633916	5634125	-	-	-	-	-	NOTAL	-		C.ellen_hap2_05	8989335	8989939	-	-	C.prem_hap2_05
C.ellen_hap2_01	11247739	11345477	-	-	C.prem_hap2_01	11178096	11275890	SYN	-		C.ellen_hap2_02	9014764	9060610	-	-	C.prem_hap2_02	7077435	7132187	SYN	-		C.ellen_hap2_03	7892692	7920520	-	-	C.prem_hap2_03	7950129	7977941	SYNAL	-		C.ellen_hap2_04	5634126	5634376	-	-	C.prem_hap2_04	4152827	4153075	INVTR	-		C.ellen_hap2_05	8989940	8990813	-	-	-
C.ellen_hap2_01	11247739	11345477	-	-	C.prem_hap2_01	11178096	11275890	SYNAL	-		C.ellen_hap2_02	9014764	9028225	-	-	C.prem_hap2_02	7077435	7090872	SYNAL	-		C.ellen_hap2_03	7920521	7920536	-	-	-	-	-	NOTAL	-		C.ellen_hap2_04	5634126	5634376	-	-	C.prem_hap2_04	4153075	4152827	INVTRAL	-		C.ellen_hap2_05	8990814	8996040	-	-	C.prem_hap2_05
C.ellen_hap2_01	11252364	11252874	-	-	C.prem_hap2_01	27541712	27542218	DUP	copygain		C.ellen_hap2_02	9028217	9028225	-	-	C.prem_hap2_02	7090863	7099638	CPG	-		C.ellen_hap2_03	7920537	7921384	-	-	C.prem_hap2_03	24966622	24967492	INVDP	copyloss		C.ellen_hap2_04	5634376	5673194	-	-	C.prem_hap2_04	4671425	4709755	SYN	-		C.ellen_hap2_05	8990814	8996040	-	-	C.prem_hap2_05
C.ellen_hap2_01	11252364	11252874	-	-	C.prem_hap2_01	27541712	27542218	DUPAL	-		C.ellen_hap2_02	9028217	9060610	-	-	C.prem_hap2_02	7099629	7132187	SYNAL	-		C.ellen_hap2_03	7920537	7921384	-	-	C.prem_hap2_03	24967492	24966622	INVDPAL	-		C.ellen_hap2_04	5634376	5664679	-	-	C.prem_hap2_04	4671425	4701626	SYNAL	-		C.ellen_hap2_05	8995673	9032028	-	-	C.prem_hap2_05
C.ellen_hap2_01	11345473	11371119	-	-	C.prem_hap2_01	11281169	11306798	SYN	-		C.ellen_hap2_02	9060610	9061996	-	-	C.prem_hap2_02	6188395	6189780	DUP	copyloss		C.ellen_hap2_03	7921385	7935708	-	-	C.prem_hap2_03	7977932	7992263	SYN	-		C.ellen_hap2_04	5664679	5665043	-	-	C.prem_hap2_04	4701626	4701627	HDR	-		C.ellen_hap2_05	8995673	9032028	-	-	C.prem_hap2_05
C.ellen_hap2_01	11345473	11371119	-	-	C.prem_hap2_01	11281169	11306798	SYNAL	-		C.ellen_hap2_02	9060610	9061996	-	-	C.prem_hap2_02	6188395	6189780	DUPAL	-		C.ellen_hap2_03	7921385	7935708	-	-	C.prem_hap2_03	7977932	7992263	SYNAL	-		C.ellen_hap2_04	5665044	5673194	-	-	C.prem_hap2_04	4701628	4709755	SYNAL	-		C.ellen_hap2_05	9032024	9032253	-	-	C.prem_hap2_05
C.ellen_hap2_01	11371116	11387549	-	-	C.prem_hap2_01	11311852	11328281	SYN	-		C.ellen_hap2_02	9061996	9107735	-	-	C.prem_hap2_02	7132181	7178160	SYN	-		C.ellen_hap2_03	7934146	7934540	-	-	C.prem_hap2_03	28046237	28046625	DUP	copygain		C.ellen_hap2_04	5673195	5673608	-	-	C.prem_hap2_04	15073780	15074215	INVDP	copyloss		C.ellen_hap2_05	9032024	9032253	-	-	C.prem_hap2_05
C.ellen_hap2_01	11371116	11387549	-	-	C.prem_hap2_01	11311852	11328281	SYNAL	-		C.ellen_hap2_02	9061996	9107735	-	-	C.prem_hap2_02	7132181	7178160	SYNAL	-		C.ellen_hap2_03	7934146	7934540	-	-	C.prem_hap2_03	28046237	28046625	DUPAL	-		C.ellen_hap2_04	5673195	5673608	-	-	C.prem_hap2_04	15074215	15073780	INVDPAL	-		C.ellen_hap2_05	9032254	9032391	-	-	-
C.ellen_hap2_01	11387550	11387554	-	-	-	-	-	NOTAL	-		C.ellen_hap2_02	9107727	9140016	-	-	C.prem_hap2_02	7183118	7215391	SYN	-		C.ellen_hap2_03	7935708	7937113	-	-	C.prem_hap2_03	34493360	34494761	INVDP	copyloss		C.ellen_hap2_04	5673609	5717920	-	-	C.prem_hap2_04	4709748	4753920	SYN	-		C.ellen_hap2_05	9032392	9073478	-	-	C.prem_hap2_05
C.ellen_hap2_01	11387555	11387788	-	-	C.prem_hap2_01	11327911	11328144	DUP	copyloss		C.ellen_hap2_02	9107727	9140016	-	-	C.prem_hap2_02	7183118	7215391	SYNAL	-		C.ellen_hap2_03	7935708	7937113	-	-	C.prem_hap2_03	34494761	34493360	INVDPAL	-		C.ellen_hap2_04	5673609	5717920	-	-	C.prem_hap2_04	4709748	4753920	SYNAL	-		C.ellen_hap2_05	9032392	9073478	-	-	C.prem_hap2_05
C.ellen_hap2_01	11387555	11387788	-	-	C.prem_hap2_01	11327911	11328144	DUPAL	-		C.ellen_hap2_02	9140017	9140050	-	-	-	-	-	NOTAL	-		C.ellen_hap2_03	7937114	7965280	-	-	C.prem_hap2_03	7992258	8020267	SYN	-		C.ellen_hap2_04	5717921	5725567	-	-	C.prem_hap2_04	26064499	26072172	INVDP	copyloss		C.ellen_hap2_05	9073471	9076379	-	-	C.prem_hap2_05
C.ellen_hap2_01	11387788	11425706	-	-	C.prem_hap2_01	11327905	11365827	SYN	-		C.ellen_hap2_02	9140051	9145492	-	-	C.prem_hap2_02	709101	714503	INVDP	copyloss		C.ellen_hap2_03	7937114	7965280	-	-	C.prem_hap2_03	7992258	8020267	SYNAL	-		C.ellen_hap2_04	5717921	5725567	-	-	C.prem_hap2_04	26072172	26064499	INVDPAL	-		C.ellen_hap2_05	9073471	9076379	-	-	C.prem_hap2_05
C.ellen_hap2_01	11387788	11425706	-	-	C.prem_hap2_01	11327905	11365827	SYNAL	-		C.ellen_hap2_02	9140051	9145492	-	-	C.prem_hap2_02	714503	709101	INVDPAL	-		C.ellen_hap2_03	7965278	8014015	-	-	C.prem_hap2_03	8020666	8069500	SYN	-		C.ellen_hap2_04	5718029	5730204	-	-	C.prem_hap2_04	6219573	6231750	DUP	copyloss		C.ellen_hap2_05	9076371	9084227	-	-	C.prem_hap2_05
C.ellen_hap2_01	11425023	11425398	-	-	C.prem_hap2_01	11365678	11366053	DUP	copygain		C.ellen_hap2_02	9140232	9140540	-	-	C.prem_hap2_02	18347567	18347881	INVDP	copygain		C.ellen_hap2_03	7965278	8014015	-	-	C.prem_hap2_03	8020666	8069500	SYNAL	-		C.ellen_hap2_04	5718029	5730204	-	-	C.prem_hap2_04	6219573	6231750	DUPAL	-		C.ellen_hap2_05	9076371	9084227	-	-	C.prem_hap2_05
C.ellen_hap2_01	11425023	11425398	-	-	C.prem_hap2_01	11365678	11366053	DUPAL	-		C.ellen_hap2_02	9140232	9140540	-	-	C.prem_hap2_02	18347881	18347567	INVDPAL	-		C.ellen_hap2_03	8014000	8014741	-	-	C.prem_hap2_03	6274696	6275437	INVTR	-		C.ellen_hap2_04	5730205	5748286	-	-	C.prem_hap2_04	4753916	4772390	SYN	-		C.ellen_hap2_05	9084228	9084313	-	-	-
C.ellen_hap2_01	11425703	11443680	-	-	C.prem_hap2_01	11368008	11385977	SYN	-		C.ellen_hap2_02	9145493	9186755	-	-	C.prem_hap2_02	7215387	7256717	SYN	-		C.ellen_hap2_03	8014000	8014741	-	-	C.prem_hap2_03	6275437	6274696	INVTRAL	-		C.ellen_hap2_04	5730205	5745323	-	-	C.prem_hap2_04	4753916	4769027	SYNAL	-		C.ellen_hap2_05	9084314	9085045	-	-	C.prem_hap2_05
C.ellen_hap2_01	11425703	11443680	-	-	C.prem_hap2_01	11368008	11385977	SYNAL	-		C.ellen_hap2_02	9145493	9186755	-	-	C.prem_hap2_02	7215387	7256717	SYNAL	-		C.ellen_hap2_03	8014014	8014746	-	-	C.prem_hap2_03	23388843	23389575	DUP	copygain		C.ellen_hap2_04	5745314	5745323	-	-	C.prem_hap2_04	4769017	4769385	CPG	-		C.ellen_hap2_05	9084314	9085045	-	-	C.prem_hap2_05
C.ellen_hap2_01	11443681	11456128	-	-	C.prem_hap2_01	10497468	10518933	DUP	copyloss		C.ellen_hap2_02	9186751	9190663	-	-	C.prem_hap2_02	7263324	7267207	SYN	-		C.ellen_hap2_03	8014014	8014746	-	-	C.prem_hap2_03	23388843	23389575	DUPAL	-		C.ellen_hap2_04	5745314	5748286	-	-	C.prem_hap2_04	4769375	4772390	SYNAL	-		C.ellen_hap2_05	9085046	9086970	-	-	C.prem_hap2_05
C.ellen_hap2_01	11443681	11451491	-	-	C.prem_hap2_01	10497468	10505249	DUPAL	-		C.ellen_hap2_02	9186751	9190663	-	-	C.prem_hap2_02	7263324	7267207	SYNAL	-		C.ellen_hap2_03	8014015	8014741	-	-	C.prem_hap2_03	37500259	37500985	DUP	copygain		C.ellen_hap2_04	5748282	5767653	-	-	C.prem_hap2_04	4773169	4792587	SYN	-		C.ellen_hap2_05	9085046	9086970	-	-	C.prem_hap2_05
C.ellen_hap2_01	11451488	11456128	-	-	C.prem_hap2_01	10514325	10518933	DUPAL	-		C.ellen_hap2_02	9190663	9203241	-	-	C.prem_hap2_02	22332600	22345115	TRANS	-		C.ellen_hap2_03	8014015	8014741	-	-	C.prem_hap2_03	37500259	37500985	DUPAL	-		C.ellen_hap2_04	5748282	5767653	-	-	C.prem_hap2_04	4773169	4792587	SYNAL	-		C.ellen_hap2_05	9086971	9086988	-	-	-
C.ellen_hap2_01	11456128	11504279	-	-	C.prem_hap2_01	11385973	11434175	SYN	-		C.ellen_hap2_02	9190663	9203241	-	-	C.prem_hap2_02	22332600	22345115	TRANSAL	-		C.ellen_hap2_03	8014015	8014741	-	-	C.prem_hap2_03	4010898	4011624	INVDP	copygain		C.ellen_hap2_04	5767650	5769205	-	-	C.prem_hap2_04	26823993	26825525	INVDP	copygain		C.ellen_hap2_05	9086989	9130099	-	-	C.prem_hap2_05
C.ellen_hap2_01	11456128	11504279	-	-	C.prem_hap2_01	11385973	11434175	SYNAL	-		C.ellen_hap2_02	9203242	9210935	-	-	C.prem_hap2_02	7267204	7274860	SYN	-		C.ellen_hap2_03	8014015	8014741	-	-	C.prem_hap2_03	4011624	4010898	INVDPAL	-		C.ellen_hap2_04	5767650	5769205	-	-	C.prem_hap2_04	26825525	26823993	INVDPAL	-		C.ellen_hap2_05	9086989	9130099	-	-	C.prem_hap2_05
C.ellen_hap2_01	11504271	11556659	-	-	C.prem_hap2_01	11434866	11486750	SYN	-		C.ellen_hap2_02	9203242	9210935	-	-	C.prem_hap2_02	7267204	7274860	SYNAL	-		C.ellen_hap2_03	8014742	8036693	-	-	C.prem_hap2_03	8069492	8099056	SYN	-		C.ellen_hap2_04	5767654	5771932	-	-	C.prem_hap2_04	20030301	20037917	TRANS	-		C.ellen_hap2_05	9129806	9130100	-	-	C.prem_hap2_05
C.ellen_hap2_01	11504271	11515998	-	-	C.prem_hap2_01	11434866	11446552	SYNAL	-		C.ellen_hap2_02	9210936	9210936	-	-	-	-	-	NOTAL	-		C.ellen_hap2_03	8014742	8019561	-	-	C.prem_hap2_03	8069492	8074212	SYNAL	-		C.ellen_hap2_04	5767654	5770765	-	-	C.prem_hap2_04	20030301	20033411	TRANSAL	-		C.ellen_hap2_05	9129806	9130100	-	-	C.prem_hap2_05
C.ellen_hap2_01	11515998	11516302	GCTCACTCACTAGTGCACTACCACACTCTGGCCATGCTAACAGTTTCATCATTCTGAAGCTCGATCGCTTCCGAACTAGCTGACGTCTCTTCCATCTCTGCCTAACTTTCGATCCATAAACTCATCAAGGTCAATAATTTTTTGATCTTAAGCTCGGGGCTGGTCTTTCTTGCCATATAATAATTCTACCGATTGTCAAATTGCTGATGCTCAATCAACTATCAAAGCAATTACTATTGAGTTATAAATAGTGCTTTTTTAAAAGCAGATTTCCTCAAAATGCTTTCTTTATTTAAGTGTATAAT	G	C.prem_hap2_01	11446552	11446552	DEL	-		C.ellen_hap2_02	9210937	9211439	-	-	C.prem_hap2_02	7810768	7811271	INVDP	copyloss		C.ellen_hap2_03	8019557	8021431	-	-	C.prem_hap2_03	8080970	8082832	SYNAL	-		C.ellen_hap2_04	5770765	5771095	-	-	C.prem_hap2_04	20033411	20037085	HDR	-		C.ellen_hap2_05	9129807	9130759	-	-	C.prem_hap2_05
C.ellen_hap2_01	11516303	11556659	-	-	C.prem_hap2_01	11446553	11486750	SYNAL	-		C.ellen_hap2_02	9210937	9211439	-	-	C.prem_hap2_02	7811271	7810768	INVDPAL	-		C.ellen_hap2_03	8019561	8019561	G	GTGTTTGAGGAATTAAATAGAGCGaccgtgatctcctctaagtgaaagtgagcaaatggttgagcaggtcacctcggccaggtgctatgaggtggagcagatcacctcgaccaggtgttatgaggtggagcatatcacctcgaccaggtgctatgaggtggagcatatcacctcgaccaggtgctatgaggtggagcatatcacctcgaccaggtgctatgaggtggagcatatcacctcgaccaggtgctatgaggtggagcagatcacctcgaccaggtgctatgaggtggagcagatcacctcgaccaggtgctatgaggtggagcagatcacctcgaccaggtgctatgagcttgagcagatcacctcgaccaggtgatgaccaggaataaagac…	C.prem_hap2_03	8074212	8080969	INS	-		C.ellen_hap2_04	5771096	5771932	-	-	C.prem_hap2_04	20037086	20037917	TRANSAL	-		C.ellen_hap2_05	9129807	9130759	-	-	C.prem_hap2_05
C.ellen_hap2_01	11556658	11557369	-	-	C.prem_hap2_01	1265333	1266041	DUP	copyloss		C.ellen_hap2_02	9211440	9213410	-	-	-	-	-	NOTAL	-		C.ellen_hap2_03	8021128	8021431	-	-	C.prem_hap2_03	8082530	8083182	CPG	-		C.ellen_hap2_04	5769031	5770761	-	-	C.prem_hap2_04	20011563	20013293	INVDP	copygain		C.ellen_hap2_05	9130760	9130776	-	-	-
C.ellen_hap2_01	11556658	11557369	-	-	C.prem_hap2_01	1265333	1266041	DUPAL	-		C.ellen_hap2_02	9213411	9214336	-	-	C.prem_hap2_02	7809823	7810756	INVDP	copyloss		C.ellen_hap2_03	8021128	8022947	-	-	C.prem_hap2_03	8082885	8084662	SYNAL	-		C.ellen_hap2_04	5769031	5770761	-	-	C.prem_hap2_04	20013293	20011563	INVDPAL	-		C.ellen_hap2_05	9130777	9139804	-	-	C.prem_hap2_05
C.ellen_hap2_01	11556935	11557643	-	-	C.prem_hap2_01	15036620	15037318	INVTR	-		C.ellen_hap2_02	9213411	9214336	-	-	C.prem_hap2_02	7810756	7809823	INVDPAL	-		C.ellen_hap2_03	8022938	8022947	-	-	C.prem_hap2_03	8084652	8085353	CPG	-		C.ellen_hap2_04	5771933	5773032	-	-	-	-	-	NOTAL	-		C.ellen_hap2_05	9130777	9139210	-	-	C.prem_hap2_05
C.ellen_hap2_01	11556935	11557643	-	-	C.prem_hap2_01	15037318	15036620	INVTRAL	-		C.ellen_hap2_02	9214334	9223013	-	-	C.prem_hap2_02	7274853	7283529	SYN	-		C.ellen_hap2_03	8022938	8036693	-	-	C.prem_hap2_03	8085343	8099056	SYNAL	-		C.ellen_hap2_04	5773033	5811269	-	-	C.prem_hap2_04	4792583	4827362	SYN	-		C.ellen_hap2_05	9139203	9139210	-	-	C.prem_hap2_05
C.ellen_hap2_01	11557644	11557656	-	-	-	-	-	NOTAL	-		C.ellen_hap2_02	9214334	9223013	-	-	C.prem_hap2_02	7274853	7283529	SYNAL	-		C.ellen_hap2_03	8036691	8037307	-	-	C.prem_hap2_03	4858121	4858737	INVDP	copyloss		C.ellen_hap2_04	5773033	5782564	-	-	C.prem_hap2_04	4792583	4802151	SYNAL	-		C.ellen_hap2_05	9139203	9139804	-	-	C.prem_hap2_05
C.ellen_hap2_01	11557657	11559306	-	-	C.prem_hap2_01	11486740	11488376	SYN	-		C.ellen_hap2_02	9223004	9257418	-	-	C.prem_hap2_02	7283965	7318540	SYN	-		C.ellen_hap2_03	8036691	8037307	-	-	C.prem_hap2_03	4858737	4858121	INVDPAL	-		C.ellen_hap2_04	5782564	5784083	tcactacaagaattaaggcctttagcaacaagttttttagcaacaaaattgtctttgttgcctcaagtgtgttatagcaacataaaaaatattttgttgccaaatacttaagaaataaattaatatttaattaaaatttttagcaacaaatatttcatcgctaaagacatacattatcaacgaattagctttttgttgctaaaagttttagcaccaaactaaatattttggtgccaaaacatttagtgacaaaatcttcgtcgccaaataggtttgtcacgagagagtgaccattggtgacaaaaaataatttgctgccaaatctatgtagttaaaattctaaatttaaagatttaacttcttgactttttgtgacaaaattagagttttgttgctaaa…	t	C.prem_hap2_04	4802151	4802151	DEL	-		C.ellen_hap2_05	9139805	9139810	-	-	-
C.ellen_hap2_01	11557657	11559306	-	-	C.prem_hap2_01	11486740	11488376	SYNAL	-		C.ellen_hap2_02	9223004	9257418	-	-	C.prem_hap2_02	7283965	7318540	SYNAL	-		C.ellen_hap2_03	8037306	8103624	-	-	C.prem_hap2_03	8099045	8146475	SYN	-		C.ellen_hap2_04	5784084	5786905	-	-	C.prem_hap2_04	4802149	4804917	SYNAL	-		C.ellen_hap2_05	9139811	9140037	-	-	C.prem_hap2_05
C.ellen_hap2_01	11559307	11559338	-	-	-	-	-	NOTAL	-		C.ellen_hap2_02	9257419	9257505	-	-	-	-	-	NOTAL	-		C.ellen_hap2_03	8037306	8077317	-	-	C.prem_hap2_03	8099045	8139058	SYNAL	-		C.ellen_hap2_04	5786897	5787902	-	-	C.prem_hap2_04	4804910	4804917	CPL	-		C.ellen_hap2_05	9139811	9140037	-	-	C.prem_hap2_05
C.ellen_hap2_01	11559339	11566586	-	-	C.prem_hap2_01	18620825	18626793	DUP	copyloss		C.ellen_hap2_02	9257506	9267054	-	-	C.prem_hap2_02	7319342	7328145	SYN	-		C.ellen_hap2_03	8053644	8096705	-	-	C.prem_hap2_03	8115385	8139058	TDM	-		C.ellen_hap2_04	5787894	5795526	-	-	C.prem_hap2_04	4804910	4812455	SYNAL	-		C.ellen_hap2_05	9140038	9141200	-	-	C.prem_hap2_05
C.ellen_hap2_01	11559339	11561801	-	-	C.prem_hap2_01	18620825	18623292	DUPAL	-		C.ellen_hap2_02	9257506	9258345	-	-	C.prem_hap2_02	7319342	7320184	SYNAL	-		C.ellen_hap2_03	8073079	8099898	-	-	C.prem_hap2_03	8115385	8142258	SYNAL	-		C.ellen_hap2_04	5795313	5795745	-	-	C.prem_hap2_04	4812245	4812455	CPL	-		C.ellen_hap2_05	9140038	9141200	-	-	C.prem_hap2_05
[truncated: 8,248 more rows]
[truncated: 44 more columns]

## Sheet: Supplemental Table S13
Supplemental Table S13 The non-plant content of small sized non-chromosomal scaffolds in Prem-hap2 assembly
[truncated: 479 more rows]
